# Supplementary material for: Integrative Genomic and Transcriptomic Analysis of White-Rot Fungi Ganoderma tsugae Growing on Both Coniferous and Broad-Leaved Trees
Source: J Fungi (Basel). 2026 Jan 1;12(1):35. doi: 10.3390/jof12010035 (PMC12842666; doi:10.3390/jof12010035)
Supplement: Supplementary file 1 [file jof-12-00035-s001.zip › Supplementary materials/Table S1.xlsx]

## Sheet: Sheet1
Table S1. Annotation of two strains on NR database.
Ganoderma tsugae Cui 14110													Ganoderma tsugae Wu 2022
Query_name	Query_description	Query_length	Query_start	Query_end	Hit_name	Hit_description	Hit_length	Hit_start	Hit_end	Aln_length	Identity	Evalue	Query_name	Query_description	Query_length	Query_start	Query_end	Hit_name	Hit_description	Hit_length	Hit_start	Hit_end	Aln_length	Identity	Evalue
scaffold1.t1	EVM scaffold1.g1 scaffold1:3230-3850(-)	189	1	188	KAI1785235.1	hypothetical protein LXA43DRAFT_1100512 [Ganoderma leucocontextum]	190	1	190	190	60.5263157894737	3.59e-66	scaffold1.t1	EVM scaffold1.g1 scaffold1:3964-6729(+)	713	1	712	KAI1793941.1	hypothetical protein LXA43DRAFT_884711 [Ganoderma leucocontextum]	729	18	729	712	99.0168539325843	0
scaffold1.t2	EVM scaffold1.g2 scaffold1:5218-5846(+)	191	1	190	KAI1785235.1	hypothetical protein LXA43DRAFT_1100512 [Ganoderma leucocontextum]	190	1	190	190	82.1052631578947	9.27e-100	scaffold1.t2	EVM scaffold1.g2 scaffold1:7439-10028(-)	416	137	415	KAI1793940.1	hypothetical protein LXA43DRAFT_999000 [Ganoderma leucocontextum]	281	3	281	279	97.1326164874552	6.21e-191
scaffold1.t3	EVM scaffold1.g3 scaffold1:7223-7795(+)	165	3	164	KAI1784063.1	hypothetical protein LXA43DRAFT_1125558 [Ganoderma leucocontextum]	227	66	227	162	95.0617283950617	1.32e-112	scaffold1.t3	EVM scaffold1.g3 scaffold1:10587-14645(+)	1063	1	1062	KAI1793938.1	Metalloenzyme, LuxS/M16 peptidase-like protein [Ganoderma leucocontextum]	1042	1	1042	1062	96.4218455743879	0
scaffold1.t4	EVM scaffold1.g4 scaffold1:7961-10046(-)	569	5	568	KAI1784064.1	hypothetical protein LXA43DRAFT_902341 [Ganoderma leucocontextum]	602	33	602	589	88.1154499151104	0	scaffold1.t4	EVM scaffold1.g4 scaffold1:14745-16235(-)	455	1	434	KAI1793937.1	nuclear fragile X mental retardation-interacting protein 1-domain-containing protein [Ganoderma leucocontextum]	460	1	437	437	92.4485125858124	1.82e-232
scaffold1.t5	EVM scaffold1.g5 scaffold1:10916-12259(+)	448	1	447	KAI1784065.1	hypothetical protein LXA43DRAFT_1077489 [Ganoderma leucocontextum]	574	137	574	449	90.8685968819599	4.48e-294	scaffold1.t5	EVM scaffold1.g5 scaffold1:16914-18004(-)	327	1	326	PIL31584.1	hypothetical protein GSI_06286 [Ganoderma sinense ZZ0214-1]	325	1	325	326	98.4662576687116	1.61e-213
scaffold1.t6	EVM scaffold1.g6 scaffold1:13680-15259(+)	424	1	328	KAI1792020.1	hypothetical protein LXA43DRAFT_944758 [Ganoderma leucocontextum]	689	1	338	338	90.8284023668639	9.65e-212	scaffold1.t6	EVM scaffold1.g6 scaffold1:18453-19224(-)	201	1	200	KAI1793935.1	60S ribosomal protein L13a [Ganoderma leucocontextum]	200	1	200	200	100	3.28e-139
scaffold1.t7	EVM scaffold1.g7 scaffold1:17740-19101(+)	454	1	445	KAI1792031.1	hypothetical protein LXA43DRAFT_1181412 [Ganoderma leucocontextum]	921	453	919	470	82.3404255319149	1.46e-241	scaffold1.t7	EVM scaffold1.g7 scaffold1:20207-22581(+)	413	1	412	PIL31586.1	transporter [Ganoderma sinense ZZ0214-1]	412	1	412	412	89.8058252427185	3.50e-279
scaffold1.t8	EVM scaffold1.g8 scaffold1:19740-21665(-)	478	1	477	KAI1792032.1	SecY protein [Ganoderma leucocontextum]	477	1	477	477	99.1614255765199	0	scaffold1.t8	EVM scaffold1.g8 scaffold1:23426-24465(+)	291	1	290	KAI1793932.1	mitochondrial ribosomal protein L17 [Ganoderma leucocontextum]	290	1	290	290	99.3103448275862	1.88e-201
scaffold1.t9	EVM scaffold1.g9 scaffold1:22009-24451(-)	678	1	677	KAI1792033.1	E1-like protein-activating [Ganoderma leucocontextum]	680	1	680	680	95.8823529411765	0	scaffold1.t9	EVM scaffold1.g9 scaffold1:24827-28010(-)	679	1	678	KAJ3015404.1	hypothetical protein NUW54_g1055 [Trametes sanguinea]	829	12	829	818	59.6577017114914	0
scaffold1.t10	EVM scaffold1.g10 scaffold1:25156-25923(-)	256	1	255	KAI1792035.1	hypothetical protein LXA43DRAFT_372126 [Ganoderma leucocontextum]	257	1	257	257	92.6070038910506	2.21e-167	scaffold1.t10	EVM scaffold1.g10 scaffold1:30469-31027(-)	126	1	125	KAI1793929.1	hypothetical protein LXA43DRAFT_182965 [Ganoderma leucocontextum]	125	1	125	125	99.2	6.34e-87
scaffold1.t11	EVM scaffold1.g11 scaffold1:27895-30362(-)	741	1	740	PIL31009.1	hypothetical protein GSI_05702 [Ganoderma sinense ZZ0214-1]	747	1	747	749	89.1855807743658	0	scaffold1.t11	EVM scaffold1.g11 scaffold1:31877-33220(+)	408	3	407	KAI1793928.1	hypothetical protein LXA43DRAFT_1120387 [Ganoderma leucocontextum]	406	2	406	405	97.2839506172839	9.08e-286
scaffold1.t12	EVM scaffold1.g12 scaffold1:32266-34088(-)	371	1	370	XP_007360879.1	mitogen activated protein kinase [Dichomitus squalens LYAD-421 SS1] EJF67514.1 mitogen activated protein kinase [Dichomitus squalens LYAD-421 SS1] TBU25886.1 mitogen activated protein kinase [Dichomitus squalens] TBU41281.1 mitogen activated protein kinase [Dichomitus squalens] TBU51167.1 mitogen activated protein kinase [Dichomitus squalens]	370	1	370	370	98.6486486486486	6.90e-267	scaffold1.t12	EVM scaffold1.g12 scaffold1:33394-34612(-)	313	1	312	PIL31591.1	hypothetical protein GSI_06293 [Ganoderma sinense ZZ0214-1]	312	1	312	312	91.3461538461538	8.99e-211
scaffold1.t13	EVM scaffold1.g13 scaffold1:34873-36326(+)	332	1	331	KAI1792041.1	cytochrome-b5 reductase [Ganoderma leucocontextum]	330	1	330	331	96.6767371601209	1.36e-228	scaffold1.t13	EVM scaffold1.g13 scaffold1:34995-35742(+)	176	1	175	KAI1793926.1	ML domain-containing protein [Ganoderma leucocontextum]	175	1	175	175	95.4285714285714	3.38e-122
scaffold1.t14	EVM scaffold1.g14 scaffold1:36556-38881(+)	718	1	713	KAI1792020.1	hypothetical protein LXA43DRAFT_944758 [Ganoderma leucocontextum]	689	1	674	719	84.7009735744089	0	scaffold1.t14	EVM scaffold1.g14 scaffold1:36106-36791(+)	210	1	208	KAI1793925.1	exonuclease [Ganoderma leucocontextum]	229	19	226	208	94.2307692307692	2.34e-148
scaffold1.t15	EVM scaffold1.g15 scaffold1:42289-45435(-)	947	1	944	KAI1792023.1	hypothetical protein LXA43DRAFT_1008973 [Ganoderma leucocontextum]	918	1	913	953	78.5939139559287	0	scaffold1.t15	EVM scaffold1.g15 scaffold1:37428-37974(+)	144	1	143	KAI1793924.1	hypothetical protein LXA43DRAFT_182659 [Ganoderma leucocontextum]	143	1	143	143	97.9020979020979	2.35e-102
scaffold1.t16	EVM scaffold1.g16 scaffold1:46627-46941(+)	105	29	97	KAI1792020.1	hypothetical protein LXA43DRAFT_944758 [Ganoderma leucocontextum]	689	610	672	69	72.463768115942	1.32e-18	scaffold1.t16	EVM scaffold1.g16 scaffold1:38248-40602(-)	385	1	384	KAI1793923.1	glycoside hydrolase [Ganoderma leucocontextum]	438	1	427	430	84.6511627906977	8.44e-270
scaffold1.t17	EVM scaffold1.g17 scaffold1:50255-51126(+)	258	5	257	RPD67980.1	DDE-domain-containing protein, partial [Lentinus tigrinus ALCF2SS1-7]	385	7	274	268	57.089552238806	2.39e-97	scaffold1.t17	EVM scaffold1.g17 scaffold1:41202-43837(+)	692	1	650	KAI1793922.1	hypothetical protein LXA43DRAFT_884849 [Ganoderma leucocontextum]	763	1	657	657	95.4337899543379	0
scaffold1.t18	EVM scaffold1.g18 scaffold1:51190-52904(+)	406	1	391	XP_007371623.1	uncharacterized protein DICSQDRAFT_175668 [Dichomitus squalens LYAD-421 SS1] EJF55645.1 hypothetical protein DICSQDRAFT_175668 [Dichomitus squalens LYAD-421 SS1]	793	310	732	426	30.9859154929577	5.44e-37	scaffold1.t18	EVM scaffold1.g18 scaffold1:44302-45954(-)	551	1	550	KAI1793921.1	hypothetical protein LXA43DRAFT_182259 [Ganoderma leucocontextum]	666	116	666	551	95.0998185117967	0
scaffold1.t19	EVM scaffold1.g19 scaffold1:53596-54299(-)	174	1	173	KAI1786642.1	hypothetical protein LXA43DRAFT_897638 [Ganoderma leucocontextum]	468	290	468	183	78.6885245901639	3.66e-76	scaffold1.t19	EVM scaffold1.g19 scaffold1:48824-49808(-)	270	1	269	KAI1793918.1	RlpA-like double-psi beta-barrel-protein domain-containing protein-containing protein [Ganoderma leucocontextum]	269	1	269	269	93.3085501858736	2.64e-112
scaffold1.t20	EVM scaffold1.g20 scaffold1:54357-55472(-)	279	55	278	KAI1786642.1	hypothetical protein LXA43DRAFT_897638 [Ganoderma leucocontextum]	468	27	269	243	85.5967	2.61e-144	scaffold1.t20	EVM scaffold1.g20 scaffold1:50389-52038(-)	380	1	379	KAI1793917.1	hypothetical protein LXA43DRAFT_1120329 [Ganoderma leucocontextum]	379	1	379	379	98.6807387862797	6.64e-249
scaffold1.t21	EVM scaffold1.g21 scaffold1:62947-68704(+)	1325	1	1324	KAI1792011.1	cysteine proteinase [Ganoderma leucocontextum]	1324	1	1324	1326	96.6817496229261	0	scaffold1.t21	EVM scaffold1.g21 scaffold1:53077-54996(+)	480	1	479	KAI1793916.1	cation efflux protein [Ganoderma leucocontextum]	482	4	482	479	99.5824634655532	7.67e-304
scaffold1.t22	EVM scaffold1.g22 scaffold1:69349-71468(-)	541	1	366	KAI1792009.1	hypothetical protein LXA43DRAFT_371534 [Ganoderma leucocontextum]	395	1	388	388	87.3711340206186	2.57e-238	scaffold1.t22	EVM scaffold1.g22 scaffold1:55164-57237(-)	564	1	563	KAI1793915.1	mediator complex subunit Med5-domain-containing protein [Ganoderma leucocontextum]	954	396	954	563	98.4014209591474	0
scaffold1.t23	EVM scaffold1.g23 scaffold1:72786-76884(-)	1172	1	780	PIL29969.1	hypothetical protein GSI_07880 [Ganoderma sinense ZZ0214-1]	828	1	828	828	86.5942028985507	0	scaffold1.t23	EVM scaffold1.g23 scaffold1:59417-62222(-)	845	7	746	PIL31602.1	hypothetical protein GSI_06304 [Ganoderma sinense ZZ0214-1]	876	97	797	741	71.5249662618084	7.70e-292
scaffold1.t24	EVM scaffold1.g24 scaffold1:77716-79005(-)	430	1	429	PIL26272.1	hypothetical protein GSI_12028 [Ganoderma sinense ZZ0214-1]	422	1	422	432	74.537037037037	3.76e-209	scaffold1.t24	EVM scaffold1.g24 scaffold1:62787-63912(-)	310	1	309	PIL31603.1	transporter [Ganoderma sinense ZZ0214-1]	305	1	305	309	81.8770226537217	1.12e-139
scaffold1.t25	EVM scaffold1.g25 scaffold1:79849-81288(-)	401	1	182	TBU41272.1	hypothetical protein BD309DRAFT_1020830 [Dichomitus squalens]	434	1	181	182	73.0769230769231	3.21e-79	scaffold1.t25	EVM scaffold1.g25 scaffold1:64119-65947(+)	462	1	461	KAI1793913.1	elongation factor Tu [Ganoderma leucocontextum]	461	1	461	461	99.1323210412148	0
scaffold1.t26	EVM scaffold1.g26 scaffold1:87418-89226(-)	568	1	567	XP_007360871.1	uncharacterized protein DICSQDRAFT_151728 [Dichomitus squalens LYAD-421 SS1] EJF67501.1 hypothetical protein DICSQDRAFT_151728 [Dichomitus squalens LYAD-421 SS1]	719	135	719	589	68.7606112054329	4.57e-266	scaffold1.t26	EVM scaffold1.g26 scaffold1:66384-67164(+)	164	1	163	KAI1793912.1	glycine cleavage H-protein-domain-containing protein [Ganoderma leucocontextum]	163	1	163	163	97.5460122699387	4.69e-105
scaffold1.t27	EVM scaffold1.g27 scaffold1:90158-90761(-)	179	8	167	VWO97624.1	N/A [Ganoderma boninense]	153	8	152	160	58.75	4.39e-49	scaffold1.t27	EVM scaffold1.g27 scaffold1:67469-67929(-)	108	1	107	KAI1793911.1	ESSS subunit of NADH:ubiquinone oxidoreductase [Ganoderma leucocontextum]	107	1	107	107	95.3271028037383	2.90e-70
scaffold1.t28	EVM scaffold1.g28 scaffold1:92032-95941(-)	1076	1	1075	KAI1792005.1	Na(+)/Li(+)-exporting P-type ATPase [Ganoderma leucocontextum]	1061	1	1061	1079	92.4930491195552	0	scaffold1.t28	EVM scaffold1.g28 scaffold1:69530-71761(+)	531	1	530	KAI1793909.1	RIO1-domain-containing protein [Ganoderma leucocontextum]	530	1	530	530	94.7169811320755	0
scaffold1.t29	EVM scaffold1.g29 scaffold1:97377-100895(-)	1120	371	915	KAI1781781.1	hypothetical protein LXA43DRAFT_1105333 [Ganoderma leucocontextum]	549	1	545	545	91.1926605504587	0	scaffold1.t29	EVM scaffold1.g29 scaffold1:74259-75094(-)	254	1	253	KAI1793908.1	hypothetical protein LXA43DRAFT_884705 [Ganoderma leucocontextum]	253	1	253	253	94.8616600790514	2.26e-124
scaffold1.t30	EVM scaffold1.g30 scaffold1:102018-103036(+)	216	1	188	KAI1792004.1	hypothetical protein LXA43DRAFT_371255 [Ganoderma leucocontextum]	236	1	188	188	92.0212765957447	1.71e-105	scaffold1.t30	EVM scaffold1.g30 scaffold1:75569-76522(-)	260	3	259	PIL31609.1	hypothetical protein GSI_06311 [Ganoderma sinense ZZ0214-1]	272	15	272	258	82.5581395348837	8.17e-147
scaffold1.t31	EVM scaffold1.g31 scaffold1:103382-104068(-)	143	1	142	KAI1792003.1	hypothetical protein LXA43DRAFT_371310 [Ganoderma leucocontextum]	142	1	142	142	91.5492957746479	6.73e-88	scaffold1.t31	EVM scaffold1.g31 scaffold1:77990-79244(+)	342	28	341	KAI1793906.1	hypothetical protein LXA43DRAFT_181557 [Ganoderma leucocontextum]	314	1	314	314	96.1783439490446	7.74e-204
scaffold1.t32	EVM scaffold1.g32 scaffold1:105392-108338(-)	773	1	729	KAI1792002.1	carbamoyl-phosphate synthase L chain, ATP binding domain-containing protein [Ganoderma leucocontextum]	752	1	715	733	90.1773533424284	0	scaffold1.t32	EVM scaffold1.g32 scaffold1:81182-82352(+)	303	1	302	KAI1793905.1	eukaryotic translation initiation factor 4E class I [Ganoderma leucocontextum]	302	1	302	302	100	1.14e-208
scaffold1.t33	EVM scaffold1.g33 scaffold1:109587-113397(+)	983	110	827	KAI1792001.1	cysteine proteinase [Ganoderma leucocontextum]	929	51	771	723	90.8713692946058	0	scaffold1.t33	EVM scaffold1.g33 scaffold1:82718-84547(+)	555	1	554	KAI1793904.1	Eisosome component PIL1-domain-containing protein [Ganoderma leucocontextum]	554	1	554	554	96.9314079422383	0
scaffold1.t34	EVM scaffold1.g34 scaffold1:114932-116744(-)	503	1	502	KAI1792000.1	HCP-like protein [Ganoderma leucocontextum]	503	1	503	503	96.4214711729622	0	scaffold1.t34	EVM scaffold1.g34 scaffold1:85271-86941(+)	497	35	496	KAI1793903.1	hypothetical protein LXA43DRAFT_998856 [Ganoderma leucocontextum]	509	48	509	462	96.3203463203463	0
scaffold1.t35	EVM scaffold1.g35 scaffold1:117937-120226(-)	595	1	574	KAI1791999.1	hypothetical protein LXA43DRAFT_370993 [Ganoderma leucocontextum]	577	1	566	577	89.948006932409	0	scaffold1.t35	EVM scaffold1.g35 scaffold1:87245-88786(+)	496	1	495	KAI1793902.1	hypothetical protein LXA43DRAFT_181031 [Ganoderma leucocontextum]	495	1	495	495	99.1919191919192	0
scaffold1.t36	EVM scaffold1.g36 scaffold1:120581-121241(+)	186	1	166	KAI1791998.1	hypothetical protein LXA43DRAFT_888205 [Ganoderma leucocontextum]	203	1	193	194	72.1649484536082	3.27e-90	scaffold1.t36	EVM scaffold1.g36 scaffold1:88934-90563(-)	477	1	476	KAI1793901.1	PAXNEB-domain-containing protein [Ganoderma leucocontextum]	472	1	472	476	90.3361344537815	6.15e-293
scaffold1.t37	EVM scaffold1.g37 scaffold1:121923-123667(-)	449	53	393	PIL31040.1	hypothetical protein GSI_05736 [Ganoderma sinense ZZ0214-1]	384	38	382	349	62.4641833810888	1.42e-131	scaffold1.t37	EVM scaffold1.g37 scaffold1:90774-91406(+)	172	1	166	KAI1793900.1	peptidase S24/S26A/S26B/S26C [Ganoderma leucocontextum]	183	1	166	166	95.1807228915663	1.67e-116
scaffold1.t38	EVM scaffold1.g38 scaffold1:124675-126274(-)	420	1	419	KAI1791990.1	hypothetical protein LXA43DRAFT_370821 [Ganoderma leucocontextum]	417	1	417	425	89.4117647058824	2.89e-214	scaffold1.t38	EVM scaffold1.g38 scaffold1:91858-93393(-)	493	1	492	KAI1793899.1	hypothetical protein LXA43DRAFT_884950 [Ganoderma leucocontextum]	492	1	492	492	95.3252032520325	0
scaffold1.t39	EVM scaffold1.g39 scaffold1:126775-128330(-)	424	1	423	KAI1791989.1	Dus-domain-containing protein [Ganoderma leucocontextum]	423	1	423	423	95.5082742316785	7.37e-298	scaffold1.t39	EVM scaffold1.g39 scaffold1:93884-94194(-)	85	3	84	KAI1793898.1	TPR-like protein [Ganoderma leucocontextum]	272	191	272	82	98.780487804878	3.04e-48
scaffold1.t40	EVM scaffold1.g40 scaffold1:129722-130418(+)	143	1	142	KAI1791988.1	hypothetical protein LXA43DRAFT_370760 [Ganoderma leucocontextum]	189	48	189	142	94.3661971830986	1.71e-89	scaffold1.t40	EVM scaffold1.g40 scaffold1:95273-96341(+)	266	1	265	KAI1793897.1	NAD(P)-binding protein [Ganoderma leucocontextum]	265	1	265	265	95.4716981132076	2.96e-181
scaffold1.t41	EVM scaffold1.g41 scaffold1:135260-137024(+)	442	24	441	KAI1791987.1	tetraspanin Tsp2 [Ganoderma leucocontextum]	423	6	423	418	97.6076555023923	1.02e-295	scaffold1.t41	EVM scaffold1.g41 scaffold1:96543-99852(-)	792	1	791	PIL31620.1	hypothetical protein GSI_06322 [Ganoderma sinense ZZ0214-1]	792	1	792	800	78.875	0
scaffold1.t42	EVM scaffold1.g42 scaffold1:141107-141803(-)	143	1	142	KAI1791988.1	hypothetical protein LXA43DRAFT_370760 [Ganoderma leucocontextum]	189	48	189	142	93.6619718309859	6.97e-89	scaffold1.t42	EVM scaffold1.g42 scaffold1:100314-101942(-)	451	1	450	KAI1793894.1	dihydrolipoamide acetyltransferase [Ganoderma leucocontextum]	451	1	451	451	94.4567627494457	1.57e-290
scaffold1.t43	EVM scaffold1.g43 scaffold1:143719-146526(-)	770	1	761	KAI1791986.1	hypothetical protein LXA43DRAFT_1181381 [Ganoderma leucocontextum]	802	1	765	765	96.4705882352941	0	scaffold1.t43	EVM scaffold1.g43 scaffold1:103414-105636(+)	705	1	704	KAI1793892.1	hypothetical protein LXA43DRAFT_1092258 [Ganoderma leucocontextum]	704	1	704	704	98.4375	0
scaffold1.t44	EVM scaffold1.g44 scaffold1:147191-150031(+)	885	55	884	KAI1791985.1	hypothetical protein LXA43DRAFT_1181380 [Ganoderma leucocontextum]	815	1	815	840	91.0714285714286	0	scaffold1.t44	EVM scaffold1.g44 scaffold1:107580-109309(-)	518	1	517	KIM68131.1	hypothetical protein SCLCIDRAFT_1006856 [Scleroderma citrinum Foug A]	561	1	561	561	83.2442067736185	0
scaffold1.t45	EVM scaffold1.g45 scaffold1:151145-152254(+)	370	1	369	KAI1791984.1	hypothetical protein LXA43DRAFT_370599 [Ganoderma leucocontextum]	369	1	369	369	93.4959349593496	1.85e-250	scaffold1.t45	EVM scaffold1.g45 scaffold1:110064-111650(+)	466	1	414	KAI1793891.1	nuclear protein DGCR14 [Ganoderma leucocontextum]	537	1	414	414	95.8937198067633	6.44e-271
scaffold1.t46	EVM scaffold1.g46 scaffold1:153093-154592(+)	500	1	435	KAI1791983.1	hypothetical protein LXA43DRAFT_1061006 [Ganoderma leucocontextum]	524	71	506	437	91.304347826087	2.49e-290	scaffold1.t46	EVM scaffold1.g46 scaffold1:111950-112958(-)	221	1	220	KAI1793890.1	N-terminal domain of NEFA-interacting nuclear protein NIP30-domain-containing protein [Ganoderma leucocontextum]	220	1	220	220	95	2.55e-130
scaffold1.t47	EVM scaffold1.g47 scaffold1:155100-156145(-)	223	13	222	KAI1791956.1	major facilitator superfamily domain-containing protein, partial [Ganoderma leucocontextum]	434	220	434	215	73.4883720930233	2.58e-108	scaffold1.t47	EVM scaffold1.g47 scaffold1:113267-114851(+)	459	1	458	KAI1793889.1	hypothetical protein LXA43DRAFT_971547 [Ganoderma leucocontextum]	445	1	445	458	94.5414847161572	1.55e-309
scaffold1.t48	EVM scaffold1.g48 scaffold1:161854-162592(+)	203	15	202	KAI1791980.1	hypothetical protein LXA43DRAFT_888186, partial [Ganoderma leucocontextum]	210	1	210	211	80.5687203791469	1.70e-105	scaffold1.t48	EVM scaffold1.g48 scaffold1:118875-120395(+)	464	1	463	KAI1793888.1	hypothetical protein LXA43DRAFT_180807 [Ganoderma leucocontextum]	463	1	463	463	97.8401727861771	0
scaffold1.t49	EVM scaffold1.g49 scaffold1:162922-164766(-)	615	37	614	KAI1791979.1	Dor1-domain-containing protein [Ganoderma leucocontextum]	578	1	578	578	92.2145328719723	0	scaffold1.t49	EVM scaffold1.g49 scaffold1:123180-124945(+)	546	1	545	KAI1793885.1	acetyl-CoA synthetase-like protein [Ganoderma leucocontextum]	545	1	545	545	98.1651376146789	0
scaffold1.t50	EVM scaffold1.g50 scaffold1:168885-171088(+)	518	1	517	KAI1791976.1	general substrate transporter [Ganoderma leucocontextum]	518	1	518	518	97.4903474903475	0	scaffold1.t50	EVM scaffold1.g50 scaffold1:126306-127708(-)	428	32	427	KAI1793884.1	hypothetical protein LXA43DRAFT_998789 [Ganoderma leucocontextum]	396	1	396	396	94.9494949494949	3.89e-276
scaffold1.t51	EVM scaffold1.g51 scaffold1:171421-172758(-)	326	1	325	KAI1791975.1	myo inositol monophosphatase [Ganoderma leucocontextum]	325	1	325	325	97.5384615384615	1.18e-233	scaffold1.t51	EVM scaffold1.g51 scaffold1:127960-130543(+)	825	1	824	KAI1793883.1	hypothetical protein LXA43DRAFT_971543 [Ganoderma leucocontextum]	824	1	824	824	96.2378640776699	0
scaffold1.t52	EVM scaffold1.g52 scaffold1:173082-174626(-)	437	1	436	KAI1791974.1	FMN-linked oxidoreductase [Ganoderma leucocontextum]	436	1	436	436	96.1009174311927	7.74e-302	scaffold1.t52	EVM scaffold1.g52 scaffold1:131371-132381(-)	214	1	213	KAI1793882.1	ribosome biogenesis protein SLX9-domain-containing protein [Ganoderma leucocontextum]	213	1	213	213	97.1830985915493	3.70e-131
scaffold1.t53	EVM scaffold1.g53 scaffold1:175263-175976(-)	83	1	82	PIL28424.1	hypothetical protein GSI_08458 [Ganoderma sinense ZZ0214-1]	146	1	121	121	47.9338842975207	4.27e-22	scaffold1.t53	EVM scaffold1.g53 scaffold1:132606-134344(+)	412	46	411	KAI1793881.1	hypothetical protein LXA43DRAFT_971541 [Ganoderma leucocontextum]	420	55	420	366	95.6284153005464	6.42e-233
scaffold1.t54	EVM scaffold1.g54 scaffold1:177141-178200(-)	243	1	242	KAI1791972.1	proteasome subunit alpha type 5 [Ganoderma leucocontextum]	242	1	242	242	99.1735537190083	3.09e-167	scaffold1.t54	EVM scaffold1.g54 scaffold1:134776-136553(-)	554	1	553	KAI1793880.1	acetyl-CoA synthetase-like protein [Ganoderma leucocontextum]	553	1	553	553	98.372513562387	0
scaffold1.t55	EVM scaffold1.g55 scaffold1:178489-179166(+)	164	3	163	KAI1791971.1	rotamase-domain-containing protein [Ganoderma leucocontextum]	161	1	161	161	96.8944099378882	1.36e-108	scaffold1.t55	EVM scaffold1.g55 scaffold1:138759-141134(+)	792	1	791	KAI1793879.1	hypothetical protein LXA43DRAFT_1081085 [Ganoderma leucocontextum]	950	162	950	791	97.724399494311	0
scaffold1.t56	EVM scaffold1.g56 scaffold1:180985-182583(+)	457	1	447	KAI1791969.1	hypothetical protein LXA43DRAFT_972764 [Ganoderma leucocontextum]	400	40	391	449	69.4877505567929	4.11e-191	scaffold1.t56	EVM scaffold1.g56 scaffold1:141451-143347(-)	523	1	522	KAI1793878.1	hypothetical protein LXA43DRAFT_180371 [Ganoderma leucocontextum]	575	1	575	575	90.2608695652174	0
scaffold1.t57	EVM scaffold1.g57 scaffold1:183058-186085(+)	519	1	373	KAI1791968.1	hypothetical protein LXA43DRAFT_1008687 [Ganoderma leucocontextum]	433	1	374	375	96	3.43e-261	scaffold1.t57	EVM scaffold1.g57 scaffold1:147344-149959(+)	507	1	506	PIL31631.1	MFS general substrate transporter [Ganoderma sinense ZZ0214-1]	562	37	562	527	90.8918406072106	0
scaffold1.t58	EVM scaffold1.g58 scaffold1:188701-189601(+)	175	1	61	KAI1791966.1	hypothetical protein LXA43DRAFT_369847 [Ganoderma leucocontextum]	150	1	61	61	90.1639344262295	2.61e-25	scaffold1.t58	EVM scaffold1.g58 scaffold1:150217-153168(+)	776	1	775	KAI1793876.1	hypothetical protein LXA43DRAFT_998751 [Ganoderma leucocontextum]	778	1	778	778	96.401028277635	0
scaffold1.t59	EVM scaffold1.g59 scaffold1:190189-191124(-)	312	1	311	KAI1791965.1	hypothetical protein LXA43DRAFT_888206 [Ganoderma leucocontextum]	251	1	251	312	69.2307692307692	4.17e-132	scaffold1.t59	EVM scaffold1.g59 scaffold1:153306-156297(-)	871	1	870	KAI1793875.1	Spb1 C-terminal domain-containing protein [Ganoderma leucocontextum]	872	1	872	873	90.950744558992	0
scaffold1.t60	EVM scaffold1.g60 scaffold1:193055-194601(+)	405	1	404	KAI1791964.1	acid protease [Ganoderma leucocontextum]	425	22	425	404	96.2871287128713	1.09e-274	scaffold1.t60	EVM scaffold1.g60 scaffold1:158901-161325(+)	785	1	784	PIL31639.1	hypothetical protein GSI_06341 [Ganoderma sinense ZZ0214-1]	776	1	776	784	82.6530612244898	0
scaffold1.t61	EVM scaffold1.g61 scaffold1:195119-196460(-)	290	5	289	KAI1791956.1	major facilitator superfamily domain-containing protein, partial [Ganoderma leucocontextum]	434	153	434	288	74.6527777777778	2.39e-147	scaffold1.t61	EVM scaffold1.g61 scaffold1:162737-165513(-)	883	1	882	KAI1793872.1	hypothetical protein LXA43DRAFT_884679 [Ganoderma leucocontextum]	901	1	901	902	92.4611973392461	0
scaffold1.t62	EVM scaffold1.g62 scaffold1:200092-202774(-)	569	1	558	KAI1791927.1	MFS general substrate transporter [Ganoderma leucocontextum]	570	1	562	586	60.9215017064846	1.55e-225	scaffold1.t62	EVM scaffold1.g62 scaffold1:165875-169512(-)	1081	1	1080	KAI1793871.1	NRDE-2, necessary for RNA interference-domain-containing protein [Ganoderma leucocontextum]	1080	1	1080	1080	93.7962962962963	0
scaffold1.t63	EVM scaffold1.g63 scaffold1:206951-207204(-)	64	1	56	KAI1790945.1	hypothetical protein LXA43DRAFT_1182119 [Ganoderma leucocontextum]	492	170	225	56	85.7142857142857	2.10e-27	scaffold1.t63	EVM scaffold1.g63 scaffold1:171046-173058(+)	556	1	555	KAI1793870.1	phosphoglycerate mutase-like protein [Ganoderma leucocontextum]	555	1	555	555	98.018018018018	0
scaffold1.t64	EVM scaffold1.g64 scaffold1:209255-210136(+)	141	1	140	KAI1791962.1	hypothetical protein LXA43DRAFT_1094045 [Ganoderma leucocontextum]	139	1	139	140	96.4285714285714	3.67e-68	scaffold1.t64	EVM scaffold1.g64 scaffold1:173360-175937(+)	804	1	803	KAI1793869.1	ATP-dependent metallopeptidase Hfl [Ganoderma leucocontextum]	803	1	803	803	97.2602739726027	0
scaffold1.t65	EVM scaffold1.g65 scaffold1:210520-221663(-)	766	1	765	KAI1791961.1	hypothetical protein LXA43DRAFT_1008616 [Ganoderma leucocontextum]	759	1	759	770	92.7272727272727	0	scaffold1.t65	EVM scaffold1.g65 scaffold1:176168-178515(-)	508	1	507	KAI1793868.1	MFS general substrate transporter [Ganoderma leucocontextum]	508	1	508	508	97.4409448818898	0
scaffold1.t66	EVM scaffold1.g66 scaffold1:221984-222316(+)	111	6	109	KAI1791960.1	hypothetical protein LXA43DRAFT_1094043 [Ganoderma leucocontextum]	168	62	167	106	86.7924528301887	5.68e-47	scaffold1.t66	EVM scaffold1.g66 scaffold1:179137-180085(-)	300	1	299	KAI1793867.1	UreD-domain-containing protein [Ganoderma leucocontextum]	299	1	299	299	97.3244147157191	3.42e-213
scaffold1.t67	EVM scaffold1.g67 scaffold1:222948-228147(-)	1109	1	1108	KAI1791959.1	UDP-glucose 4-epimerase [Ganoderma leucocontextum]	1135	1	1135	1136	92.8697183098592	0	scaffold1.t67	EVM scaffold1.g67 scaffold1:180341-181144(+)	181	1	180	PIL31646.1	hypothetical protein GSI_06348 [Ganoderma sinense ZZ0214-1]	180	1	180	180	99.4444444444444	1.66e-129
scaffold1.t68	EVM scaffold1.g68 scaffold1:228971-231428(+)	554	1	552	KAI1791958.1	MFS general substrate transporter [Ganoderma leucocontextum]	553	1	552	552	98.3695652173913	0	scaffold1.t68	EVM scaffold1.g68 scaffold1:181462-184617(+)	1015	1	1014	KAI1793866.1	secretory pathway protein Sec39-domain-containing protein [Ganoderma leucocontextum]	1243	227	1243	1017	94.6902654867257	0
scaffold1.t69	EVM scaffold1.g69 scaffold1:234378-235201(+)	187	1	149	KAI1791956.1	major facilitator superfamily domain-containing protein, partial [Ganoderma leucocontextum]	434	255	403	149	89.9328859060403	1.50e-91	scaffold1.t69	EVM scaffold1.g69 scaffold1:185398-188140(-)	895	1	894	KAI1793865.1	hypothetical protein LXA43DRAFT_179185 [Ganoderma leucocontextum]	895	1	895	895	97.6536312849162	0
scaffold1.t70	EVM scaffold1.g70 scaffold1:239359-240417(+)	249	12	198	PIL31108.1	MFS general substrate transporter [Ganoderma sinense ZZ0214-1]	696	466	652	187	91.9786096256685	2.03e-117	scaffold1.t70	EVM scaffold1.g70 scaffold1:188984-189655(+)	132	1	131	KAI1793864.1	Cgr1 family-domain-containing protein [Ganoderma leucocontextum]	137	1	137	137	91.970802919708	1.23e-47
scaffold1.t71	EVM scaffold1.g71 scaffold1:242258-245327(-)	588	1	587	KAI1791928.1	G-alpha-domain-containing protein [Ganoderma leucocontextum]	608	1	608	609	93.1034482758621	0	scaffold1.t71	EVM scaffold1.g71 scaffold1:190222-194587(-)	1162	52	1161	KAI1793863.1	Pep3/Vps18/deep orange family-domain-containing protein [Ganoderma leucocontextum]	1110	5	1110	1110	98.018018018018	0
scaffold1.t72	EVM scaffold1.g72 scaffold1:250566-250886(-)	107	6	89	KAF8229475.1	hypothetical protein L208DRAFT_1072942, partial [Tricholoma matsutake 945]	85	2	85	84	52.3809523809524	4.47e-19	scaffold1.t72	EVM scaffold1.g72 scaffold1:195403-195940(+)	123	1	121	KAI1793862.1	cytochrome P450 [Ganoderma leucocontextum]	530	1	128	128	85.1562	9.05e-65
scaffold1.t73	EVM scaffold1.g73 scaffold1:255424-256516(+)	296	1	294	KAI1791929.1	hypothetical protein LXA43DRAFT_1060973 [Ganoderma leucocontextum]	295	1	295	295	92.5423728813559	1.37e-201	scaffold1.t73	EVM scaffold1.g73 scaffold1:196011-197808(+)	408	1	407	PIL31660.1	cytochrome P450 [Ganoderma sinense ZZ0214-1]	536	130	536	407	87.2235872235872	6.22e-265
scaffold1.t74	EVM scaffold1.g74 scaffold1:258500-261627(+)	907	629	906	KAI1791952.1	hypothetical protein LXA43DRAFT_1094036 [Ganoderma leucocontextum]	877	600	877	278	82.7338129496403	1.42e-101	scaffold1.t74	EVM scaffold1.g74 scaffold1:198028-199064(-)	234	19	233	KAI1793861.1	hypothetical protein LXA43DRAFT_884488 [Ganoderma leucocontextum]	215	1	215	215	96.7441860465116	9.28e-158
scaffold1.t75	EVM scaffold1.g75 scaffold1:262474-264752(+)	704	1	703	KAI1791953.1	hypothetical protein LXA43DRAFT_369093 [Ganoderma leucocontextum]	802	95	802	708	91.3841807909605	0	scaffold1.t75	EVM scaffold1.g75 scaffold1:199459-200996(+)	385	15	384	KAI1793860.1	protein serine/threonine phosphatase 2C [Ganoderma leucocontextum]	407	38	407	370	99.7297297297297	2.37e-273
scaffold1.t76	EVM scaffold1.g76 scaffold1:265267-266861(-)	492	1	491	KAI1791954.1	hypothetical protein LXA43DRAFT_369146 [Ganoderma leucocontextum]	549	54	549	496	90.3225806451613	0	scaffold1.t76	EVM scaffold1.g76 scaffold1:201220-203724(-)	606	1	605	KAI1793859.1	gamma-glutamyltranspeptidase [Ganoderma leucocontextum]	590	1	590	617	90.7617504051864	0
scaffold1.t77	EVM scaffold1.g77 scaffold1:267542-268576(+)	324	1	318	KAI1791925.1	hypothetical protein LXA43DRAFT_368484 [Ganoderma leucocontextum]	402	1	316	319	82.7586206896552	2.12e-192	scaffold1.t77	EVM scaffold1.g77 scaffold1:206645-207981(+)	336	1	335	KAI1793858.1	hypothetical protein LXA43DRAFT_998678 [Ganoderma leucocontextum]	712	375	712	339	95.8702064896755	1.33e-229
scaffold1.t78	EVM scaffold1.g78 scaffold1:270335-271843(+)	436	1	435	KAI1784332.1	hypothetical protein LXA43DRAFT_1101509 [Ganoderma leucocontextum]	460	1	460	474	55.0632911392405	4.94e-155	scaffold1.t78	EVM scaffold1.g78 scaffold1:208285-209254(+)	207	1	180	VWO94323.1	Charged multivesicular body protein 6 [Ganoderma boninense]	201	1	184	184	92.9347826086957	2.30e-102
scaffold1.t79	EVM scaffold1.g79 scaffold1:272337-273215(-)	274	38	142	KAI1786832.1	ENTH-domain-containing protein [Ganoderma leucocontextum]	529	176	296	121	66.1157024793389	9.74e-31	scaffold1.t79	EVM scaffold1.g79 scaffold1:209298-211250(-)	525	1	524	KAI1793856.1	cyclophilin-like protein [Ganoderma leucocontextum]	524	1	524	524	97.5190839694656	0
scaffold1.t80	EVM scaffold1.g80 scaffold1:274338-275972(+)	461	1	460	KAI1791922.1	hypothetical protein LXA43DRAFT_1008482 [Ganoderma leucocontextum]	458	1	458	460	90.6521739130435	1.31e-307	scaffold1.t80	EVM scaffold1.g80 scaffold1:211553-213820(+)	756	1	755	KAI1793855.1	hypothetical protein LXA43DRAFT_178003 [Ganoderma leucocontextum]	755	1	755	755	95.6291390728477	0
scaffold1.t81	EVM scaffold1.g81 scaffold1:277286-278630(+)	432	6	431	KAI1784328.1	hypothetical protein LXA43DRAFT_1042976 [Ganoderma leucocontextum]	506	77	506	434	78.8018433179724	1.75e-197	scaffold1.t81	EVM scaffold1.g81 scaffold1:213891-214192(-)	81	1	80	PIL31662.1	hypothetical protein GSI_06365 [Ganoderma sinense ZZ0214-1]	81	1	81	81	75.3086419753086	1.74e-25
scaffold1.t82	EVM scaffold1.g82 scaffold1:279152-284260(+)	1112	1	1111	KAI1784329.1	SNF2 family DNA-dependent ATPase [Ganoderma leucocontextum]	1092	1	1092	1111	97.5697569756976	0	scaffold1.t82	EVM scaffold1.g82 scaffold1:214453-219362(+)	1023	1	1022	PIL31663.1	MFS general substrate transporter [Ganoderma sinense ZZ0214-1]	1025	1	1025	1025	88.5853658536585	0
scaffold1.t83	EVM scaffold1.g83 scaffold1:287827-290288(-)	713	79	710	KAI1792366.1	class II aaRS and biotin synthetase [Ganoderma leucocontextum]	657	1	657	686	67.7842565597668	3.57e-300	scaffold1.t83	EVM scaffold1.g83 scaffold1:220151-222921(+)	878	1	877	KAI1793851.1	hypothetical protein LXA43DRAFT_177906 [Ganoderma leucocontextum]	879	1	879	880	97.3863636363636	0
scaffold1.t84	EVM scaffold1.g84 scaffold1:290602-291506(+)	167	45	166	KAI1784330.1	hypothetical protein LXA43DRAFT_1101507 [Ganoderma leucocontextum]	441	289	441	153	64.7058823529412	8.54e-48	scaffold1.t84	EVM scaffold1.g84 scaffold1:223688-224555(+)	257	1	256	KAI1793850.1	hypothetical protein LXA43DRAFT_177925 [Ganoderma leucocontextum]	260	1	260	260	96.9230769230769	1.06e-175
scaffold1.t85	EVM scaffold1.g85 scaffold1:291843-293596(-)	564	1	554	PIL31138.1	hypothetical protein GSI_05834 [Ganoderma sinense ZZ0214-1]	575	1	558	559	82.1109123434705	0	scaffold1.t85	EVM scaffold1.g85 scaffold1:224844-227275(+)	739	1	738	KAI1793849.1	hypothetical protein LXA43DRAFT_998638 [Ganoderma leucocontextum]	738	1	738	738	98.9159891598916	0
scaffold1.t86	EVM scaffold1.g86 scaffold1:296921-298540(-)	457	1	456	KAI1784332.1	hypothetical protein LXA43DRAFT_1101509 [Ganoderma leucocontextum]	460	1	460	460	91.0869565217391	9.01e-303	scaffold1.t86	EVM scaffold1.g86 scaffold1:228101-230460(+)	700	1	699	KAI1793848.1	hypothetical protein LXA43DRAFT_971513 [Ganoderma leucocontextum]	699	1	699	699	96.2804005722461	0
scaffold1.t87	EVM scaffold1.g87 scaffold1:299223-301348(+)	467	3	466	KAI1790162.1	cytochrome P450 [Ganoderma leucocontextum]	519	1	519	519	86.3198458574181	0	scaffold1.t87	EVM scaffold1.g87 scaffold1:230692-231859(-)	229	1	227	PIL31667.1	hypothetical protein GSI_06370 [Ganoderma sinense ZZ0214-1]	228	1	227	227	96.4757709251101	5.15e-159
scaffold1.t88	EVM scaffold1.g88 scaffold1:301742-303471(-)	388	2	291	KAI1784333.1	hypothetical protein LXA43DRAFT_226566 [Ganoderma leucocontextum]	337	49	337	290	85.5172413793103	3.31e-176	scaffold1.t88	EVM scaffold1.g88 scaffold1:232213-232870(+)	156	1	155	KAI1793846.1	hypothetical protein LXA43DRAFT_998629 [Ganoderma leucocontextum]	155	1	155	155	98.0645161290323	3.34e-38
scaffold1.t89	EVM scaffold1.g89 scaffold1:304930-307135(+)	512	40	500	KAI1782520.1	PIN domain-like protein [Ganoderma leucocontextum]	458	9	452	461	73.1019522776573	9.75e-242	scaffold1.t89	EVM scaffold1.g89 scaffold1:233247-233920(-)	127	1	126	KAI1793845.1	cytochrome c oxidase, subunit VIa [Ganoderma leucocontextum]	126	1	126	126	97.6190476190476	2.78e-86
scaffold1.t90	EVM scaffold1.g90 scaffold1:307907-309334(-)	368	134	358	KAI1789725.1	hypothetical protein LXA43DRAFT_892436, partial [Ganoderma leucocontextum]	325	1	223	225	87.5555555555556	5.76e-138	scaffold1.t90	EVM scaffold1.g90 scaffold1:234191-237560(+)	997	1	996	KAI1793844.1	26S proteasome regulatory complex non-ATPase subcomplex Rpn2/Psmd1 subunit [Ganoderma leucocontextum]	996	1	996	996	99.0963855421687	0
scaffold1.t91	EVM scaffold1.g91 scaffold1:312597-313464(+)	263	1	262	KAI1789724.1	hypothetical protein LXA43DRAFT_1096140 [Ganoderma leucocontextum]	505	248	505	265	76.6037735849057	7.58e-138	scaffold1.t91	EVM scaffold1.g91 scaffold1:237869-238955(+)	324	1	323	KAI1793843.1	D-isomer specific 2-hydroxyacid dehydrogenase [Ganoderma leucocontextum]	323	1	323	323	97.2136222910217	2.00e-224
scaffold1.t92	EVM scaffold1.g92 scaffold1:315069-316959(+)	530	1	514	KAI1786832.1	ENTH-domain-containing protein [Ganoderma leucocontextum]	529	1	522	530	90.5660377358491	1.59e-274	scaffold1.t92	EVM scaffold1.g92 scaffold1:239227-241105(+)	526	1	525	KAI1793842.1	importin alpha protein [Ganoderma leucocontextum]	525	1	525	525	100	4.80e-248
scaffold1.t93	EVM scaffold1.g93 scaffold1:320531-323046(+)	359	1	358	KAI1786831.1	hypothetical protein LXA43DRAFT_752757 [Ganoderma leucocontextum]	364	1	358	358	94.6927374301676	5.33e-239	scaffold1.t93	EVM scaffold1.g93 scaffold1:241618-242098(+)	86	1	85	RDX50444.1	Sm-like ribonucleo protein [Polyporus brumalis]	85	1	85	85	97.6470588235294	5.26e-56
scaffold1.t94	EVM scaffold1.g94 scaffold1:324174-325518(+)	182	1	181	KAI1786830.1	autophagy-related protein [Ganoderma leucocontextum]	181	1	181	181	99.4475138121547	6.49e-123	scaffold1.t94	EVM scaffold1.g94 scaffold1:242461-242962(-)	143	1	142	KAI1793840.1	hypothetical protein LXA43DRAFT_177620 [Ganoderma leucocontextum]	142	1	142	142	95.7746478873239	4.76e-97
scaffold1.t95	EVM scaffold1.g95 scaffold1:326505-328259(+)	368	1	367	KAI1786829.1	hypothetical protein LXA43DRAFT_752607 [Ganoderma leucocontextum]	439	76	439	367	94.5504087193461	2.23e-240	scaffold1.t95	EVM scaffold1.g95 scaffold1:244311-244701(+)	112	1	111	KAI1793839.1	ribosomal protein S16 [Ganoderma leucocontextum]	111	1	111	111	88.2882882882883	1.92e-61
scaffold1.t96	EVM scaffold1.g96 scaffold1:336367-337560(+)	398	1	397	PIL29969.1	hypothetical protein GSI_07880 [Ganoderma sinense ZZ0214-1]	828	1	397	397	83.375314861461	9.07e-238	scaffold1.t96	EVM scaffold1.g96 scaffold1:244867-245836(-)	256	1	255	KAI1793838.1	ankyrin [Ganoderma leucocontextum]	257	1	257	257	90.272373540856	6.63e-153
scaffold1.t97	EVM scaffold1.g97 scaffold1:341733-342680(+)	316	3	315	KAI1786824.1	hypothetical protein LXA43DRAFT_926999, partial [Ganoderma leucocontextum]	371	48	361	314	89.171974522293	1.06e-201	scaffold1.t97	EVM scaffold1.g97 scaffold1:245997-247462(-)	332	1	331	KAI1793837.1	succinate-CoA ligase [Ganoderma leucocontextum]	331	1	331	331	99.6978851963746	7.32e-231
scaffold1.t98	EVM scaffold1.g98 scaffold1:343876-346361(-)	360	1	345	KAI1786823.1	hypothetical protein LXA43DRAFT_752308 [Ganoderma leucocontextum]	386	1	347	347	97.1181556195965	5.62e-219	scaffold1.t98	EVM scaffold1.g98 scaffold1:247875-251180(-)	936	1	935	KAI1793836.1	ARM repeat-containing protein [Ganoderma leucocontextum]	935	1	935	935	99.4652406417112	0
scaffold1.t99	EVM scaffold1.g99 scaffold1:348505-349487(-)	211	11	151	KAI1786822.1	hypothetical protein LXA43DRAFT_1032203, partial [Ganoderma leucocontextum]	215	21	215	209	36.8421052631579	2.83e-24	scaffold1.t99	EVM scaffold1.g99 scaffold1:251638-253370(-)	444	1	443	KAI1793835.1	septin AspB [Ganoderma leucocontextum]	531	89	531	443	99.7742663656885	2.38e-312
scaffold1.t100	EVM scaffold1.g100 scaffold1:350119-351670(+)	501	3	450	KAI1786825.1	hypothetical protein LXA43DRAFT_1184931 [Ganoderma leucocontextum]	450	2	450	458	61.7903930131004	1.67e-187	scaffold1.t100	EVM scaffold1.g100 scaffold1:255009-256208(-)	323	1	322	KAI1793834.1	carbon-nitrogen hydrolase [Ganoderma leucocontextum]	322	1	322	322	99.0683229813665	6.28e-232
scaffold1.t101	EVM scaffold1.g101 scaffold1:353028-354266(+)	413	48	327	PIL31154.1	hypothetical protein GSI_05851 [Ganoderma sinense ZZ0214-1]	695	321	601	285	38.5964912280702	1.34e-45	scaffold1.t101	EVM scaffold1.g101 scaffold1:256496-257438(-)	273	1	272	KAI1793833.1	mitochondrial ribosomal subunit protein-domain-containing protein [Ganoderma leucocontextum]	272	1	272	272	96.6911764705882	4.24e-189
scaffold1.t102	EVM scaffold1.g102 scaffold1:355815-357266(+)	445	1	288	KAI1786821.1	kinase-like domain-containing protein, partial [Ganoderma leucocontextum]	288	1	287	288	96.875	8.44e-198	scaffold1.t102	EVM scaffold1.g102 scaffold1:257879-258400(+)	116	1	115	KAI1793832.1	hypothetical protein LXA43DRAFT_998595 [Ganoderma leucocontextum]	162	48	162	115	98.2608695652174	3.84e-82
scaffold1.t103	EVM scaffold1.g103 scaffold1:358023-359050(-)	290	1	279	KAI1786820.1	hypothetical protein LXA43DRAFT_1168927 [Ganoderma leucocontextum]	404	64	330	279	94.9820788530466	1.86e-182	scaffold1.t103	EVM scaffold1.g103 scaffold1:258557-260743(-)	358	1	357	KAI1793831.1	hypothetical protein LXA43DRAFT_998589 [Ganoderma leucocontextum]	489	1	489	491	66.8024439918534	9.13e-205
scaffold1.t104	EVM scaffold1.g104 scaffold1:359743-360982(-)	342	1	341	KAI1786819.1	hypothetical protein LXA43DRAFT_897249 [Ganoderma leucocontextum]	341	1	341	341	97.3607038123167	6.31e-237	scaffold1.t104	EVM scaffold1.g104 scaffold1:261327-266042(-)	1440	1	1439	PIL31684.1	transporter [Ganoderma sinense ZZ0214-1]	1385	1	1385	1443	81.8433818433818	0
scaffold1.t105	EVM scaffold1.g105 scaffold1:362350-367351(-)	1506	5	1505	KAI1786818.1	hypothetical protein LXA43DRAFT_752104 [Ganoderma leucocontextum]	1531	32	1531	1501	98.2678214523651	0	scaffold1.t105	EVM scaffold1.g105 scaffold1:266946-268113(-)	229	4	228	KAI0361324.1	lish motif-containing protein [Trametes cingulata]	253	29	253	225	94.2222222222222	4.46e-143
scaffold1.t106	EVM scaffold1.g106 scaffold1:367950-372332(+)	1256	1	1255	PIL31166.1	hypothetical protein GSI_05863 [Ganoderma sinense ZZ0214-1]	1253	1	1253	1255	88.207171314741	0	scaffold1.t106	EVM scaffold1.g106 scaffold1:268384-269176(-)	227	1	226	KAI1793827.1	Rrp15p-domain-containing protein [Ganoderma leucocontextum]	223	1	223	226	96.4601769911504	1.23e-137
scaffold1.t108	EVM scaffold1.g108 scaffold1:373814-379825(-)	1567	1	1566	KAI1786816.1	P-loop containing nucleoside triphosphate hydrolase protein [Ganoderma leucocontextum]	1599	34	1599	1566	97.3180076628352	0	scaffold1.t107	EVM scaffold1.g107 scaffold1:269545-272720(+)	892	1	891	KAI1793826.1	DIL domain-containing protein [Ganoderma leucocontextum]	891	1	891	891	98.5409652076319	0
scaffold1.t109	EVM scaffold1.g109 scaffold1:381334-382843(+)	454	1	444	KAI1786827.1	hypothetical protein LXA43DRAFT_1168945 [Ganoderma leucocontextum]	762	306	724	459	75.3812636165577	5.30e-232	scaffold1.t108	EVM scaffold1.g108 scaffold1:273402-275392(+)	396	1	395	KAI1793825.1	NTF2-like protein [Ganoderma leucocontextum]	428	34	428	395	97.2151898734177	2.38e-281
scaffold1.t110	EVM scaffold1.g110 scaffold1:384945-387767(+)	878	1	753	KAI1781712.1	hypothetical protein LXA43DRAFT_1159135 [Ganoderma leucocontextum]	814	67	809	764	82.9842931937173	0	scaffold1.t109	EVM scaffold1.g109 scaffold1:276037-281277(+)	1311	439	1309	KAI1793823.1	O-acetyltransferase [Ganoderma leucocontextum]	872	1	871	871	96.4408725602756	0
scaffold1.t111	EVM scaffold1.g111 scaffold1:388473-389575(-)	330	1	315	PIL31173.1	hypothetical protein GSI_05870 [Ganoderma sinense ZZ0214-1]	535	221	529	320	52.1875	1.54e-83	scaffold1.t110	EVM scaffold1.g110 scaffold1:282056-283338(+)	411	1	410	KAI1793822.1	hypothetical protein LXA43DRAFT_916228 [Ganoderma leucocontextum]	411	1	411	411	96.8369829683698	2.98e-277
scaffold1.t112	EVM scaffold1.g112 scaffold1:390887-392264(-)	418	1	417	KAI1786812.1	hypothetical protein LXA43DRAFT_1184920 [Ganoderma leucocontextum]	542	127	542	417	92.326139088729	1.89e-277	scaffold1.t111	EVM scaffold1.g111 scaffold1:283771-285726(+)	624	84	623	KAI1793821.1	hypothetical protein LXA43DRAFT_884464 [Ganoderma leucocontextum]	602	63	602	540	94.2592592592593	0
scaffold1.t113	EVM scaffold1.g113 scaffold1:392997-394529(-)	488	1	481	KAI1791018.1	hypothetical protein LXA43DRAFT_1182178 [Ganoderma leucocontextum]	478	1	476	491	59.2668024439918	4.30e-169	scaffold1.t112	EVM scaffold1.g112 scaffold1:287285-287610(+)	84	1	83	KAI1793820.1	hypothetical protein LXA43DRAFT_1119982 [Ganoderma leucocontextum]	215	1	83	83	97.5903614457831	2.66e-52
scaffold1.t114	EVM scaffold1.g114 scaffold1:394902-396585(+)	463	1	454	KAI1786811.1	hypothetical protein LXA43DRAFT_751719 [Ganoderma leucocontextum]	456	1	448	454	87.0044052863436	2.03e-230	scaffold1.t113	EVM scaffold1.g113 scaffold1:288685-289806(+)	352	1	351	KAI1793819.1	hypothetical protein LXA43DRAFT_1119974 [Ganoderma leucocontextum]	373	1	373	373	91.1528150134048	2.01e-232
scaffold1.t115	EVM scaffold1.g115 scaffold1:397922-400039(-)	578	1	576	KAI1786816.1	P-loop containing nucleoside triphosphate hydrolase protein [Ganoderma leucocontextum]	1599	34	609	576	97.0486111111111	0	scaffold1.t114	EVM scaffold1.g114 scaffold1:290422-292213(+)	301	5	300	PIL31695.1	hypothetical protein GSI_06398 [Ganoderma sinense ZZ0214-1]	296	1	296	296	94.2567567567568	6.95e-192
scaffold1.t116	EVM scaffold1.g116 scaffold1:402828-405650(+)	885	1	762	KAI1781712.1	hypothetical protein LXA43DRAFT_1159135 [Ganoderma leucocontextum]	814	67	811	765	82.7450980392157	0	scaffold1.t115	EVM scaffold1.g115 scaffold1:292815-294669(+)	306	1	298	PIL31696.1	hypothetical protein GSI_06399 [Ganoderma sinense ZZ0214-1]	338	1	334	334	78.4431137724551	3.13e-181
scaffold1.t117	EVM scaffold1.g117 scaffold1:406562-407781(-)	336	1	335	KAI1786803.1	hypothetical protein LXA43DRAFT_1184911 [Ganoderma leucocontextum]	540	177	539	363	84.8484848484848	2.01e-212	scaffold1.t116	EVM scaffold1.g116 scaffold1:295176-296665(-)	460	1	459	KAI1793816.1	Vta1 like-domain-containing protein [Ganoderma leucocontextum]	455	1	455	460	92.3913043478261	7.47e-260
scaffold1.t118	EVM scaffold1.g118 scaffold1:408673-410202(-)	469	1	462	KAI1791018.1	hypothetical protein LXA43DRAFT_1182178 [Ganoderma leucocontextum]	478	1	476	491	60.4887983706721	6.14e-169	scaffold1.t117	EVM scaffold1.g117 scaffold1:296865-298079(+)	302	1	301	KAI1793815.1	NAD(P)-binding protein [Ganoderma leucocontextum]	301	1	301	301	97.3421926910299	6.63e-212
scaffold1.t119	EVM scaffold1.g119 scaffold1:410607-410976(+)	83	1	73	VWP00912.1	Zn(2)-C6 fungal-type domain-containing protein, partial [Ganoderma boninense]	101	1	73	73	76.7123287671233	9.80e-34	scaffold1.t118	EVM scaffold1.g118 scaffold1:299603-300994(-)	393	1	392	KAI1793814.1	hypothetical protein LXA43DRAFT_884840, partial [Ganoderma leucocontextum]	434	1	393	393	95.9287531806616	5.20e-272
scaffold1.t120	EVM scaffold1.g120 scaffold1:411449-412295(+)	263	1	262	KAI1786811.1	hypothetical protein LXA43DRAFT_751719 [Ganoderma leucocontextum]	456	190	456	274	83.5766423357664	9.46e-140	scaffold1.t119	EVM scaffold1.g119 scaffold1:301759-302920(-)	345	1	344	KAI1789750.1	hypothetical protein LXA43DRAFT_892183 [Ganoderma leucocontextum]	344	1	344	344	96.2209302325581	2.28e-236
scaffold1.t121	EVM scaffold1.g121 scaffold1:412626-414266(+)	344	1	343	KAI1786810.1	adenosine kinase [Ganoderma leucocontextum]	343	1	343	343	98.5422740524781	1.97e-241	scaffold1.t120	EVM scaffold1.g120 scaffold1:305869-307063(+)	309	1	308	TBU39078.1	cytidine deaminase-like protein [Dichomitus squalens]	393	87	393	308	84.7402597402597	3.27e-190
scaffold1.t122	EVM scaffold1.g122 scaffold1:414524-417160(-)	879	1	878	KAI1786809.1	ATP dependent DNA ligase [Ganoderma leucocontextum]	897	17	897	881	93.8706015891033	0	scaffold1.t121	EVM scaffold1.g121 scaffold1:307166-310668(-)	1150	1	1149	KAI1789753.1	hypothetical protein LXA43DRAFT_922969 [Ganoderma leucocontextum]	1149	1	1149	1149	96.5187119234117	0
scaffold1.t123	EVM scaffold1.g123 scaffold1:417829-418603(-)	193	1	192	KAI1786808.1	hypothetical protein LXA43DRAFT_1064806 [Ganoderma leucocontextum]	198	1	198	198	94.9494949494949	2.77e-133	scaffold1.t122	EVM scaffold1.g122 scaffold1:311039-313617(+)	818	1	817	KAI1789754.1	para-aminobenzoate synthase [Ganoderma leucocontextum]	819	1	819	819	93.7728937728938	0
scaffold1.t124	EVM scaffold1.g124 scaffold1:418893-421118(+)	575	1	573	KAI1786807.1	hypothetical protein LXA43DRAFT_751643 [Ganoderma leucocontextum]	573	1	573	573	98.7783595113438	0	scaffold1.t123	EVM scaffold1.g123 scaffold1:313980-315495(-)	378	1	367	KAI1789755.1	Clavaminate synthase-like protein [Ganoderma leucocontextum]	383	1	367	367	98.0926430517711	2.12e-266
scaffold1.t125	EVM scaffold1.g125 scaffold1:421420-422322(+)	301	1	300	KAI1786806.1	hypothetical protein LXA43DRAFT_751605 [Ganoderma leucocontextum]	309	10	309	300	98.6666666666667	8.42e-203	scaffold1.t124	EVM scaffold1.g124 scaffold1:315782-316619(+)	178	1	177	KAI1789756.1	ubiquitin-conjugating enzyme/RWD-like protein [Ganoderma leucocontextum]	177	1	177	177	98.3050847457627	1.74e-125
scaffold1.t126	EVM scaffold1.g126 scaffold1:423673-424022(+)	94	1	89	KAI1786805.1	hypothetical protein LXA43DRAFT_1184913 [Ganoderma leucocontextum]	431	113	201	89	97.752808988764	2.30e-43	scaffold1.t125	EVM scaffold1.g125 scaffold1:317083-318275(+)	346	1	345	KAI1789757.1	hypothetical protein LXA43DRAFT_548233 [Ganoderma leucocontextum]	348	1	348	348	92.816091954023	1.02e-185
scaffold1.t127	EVM scaffold1.g127 scaffold1:424477-426142(-)	462	1	447	KAI1786811.1	hypothetical protein LXA43DRAFT_751719 [Ganoderma leucocontextum]	456	1	446	447	89.4854586129754	4.84e-238	scaffold1.t126	EVM scaffold1.g126 scaffold1:318415-319806(-)	345	1	344	KAI1789758.1	t-SNARE [Ganoderma leucocontextum]	344	1	344	344	99.4186046511628	3.04e-225
scaffold1.t128	EVM scaffold1.g128 scaffold1:426902-428672(+)	398	1	324	KAI1786803.1	hypothetical protein LXA43DRAFT_1184911 [Ganoderma leucocontextum]	540	177	528	352	86.9318181818182	1.00e-212	scaffold1.t127	EVM scaffold1.g127 scaffold1:320403-321888(+)	370	1	369	KAI1789759.1	NAD-dependent glycerol-3-phosphate dehydrogenase [Ganoderma leucocontextum]	413	45	413	369	98.9159891598916	2.15e-262
scaffold1.t129	EVM scaffold1.g129 scaffold1:428813-430136(-)	408	1	338	KAI1792404.1	hypothetical protein LXA43DRAFT_1093639 [Ganoderma leucocontextum]	654	410	650	347	34.8703170028818	1.68e-42	scaffold1.t128	EVM scaffold1.g128 scaffold1:322381-324580(+)	628	1	627	KAI1789760.1	hypothetical protein LXA43DRAFT_892167 [Ganoderma leucocontextum]	627	1	627	628	91.8789808917197	0
scaffold1.t130	EVM scaffold1.g130 scaffold1:431902-433042(-)	275	1	274	KAI1786802.1	RNA-binding domain-containing protein [Ganoderma leucocontextum]	274	1	274	274	98.9051094890511	2.74e-186	scaffold1.t129	EVM scaffold1.g129 scaffold1:325172-328098(-)	785	1	784	KAI1789761.1	aminoimidazole ribonucleotide synthetase [Ganoderma leucocontextum]	784	1	784	784	97.4489795918367	0
scaffold1.t131	EVM scaffold1.g131 scaffold1:433409-434497(-)	267	6	265	KAI1786801.1	hypothetical protein LXA43DRAFT_897234 [Ganoderma leucocontextum]	337	77	336	260	94.2307692307692	3.93e-169	scaffold1.t130	EVM scaffold1.g130 scaffold1:328545-331565(+)	763	1	702	KAI1789762.1	hypothetical protein LXA43DRAFT_548674 [Ganoderma leucocontextum]	980	1	920	920	71.8478260869565	0
scaffold1.t132	EVM scaffold1.g132 scaffold1:435812-437329(-)	360	1	336	KAI1786800.1	hypothetical protein LXA43DRAFT_897299 [Ganoderma leucocontextum]	344	1	336	336	95.2380952380952	1.46e-236	scaffold1.t131	EVM scaffold1.g131 scaffold1:332227-332698(-)	131	1	130	KAI1789763.1	hypothetical protein LXA43DRAFT_892338 [Ganoderma leucocontextum]	173	44	173	130	100	7.09e-89
scaffold1.t133	EVM scaffold1.g133 scaffold1:438701-442636(+)	1121	1	1120	KAI1786799.1	RNA dependent RNA polymerase-domain-containing protein [Ganoderma leucocontextum]	1204	85	1204	1121	94.9152542372881	0	scaffold1.t132	EVM scaffold1.g132 scaffold1:336116-337988(-)	601	3	544	KAI1789764.1	hypothetical protein LXA43DRAFT_869162, partial [Ganoderma leucocontextum]	543	2	543	542	95.3874538745387	0
scaffold1.t134	EVM scaffold1.g134 scaffold1:444737-447226(+)	503	1	502	KAI1786798.1	cytochrome P450 [Ganoderma leucocontextum]	502	1	502	502	99.003984063745	0	scaffold1.t133	EVM scaffold1.g133 scaffold1:338435-338696(-)	50	1	49	TBU41832.1	hypothetical protein BD309DRAFT_867506, partial [Dichomitus squalens] TBU63702.1 hypothetical protein BD310DRAFT_807970, partial [Dichomitus squalens]	54	1	54	54	74.0740740740741	1.68e-17
scaffold1.t135	EVM scaffold1.g135 scaffold1:450622-450966(+)	74	18	71	KAI1784454.1	drug:h+ antiporter [Ganoderma leucocontextum]	615	355	408	54	68.5185185185185	1.74e-15	scaffold1.t134	EVM scaffold1.g134 scaffold1:339333-340272(+)	291	1	290	KAI1789765.1	mitochondrial ribosomal protein S25-domain-containing protein [Ganoderma leucocontextum]	290	1	290	290	98.6206896551724	3.54e-206
scaffold1.t137	EVM scaffold1.g137 scaffold1:452995-454281(-)	370	53	369	KAI1787464.1	hypothetical protein LXA43DRAFT_1184491 [Ganoderma leucocontextum]	354	16	354	341	78.8856304985337	6.88e-187	scaffold1.t135	EVM scaffold1.g135 scaffold1:340412-345188(-)	1416	1	1415	KAI1789766.1	hypothetical protein LXA43DRAFT_1182999 [Ganoderma leucocontextum]	1423	1	1423	1435	93.0313588850174	0
scaffold1.t138	EVM scaffold1.g138 scaffold1:456403-457677(-)	335	1	334	VWO97430.1	Linoleate diol synthase [Ganoderma boninense]	1010	1	405	405	66.9135802469136	6.31e-174	scaffold1.t136	EVM scaffold1.g136 scaffold1:345786-347556(-)	573	1	572	KAI1789767.1	hypothetical protein LXA43DRAFT_1062587 [Ganoderma leucocontextum]	572	1	572	575	93.5652173913043	0
scaffold1.t139	EVM scaffold1.g139 scaffold1:461033-463727(-)	635	1	632	KAI1786797.1	hypothetical protein LXA43DRAFT_1032081 [Ganoderma leucocontextum]	632	1	632	633	94.6287519747235	0	scaffold1.t137	EVM scaffold1.g137 scaffold1:348033-350377(+)	765	1	764	KAI1789768.1	hypothetical protein LXA43DRAFT_892270 [Ganoderma leucocontextum]	811	62	811	766	88.7728459530026	0
scaffold1.t140	EVM scaffold1.g140 scaffold1:466861-469352(+)	347	49	344	PIL31187.1	hypothetical protein GSI_05884 [Ganoderma sinense ZZ0214-1]	405	110	402	304	73.3552631578947	1.91e-135	scaffold1.t138	EVM scaffold1.g138 scaffold1:351676-352283(+)	125	1	124	KAI1789769.1	ribonuclease T1 [Ganoderma leucocontextum]	124	1	124	124	98.3870967741936	6.62e-84
scaffold1.t141	EVM scaffold1.g141 scaffold1:470614-471999(-)	462	59	461	KAI1786796.1	RCC1/BLIP-II, partial [Ganoderma leucocontextum]	402	1	402	403	89.8263027295285	2.26e-260	scaffold1.t139	EVM scaffold1.g139 scaffold1:353118-354001(-)	221	1	220	KAI0801036.1	hypothetical protein C8Q74DRAFT_462182 [Fomes fomentarius] KAI1789770.1 hypothetical protein LXA43DRAFT_1019542 [Ganoderma leucocontextum]	220	1	220	220	100	1.96e-159
scaffold1.t142	EVM scaffold1.g142 scaffold1:472337-473091(+)	233	1	232	KAI1786795.1	pyridoxamine 5'-phosphate oxidase-domain-containing protein [Ganoderma leucocontextum]	232	1	232	232	94.8275862068966	5.36e-163	scaffold1.t140	EVM scaffold1.g140 scaffold1:354326-359442(+)	1482	1	1481	KAI1789771.1	U3 snoRNP-associated protein Rrp5 [Ganoderma leucocontextum]	1481	1	1481	1482	95.1417004048583	0
scaffold1.t143	EVM scaffold1.g143 scaffold1:473315-479133(-)	1591	1	1590	KAI1786794.1	P-loop containing nucleoside triphosphate hydrolase protein [Ganoderma leucocontextum]	1564	1	1564	1596	91.2907268170426	0	scaffold1.t141	EVM scaffold1.g141 scaffold1:359684-364584(-)	1466	1	1465	KAI1789772.1	hypothetical protein LXA43DRAFT_1096023 [Ganoderma leucocontextum]	1465	1	1465	1465	96.7235494880546	0
scaffold1.t144	EVM scaffold1.g144 scaffold1:481853-483161(-)	194	1	161	PIL31192.1	hypothetical protein GSI_05889 [Ganoderma sinense ZZ0214-1]	167	1	167	167	83.2335329341317	7.29e-81	scaffold1.t142	EVM scaffold1.g142 scaffold1:365708-366086(-)	86	1	85	KAI1789773.1	hypothetical protein LXA43DRAFT_892327 [Ganoderma leucocontextum]	85	1	85	85	98.8235294117647	3.70e-56
scaffold1.t145	EVM scaffold1.g145 scaffold1:487080-488632(-)	447	1	446	KAI1786791.1	hypothetical protein LXA43DRAFT_1064790 [Ganoderma leucocontextum]	446	1	446	446	97.9820627802691	0	scaffold1.t143	EVM scaffold1.g143 scaffold1:367206-368006(-)	170	1	169	KAI1789774.1	hypothetical protein LXA43DRAFT_549252 [Ganoderma leucocontextum]	169	1	169	169	96.4497041420118	1.06e-113
scaffold1.t146	EVM scaffold1.g146 scaffold1:491900-494750(-)	640	4	591	TBU26601.1	hypothetical protein BD311DRAFT_667195 [Dichomitus squalens]	573	7	557	595	79.327731092437	0	scaffold1.t144	EVM scaffold1.g144 scaffold1:368548-370385(-)	503	1	501	PIL31724.1	hypothetical protein GSI_06428 [Ganoderma sinense ZZ0214-1]	605	84	604	525	75.0476190476191	3.12e-274
scaffold1.t147	EVM scaffold1.g147 scaffold1:496480-496788(+)	103	1	102	KAI0714627.1	hypothetical protein C8Q76DRAFT_795486 [Earliella scabrosa]	323	223	323	102	84.3137254901961	1.32e-52	scaffold1.t145	EVM scaffold1.g145 scaffold1:371024-373841(+)	759	1	758	KAI1789782.1	Alpha/Beta hydrolase protein [Ganoderma leucocontextum]	753	1	753	760	91.3157894736842	0
scaffold1.t148	EVM scaffold1.g148 scaffold1:497041-501847(-)	1015	1	1014	KAI1786787.1	ARM repeat-containing protein [Ganoderma leucocontextum]	1035	1	1035	1035	95.6521739130435	0	scaffold1.t146	EVM scaffold1.g146 scaffold1:374416-375843(+)	294	1	293	KAI1789783.1	carbohydrate esterase family 1 protein [Ganoderma leucocontextum]	293	1	293	293	99.6587030716723	3.87e-216
scaffold1.t149	EVM scaffold1.g149 scaffold1:502241-503734(-)	498	1	497	KAI1786786.1	hypothetical protein LXA43DRAFT_750414 [Ganoderma leucocontextum]	547	51	547	497	93.158953722334	0	scaffold1.t147	EVM scaffold1.g147 scaffold1:376128-377339(-)	294	1	293	KAI1789784.1	kinase-like protein [Ganoderma leucocontextum]	488	176	488	313	91.0543130990415	4.80e-206
scaffold1.t150	EVM scaffold1.g150 scaffold1:505385-508015(+)	590	1	589	KAI1783512.1	glycoside hydrolase [Ganoderma leucocontextum]	589	1	589	589	95.2461799660441	0	scaffold1.t148	EVM scaffold1.g148 scaffold1:378465-383134(-)	1077	1	1076	PIL31728.1	hypothetical protein GSI_06432 [Ganoderma sinense ZZ0214-1]	1074	1	1074	1111	84.6084608460846	0
scaffold1.t151	EVM scaffold1.g151 scaffold1:508838-509742(+)	231	1	230	KAI1783511.1	hypothetical protein LXA43DRAFT_331757 [Ganoderma leucocontextum]	226	1	226	230	93.9130434782609	2.01e-89	scaffold1.t149	EVM scaffold1.g149 scaffold1:383697-384850(+)	332	1	331	KAI1789787.1	hypothetical protein LXA43DRAFT_1075148 [Ganoderma leucocontextum]	330	1	330	331	94.2598187311178	2.76e-212
scaffold1.t152	EVM scaffold1.g152 scaffold1:510590-512077(-)	478	1	289	KAI1783510.1	kinase-like domain-containing protein, partial [Ganoderma leucocontextum]	289	1	289	289	96.8858131487889	5.55e-207	scaffold1.t150	EVM scaffold1.g150 scaffold1:384996-389460(-)	1189	1	1188	KAI1789788.1	Sec8 exocyst complex component-specific domain-containing protein [Ganoderma leucocontextum]	1185	1	1185	1188	97.0538720538721	0
scaffold1.t153	EVM scaffold1.g153 scaffold1:513157-514623(+)	345	26	344	KAI1783509.1	hypothetical protein LXA43DRAFT_331678 [Ganoderma leucocontextum]	430	109	430	322	87.888198757764	4.23e-202	scaffold1.t151	EVM scaffold1.g151 scaffold1:390065-396417(+)	1723	138	1722	KAI1789789.1	SNF2 family N-terminal domain-containing protein [Ganoderma leucocontextum]	1687	1	1634	1635	93.2721712538226	0
scaffold1.t154	EVM scaffold1.g154 scaffold1:516707-517234(+)	156	21	153	KAI1783509.1	hypothetical protein LXA43DRAFT_331678 [Ganoderma leucocontextum]	430	287	428	142	60.5633802816901	8.43e-39	scaffold1.t152	EVM scaffold1.g152 scaffold1:397292-398387(+)	294	1	292	KAI1789790.1	hypothetical protein LXA43DRAFT_1096040 [Ganoderma leucocontextum]	293	1	292	292	92.4657534246575	2.04e-186
scaffold1.t155	EVM scaffold1.g155 scaffold1:518546-519523(+)	308	1	307	KAI1783507.1	hypothetical protein LXA43DRAFT_1186955 [Ganoderma leucocontextum]	446	120	446	328	84.7560975609756	3.11e-191	scaffold1.t153	EVM scaffold1.g153 scaffold1:402113-406588(+)	1341	35	1340	KAI1789792.1	SNF2 family N-terminal domain-containing protein [Ganoderma leucocontextum]	1341	37	1341	1306	97.7794793261868	0
scaffold1.t156	EVM scaffold1.g156 scaffold1:520304-526316(-)	1191	45	1190	KAI1783506.1	hypothetical protein LXA43DRAFT_903432 [Ganoderma leucocontextum]	1170	23	1170	1156	93.2525951557093	0	scaffold1.t154	EVM scaffold1.g154 scaffold1:406795-409207(-)	685	1	684	PIL31734.1	hypothetical protein GSI_06438 [Ganoderma sinense ZZ0214-1]	700	1	700	701	85.5920114122682	0
scaffold1.t157	EVM scaffold1.g157 scaffold1:529403-533107(+)	1168	1	1167	KAI1791021.1	hypothetical protein LXA43DRAFT_890103 [Ganoderma leucocontextum]	1187	1	1187	1198	88.3973288814691	0	scaffold1.t155	EVM scaffold1.g155 scaffold1:409886-412083(-)	471	1	470	KAI1789794.1	hypothetical protein LXA43DRAFT_892130 [Ganoderma leucocontextum]	582	1	582	582	78.0068728522337	3.00e-307
scaffold1.t158	EVM scaffold1.g158 scaffold1:534420-534941(+)	107	1	106	KAI1791020.1	thioredoxin [Ganoderma leucocontextum]	106	1	106	106	97.1698113207547	4.48e-69	scaffold1.t156	EVM scaffold1.g156 scaffold1:412854-415365(+)	691	1	563	KAI1789795.1	P-loop containing nucleoside triphosphate hydrolase protein [Ganoderma leucocontextum]	609	1	563	564	94.3262411347518	0
scaffold1.t159	EVM scaffold1.g159 scaffold1:535971-539451(+)	950	1	949	KAI1791019.1	glycoside hydrolase [Ganoderma leucocontextum]	949	1	949	949	94.204425711275	0	scaffold1.t157	EVM scaffold1.g157 scaffold1:416313-417415(-)	347	1	346	KAI1789796.1	hypothetical protein LXA43DRAFT_1096045 [Ganoderma leucocontextum]	346	1	346	346	86.9942196531792	9.83e-146
scaffold1.t160	EVM scaffold1.g160 scaffold1:540061-540710(-)	178	1	165	KAI1791018.1	hypothetical protein LXA43DRAFT_1182178 [Ganoderma leucocontextum]	478	306	464	165	90.3030303030303	4.30e-98	scaffold1.t158	EVM scaffold1.g158 scaffold1:418091-420631(-)	789	1	788	KAI1789797.1	chondroitin AC/alginate lyase [Ganoderma leucocontextum]	788	1	788	788	98.7309644670051	0
scaffold1.t161	EVM scaffold1.g161 scaffold1:542906-543880(-)	325	7	311	KAI1783507.1	hypothetical protein LXA43DRAFT_1186955 [Ganoderma leucocontextum]	446	10	314	312	68.9102564102564	6.54e-140	scaffold1.t159	EVM scaffold1.g159 scaffold1:421498-422730(-)	353	1	339	KAI1789798.1	3-ketoacyl-CoA thiolase [Ganoderma leucocontextum]	417	1	339	339	98.5250737463127	1.11e-233
scaffold1.t162	EVM scaffold1.g162 scaffold1:544222-545526(-)	435	1	429	KAI1791017.1	hypothetical protein LXA43DRAFT_1014102 [Ganoderma leucocontextum]	601	164	592	429	93.9393939393939	1.76e-294	scaffold1.t160	EVM scaffold1.g160 scaffold1:423354-424861(+)	340	1	339	KAI1789799.1	Mg-dependent DNase [Ganoderma leucocontextum]	339	1	339	339	96.4601769911504	5.04e-242
scaffold1.t163	EVM scaffold1.g163 scaffold1:547506-548957(+)	465	1	456	PIL31206.1	hypothetical protein GSI_05904 [Ganoderma sinense ZZ0214-1]	476	1	474	476	65.3361344537815	1.79e-203	scaffold1.t161	EVM scaffold1.g161 scaffold1:424995-426849(-)	583	1	582	KAI1789800.1	hypothetical protein LXA43DRAFT_974073 [Ganoderma leucocontextum]	583	1	583	583	96.5694682675815	0
scaffold1.t164	EVM scaffold1.g164 scaffold1:549524-550675(-)	384	1	379	KAI1791003.1	hypothetical protein LXA43DRAFT_1014008 [Ganoderma leucocontextum]	544	161	540	380	75.2631578947368	1.55e-199	scaffold1.t162	EVM scaffold1.g162 scaffold1:427255-428745(+)	461	1	460	KAI1789801.1	glycosyltransferase like family 2-domain-containing protein [Ganoderma leucocontextum]	460	1	460	460	96.9565217391304	0
scaffold1.t165	EVM scaffold1.g165 scaffold1:551624-553222(-)	533	1	532	KAI1791014.1	hypothetical protein LXA43DRAFT_459631 [Ganoderma leucocontextum]	535	1	535	535	92.5233644859813	0	scaffold1.t163	EVM scaffold1.g163 scaffold1:429024-433355(+)	1179	1	1177	KAI1789802.1	exocyst complex component Sec3-domain-containing protein [Ganoderma leucocontextum]	1177	1	1176	1177	98.4706881903144	0
scaffold1.t166	EVM scaffold1.g166 scaffold1:553656-554206(+)	84	1	83	KAI1791013.1	DNA repair protein [Ganoderma leucocontextum]	83	1	83	83	95.1807228915663	2.19e-45	scaffold1.t164	EVM scaffold1.g164 scaffold1:433653-437328(+)	1088	1	1087	KAI1789803.1	hypothetical protein LXA43DRAFT_974076 [Ganoderma leucocontextum]	1066	1	1066	1109	87.0153291253381	0
scaffold1.t167	EVM scaffold1.g167 scaffold1:554542-555380(-)	168	1	167	KAI1791012.1	hypothetical protein LXA43DRAFT_459597 [Ganoderma leucocontextum]	188	1	188	188	83.5106382978723	5.81e-108	scaffold1.t165	EVM scaffold1.g165 scaffold1:437562-438508(-)	254	1	253	KAI1789804.1	TB2/DP1, HVA22 family-domain-containing protein [Ganoderma leucocontextum]	253	1	253	253	97.2332015810277	9.52e-172
scaffold1.t168	EVM scaffold1.g168 scaffold1:555969-557244(-)	253	1	252	PIL31215.1	hypothetical protein GSI_05913 [Ganoderma sinense ZZ0214-1]	252	1	252	252	94.8412698412698	2.38e-185	scaffold1.t166	EVM scaffold1.g166 scaffold1:440047-443565(+)	858	1	857	KAI1789805.1	hypothetical protein LXA43DRAFT_1151693, partial [Ganoderma leucocontextum]	892	1	892	894	93.7360178970917	0
scaffold1.t169	EVM scaffold1.g169 scaffold1:558245-559313(+)	310	1	309	PIL31214.1	hypothetical protein GSI_05912 [Ganoderma sinense ZZ0214-1]	309	1	309	309	88.673139158576	1.79e-204	scaffold1.t167	EVM scaffold1.g167 scaffold1:444078-447388(+)	988	1	987	KAI1789806.1	WD40 repeat-like protein [Ganoderma leucocontextum]	987	1	987	987	95.2380952380952	0
scaffold1.t170	EVM scaffold1.g170 scaffold1:560596-563980(+)	1014	1	1013	PIL31213.1	hypothetical protein GSI_05911 [Ganoderma sinense ZZ0214-1]	1008	1	1008	1022	80.1369863013699	0	scaffold1.t168	EVM scaffold1.g168 scaffold1:447833-449034(-)	379	1	377	KAI1789807.1	hypothetical protein LXA43DRAFT_1096056 [Ganoderma leucocontextum]	378	1	377	377	93.1034482758621	8.13e-238
scaffold1.t171	EVM scaffold1.g171 scaffold1:565235-566108(+)	238	1	201	KAI1791015.1	hypothetical protein LXA43DRAFT_459632 [Ganoderma leucocontextum]	406	119	331	214	68.2242990654206	5.40e-90	scaffold1.t169	EVM scaffold1.g169 scaffold1:449558-452056(-)	763	1	762	KAI1789808.1	chondroitin AC/alginate lyase [Ganoderma leucocontextum]	762	1	762	762	98.8188976377953	0
scaffold1.t172	EVM scaffold1.g172 scaffold1:567346-568509(+)	388	1	387	KAI1791003.1	hypothetical protein LXA43DRAFT_1014008 [Ganoderma leucocontextum]	544	161	544	392	60.4591836734694	1.05e-143	scaffold1.t170	EVM scaffold1.g170 scaffold1:452760-453745(-)	307	1	306	KAI1789809.1	hypothetical protein LXA43DRAFT_948158 [Ganoderma leucocontextum]	306	1	306	306	97.7124183006536	2.20e-208
scaffold1.t173	EVM scaffold1.g173 scaffold1:569072-573733(-)	1453	1	1452	KAI1791007.1	chitin synthase-domain-containing protein [Ganoderma leucocontextum]	1457	1	1457	1458	96.9821673525377	0	scaffold1.t171	EVM scaffold1.g171 scaffold1:454133-456004(-)	624	1	623	KAI1789810.1	hypothetical protein LXA43DRAFT_1019688 [Ganoderma leucocontextum]	623	1	623	623	98.3948635634029	0
scaffold1.t174	EVM scaffold1.g174 scaffold1:576935-577817(+)	236	1	235	TBU42742.1	hypothetical protein BD309DRAFT_962327 [Dichomitus squalens] TBU62410.1 hypothetical protein BD310DRAFT_918349 [Dichomitus squalens]	233	2	233	240	62.0833333333333	1.60e-79	scaffold1.t172	EVM scaffold1.g172 scaffold1:457717-460354(-)	826	1	825	PIL31752.1	hypothetical protein GSI_06456 [Ganoderma sinense ZZ0214-1]	816	1	816	828	78.8647342995169	0
scaffold1.t175	EVM scaffold1.g175 scaffold1:578171-580164(+)	503	1	502	KAI1791004.1	hypothetical protein LXA43DRAFT_1014010 [Ganoderma leucocontextum]	518	17	518	502	96.0159362549801	0	scaffold1.t173	EVM scaffold1.g173 scaffold1:460705-462318(-)	319	1	318	KAI1789812.1	xylose reductase [Ganoderma leucocontextum]	318	1	318	318	98.7421383647799	7.63e-231
scaffold1.t176	EVM scaffold1.g176 scaffold1:580642-582279(-)	546	1	545	KAI1791003.1	hypothetical protein LXA43DRAFT_1014008 [Ganoderma leucocontextum]	544	1	544	546	85.1648351648352	0	scaffold1.t174	EVM scaffold1.g174 scaffold1:462632-463927(+)	432	1	431	KAI1789813.1	ketopantoate reductase-like protein [Ganoderma leucocontextum]	431	1	431	431	97.6798143851508	3.92e-313
scaffold1.t177	EVM scaffold1.g177 scaffold1:583259-584887(-)	543	1	542	KAI1791002.1	hypothetical protein LXA43DRAFT_459073 [Ganoderma leucocontextum]	541	1	541	542	86.3468634686347	0	scaffold1.t175	EVM scaffold1.g175 scaffold1:464231-466271(-)	624	1	604	KAI1789814.1	Transglutaminase-like superfamily-domain-containing protein [Ganoderma leucocontextum]	610	1	604	604	95.5298013245033	0
scaffold1.t178	EVM scaffold1.g178 scaffold1:586955-588980(+)	538	1	537	KAI1790978.1	laccase 2 [Ganoderma leucocontextum]	537	1	537	537	95.1582867783985	0	scaffold1.t176	EVM scaffold1.g176 scaffold1:467752-470251(-)	502	1	457	KAI1789815.1	hypothetical protein LXA43DRAFT_974085 [Ganoderma leucocontextum]	578	1	507	538	76.2081784386617	3.08e-279
scaffold1.t179	EVM scaffold1.g179 scaffold1:589350-591373(-)	467	1	393	KAI1790979.1	hypothetical protein LXA43DRAFT_921181 [Ganoderma leucocontextum]	588	136	528	393	94.147582697201	1.03e-256	scaffold1.t177	EVM scaffold1.g177 scaffold1:470902-472780(-)	529	44	528	KAI1789816.1	hypothetical protein LXA43DRAFT_892237 [Ganoderma leucocontextum]	485	1	485	485	95.8762886597938	0
scaffold1.t180	EVM scaffold1.g180 scaffold1:592410-594310(-)	443	1	442	KAI1790980.1	enolase [Ganoderma leucocontextum]	442	1	442	442	100	0	scaffold1.t178	EVM scaffold1.g178 scaffold1:473513-475057(+)	364	1	363	KAI1789817.1	hypothetical protein LXA43DRAFT_551189 [Ganoderma leucocontextum]	363	1	363	363	97.7961432506887	2.39e-243
scaffold1.t181	EVM scaffold1.g181 scaffold1:595716-596504(+)	263	1	262	KAI1790981.1	hypothetical protein LXA43DRAFT_1143920 [Ganoderma leucocontextum]	239	1	239	262	79.0076335877863	4.58e-123	scaffold1.t179	EVM scaffold1.g179 scaffold1:477486-479456(+)	577	1	576	KAI1789818.1	hypothetical protein LXA43DRAFT_892212 [Ganoderma leucocontextum]	575	1	575	576	96.0069444444444	0
scaffold1.t182	EVM scaffold1.g182 scaffold1:597104-599162(-)	478	1	477	KAI1790982.1	glycoside hydrolase [Ganoderma leucocontextum]	604	128	604	477	97.9035639412998	0	scaffold1.t180	EVM scaffold1.g180 scaffold1:480990-483213(+)	696	67	695	KAI1789819.1	hypothetical protein LXA43DRAFT_1019733 [Ganoderma leucocontextum]	638	1	638	638	97.8056426332288	0
scaffold1.t183	EVM scaffold1.g183 scaffold1:600384-601881(-)	397	1	396	KAI1790983.1	Clavaminate synthase-like protein [Ganoderma leucocontextum]	396	1	396	396	97.2222222222222	1.16e-294	scaffold1.t181	EVM scaffold1.g181 scaffold1:487096-490658(+)	1009	1	1008	KAI1789821.1	glycine dehydrogenase [Ganoderma leucocontextum]	1009	1	1009	1009	98.017839444995	0
scaffold1.t184	EVM scaffold1.g184 scaffold1:602368-602948(+)	138	1	137	KAI1790984.1	EF-hand [Ganoderma leucocontextum]	165	1	137	137	99.2700729927007	1.45e-88	scaffold1.t182	EVM scaffold1.g182 scaffold1:490849-492792(-)	648	1	647	KAI1789822.1	hypothetical protein LXA43DRAFT_1062622 [Ganoderma leucocontextum]	684	35	681	647	95.5177743431221	0
scaffold1.t185	EVM scaffold1.g185 scaffold1:605405-607066(-)	508	1	507	KAI1790985.1	hypothetical protein LXA43DRAFT_1094997 [Ganoderma leucocontextum]	506	1	506	507	96.8441814595661	4.51e-293	scaffold1.t183	EVM scaffold1.g183 scaffold1:493525-493946(+)	71	1	70	KAI0719968.1	secE/sec61-gamma protein [Cerioporus squamosus] RDX51058.1 secE/sec61-gamma protein [Polyporus brumalis]	70	1	70	70	100	4.89e-43
scaffold1.t186	EVM scaffold1.g186 scaffold1:613345-614524(+)	346	1	345	KAI1790986.1	hypothetical protein LXA43DRAFT_1013954 [Ganoderma leucocontextum]	345	1	345	345	95.6521739130435	1.31e-256	scaffold1.t184	EVM scaffold1.g184 scaffold1:496970-500299(-)	868	1	867	KAI1789825.1	hypothetical protein LXA43DRAFT_974094 [Ganoderma leucocontextum]	888	1	888	904	89.4911504424779	0
scaffold1.t187	EVM scaffold1.g187 scaffold1:617110-620001(-)	865	10	864	KAI1790987.1	hypothetical protein LXA43DRAFT_458642 [Ganoderma leucocontextum]	858	1	858	858	95.6876456876457	0	scaffold1.t185	EVM scaffold1.g185 scaffold1:500627-501956(-)	351	1	350	PIL31764.1	hypothetical protein GSI_06468 [Ganoderma sinense ZZ0214-1]	349	1	349	350	88.2857142857143	5.89e-212
scaffold1.t188	EVM scaffold1.g188 scaffold1:620439-621413(-)	280	1	279	KAI1790988.1	S15/NS1 RNA-binding domain-containing protein [Ganoderma leucocontextum]	251	1	251	279	87.0967741935484	1.02e-154	scaffold1.t186	EVM scaffold1.g186 scaffold1:502227-502793(+)	136	1	135	TBU49923.1	hypothetical protein BD309DRAFT_996522 [Dichomitus squalens] TBU63772.1 hypothetical protein BD310DRAFT_915883 [Dichomitus squalens]	135	1	135	135	85.1851851851852	7.56e-68
scaffold1.t189	EVM scaffold1.g189 scaffold1:622458-622891(-)	124	1	93	PIL31240.1	hypothetical protein GSI_05938 [Ganoderma sinense ZZ0214-1]	429	326	420	95	63.1578947368421	3.52e-24	scaffold1.t187	EVM scaffold1.g187 scaffold1:503080-505270(+)	550	1	549	KAI1789828.1	hypothetical protein LXA43DRAFT_1019768 [Ganoderma leucocontextum]	549	1	549	549	98.3606557377049	0
scaffold1.t190	EVM scaffold1.g190 scaffold1:623334-624914(+)	434	1	433	KAI1790971.1	TIP49-domain-containing protein [Ganoderma leucocontextum]	479	45	479	435	99.3103448275862	4.05e-300	scaffold1.t188	EVM scaffold1.g188 scaffold1:505711-509305(+)	810	1	717	TFK94375.1	mitochondrial intermediate peptidase [Polyporus arcularius HHB13444]	775	1	723	723	79.3914246196404	0
scaffold1.t191	EVM scaffold1.g191 scaffold1:628191-630464(-)	469	1	262	KAI1790974.1	hypothetical protein LXA43DRAFT_458102 [Ganoderma leucocontextum]	290	1	240	262	89.6946564885496	3.36e-139	scaffold1.t189	EVM scaffold1.g189 scaffold1:510922-513423(-)	764	1	761	PIL26323.1	hypothetical protein GSI_12079 [Ganoderma sinense ZZ0214-1]	1793	964	1792	833	69.6278511404562	0
scaffold1.t192	EVM scaffold1.g192 scaffold1:630710-631369(-)	161	1	160	KAI1790975.1	ribosomal protein L21e-domain-containing protein [Ganoderma leucocontextum]	160	1	160	160	99.375	2.85e-109	scaffold10.t1	EVM scaffold10.g1 scaffold10:1422-3040(+)	417	5	415	PIL37078.1	hypothetical protein GSI_00770 [Ganoderma sinense ZZ0214-1]	712	7	692	686	49.2711370262391	4.54e-188
scaffold1.t193	EVM scaffold1.g193 scaffold1:631624-632487(+)	193	1	177	PIL31255.1	hypothetical protein GSI_05953 [Ganoderma sinense ZZ0214-1] VWP00464.1 Alcohol dehydrogenase 1 [Ganoderma boninense]	192	1	177	177	100	2.04e-120	scaffold10.t2	EVM scaffold10.g2 scaffold10:4581-7253(+)	693	1	692	KAI1795161.1	hypothetical protein LXA43DRAFT_1110765 [Ganoderma leucocontextum]	702	1	702	702	88.6039886039886	0
scaffold1.t194	EVM scaffold1.g194 scaffold1:633022-635202(+)	707	1	706	KAI1790977.1	glycoside hydrolase [Ganoderma leucocontextum]	706	1	706	706	94.4759206798867	0	scaffold10.t3	EVM scaffold10.g3 scaffold10:7808-9991(+)	570	1	569	KAI1795162.1	DNA photolyase, FAD-binding/Cryptochrome [Ganoderma leucocontextum]	607	21	607	587	93.3560477001704	0
scaffold1.t195	EVM scaffold1.g195 scaffold1:636178-638207(+)	538	1	537	KAI1790978.1	laccase 2 [Ganoderma leucocontextum]	537	1	537	537	95.7169459962756	0	scaffold10.t4	EVM scaffold10.g4 scaffold10:10148-11118(-)	231	1	230	KAI1795163.1	GTPase inhibitor [Ganoderma leucocontextum]	230	1	230	230	93.4782608695652	1.02e-150
scaffold1.t196	EVM scaffold1.g196 scaffold1:638595-639585(+)	143	1	142	KAI1790999.1	ribosomal protein L28e [Ganoderma leucocontextum]	142	1	142	142	97.1830985915493	3.20e-86	scaffold10.t5	EVM scaffold10.g5 scaffold10:11395-13107(+)	423	1	422	KAI1795164.1	pelota [Ganoderma leucocontextum]	422	1	422	422	97.6303317535545	1.47e-276
scaffold1.t197	EVM scaffold1.g197 scaffold1:639956-640498(-)	155	1	154	KAI1790998.1	hypothetical protein LXA43DRAFT_1013999 [Ganoderma leucocontextum]	156	1	156	156	94.2307692307692	1.04e-79	scaffold10.t6	EVM scaffold10.g6 scaffold10:13208-14159(-)	280	1	279	KAI1795165.1	humps family-domain-containing protein [Ganoderma leucocontextum]	279	1	279	279	96.415770609319	3.76e-191
scaffold1.t198	EVM scaffold1.g198 scaffold1:642849-645603(+)	850	1	848	KAI1790996.1	hypothetical protein LXA43DRAFT_1013995 [Ganoderma leucocontextum]	874	26	873	848	97.5235849056604	0	scaffold10.t7	EVM scaffold10.g7 scaffold10:14299-17448(+)	915	1	914	PIL37084.1	hypothetical protein GSI_00776 [Ganoderma sinense ZZ0214-1]	893	1	893	914	83.9168490153173	0
scaffold1.t199	EVM scaffold1.g199 scaffold1:646341-650150(+)	1023	41	1022	KAI1790995.1	glycosyl hydrolases family 31-domain-containing protein [Ganoderma leucocontextum]	980	1	980	982	96.0285132382892	0	scaffold10.t8	EVM scaffold10.g8 scaffold10:18018-21728(+)	825	73	824	PIL37085.1	MFS general substrate transporter [Ganoderma sinense ZZ0214-1]	872	1	872	874	73.4553775743707	0
scaffold1.t200	EVM scaffold1.g200 scaffold1:651237-653319(-)	515	1	514	KAI1790992.1	auxin efflux carrier [Ganoderma leucocontextum]	534	1	534	534	91.0112359550562	0	scaffold10.t9	EVM scaffold10.g9 scaffold10:21792-24336(-)	790	1	789	KAI1795169.1	P-loop containing nucleoside triphosphate hydrolase protein [Ganoderma leucocontextum]	789	1	789	789	98.2256020278834	0
scaffold1.t201	EVM scaffold1.g201 scaffold1:653776-656016(-)	668	1	667	KAI1790991.1	NGP1NT-domain-containing protein [Ganoderma leucocontextum]	665	1	665	667	96.2518740629685	0	scaffold10.t10	EVM scaffold10.g10 scaffold10:24607-25617(+)	268	1	267	KAI1795170.1	protein-s-isoprenylcysteine O-methyltransferase [Ganoderma leucocontextum]	284	18	284	267	97.752808988764	4.61e-190
scaffold1.t202	EVM scaffold1.g202 scaffold1:656128-659545(+)	926	7	925	KAI1790995.1	glycosyl hydrolases family 31-domain-containing protein [Ganoderma leucocontextum]	980	64	980	919	96.4091403699674	0	scaffold10.t11	EVM scaffold10.g11 scaffold10:25803-26534(-)	191	1	190	KAI1795171.1	60S ribosomal protein L9 [Ganoderma leucocontextum]	190	1	190	190	99.4736842105263	2.15e-130
scaffold1.t203	EVM scaffold1.g203 scaffold1:660631-661197(-)	95	1	94	PIL31236.1	hypothetical protein GSI_05934 [Ganoderma sinense ZZ0214-1]	489	396	489	94	93.6170212765958	3.10e-44	scaffold10.t12	EVM scaffold10.g12 scaffold10:27150-29746(+)	646	1	645	KAI1795172.1	hypothetical protein LXA43DRAFT_993775 [Ganoderma leucocontextum]	644	1	644	645	97.8294573643411	0
scaffold1.t204	EVM scaffold1.g204 scaffold1:661203-662712(-)	418	1	410	KAI1790992.1	auxin efflux carrier [Ganoderma leucocontextum]	534	1	412	412	92.7184466019417	2.59e-259	scaffold10.t13	EVM scaffold10.g13 scaffold10:29973-31712(+)	463	68	462	KAI1795173.1	PIN domain-containing protein [Ganoderma leucocontextum]	395	1	395	395	97.4683544303797	6.28e-284
scaffold1.t205	EVM scaffold1.g205 scaffold1:663169-665408(-)	650	1	649	KAI1790991.1	NGP1NT-domain-containing protein [Ganoderma leucocontextum]	665	1	665	667	93.4032983508246	0	scaffold10.t14	EVM scaffold10.g14 scaffold10:32304-33904(+)	517	1	516	KAI1795174.1	nucleotide-diphospho-sugar transferase [Ganoderma leucocontextum]	516	1	516	516	96.5116279069768	0
scaffold1.t206	EVM scaffold1.g206 scaffold1:665733-666491(-)	217	1	216	KAI1790990.1	hypothetical protein LXA43DRAFT_1013970 [Ganoderma leucocontextum]	216	1	216	216	98.6111111111111	7.13e-160	scaffold10.t15	EVM scaffold10.g15 scaffold10:34932-36581(-)	377	1	376	KAI1795175.1	xylitol dehydrogenase [Ganoderma leucocontextum]	376	1	376	376	99.2021276595745	5.95e-271
scaffold1.t207	EVM scaffold1.g207 scaffold1:666906-667890(+)	263	1	248	PIL31240.1	hypothetical protein GSI_05938 [Ganoderma sinense ZZ0214-1]	429	1	250	251	72.9083665338645	1.23e-121	scaffold10.t16	EVM scaffold10.g16 scaffold10:37585-40095(+)	766	1	765	KAI1795176.1	cobalamin-independent methionine synthase [Ganoderma leucocontextum]	765	1	765	765	99.2156862745098	0
scaffold1.t208	EVM scaffold1.g208 scaffold1:672410-673273(-)	193	1	177	PIL31255.1	hypothetical protein GSI_05953 [Ganoderma sinense ZZ0214-1] VWP00464.1 Alcohol dehydrogenase 1 [Ganoderma boninense]	192	1	177	177	100	2.04e-120	scaffold10.t17	EVM scaffold10.g17 scaffold10:40875-53175(-)	3415	1	3414	KAI1795177.1	golgi-body localization protein domain-containing protein [Ganoderma leucocontextum]	3414	1	3414	3415	94.9341142020498	0
scaffold1.t209	EVM scaffold1.g209 scaffold1:673528-674187(+)	161	1	160	KAI1790975.1	ribosomal protein L21e-domain-containing protein [Ganoderma leucocontextum]	160	1	160	160	99.375	2.85e-109	scaffold10.t18	EVM scaffold10.g18 scaffold10:53683-55852(-)	543	1	542	KAI1795178.1	epsilon DNA polymerase [Ganoderma leucocontextum]	542	1	542	542	99.6309963099631	0
scaffold1.t210	EVM scaffold1.g210 scaffold1:674433-675600(+)	313	1	312	KAI1790974.1	hypothetical protein LXA43DRAFT_458102 [Ganoderma leucocontextum]	290	1	290	312	90.7051282051282	7.32e-175	scaffold10.t19	EVM scaffold10.g19 scaffold10:56273-57758(+)	378	1	377	KAI1795179.1	hypothetical protein LXA43DRAFT_1110807 [Ganoderma leucocontextum]	377	1	377	377	98.6737400530504	4.41e-278
scaffold1.t211	EVM scaffold1.g211 scaffold1:675978-676694(+)	239	1	238	KAI1790973.1	heterokaryon incompatibility protein-domain-containing protein [Ganoderma leucocontextum]	441	1	238	238	94.1176470588235	3.55e-156	scaffold10.t20	EVM scaffold10.g20 scaffold10:57898-58899(-)	245	1	243	KAI1795180.1	pyrimidine 5-nucleotidase [Ganoderma leucocontextum]	243	1	243	243	98.3539094650206	4.63e-181
scaffold1.t212	EVM scaffold1.g212 scaffold1:679971-681807(-)	478	1	477	KAI1790971.1	TIP49-domain-containing protein [Ganoderma leucocontextum]	479	1	479	479	99.3736951983299	0	scaffold10.t21	EVM scaffold10.g21 scaffold10:59358-60152(+)	238	1	237	KAI1795181.1	60S ribosomal protein L6 [Ganoderma leucocontextum]	237	1	237	237	98.3122362869198	1.29e-152
scaffold1.t213	EVM scaffold1.g213 scaffold1:681958-683249(+)	414	1	413	KAI1790970.1	mitochondrial ribosomal protein subunit L2 [Ganoderma leucocontextum]	413	1	413	413	99.273607748184	1.35e-288	scaffold10.t22	EVM scaffold10.g22 scaffold10:60800-61610(+)	220	1	219	KAI1795182.1	60Kd inner membrane protein-domain-containing protein [Ganoderma leucocontextum]	319	101	319	219	97.7168949771689	6.17e-140
scaffold1.t214	EVM scaffold1.g214 scaffold1:684197-685393(+)	399	6	398	KAI1790969.1	S-adenosyl-L-methionine-dependent methyltransferase, partial [Ganoderma leucocontextum]	393	1	393	393	93.8931297709924	4.85e-264	scaffold10.t23	EVM scaffold10.g23 scaffold10:61954-62536(-)	177	1	176	KAI1795183.1	hypothetical protein LXA43DRAFT_882593 [Ganoderma leucocontextum]	176	1	176	176	100	9.69e-127
scaffold1.t215	EVM scaffold1.g215 scaffold1:685601-687165(-)	492	1	491	KAI1790968.1	hypothetical protein LXA43DRAFT_1013874 [Ganoderma leucocontextum]	451	1	451	491	82.4847250509165	8.20e-241	scaffold10.t24	EVM scaffold10.g24 scaffold10:64785-66167(+)	421	16	420	KAI1795184.1	CrcB-like protein-domain-containing protein [Ganoderma leucocontextum]	404	1	404	405	97.5308641975309	1.22e-286
scaffold1.t216	EVM scaffold1.g216 scaffold1:687527-688084(-)	142	1	141	KAI1790967.1	hypothetical protein LXA43DRAFT_1013873 [Ganoderma leucocontextum]	131	1	131	141	86.5248226950355	3.49e-76	scaffold10.t25	EVM scaffold10.g25 scaffold10:67136-68293(-)	343	1	342	KAI1795185.1	hypothetical protein LXA43DRAFT_882376 [Ganoderma leucocontextum]	470	129	470	342	98.5380116959064	3.31e-229
scaffold1.t217	EVM scaffold1.g217 scaffold1:689388-690190(+)	139	1	138	XP_007360755.1	histone H3 [Dichomitus squalens LYAD-421 SS1] XP_007860564.1 histone H3 [Gloeophyllum trabeum ATCC 11539] XP_008032584.1 histone H3 [Trametes versicolor FP-101664 SS1] AIE40075.1 histone H3 [Wolfiporia cocos] EMD42284.1 histone H3 [Gelatoporia subvermispora B]	138	1	138	138	100	2.66e-83	scaffold10.t26	EVM scaffold10.g26 scaffold10:69935-72287(-)	565	1	425	KAI1795187.1	casein kinase II regulatory subunit-domain-containing protein [Ganoderma leucocontextum]	427	1	425	425	99.0588235294118	1.59e-288
scaffold1.t218	EVM scaffold1.g218 scaffold1:690802-691941(-)	288	1	283	KAI1790965.1	GroES-like protein [Ganoderma leucocontextum]	342	1	283	283	97.1731448763251	7.62e-199	scaffold10.t27	EVM scaffold10.g27 scaffold10:72746-73600(-)	250	1	249	KAI1795188.1	hypothetical protein LXA43DRAFT_993832 [Ganoderma leucocontextum]	246	1	246	252	92.0634920634921	5.92e-161
scaffold1.t219	EVM scaffold1.g219 scaffold1:693590-695111(+)	464	1	460	KAI1790964.1	hypothetical protein LXA43DRAFT_1013850 [Ganoderma leucocontextum]	453	1	451	460	85.8695652173913	1.10e-236	scaffold10.t28	EVM scaffold10.g28 scaffold10:74633-75669(+)	256	1	223	KAI1795189.1	hypothetical protein LXA43DRAFT_882234 [Ganoderma leucocontextum]	828	1	223	223	87.8923766816144	6.07e-110
scaffold1.t220	EVM scaffold1.g220 scaffold1:696005-697451(+)	429	1	367	KAI1790963.1	hypothetical protein LXA43DRAFT_890118 [Ganoderma leucocontextum]	455	1	367	367	93.4604904632153	6.66e-220	scaffold10.t29	EVM scaffold10.g29 scaffold10:78940-81989(-)	693	1	585	KAI1795191.1	mitochondrial carrier [Ganoderma leucocontextum]	604	1	584	585	98.1196581196581	0
scaffold1.t221	EVM scaffold1.g221 scaffold1:699291-700514(+)	408	1	406	KAI1790962.1	hypothetical protein LXA43DRAFT_1013838 [Ganoderma leucocontextum]	440	22	439	433	79.6766743648961	2.42e-220	scaffold10.t30	EVM scaffold10.g30 scaffold10:85093-88878(-)	922	1	921	KAI1795193.1	argonaute-like protein [Ganoderma leucocontextum]	908	1	908	931	94.6294307196563	0
scaffold1.t222	EVM scaffold1.g222 scaffold1:704565-705360(+)	212	1	188	KAI1790959.1	hypothetical protein LXA43DRAFT_457323 [Ganoderma leucocontextum]	510	55	244	190	88.4210526315789	1.45e-108	scaffold10.t31	EVM scaffold10.g31 scaffold10:89820-92490(+)	870	1	869	KAI1795194.1	histidine biosynthesis trifunctional-protein [Ganoderma leucocontextum]	872	1	872	872	97.7064220183486	0
scaffold1.t223	EVM scaffold1.g223 scaffold1:709900-712672(-)	821	1	816	KAI1790957.1	hypothetical protein LXA43DRAFT_457255 [Ganoderma leucocontextum]	811	1	809	818	95.2322738386308	0	scaffold10.t32	EVM scaffold10.g32 scaffold10:92678-94095(-)	368	1	367	PIL37114.1	hypothetical protein GSI_00806 [Ganoderma sinense ZZ0214-1]	367	1	367	367	95.9128065395095	8.18e-253
scaffold1.t224	EVM scaffold1.g224 scaffold1:721004-721966(-)	241	5	240	PIL31272.1	transporter [Ganoderma sinense ZZ0214-1]	242	6	241	236	90.6779661016949	3.99e-158	scaffold10.t33	EVM scaffold10.g33 scaffold10:94351-95363(+)	260	1	259	KAI1795196.1	short-chain dehydrogenase [Ganoderma leucocontextum]	259	1	259	259	97.2972972972973	4.04e-176
scaffold1.t225	EVM scaffold1.g225 scaffold1:723193-725598(+)	414	2	413	KAI1790955.1	pectin lyase fold/virulence factor [Ganoderma leucocontextum]	422	3	422	420	94.0476190476191	1.73e-300	scaffold10.t34	EVM scaffold10.g34 scaffold10:95625-96891(+)	304	1	303	PIL37116.1	hypothetical protein GSI_00808 [Ganoderma sinense ZZ0214-1]	321	1	321	321	85.3582554517134	1.36e-198
scaffold1.t226	EVM scaffold1.g226 scaffold1:726661-727191(+)	177	1	175	KAI1790954.1	hypothetical protein LXA43DRAFT_1094971 [Ganoderma leucocontextum]	222	42	216	175	92.5714285714286	3.41e-117	scaffold10.t36	EVM scaffold10.g36 scaffold10:98504-103463(-)	875	318	874	KAI1795198.1	hypothetical protein LXA43DRAFT_993885 [Ganoderma leucocontextum]	543	1	543	562	90.5693950177936	0
scaffold1.t227	EVM scaffold1.g227 scaffold1:727411-728601(-)	308	1	307	KAI1790953.1	alpha/beta-hydrolase [Ganoderma leucocontextum]	319	1	319	323	90.7120743034056	1.92e-210	scaffold10.t37	EVM scaffold10.g37 scaffold10:104444-106380(-)	537	1	536	KAI1795198.1	hypothetical protein LXA43DRAFT_993885 [Ganoderma leucocontextum]	543	1	543	544	88.7867647058823	0
scaffold1.t229	EVM scaffold1.g229 scaffold1:734138-735157(+)	340	1	339	KAI1790952.1	hypothetical protein LXA43DRAFT_456456 [Ganoderma leucocontextum]	331	1	331	339	92.0353982300885	7.93e-189	scaffold10.t38	EVM scaffold10.g38 scaffold10:106973-108646(+)	374	1	373	KAI1795199.1	mitochondrial NAD-dependent isocitrate dehydrogenase subunit 1 precursor [Ganoderma leucocontextum]	373	1	373	373	99.7319034852547	1.02e-265
scaffold1.t230	EVM scaffold1.g230 scaffold1:736524-738591(+)	516	1	515	PIL31277.1	hypothetical protein GSI_05975 [Ganoderma sinense ZZ0214-1]	517	1	517	517	93.8104448742747	0	scaffold10.t39	EVM scaffold10.g39 scaffold10:108824-110655(-)	388	29	387	KAI1795200.1	hypothetical protein LXA43DRAFT_970848 [Ganoderma leucocontextum]	355	1	355	359	93.5933147632312	1.31e-226
scaffold1.t231	EVM scaffold1.g231 scaffold1:739145-740537(-)	312	1	309	KAI1790944.1	hypothetical protein LXA43DRAFT_1013713 [Ganoderma leucocontextum]	464	119	430	312	91.3461538461538	7.33e-214	scaffold10.t40	EVM scaffold10.g40 scaffold10:110924-111769(+)	163	1	161	KAI1795201.1	Adaptor protein complex sigma subunit [Ganoderma leucocontextum]	162	1	161	161	99.3788819875776	9.14e-107
scaffold1.t232	EVM scaffold1.g232 scaffold1:743133-745200(+)	516	1	515	PIL31277.1	hypothetical protein GSI_05975 [Ganoderma sinense ZZ0214-1]	517	1	517	517	94.1972920696325	0	scaffold10.t41	EVM scaffold10.g41 scaffold10:111964-113924(-)	544	1	543	KAI1795202.1	Rexo1 protein [Ganoderma leucocontextum]	543	1	543	543	97.2375690607735	0
scaffold1.t233	EVM scaffold1.g233 scaffold1:747253-747594(-)	94	1	85	KAI1790944.1	hypothetical protein LXA43DRAFT_1013713 [Ganoderma leucocontextum]	464	367	451	86	88.3720930232558	2.09e-43	scaffold10.t42	EVM scaffold10.g42 scaffold10:114076-116004(+)	455	71	442	KAI1795203.1	TLC domain-containing protein [Ganoderma leucocontextum]	384	1	372	372	96.505376344086	3.08e-277
scaffold1.t234	EVM scaffold1.g234 scaffold1:750600-752590(-)	500	1	499	KAI1790942.1	hypothetical protein LXA43DRAFT_1013680 [Ganoderma leucocontextum]	555	36	555	525	86.8571428571429	0	scaffold10.t43	EVM scaffold10.g43 scaffold10:119184-121029(+)	423	1	409	KAI1795204.1	longevity assurance proteins LAG1 LAC1 [Ganoderma leucocontextum]	421	1	409	409	95.599	4.24e-294
scaffold1.t235	EVM scaffold1.g235 scaffold1:754000-756813(-)	686	1	685	KAI1790941.1	hypothetical protein LXA43DRAFT_1013675 [Ganoderma leucocontextum]	750	68	750	685	95.9124087591241	0	scaffold10.t44	EVM scaffold10.g44 scaffold10:121276-123011(-)	420	1	408	KAI1795205.1	hypothetical protein LXA43DRAFT_970852 [Ganoderma leucocontextum]	470	13	470	458	87.5545851528384	6.53e-291
scaffold1.t236	EVM scaffold1.g236 scaffold1:760218-764948(+)	1103	1	1102	KAI1790940.1	heme peroxidase [Ganoderma leucocontextum]	1078	1	1078	1102	95.6442831215971	0	scaffold10.t45	EVM scaffold10.g45 scaffold10:125044-125891(+)	182	1	181	PIL37125.1	hypothetical protein GSI_00817 [Ganoderma sinense ZZ0214-1]	179	1	179	181	90.6077348066298	1.60e-86
scaffold1.t237	EVM scaffold1.g237 scaffold1:766446-768882(+)	590	1	589	KAI1790939.1	hypothetical protein LXA43DRAFT_973323 [Ganoderma leucocontextum]	775	155	775	622	88.1028938906752	0	scaffold10.t46	EVM scaffold10.g46 scaffold10:127202-130126(+)	957	1	956	KAI1795207.1	hypothetical protein LXA43DRAFT_882460 [Ganoderma leucocontextum]	961	1	961	962	89.6049896049896	0
scaffold1.t238	EVM scaffold1.g238 scaffold1:769711-770478(-)	256	1	254	KAI1790936.1	hypothetical protein LXA43DRAFT_455834 [Ganoderma leucocontextum]	803	549	802	254	94.488188976378	6.54e-166	scaffold10.t47	EVM scaffold10.g47 scaffold10:131639-132927(-)	351	1	350	KAI1795208.1	RmlC-like cupin [Ganoderma leucocontextum]	351	1	351	351	96.5811965811966	7.29e-234
scaffold1.t239	EVM scaffold1.g239 scaffold1:770952-772340(-)	399	6	387	KAI1790936.1	hypothetical protein LXA43DRAFT_455834 [Ganoderma leucocontextum]	803	16	432	417	81.7745803357314	2.22e-235	scaffold10.t48	EVM scaffold10.g48 scaffold10:134025-135892(-)	504	1	503	KAI1795209.1	hypothetical protein LXA43DRAFT_882600 [Ganoderma leucocontextum]	594	92	594	503	93.8369781312127	0
scaffold1.t240	EVM scaffold1.g240 scaffold1:775312-776242(+)	288	1	287	KAI1790935.1	fungal-specific transcription factor domain-containing protein [Ganoderma leucocontextum]	888	583	888	308	84.7402597402597	3.68e-155	scaffold10.t49	EVM scaffold10.g49 scaffold10:137254-138750(+)	326	1	325	KAI1795210.1	DnaJ-domain-containing protein [Ganoderma leucocontextum]	322	1	322	325	96.6153846153846	1.24e-216
scaffold1.t241	EVM scaffold1.g241 scaffold1:776621-778304(+)	424	1	423	KAI1790934.1	Choline/ethanolaminephosphotransferase [Ganoderma leucocontextum]	423	1	423	423	98.5815602836879	0	scaffold10.t50	EVM scaffold10.g50 scaffold10:139523-140881(+)	355	1	354	KAI1795211.1	glutamine synthetase [Ganoderma leucocontextum]	354	1	354	354	99.4350282485876	5.26e-272
scaffold1.t242	EVM scaffold1.g242 scaffold1:778874-781028(+)	596	1	594	KAI1790933.1	histidyl-tRNA synthetase [Ganoderma leucocontextum]	620	1	619	619	93.2148626817447	0	scaffold10.t51	EVM scaffold10.g51 scaffold10:141178-144458(-)	764	1	763	KAI1795212.1	VID27 cytoplasmic protein [Ganoderma leucocontextum]	763	1	763	763	98.6893840104849	0
scaffold1.t243	EVM scaffold1.g243 scaffold1:781234-782098(+)	165	1	164	KAI9066481.1	ankyrin [Trametes sanguinea]	164	1	164	164	75.609756097561	1.74e-80	scaffold10.t52	EVM scaffold10.g52 scaffold10:144644-145120(+)	112	1	111	KAI1795213.1	hypothetical protein LXA43DRAFT_69887 [Ganoderma leucocontextum]	116	6	116	111	100	1.37e-71
scaffold1.t244	EVM scaffold1.g244 scaffold1:784437-785509(+)	325	1	324	KAI1790927.1	hypothetical protein LXA43DRAFT_1013585 [Ganoderma leucocontextum]	332	3	326	324	88.2716049382716	2.03e-192	scaffold10.t53	EVM scaffold10.g53 scaffold10:145647-147248(-)	514	1	513	KAI1795214.1	hypothetical protein LXA43DRAFT_69941 [Ganoderma leucocontextum]	517	1	517	518	95.1737451737452	0
scaffold1.t245	EVM scaffold1.g245 scaffold1:785749-786745(-)	256	1	255	KAI1790926.1	hypothetical protein LXA43DRAFT_1143726 [Ganoderma leucocontextum]	263	10	263	258	93.7984496124031	2.54e-140	scaffold10.t54	EVM scaffold10.g54 scaffold10:147496-148527(+)	306	1	219	KAI1795215.1	hypothetical protein LXA43DRAFT_69925 [Ganoderma leucocontextum]	239	1	218	219	85.8447488584475	1.05e-118
scaffold1.t246	EVM scaffold1.g246 scaffold1:787754-788217(+)	136	1	135	KAI1790925.1	COX5A-domain-containing protein [Ganoderma leucocontextum]	135	1	135	135	99.2592592592593	1.83e-84	scaffold10.t55	EVM scaffold10.g55 scaffold10:149018-153918(-)	1469	1	1468	KAI1795216.1	RNB-domain-containing protein [Ganoderma leucocontextum]	1468	1	1468	1468	97.7520435967302	0
scaffold1.t247	EVM scaffold1.g247 scaffold1:788999-791655(-)	669	1	658	KAI1790924.1	ARM repeat-containing protein [Ganoderma leucocontextum]	659	1	658	658	98.936170212766	0	scaffold10.t56	EVM scaffold10.g56 scaffold10:154453-156301(-)	377	1	376	KAI1795217.1	mitochondrial NAD-dependent isocitrate dehydrogenase subunit 2 precursor [Ganoderma leucocontextum]	376	1	376	376	98.4042553191489	7.13e-263
scaffold1.t248	EVM scaffold1.g248 scaffold1:793033-795279(-)	643	1	642	KAI1790923.1	snf 1 [Ganoderma leucocontextum]	642	1	642	642	99.6884735202492	0	scaffold10.t57	EVM scaffold10.g57 scaffold10:156627-157503(-)	217	1	216	KAI1795218.1	vacuolar sorting protein Vps24 [Ganoderma leucocontextum]	216	1	216	216	98.6111111111111	8.02e-132
scaffold1.t249	EVM scaffold1.g249 scaffold1:795542-797204(+)	439	1	438	KAI1790922.1	MFS general substrate transporter [Ganoderma leucocontextum]	469	1	469	469	91.8976545842217	6.86e-300	scaffold10.t58	EVM scaffold10.g58 scaffold10:157830-158845(+)	263	13	160	KAI1795219.1	Ser-Thr-rich glycosyl-phosphatidyl-inositol-anchored membrane family-domain-containing protein, partial [Ganoderma leucocontextum]	152	1	152	152	94.0789473684211	3.82e-97
scaffold1.t250	EVM scaffold1.g250 scaffold1:799902-800627(-)	242	1	241	KAI1790921.1	hypothetical protein LXA43DRAFT_1013566 [Ganoderma leucocontextum]	486	246	486	241	100	2.18e-173	scaffold10.t59	EVM scaffold10.g59 scaffold10:158912-160143(-)	390	5	384	KAI1795220.1	hypothetical protein LXA43DRAFT_970865 [Ganoderma leucocontextum]	1199	828	1173	384	80.9895833333333	7.71e-196
scaffold1.t251	EVM scaffold1.g251 scaffold1:800796-801994(-)	270	1	268	KAI1790921.1	hypothetical protein LXA43DRAFT_1013566 [Ganoderma leucocontextum]	486	1	236	268	86.5671641791045	1.13e-154	scaffold10.t60	EVM scaffold10.g60 scaffold10:160584-163564(-)	834	1	833	KAI1795220.1	hypothetical protein LXA43DRAFT_970865 [Ganoderma leucocontextum]	1199	1	830	833	97.2388955582233	0
scaffold1.t252	EVM scaffold1.g252 scaffold1:803119-805493(-)	727	1	726	KAI1790920.1	hypothetical protein LXA43DRAFT_1013559 [Ganoderma leucocontextum]	726	1	726	726	98.7603305785124	0	scaffold10.t61	EVM scaffold10.g61 scaffold10:163915-166087(+)	621	1	620	KAI1795221.1	subunit 17 of mediator complex-domain-containing protein [Ganoderma leucocontextum]	620	1	620	620	97.4193548387097	0
scaffold1.t253	EVM scaffold1.g253 scaffold1:814718-815558(-)	218	1	217	KAI1790916.1	hypothetical protein LXA43DRAFT_454407 [Ganoderma leucocontextum]	247	31	247	217	99.0783410138249	2.25e-134	scaffold10.t62	EVM scaffold10.g62 scaffold10:166263-167313(-)	299	1	298	KAI1795222.1	hypothetical protein LXA43DRAFT_993992 [Ganoderma leucocontextum]	298	1	298	298	98.993288590604	7.46e-212
scaffold1.t254	EVM scaffold1.g254 scaffold1:815983-818033(-)	502	1	500	KAI1790915.1	alpha/beta-hydrolase [Ganoderma leucocontextum]	526	1	498	500	93	0	scaffold10.t63	EVM scaffold10.g63 scaffold10:167740-168566(+)	221	1	220	KAI1795223.1	RNA-binding domain-containing protein [Ganoderma leucocontextum]	220	1	220	220	99.5454545454545	1.88e-157
scaffold1.t255	EVM scaffold1.g255 scaffold1:819947-820753(-)	269	1	268	KAI1790914.1	hypothetical protein LXA43DRAFT_1143706 [Ganoderma leucocontextum]	274	6	274	270	90.3703703703704	2.42e-167	scaffold10.t64	EVM scaffold10.g64 scaffold10:168832-171205(+)	628	1	627	KAI1795224.1	Catenin-beta-like protein [Ganoderma leucocontextum]	627	1	627	627	97.7671451355662	0
scaffold1.t256	EVM scaffold1.g256 scaffold1:822017-825559(-)	1084	1	1083	KAI1790913.1	hypothetical protein LXA43DRAFT_1094940 [Ganoderma leucocontextum]	1083	1	1083	1083	93.7211449676824	0	scaffold10.t65	EVM scaffold10.g65 scaffold10:171292-173138(-)	530	1	529	KAI1795225.1	WD40 repeat-like protein [Ganoderma leucocontextum]	529	1	529	529	99.2438563327032	0
scaffold1.t257	EVM scaffold1.g257 scaffold1:825807-826472(-)	165	1	164	KAI1790912.1	signal recognition particle SRP9/SRP14 subunit [Ganoderma leucocontextum]	163	1	163	164	94.5121951219512	2.50e-82	scaffold10.t66	EVM scaffold10.g66 scaffold10:173404-174090(+)	169	1	168	KAI1795226.1	translationally controlled tumor-associated [Ganoderma leucocontextum]	168	1	168	168	98.8095238095238	1.02e-115
scaffold1.t258	EVM scaffold1.g258 scaffold1:826695-828593(+)	614	1	613	KAI1790911.1	uroporphyrin-III C-methyltransferase [Ganoderma leucocontextum]	613	1	613	613	97.2267536704731	0	scaffold10.t67	EVM scaffold10.g67 scaffold10:174389-176127(-)	505	1	504	KAI1795227.1	disulfide isomerase [Ganoderma leucocontextum]	503	1	503	504	98.4126984126984	0
scaffold1.t259	EVM scaffold1.g259 scaffold1:828845-834526(+)	1594	1	1588	PIL31300.1	hypothetical protein GSI_05998 [Ganoderma sinense ZZ0214-1]	1612	1	1591	1591	83.218101822753	0	scaffold10.t68	EVM scaffold10.g68 scaffold10:177114-177924(-)	233	1	106	TBU32774.1	hypothetical protein BD311DRAFT_862276 [Dichomitus squalens]	416	1	107	109	76.1467889908257	1.88e-36
scaffold1.t260	EVM scaffold1.g260 scaffold1:834640-836167(-)	425	1	424	KAI1790909.1	kinase-like protein [Ganoderma leucocontextum]	424	1	424	424	95.7547169811321	6.95e-308	scaffold10.t69	EVM scaffold10.g69 scaffold10:178439-180964(-)	752	7	751	KAI1795229.1	hypothetical protein LXA43DRAFT_994003 [Ganoderma leucocontextum]	755	9	755	747	93.7081659973226	0
scaffold1.t261	EVM scaffold1.g261 scaffold1:839219-841431(+)	586	1	585	KAI1790908.1	Nramp-domain-containing protein [Ganoderma leucocontextum]	585	1	585	585	96.9230769230769	0	scaffold10.t70	EVM scaffold10.g70 scaffold10:181921-193466(+)	3534	1	3533	KAI1795230.1	atypical/PIKK/TRRAP protein kinase [Ganoderma leucocontextum]	3533	1	3533	3533	99.1225587319558	0
scaffold1.t262	EVM scaffold1.g262 scaffold1:841754-845342(-)	1043	1	1042	KAI1790907.1	Utp14-domain-containing protein [Ganoderma leucocontextum]	1042	1	1042	1042	96.6410748560461	0	scaffold10.t71	EVM scaffold10.g71 scaffold10:193597-195633(-)	514	53	513	KAI1795231.1	hypothetical protein LXA43DRAFT_1080457 [Ganoderma leucocontextum]	473	1	473	479	88.517745302714	2.58e-222
scaffold1.t263	EVM scaffold1.g263 scaffold1:845751-847449(-)	415	1	414	KAI1793036.1	cytochrome P450 [Ganoderma leucocontextum]	496	71	496	426	90.8450704225352	1.14e-273	scaffold10.t72	EVM scaffold10.g72 scaffold10:195949-197474(+)	415	1	413	KAI1795232.1	endopeptidase [Ganoderma leucocontextum]	414	1	413	413	98.547215496368	2.68e-300
scaffold1.t264	EVM scaffold1.g264 scaffold1:848480-849030(-)	129	1	128	XP_027608177.1	Ubiquitin-60S ribosomal protein [Sparassis crispa] XP_041209709.1 ubiquitin-carboxy extension protein fusion [Suillus clintonianus] XP_047779551.1 ubiquitin-carboxy extension protein fusion [Rhodofomes roseus] XP_047877906.1 ubiquitin-carboxy extension protein fusion [Epithele typhae] XP_047895618.1 ubiquitin-carboxy extension protein fusion [Neoantrodia serialis]	128	1	128	128	100	7.93e-87	scaffold10.t73	EVM scaffold10.g73 scaffold10:198309-204041(+)	1170	532	1169	PIL37153.1	transporter [Ganoderma sinense ZZ0214-1]	678	58	678	639	84.6635367762128	0
scaffold1.t265	EVM scaffold1.g265 scaffold1:850697-852448(+)	423	1	422	KAI1793038.1	hypothetical protein LXA43DRAFT_1002478 [Ganoderma leucocontextum]	507	82	507	426	95.3051643192488	1.95e-295	scaffold10.t74	EVM scaffold10.g74 scaffold10:204175-205758(-)	452	1	451	KAI1795235.1	hypothetical protein LXA43DRAFT_882427 [Ganoderma leucocontextum]	451	1	451	451	98.8913525498891	6.26e-311
scaffold1.t266	EVM scaffold1.g266 scaffold1:852696-854520(-)	506	1	505	KAI1793039.1	hypothetical protein LXA43DRAFT_277131 [Ganoderma leucocontextum]	528	24	528	505	98.2178217821782	0	scaffold10.t75	EVM scaffold10.g75 scaffold10:207384-212342(+)	1453	1	1452	KAI1786544.1	hypothetical protein LXA43DRAFT_1033651 [Ganoderma leucocontextum]	1459	8	1459	1458	93.1412894375857	0
scaffold1.t267	EVM scaffold1.g267 scaffold1:855183-857472(-)	358	1	357	KAI1793040.1	voltage-gated potassium channel beta-2 subunit [Ganoderma leucocontextum]	357	1	357	357	97.7591036414566	1.43e-257	scaffold10.t76	EVM scaffold10.g76 scaffold10:212618-217555(+)	1093	1	1091	KAI1786543.1	P-loop containing nucleoside triphosphate hydrolase protein [Ganoderma leucocontextum]	1092	1	1091	1091	98.0751604032997	0
scaffold1.t268	EVM scaffold1.g268 scaffold1:858275-859115(+)	198	1	197	KAI1793041.1	hypothetical protein LXA43DRAFT_1092960 [Ganoderma leucocontextum]	197	1	197	197	95.9390862944162	4.11e-127	scaffold10.t77	EVM scaffold10.g77 scaffold10:217686-218584(-)	220	1	219	KAI1786542.1	hypothetical protein LXA43DRAFT_1099161 [Ganoderma leucocontextum]	237	1	237	237	75.9493670886076	1.26e-106
scaffold1.t269	EVM scaffold1.g269 scaffold1:860842-862176(+)	305	1	304	KAI1793042.1	hypothetical protein LXA43DRAFT_277394 [Ganoderma leucocontextum]	304	1	304	304	98.6842105263158	4.84e-211	scaffold10.t78	EVM scaffold10.g78 scaffold10:218929-219968(-)	269	1	259	KAI1786541.1	hypothetical protein LXA43DRAFT_897752 [Ganoderma leucocontextum]	269	1	259	259	96.5250965250965	2.50e-161
scaffold1.t270	EVM scaffold1.g270 scaffold1:879856-882906(-)	857	1	694	KAI1793047.1	hypothetical protein LXA43DRAFT_1002522 [Ganoderma leucocontextum]	698	1	682	697	88.3787661406026	0	scaffold10.t79	EVM scaffold10.g79 scaffold10:220361-223580(-)	722	1	721	KAI1786540.1	patatin-domain-containing protein [Ganoderma leucocontextum]	857	99	857	761	92.904073587385	0
scaffold1.t271	EVM scaffold1.g271 scaffold1:884944-887914(-)	688	1	687	KAI1793049.1	ARM repeat-containing protein [Ganoderma leucocontextum]	687	1	687	687	97.6710334788937	0	scaffold10.t80	EVM scaffold10.g80 scaffold10:225425-225916(+)	106	1	105	KAI1786539.1	hypothetical protein LXA43DRAFT_1033617 [Ganoderma leucocontextum]	105	1	105	105	98.0952380952381	1.34e-65
scaffold1.t272	EVM scaffold1.g272 scaffold1:888346-890237(+)	454	1	426	KAI1793050.1	hypothetical protein LXA43DRAFT_277616 [Ganoderma leucocontextum]	561	1	464	464	85.1293103448276	1.94e-181	scaffold10.t81	EVM scaffold10.g81 scaffold10:226958-228608(+)	376	1	375	KAI1786538.1	alpha-ketoacid dehydrogenase kinase [Ganoderma leucocontextum]	456	85	456	375	95.7333333333333	3.06e-258
scaffold1.t273	EVM scaffold1.g273 scaffold1:890795-891679(-)	295	1	294	KAI1793051.1	hypothetical protein LXA43DRAFT_277627 [Ganoderma leucocontextum]	293	1	293	294	82.9931972789116	4.36e-149	scaffold10.t82	EVM scaffold10.g82 scaffold10:229342-231010(+)	512	1	511	KAI1786537.1	hypothetical protein LXA43DRAFT_1033605 [Ganoderma leucocontextum]	493	1	493	511	89.6281800391389	4.42e-263
scaffold1.t274	EVM scaffold1.g274 scaffold1:891989-893851(-)	621	1	620	KAI1793052.1	HET-domain-containing protein [Ganoderma leucocontextum]	620	1	620	620	93.8709677419355	0	scaffold10.t83	EVM scaffold10.g83 scaffold10:231309-233294(+)	500	1	499	KAI1786536.1	kinase-like protein [Ganoderma leucocontextum]	499	1	499	499	98.5971943887776	0
scaffold1.t275	EVM scaffold1.g275 scaffold1:894228-895650(-)	364	1	363	KAI1793053.1	NAD(P)-binding protein [Ganoderma leucocontextum]	363	1	363	363	97.7961432506887	3.94e-258	scaffold10.t84	EVM scaffold10.g84 scaffold10:233848-237800(-)	1174	1	1158	KAI1786535.1	hypothetical protein LXA43DRAFT_927473 [Ganoderma leucocontextum]	1163	1	1154	1158	96.7184801381693	0
scaffold1.t276	EVM scaffold1.g276 scaffold1:896076-900560(+)	1443	1	1442	KAI1793054.1	hypothetical protein LXA43DRAFT_1081600 [Ganoderma leucocontextum]	1440	1	1440	1443	90.1593901593902	0	scaffold10.t85	EVM scaffold10.g85 scaffold10:238065-238568(-)	147	1	146	PIL37166.1	hypothetical protein GSI_00858 [Ganoderma sinense ZZ0214-1]	146	1	146	146	98.6301369863014	1.40e-100
scaffold1.t277	EVM scaffold1.g277 scaffold1:901109-902072(-)	224	1	223	KAI1793055.1	hypothetical protein LXA43DRAFT_1092970 [Ganoderma leucocontextum]	223	1	223	223	94.6188340807175	1.41e-149	scaffold10.t86	EVM scaffold10.g86 scaffold10:239035-240503(+)	384	1	383	KAI1786533.1	DUF1682-domain-containing protein [Ganoderma leucocontextum]	408	1	408	408	88.9705882352941	2.13e-237
scaffold1.t278	EVM scaffold1.g278 scaffold1:904415-906530(+)	504	1	503	KAI1793056.1	cytochrome P450 [Ganoderma leucocontextum]	529	27	529	503	96.0238568588469	0	scaffold10.t87	EVM scaffold10.g87 scaffold10:240762-244532(-)	1075	1	1074	KAI1786532.1	hypothetical protein LXA43DRAFT_952496 [Ganoderma leucocontextum]	1056	1	1056	1077	90.1578458681523	0
scaffold1.t279	EVM scaffold1.g279 scaffold1:906854-907475(-)	137	1	136	PIL31322.1	hypothetical protein GSI_06020 [Ganoderma sinense ZZ0214-1]	136	1	136	136	91.9117647058823	6.86e-85	scaffold10.t88	EVM scaffold10.g88 scaffold10:245315-247340(+)	637	1	636	KAI1786531.1	hypothetical protein LXA43DRAFT_54467 [Ganoderma leucocontextum]	582	1	582	638	87.3040752351097	0
scaffold1.t280	EVM scaffold1.g280 scaffold1:908717-910063(-)	431	1	430	KAI1793058.1	exonuclease V [Ganoderma leucocontextum]	851	426	851	430	90.9302325581395	6.68e-255	scaffold10.t89	EVM scaffold10.g89 scaffold10:247752-248711(+)	302	1	301	KAI1786530.1	hypothetical protein LXA43DRAFT_54235 [Ganoderma leucocontextum]	280	1	280	301	82.0598006644518	2.77e-160
scaffold1.t281	EVM scaffold1.g281 scaffold1:912856-914760(+)	458	1	457	KAI1793059.1	cytochrome P450 [Ganoderma leucocontextum]	503	47	503	457	89.4967177242888	6.71e-302	scaffold10.t90	EVM scaffold10.g90 scaffold10:248884-249456(-)	191	1	190	KAI1786529.1	hypothetical protein LXA43DRAFT_897806 [Ganoderma leucocontextum]	190	1	190	190	96.8421052631579	4.71e-134
scaffold1.t282	EVM scaffold1.g282 scaffold1:916638-918146(+)	461	1	460	KAI1793060.1	hypothetical protein LXA43DRAFT_886210 [Ganoderma leucocontextum]	474	21	474	462	89.1774891774892	5.22e-251	scaffold10.t91	EVM scaffold10.g91 scaffold10:250173-250728(+)	125	1	124	KAI1786528.1	ribosomal protein L35 [Ganoderma leucocontextum]	124	1	124	124	100	6.61e-75
scaffold1.t283	EVM scaffold1.g283 scaffold1:919836-920483(+)	216	1	196	KAI1793061.1	hypothetical protein LXA43DRAFT_1002605 [Ganoderma leucocontextum]	485	290	483	196	90.8163265306122	4.25e-119	scaffold10.t92	EVM scaffold10.g92 scaffold10:251825-254245(+)	727	1	726	KAI1786527.1	Pkinase-domain-containing protein [Ganoderma leucocontextum]	726	1	726	726	98.2093663911846	0
scaffold1.t284	EVM scaffold1.g284 scaffold1:920692-925692(-)	1332	1	1331	KAI1793062.1	P-loop containing nucleoside triphosphate hydrolase protein [Ganoderma leucocontextum]	1331	1	1331	1331	97.2201352366642	0	scaffold10.t93	EVM scaffold10.g93 scaffold10:258303-259889(-)	440	1	439	KAI1786526.1	glycoside hydrolase/deacetylase [Ganoderma leucocontextum]	442	1	442	442	92.0814479638009	7.69e-286
scaffold1.t285	EVM scaffold1.g285 scaffold1:925922-929698(+)	1167	1	1166	PIL31326.1	hypothetical protein GSI_06024 [Ganoderma sinense ZZ0214-1]	1164	1	1164	1166	94.7684391080618	0	scaffold10.t94	EVM scaffold10.g94 scaffold10:261064-263296(-)	692	1	691	KAI1786525.1	hypothetical protein LXA43DRAFT_54163 [Ganoderma leucocontextum]	691	1	691	691	92.4746743849494	0
scaffold1.t286	EVM scaffold1.g286 scaffold1:930048-930661(-)	157	1	156	KAI1793064.1	NTF2-like protein [Ganoderma leucocontextum]	156	1	156	156	99.3589743589744	7.64e-112	scaffold10.t95	EVM scaffold10.g95 scaffold10:263935-266138(-)	666	1	665	KAI1786524.1	hypothetical protein LXA43DRAFT_975742 [Ganoderma leucocontextum]	667	1	667	667	98.5007496251874	0
scaffold1.t287	EVM scaffold1.g287 scaffold1:931419-932855(-)	363	1	362	KAI1793065.1	Clavaminate synthase-like protein [Ganoderma leucocontextum]	363	1	363	364	97.5274725274725	4.60e-259	scaffold10.t96	EVM scaffold10.g96 scaffold10:267271-268038(+)	200	1	199	KAI1786523.1	RNA-binding protein [Ganoderma leucocontextum]	201	1	201	201	97.5124378109453	1.92e-78
scaffold1.t288	EVM scaffold1.g288 scaffold1:935144-938858(+)	946	1	945	KAI1793066.1	Adaptor protein complex AP-3 delta subunit [Ganoderma leucocontextum]	945	1	945	945	94.6031746031746	0	scaffold10.t97	EVM scaffold10.g97 scaffold10:268354-270166(+)	544	1	540	KAI1786522.1	hypothetical protein LXA43DRAFT_54064 [Ganoderma leucocontextum]	540	1	540	540	97.037037037037	0
scaffold1.t289	EVM scaffold1.g289 scaffold1:939605-941875(-)	511	1	510	KAI1793067.1	Pkinase-domain-containing protein [Ganoderma leucocontextum]	511	1	511	511	98.825831702544	0	scaffold10.t98	EVM scaffold10.g98 scaffold10:270576-273663(-)	881	1	880	KAI1786521.1	hypothetical protein LXA43DRAFT_1185126 [Ganoderma leucocontextum]	880	1	880	880	99.3181818181818	0
scaffold1.t290	EVM scaffold1.g290 scaffold1:942312-945872(+)	962	1	961	KAI1793068.1	hypothetical protein LXA43DRAFT_1127421 [Ganoderma leucocontextum]	954	1	954	965	90.4663212435233	0	scaffold10.t99	EVM scaffold10.g99 scaffold10:274245-276890(-)	564	1	563	KAI1786520.1	Metallo-dependent phosphatase-like protein [Ganoderma leucocontextum]	582	1	582	582	93.4707903780069	0
scaffold1.t291	EVM scaffold1.g291 scaffold1:946061-948106(-)	409	1	408	KAI1793069.1	CDF manganese transporter [Ganoderma leucocontextum]	407	1	407	408	96.078431372549	1.59e-275	scaffold10.t100	EVM scaffold10.g100 scaffold10:277485-278103(-)	143	1	142	KAI1786519.1	hypothetical protein LXA43DRAFT_1033515 [Ganoderma leucocontextum]	142	1	142	142	99.2957746478873	2.10e-100
scaffold1.t292	EVM scaffold1.g292 scaffold1:949373-951540(-)	547	1	546	KAI1793070.1	natural resistance-associated macrophage protein [Ganoderma leucocontextum]	564	41	564	546	93.040293040293	0	scaffold10.t101	EVM scaffold10.g101 scaffold10:279133-282569(+)	699	1	697	KAI1786518.1	acetoacetate-CoA ligase [Ganoderma leucocontextum]	699	1	699	699	95.8512160228898	0
scaffold1.t293	EVM scaffold1.g293 scaffold1:952837-954787(-)	407	1	406	KAI1793071.1	CDF-like metal transporter [Ganoderma leucocontextum]	420	15	420	406	98.0295566502463	5.39e-288	scaffold10.t102	EVM scaffold10.g102 scaffold10:283519-284995(+)	376	1	375	KAI1786517.1	hypothetical protein LXA43DRAFT_53734 [Ganoderma leucocontextum]	414	40	414	375	99.2	7.87e-169
scaffold1.t294	EVM scaffold1.g294 scaffold1:956496-957565(+)	296	1	295	KAI1793072.1	hypothetical protein LXA43DRAFT_278975 [Ganoderma leucocontextum]	337	1	337	338	70.414201183432	3.99e-115	scaffold10.t103	EVM scaffold10.g103 scaffold10:285710-286864(+)	250	1	249	KAI1786516.1	hypothetical protein LXA43DRAFT_1033492 [Ganoderma leucocontextum]	249	1	249	249	97.5903614457831	4.22e-173
scaffold1.t295	EVM scaffold1.g295 scaffold1:958071-959357(-)	429	1	428	KAI1793073.1	phosphatases II [Ganoderma leucocontextum]	421	1	421	428	91.1214953271028	2.67e-278	scaffold10.t104	EVM scaffold10.g104 scaffold10:287958-288515(+)	127	1	126	PIL37186.1	hypothetical protein GSI_00878 [Ganoderma sinense ZZ0214-1]	153	26	153	128	89.0625	3.78e-74
scaffold1.t296	EVM scaffold1.g296 scaffold1:959662-960212(+)	147	1	146	PIL31337.1	hypothetical protein GSI_06035 [Ganoderma sinense ZZ0214-1]	148	1	148	148	84.4594594594595	2.01e-80	scaffold10.t105	EVM scaffold10.g105 scaffold10:289598-290426(+)	171	1	170	KAI1786514.1	ubiquitin-conjugating enzyme/RWD-like protein [Ganoderma leucocontextum]	170	1	170	170	100	4.48e-120
scaffold1.t297	EVM scaffold1.g297 scaffold1:963377-964964(-)	415	1	414	KAI1793076.1	hypothetical protein LXA43DRAFT_279477 [Ganoderma leucocontextum]	414	1	414	414	96.6183574879227	3.75e-275	scaffold10.t106	EVM scaffold10.g106 scaffold10:290954-291792(-)	219	1	218	KAI1786513.1	Fms-interacting protein-domain-containing protein [Ganoderma leucocontextum]	221	4	221	218	99.0825688073395	1.71e-146
scaffold1.t298	EVM scaffold1.g298 scaffold1:967021-970476(-)	793	387	792	KAI1793077.1	hypothetical protein LXA43DRAFT_279528 [Ganoderma leucocontextum]	443	41	443	412	82.0388349514563	1.21e-226	scaffold10.t107	EVM scaffold10.g107 scaffold10:292080-294098(+)	518	1	517	KAI1786512.1	glucose-6-P dehydrogenase [Ganoderma leucocontextum]	517	1	517	517	99.4197292069633	0
scaffold1.t299	EVM scaffold1.g299 scaffold1:972568-974954(-)	662	1	661	KAI1793080.1	hypothetical protein LXA43DRAFT_1127471 [Ganoderma leucocontextum]	654	1	654	661	90.7715582450832	0	scaffold10.t108	EVM scaffold10.g108 scaffold10:295867-296654(+)	221	1	210	KAI1786511.1	hypothetical protein LXA43DRAFT_1033468 [Ganoderma leucocontextum]	470	216	447	232	89.6551724137931	6.92e-141
scaffold1.t300	EVM scaffold1.g300 scaffold1:975730-977847(+)	506	46	504	KAI1793081.1	cytochrome P450 [Ganoderma leucocontextum]	460	1	459	459	96.5141612200436	0	scaffold10.t109	EVM scaffold10.g109 scaffold10:299823-300771(-)	203	1	202	KAI1786509.1	hypothetical protein LXA43DRAFT_53207 [Ganoderma leucocontextum]	836	474	766	293	68.259385665529	2.26e-122
scaffold1.t301	EVM scaffold1.g301 scaffold1:978933-981042(+)	504	1	501	KAI1793082.1	cytochrome P450 [Ganoderma leucocontextum]	503	1	501	501	95.6087824351297	0	scaffold10.t110	EVM scaffold10.g110 scaffold10:303459-304656(-)	353	3	352	KAI1786508.1	Dihydroorotase [Ganoderma leucocontextum]	358	62	358	350	82.5714285714286	2.13e-196
scaffold1.t302	EVM scaffold1.g302 scaffold1:985913-987492(+)	413	1	412	KAI1793076.1	hypothetical protein LXA43DRAFT_279477 [Ganoderma leucocontextum]	414	1	414	414	94.4444444444444	1.67e-266	scaffold10.t111	EVM scaffold10.g111 scaffold10:305027-308316(+)	1043	1	1042	KAI1786507.1	kinesin-domain-containing protein [Ganoderma leucocontextum]	1042	1	1042	1042	98.7523992322457	0
scaffold1.t303	EVM scaffold1.g303 scaffold1:988441-988659(-)	73	1	72	PIL31345.1	hypothetical protein GSI_06043 [Ganoderma sinense ZZ0214-1]	71	1	71	72	91.6666666666667	5.52e-34	scaffold10.t112	EVM scaffold10.g112 scaffold10:308870-309763(-)	203	12	202	KAI1786505.1	supernatant protein factor C-terminal domain-containing protein [Ganoderma leucocontextum]	191	1	191	191	100	1.74e-137
scaffold1.t304	EVM scaffold1.g304 scaffold1:989800-992237(-)	757	1	756	KAI1793084.1	RabGAP/TBC [Ganoderma leucocontextum]	756	1	756	756	92.3280423280423	0	scaffold10.t113	EVM scaffold10.g113 scaffold10:310009-310894(+)	199	1	167	KAI1786504.1	ran/spi1 binding protein [Ganoderma leucocontextum]	183	1	167	167	99.4011976047904	1.07e-110
scaffold1.t305	EVM scaffold1.g305 scaffold1:992864-994009(-)	337	1	336	KAI1793085.1	hypothetical protein LXA43DRAFT_279946 [Ganoderma leucocontextum]	336	1	336	336	93.4523809523809	6.08e-237	scaffold10.t114	EVM scaffold10.g114 scaffold10:311242-313289(-)	383	1	382	KAI1786503.1	ClpX ATPase regulatory subunit [Ganoderma leucocontextum]	489	93	489	412	83.495145631068	1.46e-231
scaffold1.t306	EVM scaffold1.g306 scaffold1:995846-996262(-)	139	2	131	PIL31348.1	hypothetical protein GSI_06046 [Ganoderma sinense ZZ0214-1]	594	466	594	130	71.5384615384615	4.52e-51	scaffold10.t115	EVM scaffold10.g115 scaffold10:313877-316375(+)	673	1	672	KAI1786502.1	mid region of cactin-domain-containing protein [Ganoderma leucocontextum]	672	1	672	672	97.0238095238095	0
scaffold1.t307	EVM scaffold1.g307 scaffold1:998853-999666(-)	254	1	253	KAI1793087.1	hypothetical protein LXA43DRAFT_972095 [Ganoderma leucocontextum]	253	1	253	253	96.8379446640316	4.78e-181	scaffold10.t116	EVM scaffold10.g116 scaffold10:316711-319115(+)	625	1	624	KAI1786501.1	phenylalanyl-tRNA synthetase [Ganoderma leucocontextum]	624	1	624	624	98.5576923076923	0
scaffold1.t308	EVM scaffold1.g308 scaffold1:1001702-1002861(-)	257	1	256	KAI1793089.1	copper homeostasis CutC domain-containing protein [Ganoderma leucocontextum]	277	22	277	256	94.9219	3.50e-169	scaffold10.t117	EVM scaffold10.g117 scaffold10:319556-321138(-)	486	1	485	KAI1786500.1	hypothetical protein LXA43DRAFT_52765 [Ganoderma leucocontextum]	485	1	485	485	98.1443298969072	0
scaffold1.t309	EVM scaffold1.g309 scaffold1:1003239-1005482(+)	470	1	469	KAI1793090.1	hypothetical protein LXA43DRAFT_972096 [Ganoderma leucocontextum]	412	1	412	469	85.501066098081	5.40e-291	scaffold10.t118	EVM scaffold10.g118 scaffold10:321730-322372(-)	190	1	182	KAI1786499.1	hypothetical protein LXA43DRAFT_1033424 [Ganoderma leucocontextum]	183	1	182	182	97.2527472527473	1.26e-118
scaffold1.t310	EVM scaffold1.g310 scaffold1:1007786-1009479(+)	405	1	404	KAI1793091.1	high nitrogen upregulated cytochrome P450 monooxygenase 2 [Ganoderma leucocontextum]	570	7	410	404	97.2772277227723	2.95e-289	scaffold10.t119	EVM scaffold10.g119 scaffold10:322997-324172(+)	241	1	240	KAI1786498.1	hypothetical protein LXA43DRAFT_1099122 [Ganoderma leucocontextum]	240	1	240	240	94.5833333333333	2.92e-155
scaffold1.t311	EVM scaffold1.g311 scaffold1:1010428-1012837(+)	677	1	676	KAI1793092.1	Bromodomain-containing protein [Ganoderma leucocontextum]	674	1	674	683	89.7510980966325	0	scaffold10.t120	EVM scaffold10.g120 scaffold10:325461-326117(-)	219	1	218	KAI1786497.1	acyl-CoA N-acyltransferase [Ganoderma leucocontextum]	218	1	218	218	96.3302752293578	3.80e-156
scaffold1.t312	EVM scaffold1.g312 scaffold1:1013109-1015206(-)	453	1	452	KAI1793093.1	zf-DHHC-domain-containing protein [Ganoderma leucocontextum]	453	1	452	452	97.3451327433628	0	scaffold10.t121	EVM scaffold10.g121 scaffold10:326826-329493(+)	796	1	795	PIL37204.1	hypothetical protein GSI_00897 [Ganoderma sinense ZZ0214-1]	791	1	791	795	85.1572327044025	0
scaffold1.t313	EVM scaffold1.g313 scaffold1:1016424-1018665(-)	715	1	714	KAI1793095.1	hypothetical protein LXA43DRAFT_1093007 [Ganoderma leucocontextum]	692	1	692	719	83.7273991655076	0	scaffold100.t1	EVM scaffold100.g1 scaffold100:1343-4590(+)	733	1	732	KAI1788477.1	trehalose synthase [Ganoderma leucocontextum]	732	1	732	732	99.0437158469945	0
scaffold1.t314	EVM scaffold1.g314 scaffold1:1018944-1020833(-)	550	1	549	KAI1793096.1	NAF1-domain-containing protein [Ganoderma leucocontextum]	580	1	580	580	78.448275862069	1.34e-243	scaffold100.t2	EVM scaffold100.g2 scaffold100:5445-6333(+)	248	1	247	KAI1788478.1	hypothetical protein LXA43DRAFT_1025310 [Ganoderma leucocontextum]	256	10	256	247	96.7611336032389	7.99e-170
scaffold1.t315	EVM scaffold1.g315 scaffold1:1029663-1031168(+)	502	1	501	PIL24560.1	hypothetical protein GSI_12444 [Ganoderma sinense ZZ0214-1]	850	68	568	501	82.435129740519	5.17e-296	scaffold100.t3	EVM scaffold100.g3 scaffold100:7696-8308(+)	181	1	178	KAI1788479.1	hypothetical protein LXA43DRAFT_1063578 [Ganoderma leucocontextum]	203	1	178	178	96.0674157303371	2.73e-122
scaffold1.t316	EVM scaffold1.g316 scaffold1:1031245-1033098(+)	577	1	575	PIL23480.1	hypothetical protein GSI_14791 [Ganoderma sinense ZZ0214-1]	1379	589	1204	616	82.3051948051948	0	scaffold100.t4	EVM scaffold100.g4 scaffold100:8819-9789(-)	272	1	271	KAI1788480.1	kinase-like domain-containing protein [Ganoderma leucocontextum]	281	1	281	281	94.3060498220641	2.73e-196
scaffold1.t317	EVM scaffold1.g317 scaffold1:1033660-1035453(-)	499	1	495	RDX46349.1	hypothetical protein OH76DRAFT_1420250 [Polyporus brumalis]	812	163	697	536	59.3283582089552	1.39e-218	scaffold100.t5	EVM scaffold100.g5 scaffold100:10418-11258(+)	258	1	257	KAI1788470.1	hypothetical protein LXA43DRAFT_1159315 [Ganoderma leucocontextum]	270	1	266	268	82.089552238806	9.09e-143
scaffold1.t318	EVM scaffold1.g318 scaffold1:1043307-1045100(+)	499	1	495	RDX46349.1	hypothetical protein OH76DRAFT_1420250 [Polyporus brumalis]	812	163	697	536	59.3283582089552	1.39e-218	scaffold100.t6	EVM scaffold100.g6 scaffold100:11999-18920(+)	1655	1	1654	KAI1788482.1	muts domain V-domain-containing protein [Ganoderma leucocontextum]	1773	1	1773	1807	78.0298837852795	0
scaffold1.t319	EVM scaffold1.g319 scaffold1:1045662-1046474(-)	271	1	269	PIL24561.1	hypothetical protein GSI_12445 [Ganoderma sinense ZZ0214-1]	273	1	269	269	87.732342007435	4.46e-177	scaffold100.t7	EVM scaffold100.g7 scaffold100:18944-23585(-)	1218	1	1217	KAI1788483.1	DNA polymerase phi-domain-containing protein [Ganoderma leucocontextum]	1217	1	1217	1219	95.0779327317473	0
scaffold1.t320	EVM scaffold1.g320 scaffold1:1046586-1048826(-)	747	14	746	PIL23642.1	hypothetical protein GSI_14955 [Ganoderma sinense ZZ0214-1]	808	14	746	733	88.130968622101	0	scaffold100.t8	EVM scaffold100.g8 scaffold100:26423-26848(+)	142	1	139	KAI1788484.1	N-terminal glutamine amidase-domain-containing protein [Ganoderma leucocontextum]	502	1	135	139	94.9640287769784	1.95e-81
scaffold1.t321	EVM scaffold1.g321 scaffold1:1049426-1050262(-)	279	1	278	KAI1796525.1	hypothetical protein LXA43DRAFT_1090093 [Ganoderma leucocontextum]	278	1	278	278	81.6546762589928	1.16e-157	scaffold100.t9	EVM scaffold100.g9 scaffold100:27392-29769(+)	406	33	405	KAI1788484.1	N-terminal glutamine amidase-domain-containing protein [Ganoderma leucocontextum]	502	137	502	379	88.3905013192612	5.50e-229
scaffold1.t322	EVM scaffold1.g322 scaffold1:1052354-1053916(+)	409	6	408	KAI1793097.1	hypothetical protein LXA43DRAFT_281235 [Ganoderma leucocontextum]	1148	545	1022	478	76.7782426778243	4.43e-240	scaffold100.t10	EVM scaffold100.g10 scaffold100:31166-32029(+)	228	1	227	KAI1788485.1	hypothetical protein LXA43DRAFT_1025341 [Ganoderma leucocontextum]	343	117	343	227	96.9162995594714	3.96e-153
scaffold1.t323	EVM scaffold1.g323 scaffold1:1054917-1059289(+)	1229	27	1228	KAI1793098.1	hypothetical protein LXA43DRAFT_1127543, partial [Ganoderma leucocontextum]	1208	1	1208	1224	89.7058823529412	0	scaffold100.t11	EVM scaffold100.g11 scaffold100:32776-34248(+)	343	6	342	KAI1788486.1	etoposide-induced protein 2.4-domain-containing protein [Ganoderma leucocontextum]	398	65	398	337	94.9554896142433	1.86e-227
scaffold1.t324	EVM scaffold1.g324 scaffold1:1059753-1064266(+)	1258	1	1257	KAI1793099.1	hypothetical protein LXA43DRAFT_1002796 [Ganoderma leucocontextum]	1181	1	1181	1281	82.6697892271663	0	scaffold100.t12	EVM scaffold100.g12 scaffold100:34953-35799(-)	261	1	260	KAI1788487.1	hypothetical protein LXA43DRAFT_1159357 [Ganoderma leucocontextum]	244	1	244	260	85.3846153846154	9.77e-151
scaffold1.t325	EVM scaffold1.g325 scaffold1:1065507-1067664(+)	319	1	318	KAI1793100.1	hypothetical protein LXA43DRAFT_1127559 [Ganoderma leucocontextum]	318	1	318	318	96.2264150943396	1.74e-211	scaffold100.t13	EVM scaffold100.g13 scaffold100:36863-38759(-)	613	107	612	KIJ16712.1	hypothetical protein PAXINDRAFT_175949 [Paxillus involutus ATCC 200175]	536	25	531	508	87.992125984252	0
scaffold1.t326	EVM scaffold1.g326 scaffold1:1068521-1070396(-)	462	1	460	KAI1793101.1	Gcd10p-domain-containing protein [Ganoderma leucocontextum]	465	1	464	464	97.198275862069	0	scaffold100.t14	EVM scaffold100.g14 scaffold100:40445-42235(+)	597	1	596	KAI1788489.1	hypothetical protein LXA43DRAFT_640709 [Ganoderma leucocontextum]	602	1	596	596	94.7986577181208	0
scaffold1.t327	EVM scaffold1.g327 scaffold1:1070686-1071789(+)	368	1	367	KAI1793102.1	hypothetical protein LXA43DRAFT_282077 [Ganoderma leucocontextum]	367	1	367	367	89.3732970027248	4.55e-204	scaffold100.t15	EVM scaffold100.g15 scaffold100:43126-44832(-)	462	1	460	KAI1788490.1	hypothetical protein LXA43DRAFT_1025374 [Ganoderma leucocontextum]	460	1	459	460	95	0
scaffold1.t328	EVM scaffold1.g328 scaffold1:1072429-1073336(+)	238	1	237	KAI1793104.1	Lumazine-binding protein [Ganoderma leucocontextum]	237	1	237	237	98.7341772151899	1.80e-168	scaffold100.t16	EVM scaffold100.g16 scaffold100:45105-47545(+)	641	1	640	KAI1788491.1	LETM1-domain-containing protein [Ganoderma leucocontextum]	640	1	640	640	98.9062	0
scaffold1.t329	EVM scaffold1.g329 scaffold1:1074305-1075626(+)	405	1	403	KAI1793105.1	hypothetical protein LXA43DRAFT_1002834 [Ganoderma leucocontextum]	637	230	634	405	94.0740740740741	3.06e-227	scaffold100.t17	EVM scaffold100.g17 scaffold100:47978-49448(+)	421	1	420	KAI1788492.1	hypothetical protein LXA43DRAFT_640779 [Ganoderma leucocontextum]	450	32	450	420	98.0952380952381	1.02e-303
scaffold1.t330	EVM scaffold1.g330 scaffold1:1076162-1080903(-)	1281	1	1280	KAI1793106.1	P-loop containing nucleoside triphosphate hydrolase protein [Ganoderma leucocontextum]	1279	1	1279	1280	97.5	0	scaffold100.t18	EVM scaffold100.g18 scaffold100:50197-52059(-)	500	52	499	KAI1788493.1	hypothetical protein LXA43DRAFT_974821 [Ganoderma leucocontextum]	448	1	448	448	93.9732142857143	0
scaffold1.t331	EVM scaffold1.g331 scaffold1:1081362-1083491(-)	710	1	709	PIL31366.1	hypothetical protein GSI_06065 [Ganoderma sinense ZZ0214-1]	708	1	708	710	81.9718309859155	0	scaffold100.t19	EVM scaffold100.g19 scaffold100:56238-61465(-)	1643	1	1642	KAI1788495.1	hypothetical protein LXA43DRAFT_1097318 [Ganoderma leucocontextum]	1655	1	1655	1655	95.5287009063444	0
scaffold1.t332	EVM scaffold1.g332 scaffold1:1085737-1086233(+)	141	1	140	KAI1793108.1	hypothetical protein LXA43DRAFT_1180517 [Ganoderma leucocontextum]	340	200	340	141	92.9078014184397	3.36e-84	scaffold100.t20	EVM scaffold100.g20 scaffold100:63416-64356(-)	151	5	150	KAI1788496.1	UBC-like protein [Ganoderma leucocontextum]	154	9	154	146	98.6301369863014	2.75e-103
scaffold1.t333	EVM scaffold1.g333 scaffold1:1086796-1088540(-)	425	1	424	KAI1793109.1	exo-beta-1,3-glucanase [Ganoderma leucocontextum]	424	1	424	424	93.6320754716981	1.20e-308	scaffold100.t21	EVM scaffold100.g21 scaffold100:64819-66867(+)	683	1	682	KAI1788497.1	hypothetical protein LXA43DRAFT_641060 [Ganoderma leucocontextum]	682	1	682	682	97.0674486803519	0
scaffold1.t334	EVM scaffold1.g334 scaffold1:1090198-1091755(+)	493	1	492	KAI1793110.1	nucleotide-diphospho-sugar transferase [Ganoderma leucocontextum]	492	1	492	492	96.7479674796748	0	scaffold100.t22	EVM scaffold100.g22 scaffold100:67158-70298(-)	704	1	703	KAI1788498.1	hypothetical protein LXA43DRAFT_894527 [Ganoderma leucocontextum]	749	38	749	712	95.3651685393258	0
scaffold1.t335	EVM scaffold1.g335 scaffold1:1092119-1094387(-)	523	1	522	KAI1793111.1	hypothetical protein LXA43DRAFT_282216 [Ganoderma leucocontextum]	522	1	522	522	96.551724137931	0	scaffold100.t23	EVM scaffold100.g23 scaffold100:71010-73072(-)	522	1	521	KAI1788499.1	cyclase-associated protein [Ganoderma leucocontextum]	531	1	531	531	94.9152542372881	6.54e-305
scaffold1.t336	EVM scaffold1.g336 scaffold1:1095562-1096650(-)	363	1	362	KAI1793112.1	hypothetical protein LXA43DRAFT_282382 [Ganoderma leucocontextum]	362	1	362	362	95.5801104972376	9.01e-243	scaffold100.t24	EVM scaffold100.g24 scaffold100:73529-74649(-)	277	1	276	KAI1788500.1	RF-1 domain-containing protein [Ganoderma leucocontextum]	276	1	276	276	92.7536231884058	1.62e-163
scaffold1.t337	EVM scaffold1.g337 scaffold1:1098440-1099912(-)	386	1	385	KAI1793114.1	hypothetical protein LXA43DRAFT_1093024 [Ganoderma leucocontextum]	497	113	497	385	96.6233766233766	1.66e-270	scaffold100.t25	EVM scaffold100.g25 scaffold100:75373-76628(+)	236	1	145	KAI1788501.1	hypothetical protein LXA43DRAFT_1025451 [Ganoderma leucocontextum]	235	1	145	145	95.1724137931034	6.38e-82
scaffold1.t338	EVM scaffold1.g338 scaffold1:1100861-1101106(-)	82	1	48	KAI1793114.1	hypothetical protein LXA43DRAFT_1093024 [Ganoderma leucocontextum]	497	1	45	48	87.5	1.40e-16	scaffold100.t26	EVM scaffold100.g26 scaffold100:77870-78779(-)	219	1	218	KAI1788502.1	Shr3 amino acid permease chaperone [Ganoderma leucocontextum]	212	1	212	218	90.3669724770642	3.74e-132
scaffold1.t339	EVM scaffold1.g339 scaffold1:1105989-1107314(+)	289	1	288	PIL31375.1	hypothetical protein GSI_06075 [Ganoderma sinense ZZ0214-1]	306	1	306	306	85.9477124183007	2.52e-191	scaffold100.t27	EVM scaffold100.g27 scaffold100:79551-79927(+)	85	1	84	KAI1788503.1	hypothetical protein LXA43DRAFT_641341 [Ganoderma leucocontextum]	238	155	238	84	100	5.44e-57
scaffold1.t340	EVM scaffold1.g340 scaffold1:1107906-1111571(+)	852	63	851	KAI1793117.1	hypothetical protein LXA43DRAFT_1060141 [Ganoderma leucocontextum]	1134	346	1134	789	96.1977186311787	0	scaffold100.t28	EVM scaffold100.g28 scaffold100:80664-81171(+)	110	1	109	KAI1788504.1	hypothetical protein LXA43DRAFT_1159421 [Ganoderma leucocontextum]	108	1	108	109	97.2477064220184	1.88e-69
scaffold1.t341	EVM scaffold1.g341 scaffold1:1111779-1113207(-)	320	1	319	KAI1793118.1	NAD(P)-binding protein [Ganoderma leucocontextum]	319	1	319	319	96.8652037617555	3.09e-226	scaffold100.t29	EVM scaffold100.g29 scaffold100:81820-83628(-)	603	9	602	KAI1788505.1	hypothetical protein LXA43DRAFT_641383 [Ganoderma leucocontextum]	593	1	593	594	93.4343434343434	0
scaffold1.t342	EVM scaffold1.g342 scaffold1:1113656-1115338(-)	301	1	289	KAI1793119.1	mitochondrial carrier [Ganoderma leucocontextum]	321	1	289	289	97.9238754325259	4.10e-206	scaffold100.t30	EVM scaffold100.g30 scaffold100:84205-86917(+)	713	1	712	KAI1784041.1	hypothetical protein LXA43DRAFT_249225 [Ganoderma leucocontextum]	714	1	714	714	90.7563025210084	0
scaffold1.t343	EVM scaffold1.g343 scaffold1:1115765-1119927(+)	1248	1	1247	KAI1793120.1	PhoX domain-containing protein [Ganoderma leucocontextum]	1249	1	1245	1247	97.0328789093825	0	scaffold100.t31	EVM scaffold100.g31 scaffold100:88034-89403(-)	441	1	436	KAI1784042.1	hypothetical protein LXA43DRAFT_1125692 [Ganoderma leucocontextum]	438	1	437	442	89.8190045248869	3.41e-263
scaffold1.t344	EVM scaffold1.g344 scaffold1:1120200-1122131(+)	529	1	528	KAI1793121.1	Ferroporti-1 [Ganoderma leucocontextum]	528	1	528	531	92.4670433145009	0	scaffold100.t32	EVM scaffold100.g32 scaffold100:90662-93737(+)	699	1	698	KAI1784043.1	Dynamin central region-domain-containing protein [Ganoderma leucocontextum]	698	1	698	698	99.7134670487106	0
scaffold1.t345	EVM scaffold1.g345 scaffold1:1122699-1124203(+)	442	1	441	KAI1793122.1	Metalloenzyme, LuxS/M16 peptidase-like protein [Ganoderma leucocontextum]	525	85	525	441	98.4126984126984	2.14e-313	scaffold100.t33	EVM scaffold100.g33 scaffold100:94722-95627(-)	263	1	262	KAI1784044.1	hypothetical protein LXA43DRAFT_249363 [Ganoderma leucocontextum]	284	1	284	284	89.4366197183099	1.35e-183
scaffold1.t346	EVM scaffold1.g346 scaffold1:1125171-1126229(-)	316	1	315	KAI1793123.1	hypothetical protein LXA43DRAFT_886287 [Ganoderma leucocontextum]	314	1	314	327	88.0733944954129	1.45e-176	scaffold100.t34	EVM scaffold100.g34 scaffold100:98755-99864(-)	188	1	185	KAI1784045.1	hypothetical protein LXA43DRAFT_902356 [Ganoderma leucocontextum]	186	1	185	185	98.9189189189189	2.53e-125
scaffold1.t347	EVM scaffold1.g347 scaffold1:1129096-1130716(+)	370	1	369	KAI1793125.1	FAD dependent oxidoreductase [Ganoderma leucocontextum]	392	1	392	392	90.0510204081633	2.36e-254	scaffold100.t35	EVM scaffold100.g35 scaffold100:100088-102030(+)	364	98	363	KAI1784046.1	Cullin binding-domain-containing protein [Ganoderma leucocontextum]	286	21	286	266	95.8646616541353	2.50e-185
scaffold1.t348	EVM scaffold1.g348 scaffold1:1131036-1131712(+)	217	1	172	KAI1793126.1	hypothetical protein LXA43DRAFT_283169 [Ganoderma leucocontextum]	486	1	172	172	88.3720930232558	1.34e-102	scaffold100.t36	EVM scaffold100.g36 scaffold100:102845-104093(+)	262	1	250	KAI1784047.1	short chain oxidoreductase [Ganoderma leucocontextum]	253	1	253	253	94.0711462450593	3.95e-157
scaffold1.t349	EVM scaffold1.g349 scaffold1:1133437-1137847(-)	1275	1	1274	KAI1793127.1	hypothetical protein LXA43DRAFT_1180530 [Ganoderma leucocontextum]	1614	1	1614	1629	69.4904849600982	0	scaffold1000.t1	EVM scaffold1000.g1 scaffold1000:24-848(-)	220	1	220	KAI1786582.1	hypothetical protein LXA43DRAFT_1085375 [Ganoderma leucocontextum]	505	256	479	225	72.8888888888889	8.41e-101
scaffold1.t350	EVM scaffold1.g350 scaffold1:1139988-1141496(+)	459	1	458	KAI1793128.1	cellobiohydrolaseI [Ganoderma leucocontextum]	458	1	458	458	96.5065502183406	0	scaffold1001.t1	EVM scaffold1001.g1 scaffold1001:364-846(-)	103	1	103	KAI1789920.1	glycoside hydrolase superfamily [Ganoderma leucocontextum]	1040	90	192	103	97.0873786407767	1.04e-64
scaffold1.t351	EVM scaffold1.g351 scaffold1:1143512-1146845(-)	929	1	928	KAI1793129.1	coatomer subunit gamma [Ganoderma leucocontextum]	928	1	928	928	99.0301724137931	0	scaffold1002.t1	EVM scaffold1002.g1 scaffold1002:9-168(-)	53	1	53	KAI1781625.1	hypothetical protein LXA43DRAFT_908223 [Ganoderma leucocontextum]	1067	1	53	53	84.9056603773585	4.51e-25
scaffold1.t352	EVM scaffold1.g352 scaffold1:1148279-1149551(-)	366	1	365	PIL31398.1	transporter [Ganoderma sinense ZZ0214-1]	365	1	365	365	99.7260273972603	1.38e-243	scaffold1003.t1	EVM scaffold1003.g1 scaffold1003:430-872(-)	140	8	73	KAI1782194.1	hypothetical protein LXA43DRAFT_1104573 [Ganoderma leucocontextum]	378	247	312	66	71.2121212121212	5.19e-24
scaffold1.t353	EVM scaffold1.g353 scaffold1:1151844-1155305(+)	864	1	863	KAI1793131.1	chitin synthase [Ganoderma leucocontextum]	863	1	863	863	98.0301274623407	0	scaffold1005.t1	EVM scaffold1005.g1 scaffold1005:11-807(-)	247	36	247	VWO94743.1	Amidohydrolase family protein [Ganoderma boninense]	1350	202	413	212	87.7358490566038	3.45e-120
scaffold1.t354	EVM scaffold1.g354 scaffold1:1156851-1159196(+)	516	1	495	KAI1793132.1	pantothenate kinase [Ganoderma leucocontextum]	495	1	495	495	98.5858585858586	0	scaffold1006.t1	EVM scaffold1006.g1 scaffold1006:31-816(+)	262	1	261	PIL24453.1	hypothetical protein GSI_14207 [Ganoderma sinense ZZ0214-1]	282	6	266	261	78.544061302682	9.79e-151
scaffold1.t355	EVM scaffold1.g355 scaffold1:1160461-1162322(+)	478	1	477	KAI1793133.1	homeobox-domain-containing protein [Ganoderma leucocontextum]	540	1	540	544	81.9852941176471	3.45e-293	scaffold1007.t1	EVM scaffold1007.g1 scaffold1007:9-275(-)	89	1	89	VWO96327.1	Mitochondrial Rho GTPase (EC [Ganoderma boninense]	623	1	89	89	94.3820224719101	1.34e-45
scaffold1.t356	EVM scaffold1.g356 scaffold1:1167002-1172521(+)	1450	1	1449	KAI1793135.1	patatin-domain-containing protein [Ganoderma leucocontextum]	1448	1	1448	1450	97.9310344827586	0	scaffold1008.t1	EVM scaffold1008.g1 scaffold1008:534-870(+)	112	5	112	PIL26711.1	hypothetical protein GSI_11190 [Ganoderma sinense ZZ0214-1]	633	207	312	108	64.8148148148148	7.18e-35
scaffold1.t357	EVM scaffold1.g357 scaffold1:1174405-1176879(+)	627	1	626	KAI1793136.1	Sec1-like protein [Ganoderma leucocontextum]	702	77	702	626	95.5271565495208	0	scaffold1009.t1	EVM scaffold1009.g1 scaffold1009:15-888(+)	291	1	291	KAI1785632.1	hypothetical protein LXA43DRAFT_899381 [Ganoderma leucocontextum]	594	116	410	295	91.5254237288136	3.02e-183
scaffold1.t358	EVM scaffold1.g358 scaffold1:1177990-1178351(+)	76	1	75	KAI0828905.1	hypothetical protein BC628DRAFT_1361251 [Trametes gibbosa]	74	1	74	75	89.3333333333333	7.34e-38	scaffold101.t1	EVM scaffold101.g1 scaffold101:670-2149(-)	356	38	355	KAI1796098.1	PLC-like phosphodiesterase [Ganoderma leucocontextum]	318	1	318	318	98.1132075471698	1.34e-236
scaffold1.t359	EVM scaffold1.g359 scaffold1:1179007-1182068(+)	1002	1	1001	KAI1793137.1	RNI-like protein [Ganoderma leucocontextum]	1084	88	1076	1005	93.7313432835821	0	scaffold101.t2	EVM scaffold101.g2 scaffold101:3438-4537(+)	348	1	347	KAI1796099.1	hypothetical protein LXA43DRAFT_1057875 [Ganoderma leucocontextum]	347	1	347	347	95.3890489913545	1.45e-245
scaffold1.t360	EVM scaffold1.g360 scaffold1:1182470-1183750(-)	322	1	299	KAI1793138.1	Sas10/Utp3/C1D family-domain-containing protein [Ganoderma leucocontextum]	320	1	298	299	93.3110367892977	5.63e-177	scaffold101.t3	EVM scaffold101.g3 scaffold101:4843-5190(+)	94	2	74	KAI1796100.1	hypothetical protein LXA43DRAFT_1057876 [Ganoderma leucocontextum]	108	14	86	73	84.9315068493151	1.45e-37
scaffold1.t361	EVM scaffold1.g361 scaffold1:1183932-1184473(+)	87	1	86	KAI1793139.1	splicing factor 3B subunit 5 [Ganoderma leucocontextum]	86	1	86	86	100	1.01e-58	scaffold101.t4	EVM scaffold101.g4 scaffold101:5923-8335(+)	671	1	670	KAI1796101.1	molybdenum cofactor biosynthesis protein [Ganoderma leucocontextum]	671	1	671	676	96.301775147929	0
scaffold1.t362	EVM scaffold1.g362 scaffold1:1185230-1187748(+)	777	1	776	PIL31389.1	hypothetical protein GSI_06089 [Ganoderma sinense ZZ0214-1]	779	1	779	791	83.9443742098609	0	scaffold101.t5	EVM scaffold101.g5 scaffold101:8427-9215(-)	192	7	191	KAI1796102.1	Spc19-domain-containing protein [Ganoderma leucocontextum]	182	1	182	185	93.5135135135135	1.41e-113
scaffold1.t363	EVM scaffold1.g363 scaffold1:1188370-1189823(-)	366	1	365	KAI1793141.1	magnesium transporter NIPA-domain-containing protein [Ganoderma leucocontextum]	364	1	364	365	98.3561643835616	1.12e-251	scaffold101.t6	EVM scaffold101.g6 scaffold101:10525-12380(+)	287	17	286	KAI1796103.1	hypothetical protein LXA43DRAFT_970023 [Ganoderma leucocontextum]	351	6	351	346	70.5202312138728	5.18e-143
scaffold1.t364	EVM scaffold1.g364 scaffold1:1193103-1195254(+)	522	1	521	KAI1793142.1	bilirubin oxidase [Ganoderma leucocontextum]	521	1	521	521	97.6967370441459	0	scaffold101.t7	EVM scaffold101.g7 scaffold101:12628-15162(-)	612	4	611	KAI1796104.1	alpha/beta-hydrolase [Ganoderma leucocontextum]	608	1	608	608	96.875	0
scaffold1.t365	EVM scaffold1.g365 scaffold1:1195633-1197231(-)	446	1	445	KAI1793143.1	WLM-domain-containing protein [Ganoderma leucocontextum]	446	1	446	446	93.0493273542601	6.26e-253	scaffold101.t8	EVM scaffold101.g8 scaffold101:15856-17221(+)	347	1	346	KAI1796105.1	hypothetical protein LXA43DRAFT_653292 [Ganoderma leucocontextum]	346	1	346	346	92.7745664739884	1.04e-217
scaffold1.t366	EVM scaffold1.g366 scaffold1:1197688-1198422(+)	180	1	176	TBU52298.1	hypothetical protein BD310DRAFT_244298 [Dichomitus squalens]	390	21	208	199	48.7437185929648	7.88e-46	scaffold101.t9	EVM scaffold101.g9 scaffold101:17513-18576(-)	298	1	297	KAI1796106.1	mitochondrial genome maintenance MGM101 [Ganoderma leucocontextum]	297	1	297	297	94.2760942760943	2.47e-173
scaffold1.t367	EVM scaffold1.g367 scaffold1:1200568-1202055(+)	313	1	312	KAI1793146.1	eukaryotic mitochondrial regulator protein-domain-containing protein [Ganoderma leucocontextum]	339	1	339	339	89.0855457227139	7.46e-205	scaffold101.t11	EVM scaffold101.g11 scaffold101:19560-23352(+)	925	1	924	KAI1796107.1	Spc98 family-domain-containing protein [Ganoderma leucocontextum]	1064	1	1064	1066	82.8330206378987	0
scaffold1.t368	EVM scaffold1.g368 scaffold1:1203441-1205469(+)	481	1	479	KAI1793147.1	FAD/NAD(P)-binding domain-containing protein [Ganoderma leucocontextum]	479	1	479	479	96.4509394572025	0	scaffold101.t12	EVM scaffold101.g12 scaffold101:23739-25192(-)	401	1	400	KAI1796108.1	hypothetical protein LXA43DRAFT_937673 [Ganoderma leucocontextum]	400	1	400	400	88.5	8.00e-240
scaffold1.t369	EVM scaffold1.g369 scaffold1:1205803-1208209(-)	572	1	571	KAI1793148.1	MFS general substrate transporter [Ganoderma leucocontextum]	571	1	571	572	94.5804195804196	0	scaffold101.t13	EVM scaffold101.g13 scaffold101:25703-27468(-)	415	1	414	KAI1796109.1	COP9 signalosome complex subunit 12 [Ganoderma leucocontextum]	414	1	414	414	98.792270531401	2.68e-300
scaffold1.t370	EVM scaffold1.g370 scaffold1:1208747-1210612(-)	537	1	534	KAI1793149.1	chaperonin Cpn60/TCP-1 family [Ganoderma leucocontextum]	560	1	534	534	99.438202247191	0	scaffold101.t14	EVM scaffold101.g14 scaffold101:27938-28908(+)	207	1	206	KAI1796110.1	hypothetical protein LXA43DRAFT_653665 [Ganoderma leucocontextum]	206	1	206	206	98.5436893203884	5.86e-145
scaffold1.t371	EVM scaffold1.g371 scaffold1:1210866-1215403(+)	1148	213	1147	KAI1793150.1	SNF2 family N-terminal domain-containing protein [Ganoderma leucocontextum]	924	1	924	945	94.1798941798942	0	scaffold101.t15	EVM scaffold101.g15 scaffold101:29041-31682(-)	493	13	492	KAI1796111.1	Glutamyl-tRNA amidotransferase B subunit [Ganoderma leucocontextum]	572	40	572	533	88.7429643527204	0
scaffold1.t372	EVM scaffold1.g372 scaffold1:1216226-1216868(-)	136	1	135	KAI1793151.1	hypothetical protein LXA43DRAFT_1093052 [Ganoderma leucocontextum]	135	1	135	135	87.4074074074074	7.75e-47	scaffold101.t16	EVM scaffold101.g16 scaffold101:31957-37909(+)	1251	5	1247	KAJ3012525.1	hypothetical protein NUW54_g1843 [Trametes sanguinea]	1475	53	1471	1423	68.0955727336613	0
scaffold1.t373	EVM scaffold1.g373 scaffold1:1217972-1218793(-)	217	1	216	KAI1793152.1	hypothetical protein LXA43DRAFT_1093053 [Ganoderma leucocontextum]	216	1	216	216	99.537037037037	1.74e-151	scaffold101.t17	EVM scaffold101.g17 scaffold101:38703-40587(+)	508	1	507	KAI1796114.1	hypothetical protein LXA43DRAFT_653957 [Ganoderma leucocontextum]	507	1	507	507	97.2386587771203	0
scaffold1.t374	EVM scaffold1.g374 scaffold1:1219018-1219851(+)	278	1	276	KAI1793153.1	hypothetical protein LXA43DRAFT_284844 [Ganoderma leucocontextum]	276	1	275	276	90.5797101449275	1.42e-148	scaffold101.t18	EVM scaffold101.g18 scaffold101:43165-44366(-)	328	1	304	KAI1796115.1	hypothetical protein LXA43DRAFT_988435 [Ganoderma leucocontextum]	326	1	304	304	96.0526315789474	2.30e-172
scaffold1.t375	EVM scaffold1.g375 scaffold1:1225310-1227410(+)	521	1	520	KAI1793154.1	laccase [Ganoderma leucocontextum]	520	1	520	520	93.4615384615385	0	scaffold101.t19	EVM scaffold101.g19 scaffold101:44516-46915(+)	586	1	585	KAI1796116.1	translation initiation factor eIF-3 subunit D [Ganoderma leucocontextum]	585	1	585	585	99.4871794871795	0
scaffold1.t376	EVM scaffold1.g376 scaffold1:1228161-1229475(-)	225	87	196	KAI1793155.1	hypothetical protein LXA43DRAFT_1093056 [Ganoderma leucocontextum]	152	29	144	116	86.2068965517241	7.54e-59	scaffold101.t20	EVM scaffold101.g20 scaffold101:48379-49944(-)	367	1	365	KAI1796117.1	hypothetical protein LXA43DRAFT_988443 [Ganoderma leucocontextum]	383	1	365	365	94.7945205479452	1.12e-233
scaffold1.t377	EVM scaffold1.g377 scaffold1:1230330-1231381(-)	286	1	285	KAI1793156.1	NAD-P-binding protein [Ganoderma leucocontextum]	328	34	318	285	96.4912280701754	1.43e-190	scaffold101.t21	EVM scaffold101.g21 scaffold101:52580-53730(-)	307	1	306	KAI1796118.1	hypothetical protein LXA43DRAFT_654056 [Ganoderma leucocontextum]	319	1	319	321	91.588785046729	1.39e-205
scaffold1.t378	EVM scaffold1.g378 scaffold1:1232920-1233416(+)	145	1	144	PIL31416.1	hypothetical protein GSI_06117 [Ganoderma sinense ZZ0214-1]	224	63	210	148	76.3513513513514	4.24e-75	scaffold101.t22	EVM scaffold101.g22 scaffold101:60599-62326(-)	555	31	554	KAI1796120.1	hypothetical protein LXA43DRAFT_970035 [Ganoderma leucocontextum]	526	1	526	526	98.4790874524715	0
scaffold1.t379	EVM scaffold1.g379 scaffold1:1234137-1234592(+)	131	1	120	KAI1793158.1	NAD-P-binding protein [Ganoderma leucocontextum]	261	121	223	120	64.1666666666667	8.74e-38	scaffold101.t23	EVM scaffold101.g23 scaffold101:63308-65011(-)	326	1	325	KAI1796121.1	hypothetical protein LXA43DRAFT_970036 [Ganoderma leucocontextum]	325	1	325	325	94.4615384615385	1.04e-195
scaffold1.t380	EVM scaffold1.g380 scaffold1:1234936-1235758(+)	211	1	210	KAI1793159.1	EF-hand protein [Ganoderma leucocontextum]	210	1	210	210	99.5238095238095	4.65e-153	scaffold101.t24	EVM scaffold101.g24 scaffold101:69522-72896(+)	1029	29	1028	KAI1796123.1	hypothetical protein LXA43DRAFT_880388 [Ganoderma leucocontextum]	1000	1	1000	1000	97.8	0
scaffold1.t381	EVM scaffold1.g381 scaffold1:1235995-1237446(-)	440	1	439	KAI1793160.1	hypothetical protein LXA43DRAFT_886166 [Ganoderma leucocontextum]	436	1	436	441	92.2902494331066	2.08e-277	scaffold101.t25	EVM scaffold101.g25 scaffold101:73145-75964(-)	818	1	817	KAI1796124.1	hypothetical protein LXA43DRAFT_937701 [Ganoderma leucocontextum]	818	1	818	818	91.1980440097799	0
scaffold1.t382	EVM scaffold1.g382 scaffold1:1237873-1238084(-)	53	1	24	TBU25339.1	hypothetical protein BD311DRAFT_764846 [Dichomitus squalens] TBU54883.1 hypothetical protein BD310DRAFT_961149 [Dichomitus squalens]	87	1	24	24	87.5	2.36e-07	scaffold101.t26	EVM scaffold101.g26 scaffold101:78207-81191(+)	901	1	900	KAI1796126.1	Nop14-like protein [Ganoderma leucocontextum]	870	1	870	900	90	0
scaffold1.t383	EVM scaffold1.g383 scaffold1:1238603-1241248(-)	808	1	807	KAI1793161.1	hypothetical protein LXA43DRAFT_886350 [Ganoderma leucocontextum]	804	1	804	807	95.6629491945477	0	scaffold101.t27	EVM scaffold101.g27 scaffold101:81497-89964(+)	2411	1	2410	PIL37391.1	hypothetical protein GSI_01085 [Ganoderma sinense ZZ0214-1]	2357	1	2357	2429	85.508439687114	0
scaffold1.t384	EVM scaffold1.g384 scaffold1:1243863-1247779(-)	1070	1	1069	KAI1793162.1	hypothetical protein LXA43DRAFT_285247 [Ganoderma leucocontextum]	1069	1	1069	1069	97.6613657623948	0	scaffold101.t28	EVM scaffold101.g28 scaffold101:90067-91012(-)	261	1	260	KAI1796129.1	yeats family protein [Ganoderma leucocontextum]	260	1	260	260	98.8461538461539	2.38e-189
scaffold1.t385	EVM scaffold1.g385 scaffold1:1248192-1249532(+)	257	1	256	PIL31421.1	hypothetical protein GSI_06122 [Ganoderma sinense ZZ0214-1]	256	1	256	256	87.1094	3.77e-159	scaffold101.t29	EVM scaffold101.g29 scaffold101:91144-91615(+)	67	1	66	KAI1796130.1	hypothetical protein LXA43DRAFT_1090217 [Ganoderma leucocontextum]	66	1	66	66	95.4545454545455	6.95e-39
scaffold1.t386	EVM scaffold1.g386 scaffold1:1249822-1251529(-)	516	1	515	KAI1793164.1	glutamate-rich WD repeat containing [Ganoderma leucocontextum]	515	1	515	515	98.252427184466	0	scaffold101.t30	EVM scaffold101.g30 scaffold101:92032-92580(+)	163	1	162	KAI1796131.1	hypothetical protein LXA43DRAFT_988523 [Ganoderma leucocontextum]	168	1	168	168	91.6666666666667	1.04e-102
scaffold1.t387	EVM scaffold1.g387 scaffold1:1252246-1252948(+)	120	1	118	KAI1793165.1	membrane-associated proteins in eicosanoid and glutathione metabolism [Ganoderma leucocontextum]	150	1	118	118	97.4576271186441	3.97e-78	scaffold101.t31	EVM scaffold101.g31 scaffold101:93041-94409(-)	319	1	318	KAI1796132.1	ribonuclease III [Ganoderma leucocontextum]	318	1	318	318	99.0566037735849	5.60e-233
scaffold1.t388	EVM scaffold1.g388 scaffold1:1253786-1254993(+)	285	12	284	KAI1793166.1	hypothetical protein LXA43DRAFT_972146 [Ganoderma leucocontextum]	292	23	292	273	97.0695970695971	1.40e-179	scaffold101.t32	EVM scaffold101.g32 scaffold101:94785-95779(-)	286	1	285	KAI1796133.1	phosphoadenylyl-sulfate reductase [Ganoderma leucocontextum]	285	1	285	285	95.0877192982456	9.64e-197
scaffold1.t389	EVM scaffold1.g389 scaffold1:1256154-1257540(+)	397	1	385	KAI1793168.1	RabGAP/TBC [Ganoderma leucocontextum]	650	1	382	385	95.0649350649351	2.02e-238	scaffold101.t33	EVM scaffold101.g33 scaffold101:99424-102483(-)	828	2	827	PIL37672.1	hypothetical protein GSI_01366 [Ganoderma sinense ZZ0214-1]	1384	153	1119	988	61.2348178137652	0
scaffold1.t390	EVM scaffold1.g390 scaffold1:1257799-1258589(+)	190	1	189	KAI1793168.1	RabGAP/TBC [Ganoderma leucocontextum]	650	462	650	189	97.8835978835979	1.65e-129	scaffold1010.t1	EVM scaffold1010.g1 scaffold1010:413-886(-)	158	3	141	XP_007371881.1	uncharacterized protein DICSQDRAFT_130619 [Dichomitus squalens LYAD-421 SS1] EJF55380.1 hypothetical protein DICSQDRAFT_130619 [Dichomitus squalens LYAD-421 SS1]	556	414	549	139	48.9208633093525	6.81e-36
scaffold1.t391	EVM scaffold1.g391 scaffold1:1259430-1259808(+)	77	1	76	KAI1793169.1	hypothetical protein LXA43DRAFT_285672 [Ganoderma leucocontextum]	76	1	76	76	98.6842105263158	1.43e-49	scaffold1011.t1	EVM scaffold1011.g1 scaffold1011:25-863(+)	240	1	240	KAI1795241.1	hypothetical protein LXA43DRAFT_1108146 [Ganoderma leucocontextum]	281	44	280	240	90	2.03e-153
scaffold1.t392	EVM scaffold1.g392 scaffold1:1260091-1261308(-)	332	1	331	KAI1793170.1	Nop52-domain-containing protein [Ganoderma leucocontextum]	331	1	331	331	96.6767371601209	3.89e-226	scaffold1013.t1	EVM scaffold1013.g1 scaffold1013:12-804(-)	227	1	217	VWP02324.1	MAP kinase kinase kinase (EC, partial [Ganoderma boninense]	1051	737	952	217	66.8202764976959	2.65e-87
scaffold1.t393	EVM scaffold1.g393 scaffold1:1261641-1264065(+)	766	1	765	KAI1793171.1	gamma-tubulin ring complex protein [Ganoderma leucocontextum]	765	1	765	765	96.6013071895425	0	scaffold1014.t1	EVM scaffold1014.g1 scaffold1014:501-820(-)	106	1	33	KAI1797527.1	hypothetical protein LXA43DRAFT_252040 [Ganoderma leucocontextum]	721	568	600	33	96.969696969697	1.46e-11
scaffold1.t394	EVM scaffold1.g394 scaffold1:1264513-1265937(+)	475	1	474	KAI1793172.1	hypothetical protein LXA43DRAFT_285676 [Ganoderma leucocontextum]	473	1	473	474	87.7637130801688	2.63e-296	scaffold1015.t1	EVM scaffold1015.g1 scaffold1015:30-847(-)	197	5	197	KAI1784405.1	peptidase S28 [Ganoderma leucocontextum]	524	4	196	193	82.3834196891192	1.49e-109
scaffold1.t395	EVM scaffold1.g395 scaffold1:1267132-1268661(+)	489	1	488	KAI1793173.1	hypothetical protein LXA43DRAFT_1127850 [Ganoderma leucocontextum]	488	1	488	488	93.8524590163934	0	scaffold1016.t1	EVM scaffold1016.g1 scaffold1016:36-658(-)	122	1	122	PIL28397.1	hypothetical protein GSI_09548 [Ganoderma sinense ZZ0214-1]	518	144	255	122	77.8688524590164	6.80e-61
scaffold1.t396	EVM scaffold1.g396 scaffold1:1268972-1271327(-)	598	8	553	KAI1793174.1	DUF803-domain-containing protein [Ganoderma leucocontextum]	576	14	559	546	97.2527472527473	0	scaffold1017.t1	EVM scaffold1017.g1 scaffold1017:34-193(-)	53	1	53	KAI1798367.1	cytochrome P450 [Ganoderma leucocontextum]	528	11	62	53	94.3396226415094	2.45e-24
scaffold1.t397	EVM scaffold1.g397 scaffold1:1273839-1275597(+)	472	1	471	PIL31433.1	hypothetical protein GSI_06134 [Ganoderma sinense ZZ0214-1]	471	1	471	471	96.6029723991507	0	scaffold1018.t1	EVM scaffold1018.g1 scaffold1018:44-746(-)	213	1	213	KAI1783968.1	hypothetical protein LXA43DRAFT_930733 [Ganoderma leucocontextum]	447	225	433	213	86.3849765258216	2.65e-123
scaffold1.t398	EVM scaffold1.g398 scaffold1:1276370-1277865(+)	316	21	315	KAI1793176.1	inorganic diphosphatase [Ganoderma leucocontextum]	295	1	295	295	99.3220338983051	1.03e-224	scaffold102.t1	EVM scaffold102.g1 scaffold102:405-6675(+)	1590	1	1589	KAI1786981.1	hypothetical protein LXA43DRAFT_741628 [Ganoderma leucocontextum]	1618	1	1618	1629	85.1442602823818	0
scaffold1.t399	EVM scaffold1.g399 scaffold1:1278162-1282059(-)	1135	1	1134	KAI1793177.1	hypothetical protein LXA43DRAFT_972153 [Ganoderma leucocontextum]	1283	166	1282	1134	95.326278659612	0	scaffold102.t2	EVM scaffold102.g2 scaffold102:7444-8221(-)	199	10	198	KAI1786982.1	DNA polymerase delta, subunit 4-domain-containing protein [Ganoderma leucocontextum]	189	1	189	189	94.7089947089947	2.24e-118
scaffold1.t400	EVM scaffold1.g400 scaffold1:1283301-1288433(-)	1637	1	1636	KAI1793178.1	acetyl-CoA synthetase-like protein [Ganoderma leucocontextum]	1663	29	1663	1636	95.6601466992665	0	scaffold102.t3	EVM scaffold102.g3 scaffold102:9412-11588(-)	551	1	549	KAI1786987.1	kinase-like protein [Ganoderma leucocontextum]	558	1	557	558	92.6523297491039	0
scaffold1.t401	EVM scaffold1.g401 scaffold1:1290734-1291063(-)	76	1	75	KAI1793179.1	thioredoxin-like protein [Ganoderma leucocontextum]	163	1	75	75	98.6666666666667	4.04e-48	scaffold102.t4	EVM scaffold102.g4 scaffold102:12219-14428(-)	561	1	560	KAI1786986.1	Pkinase-domain-containing protein [Ganoderma leucocontextum]	570	1	569	569	94.0246	0
scaffold1.t402	EVM scaffold1.g402 scaffold1:1291379-1291855(+)	104	1	103	XP_001831685.1	histone H4 [Coprinopsis cinerea okayama7#130] XP_001831694.1 histone H4 [Coprinopsis cinerea okayama7#130] XP_001838905.1 histone H4 [Coprinopsis cinerea okayama7#130] XP_001883663.1 histone H4 [Laccaria bicolor S238N-H82] XP_001883792.1 histone H4 [Laccaria bicolor S238N-H82]	103	1	103	103	100	7.86e-64	scaffold102.t5	EVM scaffold102.g5 scaffold102:15794-16987(+)	398	2	397	KAI1786984.1	FAD/NAD(P)-binding domain-containing protein [Ganoderma leucocontextum]	399	4	399	396	92.1717171717172	1.57e-268
scaffold1.t403	EVM scaffold1.g403 scaffold1:1294250-1294566(-)	86	9	85	KAI1793181.1	hypothetical protein LXA43DRAFT_1060185 [Ganoderma leucocontextum]	171	68	144	77	89.6103896103896	6.64e-42	scaffold102.t6	EVM scaffold102.g6 scaffold102:18191-19289(-)	323	1	313	KAI1786990.1	hypothetical protein LXA43DRAFT_1168062 [Ganoderma leucocontextum]	316	1	313	313	93.2907348242811	1.70e-214
scaffold1.t404	EVM scaffold1.g404 scaffold1:1295512-1296519(+)	336	2	333	KAI1797250.1	hypothetical protein LXA43DRAFT_403965 [Ganoderma leucocontextum]	866	539	864	338	57.1005917159763	1.56e-97	scaffold102.t7	EVM scaffold102.g7 scaffold102:19907-20860(-)	294	1	256	KAI1786991.1	hypothetical protein LXA43DRAFT_1168070 [Ganoderma leucocontextum]	311	39	274	257	85.2140077821012	5.60e-149
scaffold1.t405	EVM scaffold1.g405 scaffold1:1297039-1298322(+)	384	1	383	KAI1793182.1	hypothetical protein LXA43DRAFT_286162 [Ganoderma leucocontextum]	383	1	383	383	96.6057441253264	1.96e-284	scaffold102.t8	EVM scaffold102.g8 scaffold102:22030-24159(-)	489	1	427	KAI1786992.1	cytochrome P450 [Ganoderma leucocontextum]	476	1	441	441	94.3310657596372	3.73e-305
scaffold1.t406	EVM scaffold1.g406 scaffold1:1298538-1302801(-)	1235	129	1234	KAI1793183.1	hypothetical protein LXA43DRAFT_886164 [Ganoderma leucocontextum]	1034	1	1034	1106	85.5334538878843	0	scaffold102.t9	EVM scaffold102.g9 scaffold102:24649-25349(-)	151	1	150	KAI1786993.1	hypothetical protein LXA43DRAFT_896901 [Ganoderma leucocontextum]	311	148	311	164	81.7073170731707	1.64e-88
scaffold1.t407	EVM scaffold1.g407 scaffold1:1303858-1306381(+)	551	9	550	KAI1793184.1	alpha/beta-hydrolase [Ganoderma leucocontextum]	542	1	542	542	97.0479704797048	0	scaffold102.t10	EVM scaffold102.g10 scaffold102:25538-26257(-)	190	44	165	KAI1786994.1	cytochrome P450 [Ganoderma leucocontextum]	366	179	284	125	48.8	6.13e-22
scaffold1.t408	EVM scaffold1.g408 scaffold1:1306471-1308034(-)	461	1	460	KAI1793185.1	DNase I-like protein [Ganoderma leucocontextum]	460	1	460	460	97.6086956521739	0	scaffold102.t11	EVM scaffold102.g11 scaffold102:26366-31157(-)	890	1	889	KAI1786995.1	dipeptidyl aminopeptidase [Ganoderma leucocontextum]	880	1	880	889	96.1754780652418	0
scaffold1.t409	EVM scaffold1.g409 scaffold1:1308583-1313360(-)	1017	332	1016	KAI1793186.1	Alpha/Beta hydrolase protein [Ganoderma leucocontextum]	685	1	685	685	98.8321167883212	0	scaffold102.t12	EVM scaffold102.g12 scaffold102:31415-34991(+)	796	1	795	KAI1786996.1	dynamin protein dnm1 [Ganoderma leucocontextum]	812	1	812	812	95.6896551724138	0
scaffold1.t410	EVM scaffold1.g410 scaffold1:1314174-1315578(+)	316	1	315	KAI1793188.1	bacterial bifunctional deaminase-reductase [Ganoderma leucocontextum]	315	1	315	315	97.4603174603175	5.62e-211	scaffold102.t13	EVM scaffold102.g13 scaffold102:35850-40078(-)	701	1	539	KAI0794728.1	hypothetical protein C8Q74DRAFT_1366128 [Fomes fomentarius]	664	1	523	540	86.6666666666667	2.41e-311
scaffold1.t411	EVM scaffold1.g411 scaffold1:1318877-1320419(+)	479	1	478	KAI1793189.1	hypothetical protein LXA43DRAFT_286712 [Ganoderma leucocontextum]	1042	554	1042	492	91.4634146341463	6.84e-286	scaffold102.t14	EVM scaffold102.g14 scaffold102:44142-44951(-)	214	1	213	KAI1786999.1	integral membrane protein S linking to the trans Golgi network-domain-containing protein [Ganoderma leucocontextum]	213	1	213	213	97.1830985915493	4.26e-146
scaffold1.t412	EVM scaffold1.g412 scaffold1:1321346-1322513(-)	363	1	362	KAI1793190.1	hypothetical protein LXA43DRAFT_886222 [Ganoderma leucocontextum]	361	1	361	362	96.6850828729282	1.49e-259	scaffold102.t15	EVM scaffold102.g15 scaffold102:46096-48215(+)	508	1	507	KAI1787002.1	cytochrome P450 [Ganoderma leucocontextum]	502	1	502	509	89.1944990176817	0
scaffold1.t413	EVM scaffold1.g413 scaffold1:1326431-1329980(+)	1025	1	1024	KAI1793192.1	hypothetical protein LXA43DRAFT_886348 [Ganoderma leucocontextum]	1698	643	1698	1061	92.6484448633365	0	scaffold102.t16	EVM scaffold102.g16 scaffold102:48605-51254(+)	771	1	599	KAI1787004.1	hypothetical protein LXA43DRAFT_1098680 [Ganoderma leucocontextum]	562	1	547	609	73.3990147783251	3.35e-279
scaffold1.t414	EVM scaffold1.g414 scaffold1:1330286-1331880(-)	396	2	395	KAI1793193.1	FAD/NAD(P)-binding domain-containing protein [Ganoderma leucocontextum]	437	39	437	400	89.25	3.26e-249	scaffold102.t17	EVM scaffold102.g17 scaffold102:51393-52232(-)	169	1	168	KAI1787005.1	CAP domain-containing protein [Ganoderma leucocontextum]	167	1	167	168	93.4523809523809	1.63e-114
scaffold1.t415	EVM scaffold1.g415 scaffold1:1339359-1340558(+)	224	1	223	TBU49973.1	V-snare-domain-containing protein [Dichomitus squalens]	223	1	223	223	93.7219730941704	1.14e-139	scaffold102.t18	EVM scaffold102.g18 scaffold102:54627-57651(+)	755	1	750	KAI1787008.1	P-loop containing nucleoside triphosphate hydrolase protein [Ganoderma leucocontextum]	822	69	818	751	94.8069241011984	0
scaffold1.t416	EVM scaffold1.g416 scaffold1:1340871-1342239(-)	382	8	381	KAI1793196.1	TatD DNase family Scn1 [Ganoderma leucocontextum]	374	1	374	374	96.524064171123	7.55e-268	scaffold102.t19	EVM scaffold102.g19 scaffold102:59828-62661(+)	522	228	521	KAI1786993.1	hypothetical protein LXA43DRAFT_896901 [Ganoderma leucocontextum]	311	7	311	307	86.6449511400651	1.05e-173
scaffold1.t417	EVM scaffold1.g417 scaffold1:1343297-1343798(-)	133	1	132	KAI1793199.1	hypothetical protein LXA43DRAFT_1003367 [Ganoderma leucocontextum]	132	1	132	132	95.4545454545455	6.41e-79	scaffold102.t20	EVM scaffold102.g20 scaffold102:63130-65234(+)	489	1	455	KAI1786992.1	cytochrome P450 [Ganoderma leucocontextum]	476	1	470	470	86.3829787234043	2.31e-292
scaffold1.t418	EVM scaffold1.g418 scaffold1:1344635-1346437(+)	449	1	448	KAI1793200.1	guanine-N-1-methyltransferase [Ganoderma leucocontextum]	466	19	466	448	97.0982142857143	0	scaffold102.t21	EVM scaffold102.g21 scaffold102:65467-65742(-)	92	18	61	KAI1786984.1	FAD/NAD(P)-binding domain-containing protein [Ganoderma leucocontextum]	399	80	123	44	93.1818181818182	7.03e-19
scaffold1.t419	EVM scaffold1.g419 scaffold1:1346791-1350084(+)	701	1	700	KAI1793201.1	mitochondrial inner membrane protein [Ganoderma leucocontextum]	683	1	683	700	95.7142857142857	0	scaffold102.t22	EVM scaffold102.g22 scaffold102:66321-67269(+)	241	1	233	KAI1786986.1	Pkinase-domain-containing protein [Ganoderma leucocontextum]	570	1	244	248	81.8548387096774	1.14e-127
scaffold1.t420	EVM scaffold1.g420 scaffold1:1350740-1352629(+)	535	1	437	KAI1793202.1	hypothetical protein LXA43DRAFT_1003384 [Ganoderma leucocontextum]	536	1	439	439	92.9384965831435	1.44e-95	scaffold102.t23	EVM scaffold102.g23 scaffold102:67775-69653(-)	438	2	437	KAI1787002.1	cytochrome P450 [Ganoderma leucocontextum]	502	70	502	438	63.6986301369863	4.44e-196
scaffold1.t421	EVM scaffold1.g421 scaffold1:1355981-1358662(-)	894	1	699	PIL29969.1	hypothetical protein GSI_07880 [Ganoderma sinense ZZ0214-1]	828	130	828	699	91.9885550786838	0	scaffold102.t24	EVM scaffold102.g24 scaffold102:71876-72742(+)	168	1	167	KAI1787012.1	CAP domain-containing protein [Ganoderma leucocontextum]	168	1	168	168	92.2619047619048	4.12e-108
scaffold1.t422	EVM scaffold1.g422 scaffold1:1359875-1361170(-)	432	1	431	PIL27819.1	hypothetical protein GSI_10973 [Ganoderma sinense ZZ0214-1]	422	1	422	446	71.5247	1.15e-201	scaffold102.t25	EVM scaffold102.g25 scaffold102:74567-76042(+)	214	3	212	PIL27962.1	hypothetical protein GSI_09906 [Ganoderma sinense ZZ0214-1]	285	20	283	264	66.6666666666667	2.31e-109
scaffold1.t423	EVM scaffold1.g423 scaffold1:1362014-1362779(-)	163	67	162	PIL26533.1	hypothetical protein GSI_12291 [Ganoderma sinense ZZ0214-1]	236	135	236	102	60.7843137254902	8.40e-34	scaffold102.t26	EVM scaffold102.g26 scaffold102:79801-80661(-)	252	1	149	KAI1787028.1	hypothetical protein LXA43DRAFT_1098703 [Ganoderma leucocontextum]	146	1	146	149	75.1677852348993	5.19e-62
scaffold1.t424	EVM scaffold1.g424 scaffold1:1364325-1364591(+)	70	1	69	KAI1793203.1	hypothetical protein LXA43DRAFT_1003391 [Ganoderma leucocontextum]	114	1	69	69	97.1014492753623	2.56e-44	scaffold102.t27	EVM scaffold102.g27 scaffold102:80742-81131(-)	130	6	70	KAI1787021.1	hypothetical protein LXA43DRAFT_1098697 [Ganoderma leucocontextum]	423	1	69	69	79.7101449275362	1.10e-23
scaffold1.t425	EVM scaffold1.g425 scaffold1:1365357-1367341(+)	572	1	571	KAI1793204.1	amidase [Ganoderma leucocontextum]	581	11	581	571	98.5989492119089	0	scaffold102.t28	EVM scaffold102.g28 scaffold102:81395-82732(-)	312	1	311	KAI1787018.1	mitochondrial carrier [Ganoderma leucocontextum]	311	1	311	311	95.8199356913183	1.83e-214
scaffold1.t426	EVM scaffold1.g426 scaffold1:1369392-1370617(+)	364	1	363	KAI1793205.1	hypothetical protein LXA43DRAFT_287600 [Ganoderma leucocontextum]	363	1	363	363	98.6225895316804	2.70e-265	scaffold102.t29	EVM scaffold102.g29 scaffold102:82940-85402(+)	650	1	649	KAI1787019.1	hypothetical protein LXA43DRAFT_1184790 [Ganoderma leucocontextum]	658	1	658	658	91.6413373860182	3.46e-289
scaffold1.t427	EVM scaffold1.g427 scaffold1:1372893-1373429(-)	179	1	178	KAI1793206.1	molybdenum cofactor biosynthesis prote [Ganoderma leucocontextum]	574	397	574	178	93.8202247191011	1.40e-101	scaffold102.t30	EVM scaffold102.g30 scaffold102:85654-88893(+)	959	1	958	KAI1787010.1	hypothetical protein LXA43DRAFT_1085152 [Ganoderma leucocontextum]	1695	660	1656	1031	53.9282250242483	7.66e-311
scaffold1.t428	EVM scaffold1.g428 scaffold1:1373796-1375390(-)	299	1	298	RPD65097.1	molybdenum cofactor biosynthesis prote [Lentinus tigrinus ALCF2SS1-6]	653	1	389	389	64.2674	2.45e-155	scaffold102.t31	EVM scaffold102.g31 scaffold102:89720-91521(-)	490	1	489	KAI1787022.1	FAD dependent oxidoreductase [Ganoderma leucocontextum]	490	1	490	490	95.5102040816327	0
scaffold1.t429	EVM scaffold1.g429 scaffold1:1376645-1377792(-)	340	1	317	KAI1793208.1	hypothetical protein LXA43DRAFT_1003413 [Ganoderma leucocontextum]	549	1	316	317	92.7444794952681	7.97e-213	scaffold102.t32	EVM scaffold102.g32 scaffold102:91956-93398(+)	401	22	400	KAI1787023.1	ketopantoate reductase PanE/ApbA-domain-containing protein [Ganoderma leucocontextum]	412	23	410	388	90.979381443299	3.92e-243
scaffold1.t430	EVM scaffold1.g430 scaffold1:1378122-1379384(+)	271	1	270	KAI1782696.1	NIPSNAP-domain-containing protein [Ganoderma leucocontextum]	270	1	270	270	98.8888888888889	4.11e-195	scaffold102.t33	EVM scaffold102.g33 scaffold102:93840-95794(-)	519	1	518	KAI1787024.1	microtubule binding protein [Ganoderma leucocontextum]	518	1	518	518	97.2972972972973	0
scaffold1.t431	EVM scaffold1.g431 scaffold1:1381131-1382260(+)	352	7	351	PIL31470.1	hypothetical protein GSI_06172 [Ganoderma sinense ZZ0214-1]	345	2	345	345	74.7826086956522	6.39e-150	scaffold102.t34	EVM scaffold102.g34 scaffold102:96414-98723(-)	728	170	727	KAI1787025.1	hypothetical protein LXA43DRAFT_896898 [Ganoderma leucocontextum]	560	1	560	560	96.9642857142857	0
scaffold1.t432	EVM scaffold1.g432 scaffold1:1383298-1386503(+)	897	9	896	KAI1782694.1	WD40 repeat-like protein [Ganoderma leucocontextum]	969	85	969	888	95.9459459459459	0	scaffold102.t35	EVM scaffold102.g35 scaffold102:99652-100987(-)	325	1	324	KAI1787026.1	glycosyltransferase family 2 protein [Ganoderma leucocontextum]	324	1	324	324	99.6913580246914	4.75e-228
scaffold1.t433	EVM scaffold1.g433 scaffold1:1386967-1389224(-)	537	1	536	PIL31472.1	hypothetical protein GSI_06174 [Ganoderma sinense ZZ0214-1]	536	1	536	536	96.0820895522388	0	scaffold102.t36	EVM scaffold102.g36 scaffold102:101301-103021(+)	417	1	416	KAI1787027.1	glycine cleavage system T protein [Ganoderma leucocontextum]	404	1	404	416	94.2307692307692	6.41e-281
scaffold1.t434	EVM scaffold1.g434 scaffold1:1391919-1393537(-)	432	1	431	KAI1794053.1	ribonuclease T2 [Ganoderma leucocontextum]	440	1	440	440	88.4090909090909	2.89e-253	scaffold1020.t1	EVM scaffold1020.g1 scaffold1020:56-673(-)	166	1	165	KAI1784697.1	hypothetical protein LXA43DRAFT_1041221 [Ganoderma leucocontextum]	287	125	287	165	86.0606060606061	2.09e-90
scaffold1.t435	EVM scaffold1.g435 scaffold1:1394543-1397052(-)	628	1	627	KAI1794052.1	meiotic sister-chromatid recombination aldehyde dehydrogenase [Ganoderma leucocontextum]	624	1	624	627	98.4051036682616	0	scaffold1021.t1	EVM scaffold1021.g1 scaffold1021:13-815(+)	223	1	223	KAI1786444.1	P-loop containing nucleoside triphosphate hydrolase protein [Ganoderma leucocontextum]	706	445	667	223	97.7578475336323	4.31e-142
scaffold1.t436	EVM scaffold1.g436 scaffold1:1399669-1400556(+)	214	1	195	KAI1794050.1	hypothetical protein LXA43DRAFT_1121069 [Ganoderma leucocontextum]	193	1	181	195	89.7435897435898	1.99e-119	scaffold1024.t1	EVM scaffold1024.g1 scaffold1024:9-670(-)	186	1	186	KAI1785320.1	hypothetical protein LXA43DRAFT_1038726 [Ganoderma leucocontextum]	349	71	252	186	94.6236559139785	8.34e-112
scaffold1.t437	EVM scaffold1.g437 scaffold1:1400721-1405070(-)	1133	1	1132	KAI1794049.1	lethal giant larvae like, C-terminal-domain-containing protein [Ganoderma leucocontextum]	1115	1	1115	1138	94.1124780316345	0	scaffold1025.t1	EVM scaffold1025.g1 scaffold1025:37-357(+)	107	1	107	PIL33570.1	hypothetical protein GSI_04193 [Ganoderma sinense ZZ0214-1]	254	105	210	107	90.6542056074766	7.14e-60
scaffold1.t438	EVM scaffold1.g438 scaffold1:1410575-1412770(+)	570	1	569	KAI1794047.1	isocitrate lyase and phosphorylmutase [Ganoderma leucocontextum]	569	1	569	569	97.3637961335677	0	scaffold1026.t1	EVM scaffold1026.g1 scaffold1026:11-801(-)	242	1	242	PIL31638.1	transcription factor [Ganoderma sinense ZZ0214-1]	1589	591	852	263	76.0456273764259	1.44e-124
scaffold1.t439	EVM scaffold1.g439 scaffold1:1413369-1416557(-)	1002	1	1001	KAI1794046.1	hypothetical protein LXA43DRAFT_999472 [Ganoderma leucocontextum]	1169	181	1169	1009	95.0445986124876	0	scaffold1027.t1	EVM scaffold1027.g1 scaffold1027:101-328(+)	76	1	75	KAI1798490.1	hypothetical protein LXA43DRAFT_1088594 [Ganoderma leucocontextum]	622	522	596	75	61.3333333333333	1.11e-21
scaffold1.t440	EVM scaffold1.g440 scaffold1:1420126-1421017(-)	217	6	216	KAI1794044.1	hypothetical protein LXA43DRAFT_1059627 [Ganoderma leucocontextum]	209	2	209	212	80.188679245283	1.20e-73	scaffold1029.t1	EVM scaffold1029.g1 scaffold1029:19-535(-)	172	28	172	KAF9798783.1	hypothetical protein IEO21_10657 [Postia placenta]	331	61	205	145	65.5172413793103	3.63e-62
scaffold1.t441	EVM scaffold1.g441 scaffold1:1421584-1422534(-)	218	1	217	KAI1794043.1	peptidase M76 family-domain-containing protein [Ganoderma leucocontextum]	217	1	217	217	96.7741935483871	3.14e-159	scaffold103.t1	EVM scaffold103.g1 scaffold103:318-1884(-)	387	1	386	KAI1794114.1	eukaryotic translation initiation factor 2B [Ganoderma leucocontextum]	386	1	386	386	96.8911917098446	3.98e-265
scaffold1.t442	EVM scaffold1.g442 scaffold1:1422864-1425464(-)	469	5	456	THH33169.1	hypothetical protein EUX98_g1022 [Antrodiella citrinella]	437	4	431	454	58.5903083700441	2.13e-159	scaffold103.t2	EVM scaffold103.g2 scaffold103:3774-6076(-)	553	1	536	KAI1794113.1	Allantoicase [Ganoderma leucocontextum]	638	56	591	536	95.5223880597015	0
scaffold1.t443	EVM scaffold1.g443 scaffold1:1425712-1426036(+)	66	2	65	KAI1794040.1	hypothetical protein LXA43DRAFT_884513, partial [Ganoderma leucocontextum]	65	2	65	64	98.4375	4.25e-35	scaffold103.t3	EVM scaffold103.g3 scaffold103:7465-9803(+)	682	1	681	KAI1794112.1	alpha/beta-hydrolase [Ganoderma leucocontextum]	884	184	884	701	93.1526390870185	0
scaffold1.t444	EVM scaffold1.g444 scaffold1:1426345-1428207(-)	459	1	458	KAI1794039.1	histone acetyltransferase type B subunit 2 [Ganoderma leucocontextum]	458	1	458	458	99.7816593886463	1.48e-316	scaffold103.t4	EVM scaffold103.g4 scaffold103:11417-12858(+)	360	1	359	KAI1794111.1	hypothetical protein LXA43DRAFT_158649 [Ganoderma leucocontextum]	449	93	449	359	90.8077994428969	1.52e-182
scaffold1.t445	EVM scaffold1.g445 scaffold1:1428757-1429227(-)	90	1	89	KAI1794038.1	ATP synthase E chain-domain-containing protein [Ganoderma leucocontextum]	89	1	89	89	96.6292134831461	2.01e-55	scaffold103.t5	EVM scaffold103.g5 scaffold103:17362-18684(-)	320	4	319	KAI1794110.1	Aldo/keto reductase [Ganoderma leucocontextum]	322	11	322	317	92.4290220820189	1.88e-214
scaffold1.t446	EVM scaffold1.g446 scaffold1:1430109-1431002(+)	262	1	261	KAI1794037.1	hypothetical protein LXA43DRAFT_999446 [Ganoderma leucocontextum]	418	158	418	261	99.2337164750958	1.53e-146	scaffold103.t6	EVM scaffold103.g6 scaffold103:19295-22678(-)	726	1	725	KAI1794109.1	TPR-like protein [Ganoderma leucocontextum]	717	1	717	725	96.1379310344828	0
scaffold1.t447	EVM scaffold1.g447 scaffold1:1431414-1438213(+)	1796	1	1795	KAI1794036.1	Dopey, N-terminal-domain-containing protein [Ganoderma leucocontextum]	1794	1	1794	1795	97.3259052924791	0	scaffold103.t7	EVM scaffold103.g7 scaffold103:23028-24202(-)	370	1	369	KAI1794108.1	hypothetical protein LXA43DRAFT_158426 [Ganoderma leucocontextum]	369	1	369	369	95.1219512195122	7.02e-255
scaffold1.t448	EVM scaffold1.g448 scaffold1:1438946-1440327(-)	326	1	325	KAI1794035.1	precursor to secretory protein Ssp120 [Ganoderma leucocontextum]	312	1	312	325	94.4615384615385	2.80e-206	scaffold103.t8	EVM scaffold103.g8 scaffold103:24649-24855(-)	69	1	68	XP_007362006.1	uncharacterized protein DICSQDRAFT_152589 [Dichomitus squalens LYAD-421 SS1] EJF65370.1 hypothetical protein DICSQDRAFT_152589 [Dichomitus squalens LYAD-421 SS1] TBU33878.1 hypothetical protein BD311DRAFT_684357 [Dichomitus squalens] TBU47630.1 hypothetical protein BD309DRAFT_951363 [Dichomitus squalens] TBU56862.1 hypothetical protein BD310DRAFT_930669 [Dichomitus squalens]	72	8	72	68	72.0588235294118	3.13e-21
scaffold1.t449	EVM scaffold1.g449 scaffold1:1441334-1446846(+)	1507	38	1506	KAI1794034.1	ABC-transporter [Ganoderma leucocontextum]	1469	1	1469	1469	98.0258679373724	0	scaffold103.t9	EVM scaffold103.g9 scaffold103:25236-26218(+)	165	1	164	KAI1794107.1	prenylated rab acceptor PRA1 [Ganoderma leucocontextum]	164	1	164	164	100	2.72e-109
scaffold1.t450	EVM scaffold1.g450 scaffold1:1447224-1447819(-)	123	1	122	PIL31491.1	hypothetical protein GSI_06193 [Ganoderma sinense ZZ0214-1]	122	1	122	122	96.7213114754098	7.57e-55	scaffold103.t10	EVM scaffold103.g10 scaffold103:26861-29804(-)	556	1	555	KAI1794106.1	hypothetical protein LXA43DRAFT_971369 [Ganoderma leucocontextum]	577	1	577	584	90.9246575342466	0
scaffold1.t451	EVM scaffold1.g451 scaffold1:1448136-1454022(+)	1511	1	1510	KAI1794032.1	Calreticulin family-domain-containing protein [Ganoderma leucocontextum]	1515	1	1515	1515	98.1518151815182	0	scaffold103.t11	EVM scaffold103.g11 scaffold103:30403-32074(+)	321	1	320	KAI1794105.1	S-adenosyl-L-methionine-dependent methyltransferase [Ganoderma leucocontextum]	320	1	320	320	93.75	1.98e-218
scaffold1.t452	EVM scaffold1.g452 scaffold1:1454249-1458104(-)	966	1	965	KAI1794031.1	antiviral helicase [Ganoderma leucocontextum]	1237	266	1237	972	97.3251028806584	0	scaffold103.t12	EVM scaffold103.g12 scaffold103:32481-33966(-)	431	1	430	KAI1794104.1	arsenical-resistance protein ACR3 [Ganoderma leucocontextum]	452	19	452	434	94.4700460829493	3.13e-269
scaffold1.t453	EVM scaffold1.g453 scaffold1:1461972-1463513(-)	379	1	378	KAI1794030.1	hypothetical protein LXA43DRAFT_999421 [Ganoderma leucocontextum]	378	1	378	378	95.7671957671958	1.83e-266	scaffold103.t13	EVM scaffold103.g13 scaffold103:34740-35976(+)	374	1	373	KAI1794103.1	NAD(P)-binding protein [Ganoderma leucocontextum]	373	1	373	373	95.1742627345844	3.74e-252
scaffold1.t454	EVM scaffold1.g454 scaffold1:1466611-1467933(-)	293	1	292	KAI1794029.1	regulator of Vps4 activity in the MVB pathway-domain-containing protein [Ganoderma leucocontextum]	289	1	289	292	96.2328767123288	1.55e-182	scaffold103.t14	EVM scaffold103.g14 scaffold103:37369-37919(+)	138	3	137	PIL36156.1	hypothetical protein GSI_01816 [Ganoderma sinense ZZ0214-1]	347	38	289	253	43.0830039525692	1.18e-43
scaffold1.t455	EVM scaffold1.g455 scaffold1:1469193-1471974(+)	837	1	836	KAI1794028.1	ras GEF [Ganoderma leucocontextum]	836	1	836	836	95.0956937799043	0	scaffold103.t15	EVM scaffold103.g15 scaffold103:38700-40049(-)	313	1	312	KAI1794102.1	guanine nucleotide binding protein beta subunit [Ganoderma leucocontextum]	312	1	312	312	100	5.20e-210
scaffold1.t456	EVM scaffold1.g456 scaffold1:1472455-1473467(-)	210	1	209	KAI1794027.1	GTP-binding protein RAB5 [Ganoderma leucocontextum]	209	1	209	209	99.5215311004785	3.66e-145	scaffold103.t16	EVM scaffold103.g16 scaffold103:41067-42991(+)	459	49	458	KAI1794101.1	nucleoside hydrolase [Ganoderma leucocontextum]	410	1	410	410	96.0975609756098	1.03e-287
scaffold1.t457	EVM scaffold1.g457 scaffold1:1474124-1476687(+)	569	7	568	KAI1794026.1	hypothetical protein LXA43DRAFT_999393 [Ganoderma leucocontextum]	647	70	647	578	90.4844290657439	0	scaffold103.t17	EVM scaffold103.g17 scaffold103:43479-45764(-)	460	1	459	KAI1794100.1	MFS general substrate transporter [Ganoderma leucocontextum]	459	1	459	459	97.8213507625272	0
scaffold1.t458	EVM scaffold1.g458 scaffold1:1478310-1479863(+)	421	7	420	KAI1794024.1	terpenoid synthase [Ganoderma leucocontextum]	480	67	480	414	97.5845410628019	3.01e-285	scaffold103.t18	EVM scaffold103.g18 scaffold103:46846-47804(+)	276	5	275	KAI1794099.1	hypothetical protein LXA43DRAFT_157956 [Ganoderma leucocontextum]	329	59	329	271	95.2029520295203	1.00e-153
scaffold1.t459	EVM scaffold1.g459 scaffold1:1488298-1490238(+)	647	1	644	KAI1794022.1	hypothetical protein LXA43DRAFT_1092373 [Ganoderma leucocontextum]	780	155	780	649	87.9815100154083	0	scaffold103.t19	EVM scaffold103.g19 scaffold103:48382-49298(-)	284	1	283	KAI1794098.1	hypothetical protein LXA43DRAFT_157946 [Ganoderma leucocontextum]	283	1	283	283	95.0530035335689	1.87e-154
scaffold1.t460	EVM scaffold1.g460 scaffold1:1490922-1492311(-)	411	1	410	KAI1794021.1	hypothetical protein LXA43DRAFT_971651 [Ganoderma leucocontextum]	401	1	401	412	89.3203883495146	5.09e-225	scaffold103.t20	EVM scaffold103.g20 scaffold103:54236-56286(+)	657	1	656	KAI1794096.1	hypothetical protein LXA43DRAFT_157865 [Ganoderma leucocontextum]	674	1	674	677	72.082717872969	6.12e-176
scaffold1.t461	EVM scaffold1.g461 scaffold1:1493322-1494180(+)	256	1	255	KAI1794020.1	hypothetical protein LXA43DRAFT_187902 [Ganoderma leucocontextum]	255	1	255	255	99.6078431372549	1.26e-177	scaffold103.t21	EVM scaffold103.g21 scaffold103:56623-58603(+)	451	1	450	KAI1794095.1	EXS-domain-containing protein [Ganoderma leucocontextum]	516	1	516	516	83.9147286821705	8.90e-313
scaffold1.t462	EVM scaffold1.g462 scaffold1:1494740-1497173(+)	550	1	549	KAI1794019.1	TPR-like protein [Ganoderma leucocontextum]	549	1	549	552	96.3768115942029	0	scaffold103.t22	EVM scaffold103.g22 scaffold103:59989-61424(+)	359	1	358	KAI1794094.1	NAD-dependent formate dehydrogenase [Ganoderma leucocontextum]	358	1	358	358	98.8826815642458	4.42e-257
scaffold1.t463	EVM scaffold1.g463 scaffold1:1500208-1501374(+)	370	1	369	KAI1794018.1	hypothetical protein LXA43DRAFT_941805 [Ganoderma leucocontextum]	537	154	515	369	86.449864498645	5.51e-216	scaffold103.t23	EVM scaffold103.g23 scaffold103:61834-62954(-)	266	1	265	KAI1794093.1	RlpA-like double-psi beta-barrel-protein domain-containing protein-containing protein [Ganoderma leucocontextum]	267	4	267	265	95.4716981132076	1.47e-186
scaffold1.t464	EVM scaffold1.g464 scaffold1:1503609-1507174(+)	1170	1	1169	KAI1794016.1	hypothetical protein LXA43DRAFT_971647 [Ganoderma leucocontextum]	1170	1	1170	1173	94.2028985507246	0	scaffold103.t24	EVM scaffold103.g24 scaffold103:63579-66070(+)	665	1	664	KAI1794092.1	hypothetical protein LXA43DRAFT_997618 [Ganoderma leucocontextum]	645	1	645	664	95.3313253012048	0
scaffold1.t465	EVM scaffold1.g465 scaffold1:1508864-1510085(+)	274	1	232	VWO94408.1	Uncharacterized protein, partial [Ganoderma boninense]	355	2	334	336	51.7857142857143	1.29e-78	scaffold103.t25	EVM scaffold103.g25 scaffold103:66391-67991(-)	347	1	346	PIL36144.1	hypothetical protein GSI_01804 [Ganoderma sinense ZZ0214-1]	342	1	342	348	87.3563218390805	1.76e-208
scaffold1.t466	EVM scaffold1.g466 scaffold1:1511125-1512994(+)	538	1	537	KAI1794015.1	hypothetical protein LXA43DRAFT_884486 [Ganoderma leucocontextum]	871	337	871	537	89.0130353817505	6.40e-307	scaffold103.t26	EVM scaffold103.g26 scaffold103:68277-70861(-)	828	1	822	KAI1794090.1	DEAD-domain-containing protein [Ganoderma leucocontextum]	836	1	829	829	93.7273823884198	0
scaffold1.t467	EVM scaffold1.g467 scaffold1:1513526-1516821(-)	963	1	962	KAI1794014.1	hypothetical protein LXA43DRAFT_884897 [Ganoderma leucocontextum]	867	1	867	962	84.9272349272349	0	scaffold103.t27	EVM scaffold103.g27 scaffold103:71093-73007(+)	543	1	542	KAI1794089.1	histone acetyltransferase [Ganoderma leucocontextum]	542	1	542	542	99.6309963099631	0
scaffold1.t468	EVM scaffold1.g468 scaffold1:1517481-1518765(-)	352	1	351	XP_007360541.1	guanine nucleotide binding protein beta subunit 2 [Dichomitus squalens LYAD-421 SS1] KAI1794013.1 guanine nucleotide binding protein beta subunit 2 [Ganoderma leucocontextum] PIL31511.1 transporter [Ganoderma sinense ZZ0214-1] TBU62124.1 guanine nucleotide binding protein beta subunit 2 [Dichomitus squalens] WBU87319.1 G protein beta [Ganoderma boninense]	351	1	351	351	100	8.15e-206	scaffold103.t28	EVM scaffold103.g28 scaffold103:73316-74205(-)	267	1	266	PIL36141.1	hypothetical protein GSI_01801 [Ganoderma sinense ZZ0214-1]	291	1	291	295	71.1864406779661	2.48e-112
scaffold1.t469	EVM scaffold1.g469 scaffold1:1523196-1523620(+)	78	1	77	KAI1794011.1	hypothetical protein LXA43DRAFT_999340 [Ganoderma leucocontextum]	85	1	85	85	89.4117647058824	5.00e-43	scaffold103.t29	EVM scaffold103.g29 scaffold103:75071-78496(-)	984	1	983	KAI1794087.1	hypothetical protein LXA43DRAFT_971353 [Ganoderma leucocontextum]	999	1	999	999	96.996996996997	0
scaffold1.t470	EVM scaffold1.g470 scaffold1:1527008-1528955(-)	512	1	511	KAI1794009.1	spindle pole body protein [Ganoderma leucocontextum]	511	1	511	511	98.825831702544	0	scaffold103.t30	EVM scaffold103.g30 scaffold103:85401-87045(+)	485	1	484	KAI1794085.1	hypothetical protein LXA43DRAFT_884033 [Ganoderma leucocontextum]	484	1	484	484	98.3471074380165	0
scaffold1.t471	EVM scaffold1.g471 scaffold1:1529309-1531387(+)	583	1	582	KAI1794008.1	Rsm22-domain-containing protein [Ganoderma leucocontextum]	638	57	638	582	96.2199312714777	0	scaffold103.t31	EVM scaffold103.g31 scaffold103:90822-92551(-)	552	1	551	KAI1794084.1	hypothetical protein LXA43DRAFT_157185 [Ganoderma leucocontextum]	586	83	586	551	78.5843920145191	2.93e-266
scaffold1.t472	EVM scaffold1.g472 scaffold1:1531598-1532734(-)	294	1	293	KAI1794007.1	ribosomal protein L1 [Ganoderma leucocontextum]	293	1	293	293	97.6109215017065	4.39e-197	scaffold103.t32	EVM scaffold103.g32 scaffold103:94430-98650(+)	1250	335	1249	KAI1794081.1	kinase-like protein [Ganoderma leucocontextum]	915	1	915	915	98.2513661202186	0
scaffold1.t473	EVM scaffold1.g473 scaffold1:1535037-1535597(+)	187	1	186	PIL31517.1	hypothetical protein GSI_06219 [Ganoderma sinense ZZ0214-1]	186	1	186	186	93.5483870967742	5.05e-118	scaffold103.t33	EVM scaffold103.g33 scaffold103:99544-100683(-)	252	1	251	KAI1794080.1	phosphatase phospho-type [Ganoderma leucocontextum]	251	1	251	251	96.8127490039841	2.57e-184
scaffold1.t474	EVM scaffold1.g474 scaffold1:1535960-1537977(-)	474	1	473	KAI1794005.1	PCI-domain-containing protein [Ganoderma leucocontextum]	473	1	473	473	99.5771670190275	0	scaffold103.t34	EVM scaffold103.g34 scaffold103:101224-102469(+)	256	1	255	KAI1794079.1	thaumatin-like protein [Ganoderma leucocontextum]	255	1	255	255	95.6862745098039	1.96e-190
scaffold1.t475	EVM scaffold1.g475 scaffold1:1538311-1545854(+)	2227	1	2226	KAI1794004.1	hypothetical protein LXA43DRAFT_1120781 [Ganoderma leucocontextum]	2284	1	2284	2300	94.2608695652174	0	scaffold1031.t1	EVM scaffold1031.g1 scaffold1031:12-350(-)	113	1	113	KAI1784069.1	hypothetical protein LXA43DRAFT_248527 [Ganoderma leucocontextum]	339	137	249	113	98.2300884955752	3.79e-72
scaffold1.t476	EVM scaffold1.g476 scaffold1:1546019-1547888(-)	548	1	547	KAI1794003.1	LTV-domain-containing protein [Ganoderma leucocontextum]	546	1	546	547	95.6124314442413	0	scaffold1032.t1	EVM scaffold1032.g1 scaffold1032:530-762(+)	77	1	77	KAI1791477.1	hypothetical protein LXA43DRAFT_1094615 [Ganoderma leucocontextum]	120	1	79	79	56.9620253164557	1.20e-17
scaffold1.t477	EVM scaffold1.g477 scaffold1:1548250-1554853(+)	1872	1	1871	KAI1794002.1	hypothetical protein LXA43DRAFT_916616 [Ganoderma leucocontextum]	1884	1	1884	1886	97.507953340403	0	scaffold1034.t1	EVM scaffold1034.g1 scaffold1034:19-765(+)	248	1	248	KAI1793692.1	hypothetical protein LXA43DRAFT_1000031 [Ganoderma leucocontextum]	817	552	801	251	94.0239043824701	3.96e-142
scaffold1.t478	EVM scaffold1.g478 scaffold1:1555133-1558830(+)	877	1	876	KAI1794001.1	Het-C-domain-containing protein [Ganoderma leucocontextum]	912	18	912	899	90.9899888765295	0	scaffold1035.t1	EVM scaffold1035.g1 scaffold1035:10-653(-)	214	3	214	KAI1783147.1	integral peroxisomal membrane peroxin-domain-containing protein [Ganoderma leucocontextum]	575	76	291	216	88.8888888888889	4.22e-115
scaffold1.t479	EVM scaffold1.g479 scaffold1:1566945-1567980(-)	309	1	308	KAI1793996.1	hypothetical protein LXA43DRAFT_884972 [Ganoderma leucocontextum]	308	1	308	308	99.025974025974	3.61e-176	scaffold1036.t1	EVM scaffold1036.g1 scaffold1036:380-733(-)	118	1	117	PIL24543.1	hypothetical protein GSI_13409 [Ganoderma sinense ZZ0214-1]	360	102	218	117	85.4700854700855	1.68e-63
scaffold1.t480	EVM scaffold1.g480 scaffold1:1570103-1571601(-)	193	1	192	KAI1793995.1	hypothetical protein LXA43DRAFT_999273 [Ganoderma leucocontextum]	192	1	192	192	97.3958333333333	6.68e-135	scaffold1037.t1	EVM scaffold1037.g1 scaffold1037:158-721(-)	147	1	147	KAI1793298.1	acyltransferase ChoActase/COT/CPT [Ganoderma leucocontextum]	641	190	336	147	96.5986394557823	1.75e-90
scaffold1.t481	EVM scaffold1.g481 scaffold1:1579104-1580402(-)	338	26	333	KAI1793994.1	hypothetical protein LXA43DRAFT_884480 [Ganoderma leucocontextum]	617	6	314	309	86.7313915857605	8.98e-184	scaffold1038.t1	EVM scaffold1038.g1 scaffold1038:12-723(+)	220	1	220	KAI1798467.1	polyketide synthase [Ganoderma leucocontextum]	2377	503	722	220	95.4545454545455	9.84e-124
scaffold1.t482	EVM scaffold1.g482 scaffold1:1580686-1582761(+)	487	1	486	KAI1793993.1	NADH-ubiquinone oxidoreductase [Ganoderma leucocontextum]	474	1	474	486	96.0905349794239	0	scaffold1039.t1	EVM scaffold1039.g1 scaffold1039:70-670(+)	161	1	161	KAI1796223.1	L-lactate dehydrogenase [Ganoderma leucocontextum]	442	186	346	161	98.7577639751553	2.75e-114
scaffold1.t483	EVM scaffold1.g483 scaffold1:1582920-1584081(-)	278	1	277	KAI1793992.1	NIF3-like protein-like protein [Ganoderma leucocontextum]	307	31	307	277	99.2779783393502	1.35e-197	scaffold104.t1	EVM scaffold104.g1 scaffold104:3701-6683(-)	715	1	526	KAI1787663.1	hypothetical protein LXA43DRAFT_703234 [Ganoderma leucocontextum]	533	1	530	530	94.3396226415094	0
scaffold1.t484	EVM scaffold1.g484 scaffold1:1584531-1585024(+)	102	1	101	KAI1793991.1	glutaredoxin [Ganoderma leucocontextum]	101	1	101	101	98.019801980198	8.26e-65	scaffold104.t2	EVM scaffold104.g2 scaffold104:8369-9898(-)	218	50	217	KAI1787648.1	FAD/NAD(P)-binding domain-containing protein [Ganoderma leucocontextum]	622	438	622	185	82.1621621621622	1.46e-98
scaffold1.t485	EVM scaffold1.g485 scaffold1:1586098-1586401(+)	64	1	63	KAI1793990.1	hypothetical protein LXA43DRAFT_884852 [Ganoderma leucocontextum]	241	179	241	63	100	2.06e-35	scaffold104.t3	EVM scaffold104.g3 scaffold104:13122-15056(-)	486	1	361	KAI1787674.1	hypothetical protein LXA43DRAFT_703815 [Ganoderma leucocontextum]	636	195	557	366	85.5191256830601	4.96e-201
scaffold1.t486	EVM scaffold1.g486 scaffold1:1586853-1590503(+)	953	1	952	KAI1793989.1	coatomer protein [Ganoderma leucocontextum]	952	1	952	952	99.5798319327731	0	scaffold104.t4	EVM scaffold104.g4 scaffold104:16573-17400(-)	233	13	232	KAI1787673.1	hypothetical protein LXA43DRAFT_975187 [Ganoderma leucocontextum]	220	1	220	220	89.5454545454545	8.51e-139
scaffold1.t487	EVM scaffold1.g487 scaffold1:1590746-1592702(+)	519	1	518	KAI1793988.1	cytosine-purine permease [Ganoderma leucocontextum]	518	1	518	518	98.4555984555985	0	scaffold104.t5	EVM scaffold104.g5 scaffold104:19542-20524(+)	288	1	287	KAI1787672.1	hypothetical protein LXA43DRAFT_1028501 [Ganoderma leucocontextum]	287	1	287	287	97.5609756097561	3.09e-194
scaffold1.t488	EVM scaffold1.g488 scaffold1:1594412-1595488(-)	359	1	358	KAI1793986.1	hypothetical protein LXA43DRAFT_185874 [Ganoderma leucocontextum]	600	242	600	359	96.100278551532	5.22e-245	scaffold104.t6	EVM scaffold104.g6 scaffold104:24520-26099(-)	359	1	358	KAI1787671.1	purine and uridine phosphorylase [Ganoderma leucocontextum]	358	1	358	358	97.7653631284916	2.15e-248
scaffold1.t489	EVM scaffold1.g489 scaffold1:1597197-1599773(+)	690	1	689	KAI1793985.1	asparagine-linked glycosylation 9 protein isoform a [Ganoderma leucocontextum]	689	1	689	689	95.9361393323657	0	scaffold104.t7	EVM scaffold104.g7 scaffold104:31979-33783(+)	554	1	553	KAI1787670.1	hypothetical protein LXA43DRAFT_703560 [Ganoderma leucocontextum]	559	1	559	560	96.4285714285714	0
scaffold1.t490	EVM scaffold1.g490 scaffold1:1600676-1602475(+)	372	1	371	KAI1793984.1	hypothetical protein LXA43DRAFT_884615 [Ganoderma leucocontextum]	368	1	368	371	96.4959568733154	6.44e-249	scaffold104.t8	EVM scaffold104.g8 scaffold104:37465-38845(+)	296	1	295	KAI1787669.1	NAD(P)-binding protein [Ganoderma leucocontextum]	316	21	316	296	95.6081081081081	2.14e-194
scaffold1.t491	EVM scaffold1.g491 scaffold1:1606576-1607319(-)	248	1	247	KAI1793983.1	hypothetical protein LXA43DRAFT_971623 [Ganoderma leucocontextum]	523	286	523	247	90.6882591093117	1.44e-127	scaffold104.t9	EVM scaffold104.g9 scaffold104:42430-46389(+)	956	1	955	PIL30006.1	hypothetical protein GSI_07917 [Ganoderma sinense ZZ0214-1]	973	1	973	990	86.1616161616162	0
scaffold1.t492	EVM scaffold1.g492 scaffold1:1609702-1613487(-)	1067	1	1061	KAI1793982.1	hypothetical protein LXA43DRAFT_999172 [Ganoderma leucocontextum]	1291	97	1157	1061	98.3034872761546	0	scaffold104.t10	EVM scaffold104.g10 scaffold104:47642-48763(+)	374	1	373	KAI1787674.1	hypothetical protein LXA43DRAFT_703815 [Ganoderma leucocontextum]	636	269	636	377	60.4774535809019	1.58e-139
scaffold1.t493	EVM scaffold1.g493 scaffold1:1617632-1618905(+)	344	1	338	KAI1793980.1	hypothetical protein LXA43DRAFT_185530 [Ganoderma leucocontextum]	340	1	338	338	97.3372781065089	1.59e-212	scaffold104.t11	EVM scaffold104.g11 scaffold104:49983-52416(+)	466	138	371	KAI1785558.1	hypothetical protein LXA43DRAFT_123525 [Ganoderma leucocontextum]	284	1	255	258	77.1317829457364	1.61e-127
scaffold1.t494	EVM scaffold1.g494 scaffold1:1619562-1621721(-)	665	1	643	KAI1793979.1	hypothetical protein LXA43DRAFT_185506 [Ganoderma leucocontextum]	657	1	636	643	94.0902021772939	0	scaffold104.t12	EVM scaffold104.g12 scaffold104:52595-57140(-)	1263	91	1261	KAI1785559.1	hypothetical protein LXA43DRAFT_1115141, partial [Ganoderma leucocontextum]	1173	1	1173	1173	95.3111679454391	0
scaffold1.t495	EVM scaffold1.g495 scaffold1:1622024-1623856(+)	503	1	502	KAI1793978.1	mRNA biogenesis factor-domain-containing protein [Ganoderma leucocontextum]	502	1	502	502	94.2231075697211	6.75e-253	scaffold104.t13	EVM scaffold104.g13 scaffold104:57770-62333(-)	1132	1	1131	KAI1785560.1	hypothetical protein LXA43DRAFT_1037284 [Ganoderma leucocontextum]	1131	1	1131	1131	95.6675508399646	0
scaffold1.t496	EVM scaffold1.g496 scaffold1:1624964-1627173(+)	513	129	511	KAI1793976.1	hypothetical protein LXA43DRAFT_185371 [Ganoderma leucocontextum]	443	60	442	383	93.9947780678851	4.35e-251	scaffold104.t14	EVM scaffold104.g14 scaffold104:62581-63011(+)	102	1	101	KAI1785561.1	Sm-like ribonucleoprotein [Ganoderma leucocontextum] KAI1785782.1 Sm-like ribonucleoprotein [Ganoderma leucocontextum] KAI1785789.1 Sm-like ribonucleoprotein [Ganoderma leucocontextum]	99	1	99	101	98.019801980198	1.62e-48
scaffold1.t497	EVM scaffold1.g497 scaffold1:1627647-1628530(+)	273	1	272	PIL31546.1	hypothetical protein GSI_06248 [Ganoderma sinense ZZ0214-1]	270	1	270	272	81.9852941176471	1.48e-168	scaffold104.t15	EVM scaffold104.g15 scaffold104:63762-64312(-)	134	2	127	KAI1785562.1	hypothetical protein LXA43DRAFT_1115157 [Ganoderma leucocontextum]	256	130	256	131	77.8625954198473	2.76e-55
scaffold1.t498	EVM scaffold1.g498 scaffold1:1628772-1630449(+)	525	1	524	KAI1793974.1	hypothetical protein LXA43DRAFT_185229 [Ganoderma leucocontextum]	524	1	524	524	95.0381679389313	0	scaffold104.t16	EVM scaffold104.g16 scaffold104:66187-67995(-)	559	1	416	KAI1785563.1	hypothetical protein LXA43DRAFT_899486 [Ganoderma leucocontextum]	478	1	416	416	94.2307692307692	6.64e-271
scaffold1.t499	EVM scaffold1.g499 scaffold1:1630632-1631479(-)	263	1	261	PIL31548.1	hypothetical protein GSI_06250 [Ganoderma sinense ZZ0214-1]	268	6	267	262	74.4274809160305	1.03e-142	scaffold104.t17	EVM scaffold104.g17 scaffold104:70124-71419(-)	333	1	332	KAI1785564.1	glycosyl hydrolase family 61-domain-containing protein [Ganoderma leucocontextum]	332	1	332	332	96.9879518072289	1.99e-224
scaffold1.t500	EVM scaffold1.g500 scaffold1:1632671-1636075(-)	685	1	684	KAI1793972.1	Metallo-dependent phosphatase [Ganoderma leucocontextum]	696	13	696	685	96.9343065693431	0	scaffold104.t18	EVM scaffold104.g18 scaffold104:73649-74501(+)	193	1	192	KAI1785565.1	hypothetical protein LXA43DRAFT_1100096 [Ganoderma leucocontextum]	192	1	192	192	93.2291666666667	1.19e-128
scaffold1.t501	EVM scaffold1.g501 scaffold1:1639716-1641735(+)	635	1	634	KAI1793970.1	mitochondrial amino-acid acetyltransferase [Ganoderma leucocontextum]	634	1	634	634	96.5299684542587	0	scaffold104.t19	EVM scaffold104.g19 scaffold104:76202-78524(-)	571	7	570	PIL29990.1	cytochrome P450 [Ganoderma sinense ZZ0214-1]	565	4	565	564	90.4255319148936	0
scaffold1.t502	EVM scaffold1.g502 scaffold1:1642194-1643469(-)	371	1	370	KAI1793969.1	hypothetical protein LXA43DRAFT_884443 [Ganoderma leucocontextum]	444	75	444	370	97.8378378378378	4.31e-263	scaffold104.t20	EVM scaffold104.g20 scaffold104:80369-81817(+)	483	2	481	KAI1785567.1	hypothetical protein LXA43DRAFT_1185694 [Ganoderma leucocontextum]	652	48	540	494	86.4372469635628	2.30e-294
scaffold1.t503	EVM scaffold1.g503 scaffold1:1644203-1645622(-)	305	1	304	VWO94362.1	Calcium dependent mitochondrial carrier protein [Ganoderma boninense]	304	1	304	304	96.3815789473684	1.81e-206	scaffold104.t21	EVM scaffold104.g21 scaffold104:83666-85529(+)	598	1	597	KAI1785568.1	hypothetical protein LXA43DRAFT_1115197 [Ganoderma leucocontextum]	591	1	591	597	92.7973199329983	0
scaffold1.t504	EVM scaffold1.g504 scaffold1:1646442-1649313(-)	897	1	896	KAI1793967.1	FAS1 domain-containing protein [Ganoderma leucocontextum]	896	1	896	896	98.6607142857143	0	scaffold104.t22	EVM scaffold104.g22 scaffold104:86445-87965(-)	419	1	418	KAI1785569.1	FAS1 domain-containing protein [Ganoderma leucocontextum]	384	1	384	420	84.0476190476191	2.38e-221
scaffold1.t505	EVM scaffold1.g505 scaffold1:1649713-1654880(+)	1370	1	1369	KAI1793966.1	RAVE protein 1 C terminal-domain-containing protein [Ganoderma leucocontextum]	1369	1	1369	1369	98.3199415631848	0	scaffold104.t23	EVM scaffold104.g23 scaffold104:89340-94631(+)	1346	1	1344	PIL29967.1	hypothetical protein GSI_07878 [Ganoderma sinense ZZ0214-1]	1351	1	1350	1366	73.5724743777453	0
scaffold1.t506	EVM scaffold1.g506 scaffold1:1655114-1656706(-)	450	1	449	KAI1793965.1	rab GDP-dissociation inhibitor [Ganoderma leucocontextum]	449	1	449	449	98.8864142538975	0	scaffold104.t24	EVM scaffold104.g24 scaffold104:95319-96159(-)	237	41	236	KAI1785572.1	hypothetical protein LXA43DRAFT_1037365 [Ganoderma leucocontextum]	227	32	227	196	93.8775510204082	6.67e-111
scaffold1.t507	EVM scaffold1.g507 scaffold1:1660269-1662519(+)	531	1	530	KAI1793963.1	pyruvate kinase [Ganoderma leucocontextum]	530	1	530	530	99.2452830188679	0	scaffold104.t25	EVM scaffold104.g25 scaffold104:96633-102106(+)	1438	1	1438	KAI1785573.1	hypothetical protein LXA43DRAFT_899499 [Ganoderma leucocontextum]	1477	49	1469	1557	77.0070648683366	0
scaffold1.t508	EVM scaffold1.g508 scaffold1:1663187-1665353(+)	649	1	648	KAI1793962.1	hypothetical protein LXA43DRAFT_999094 [Ganoderma leucocontextum]	748	102	748	648	99.3827160493827	0	scaffold1040.t1	EVM scaffold1040.g1 scaffold1040:31-641(-)	179	1	179	KAI1784078.1	hypothetical protein LXA43DRAFT_1067087 [Ganoderma leucocontextum]	180	1	179	179	89.3854748603352	1.43e-53
scaffold1.t509	EVM scaffold1.g509 scaffold1:1665983-1666672(+)	161	1	160	KAI1793961.1	phosphotyrosine protein phosphatase [Ganoderma leucocontextum]	179	20	179	160	96.875	1.21e-112	scaffold1042.t1	EVM scaffold1042.g1 scaffold1042:26-704(-)	225	109	225	KAI1796814.1	hypothetical protein LXA43DRAFT_1057645 [Ganoderma leucocontextum]	737	168	285	118	60.1694915254237	2.10e-11
scaffold1.t510	EVM scaffold1.g510 scaffold1:1666768-1669073(-)	548	1	547	KAI1793960.1	methylmalonate-semialdehyde dehydrogenase [Ganoderma leucocontextum]	547	1	547	547	98.7202925045704	0	scaffold1043.t1	EVM scaffold1043.g1 scaffold1043:11-688(+)	209	101	209	KAI1789152.1	hypothetical protein LXA43DRAFT_1063027 [Ganoderma leucocontextum]	577	24	132	109	62.3853211009174	5.64e-14
scaffold1.t511	EVM scaffold1.g511 scaffold1:1669440-1669677(+)	60	1	59	PIL31561.1	hypothetical protein GSI_06263 [Ganoderma sinense ZZ0214-1]	59	1	59	59	98.3050847457627	1.11e-32	scaffold1047.t1	EVM scaffold1047.g1 scaffold1047:111-560(+)	133	1	95	KAI1781625.1	hypothetical protein LXA43DRAFT_908223 [Ganoderma leucocontextum]	1067	1	95	95	95.7894736842105	4.75e-56
scaffold1.t512	EVM scaffold1.g512 scaffold1:1669843-1670550(+)	215	12	211	PIL31562.1	hypothetical protein GSI_06264 [Ganoderma sinense ZZ0214-1]	235	20	210	200	67	7.32e-78	scaffold105.t1	EVM scaffold105.g1 scaffold105:1570-2316(-)	249	9	248	KAI1795295.1	hypothetical protein LXA43DRAFT_1178771 [Ganoderma leucocontextum]	352	113	351	240	90	6.62e-155
scaffold1.t513	EVM scaffold1.g513 scaffold1:1670842-1672237(-)	386	1	385	PIL31563.1	hypothetical protein GSI_06265 [Ganoderma sinense ZZ0214-1]	397	1	397	397	82.6196473551637	6.02e-228	scaffold105.t2	EVM scaffold105.g2 scaffold105:3100-4206(-)	350	1	347	KAI1795294.1	hypothetical protein LXA43DRAFT_992260 [Ganoderma leucocontextum]	350	1	348	348	93.6781609195402	4.44e-239
scaffold1.t514	EVM scaffold1.g514 scaffold1:1672415-1673044(+)	210	1	209	KAI1793957.1	hypothetical protein LXA43DRAFT_884447 [Ganoderma leucocontextum]	209	1	209	209	92.3444976076555	2.77e-140	scaffold105.t3	EVM scaffold105.g3 scaffold105:5219-6000(-)	241	1	240	KAI1795293.1	hypothetical protein LXA43DRAFT_992256 [Ganoderma leucocontextum]	355	1	240	240	86.6666666666667	1.02e-145
scaffold1.t515	EVM scaffold1.g515 scaffold1:1673199-1673898(-)	199	1	187	KAI1793956.1	hypothetical protein LXA43DRAFT_184376 [Ganoderma leucocontextum]	210	1	187	187	98.9304812834225	5.89e-137	scaffold105.t4	EVM scaffold105.g4 scaffold105:6337-7065(-)	159	1	138	KAI1795292.1	hypothetical protein LXA43DRAFT_37343 [Ganoderma leucocontextum]	253	112	247	138	91.304347826087	4.28e-78
scaffold1.t516	EVM scaffold1.g516 scaffold1:1674835-1676793(+)	575	31	574	KAI1793955.1	hypothetical protein LXA43DRAFT_999064 [Ganoderma leucocontextum]	708	165	708	544	98.1617647058823	0	scaffold105.t5	EVM scaffold105.g5 scaffold105:7724-8136(-)	78	5	75	KAI0753733.1	hypothetical protein C8Q74DRAFT_1222282 [Fomes fomentarius]	185	2	72	71	53.5211267605634	3.65e-21
scaffold1.t517	EVM scaffold1.g517 scaffold1:1677257-1678265(+)	318	1	317	KAI1793954.1	hypothetical protein LXA43DRAFT_1092312 [Ganoderma leucocontextum]	320	1	320	320	89.6875	2.19e-212	scaffold105.t6	EVM scaffold105.g6 scaffold105:9381-10905(-)	402	1	401	KAI1795291.1	NAD-P-binding protein [Ganoderma leucocontextum]	398	1	398	401	93.0174563591022	2.39e-250
scaffold1.t518	EVM scaffold1.g518 scaffold1:1678813-1679756(+)	270	1	233	KAI1793953.1	hypothetical protein LXA43DRAFT_884674 [Ganoderma leucocontextum]	254	1	233	233	93.9914163090129	5.28e-139	scaffold105.t7	EVM scaffold105.g7 scaffold105:11508-13247(-)	387	1	328	KAI1795290.1	hypothetical protein LXA43DRAFT_1108346 [Ganoderma leucocontextum]	329	1	328	328	96.9512195121951	3.76e-224
scaffold1.t519	EVM scaffold1.g519 scaffold1:1681805-1685506(+)	1007	1	1006	KAI1793952.1	ER-golgi trafficking TRAPP I complex 85 kDa subunit-domain-containing protein [Ganoderma leucocontextum]	1409	411	1409	1007	94.8361469712016	0	scaffold105.t8	EVM scaffold105.g8 scaffold105:17424-18343(-)	249	19	155	TBU44841.1	hypothetical protein BD309DRAFT_957429 [Dichomitus squalens] TBU55974.1 hypothetical protein BD310DRAFT_932325 [Dichomitus squalens]	345	20	156	137	50.3649635036496	1.55e-36
scaffold1.t520	EVM scaffold1.g520 scaffold1:1685664-1686673(-)	219	1	218	KAI1793951.1	hypothetical protein LXA43DRAFT_1092310 [Ganoderma leucocontextum]	218	1	218	218	98.1651376146789	3.46e-143	scaffold105.t9	EVM scaffold105.g9 scaffold105:19784-20159(-)	104	2	102	KAI0333437.1	cytochrome P450 [Cubamyces sp. BRFM 1775]	575	384	484	101	66.3366336633663	1.42e-36
scaffold1.t521	EVM scaffold1.g521 scaffold1:1687303-1688631(-)	297	1	296	KAI1793950.1	mitochondrial carrier [Ganoderma leucocontextum]	298	1	298	298	98.6577181208054	3.13e-208	scaffold105.t10	EVM scaffold105.g10 scaffold105:20323-21446(-)	323	24	322	KAI1795288.1	hypothetical protein LXA43DRAFT_882184, partial [Ganoderma leucocontextum]	316	1	316	318	83.3333333333333	1.35e-188
scaffold1.t522	EVM scaffold1.g522 scaffold1:1690281-1691496(+)	375	1	374	KAI1793949.1	hypothetical protein LXA43DRAFT_1092308 [Ganoderma leucocontextum]	366	1	366	374	92.7807486631016	1.77e-244	scaffold105.t11	EVM scaffold105.g11 scaffold105:22012-23477(+)	241	1	161	PIL26451.1	hypothetical protein GSI_12209 [Ganoderma sinense ZZ0214-1]	269	1	163	163	77.3006134969325	3.30e-76
scaffold1.t523	EVM scaffold1.g523 scaffold1:1692430-1695824(-)	1019	1	1017	KAI1793948.1	hypothetical protein LXA43DRAFT_884700 [Ganoderma leucocontextum]	1018	1	1017	1017	88.8888888888889	0	scaffold105.t12	EVM scaffold105.g12 scaffold105:24457-25552(+)	263	1	262	KAI1795287.1	NAD(P)-binding protein [Ganoderma leucocontextum]	270	1	270	270	90.3703703703704	1.18e-160
scaffold1.t524	EVM scaffold1.g524 scaffold1:1696094-1697207(-)	220	1	219	KAI1793947.1	phosphoglycerate mutase-like protein [Ganoderma leucocontextum]	237	1	237	237	91.1392405063291	1.80e-161	scaffold105.t13	EVM scaffold105.g13 scaffold105:28720-31571(-)	716	357	715	KAI1795286.1	hypothetical protein LXA43DRAFT_1058460 [Ganoderma leucocontextum]	394	7	394	389	86.8894601542416	3.35e-239
scaffold1.t525	EVM scaffold1.g525 scaffold1:1698015-1699006(+)	197	1	196	KAH9898005.1	small GTPase rac1p [Cubamyces lactineus] KAI0330581.1 small GTPase rac1p [Cubamyces sp. BRFM 1775] KAI0660472.1 small GTPase rac1p [Cubamyces menziesii]	196	1	196	196	100	2.51e-141	scaffold105.t14	EVM scaffold105.g14 scaffold105:31976-33004(-)	325	1	318	PIL26445.1	hypothetical protein GSI_12203 [Ganoderma sinense ZZ0214-1]	359	1	318	318	82.0754716981132	6.68e-186
scaffold1.t526	EVM scaffold1.g526 scaffold1:1699661-1701465(+)	444	1	443	KAI1793945.1	Endonuclease/exonuclease/phosphatase [Ganoderma leucocontextum]	443	1	443	443	94.5823927765237	3.21e-309	scaffold105.t15	EVM scaffold105.g15 scaffold105:33357-34482(+)	351	1	350	KAI1795284.1	hypothetical protein LXA43DRAFT_1090934 [Ganoderma leucocontextum]	334	1	334	356	85.1123595505618	1.20e-205
scaffold1.t527	EVM scaffold1.g527 scaffold1:1701942-1705516(-)	1039	89	1038	KAI1793944.1	hypothetical protein LXA43DRAFT_884779 [Ganoderma leucocontextum]	956	1	956	956	95.8159	0	scaffold105.t16	EVM scaffold105.g16 scaffold105:37132-39340(+)	573	1	572	KAI1795283.1	extracellular triacylglycerol lipase precursor [Ganoderma leucocontextum]	582	1	582	582	92.9553264604811	0
scaffold1.t528	EVM scaffold1.g528 scaffold1:1705799-1706806(+)	295	27	293	KAI1793943.1	hypothetical protein LXA43DRAFT_884595 [Ganoderma leucocontextum]	268	1	267	267	95.5056179775281	3.95e-176	scaffold105.t17	EVM scaffold105.g17 scaffold105:40338-41212(-)	113	55	112	KAI1790558.1	hypothetical protein LXA43DRAFT_1015734, partial [Ganoderma leucocontextum]	169	58	115	58	68.9655172413793	2.65e-17
scaffold1.t529	EVM scaffold1.g529 scaffold1:1711448-1714342(+)	752	1	751	KAI1793941.1	hypothetical protein LXA43DRAFT_884711 [Ganoderma leucocontextum]	729	1	729	751	92.676431424767	0	scaffold105.t18	EVM scaffold105.g18 scaffold105:42166-43382(+)	362	47	361	KAI1795279.1	NAD(P)-binding protein [Ganoderma leucocontextum]	320	7	320	315	86.3492063492064	7.61e-190
scaffold1.t530	EVM scaffold1.g530 scaffold1:1715052-1715864(-)	166	1	165	KAI1793940.1	hypothetical protein LXA43DRAFT_999000 [Ganoderma leucocontextum]	281	117	281	165	100	2.17e-105	scaffold105.t19	EVM scaffold105.g19 scaffold105:45647-47677(+)	509	1	506	PIL26428.1	cytochrome P450 [Ganoderma sinense ZZ0214-1]	526	1	524	524	79.5801526717557	5.58e-313
scaffold1.t531	EVM scaffold1.g531 scaffold1:1718192-1722250(+)	1063	1	1062	KAI1793938.1	Metalloenzyme, LuxS/M16 peptidase-like protein [Ganoderma leucocontextum]	1042	1	1042	1062	96.4218455743879	0	scaffold105.t20	EVM scaffold105.g20 scaffold105:48338-49939(-)	452	1	451	PIL26427.1	hypothetical protein GSI_12185 [Ganoderma sinense ZZ0214-1]	460	1	451	451	80.9312638580931	5.60e-268
scaffold1.t532	EVM scaffold1.g532 scaffold1:1722350-1723435(-)	143	1	124	TBU48192.1	nuclear fragile X mental retardation-interacting protein 1-domain-containing protein [Dichomitus squalens]	389	140	368	229	48.0349344978166	1.39e-56	scaffold105.t21	EVM scaffold105.g21 scaffold105:52882-54107(+)	348	1	345	PIL26420.1	hypothetical protein GSI_12177 [Ganoderma sinense ZZ0214-1]	343	1	341	345	63.768115942029	1.16e-141
scaffold1.t533	EVM scaffold1.g533 scaffold1:1724519-1725609(-)	327	1	326	PIL31584.1	hypothetical protein GSI_06286 [Ganoderma sinense ZZ0214-1]	325	1	325	326	98.4662576687116	1.61e-213	scaffold105.t22	EVM scaffold105.g22 scaffold105:58241-58679(-)	109	1	108	PIL26427.1	hypothetical protein GSI_12185 [Ganoderma sinense ZZ0214-1]	460	313	441	129	52.7131782945737	2.70e-34
scaffold1.t534	EVM scaffold1.g534 scaffold1:1726058-1726829(-)	201	1	200	KAI1793935.1	60S ribosomal protein L13a [Ganoderma leucocontextum]	200	1	200	200	100	3.28e-139	scaffold105.t23	EVM scaffold105.g23 scaffold105:62873-64070(+)	343	8	342	PIL26420.1	hypothetical protein GSI_12177 [Ganoderma sinense ZZ0214-1]	343	2	336	338	63.0177514792899	1.91e-129
scaffold1.t535	EVM scaffold1.g535 scaffold1:1727812-1728426(+)	128	1	125	PIL31586.1	transporter [Ganoderma sinense ZZ0214-1]	412	1	125	125	90.4	1.38e-62	scaffold105.t24	EVM scaffold105.g24 scaffold105:66634-68238(+)	454	1	446	PIL26422.1	hypothetical protein GSI_12179 [Ganoderma sinense ZZ0214-1]	473	19	467	460	70.2173913043478	3.78e-230
scaffold1.t536	EVM scaffold1.g536 scaffold1:1729271-1730186(+)	211	2	210	KAI1793933.1	hypothetical protein LXA43DRAFT_884904 [Ganoderma leucocontextum]	308	100	308	209	96.6507177033493	1.27e-157	scaffold105.t25	EVM scaffold105.g25 scaffold105:68751-71000(-)	342	4	327	KAI1795257.1	hypothetical protein LXA43DRAFT_35996 [Ganoderma leucocontextum]	351	2	345	347	40.3458213256484	4.19e-66
scaffold1.t537	EVM scaffold1.g537 scaffold1:1731031-1732070(+)	291	1	290	KAI1793932.1	mitochondrial ribosomal protein L17 [Ganoderma leucocontextum]	290	1	290	290	99.3103448275862	1.88e-201	scaffold105.t26	EVM scaffold105.g26 scaffold105:71360-73293(-)	431	1	428	VWO94144.1	Cyp51A [Ganoderma boninense]	529	52	527	476	60.5042016806723	1.05e-201
scaffold1.t538	EVM scaffold1.g538 scaffold1:1732432-1733695(-)	312	1	311	KAI1793931.1	hypothetical protein LXA43DRAFT_1120395 [Ganoderma leucocontextum]	354	1	354	354	85.5932203389831	1.36e-208	scaffold105.t27	EVM scaffold105.g27 scaffold105:75666-76899(+)	328	2	327	PIL26420.1	hypothetical protein GSI_12177 [Ganoderma sinense ZZ0214-1]	343	14	343	332	62.6506024096386	5.87e-127
scaffold1.t539	EVM scaffold1.g539 scaffold1:1734205-1735605(-)	371	1	368	TBU62028.1	GroES-like protein [Dichomitus squalens]	427	1	368	368	86.1413043478261	1.31e-246	scaffold105.t28	EVM scaffold105.g28 scaffold105:79186-80791(+)	458	1	454	PIL26422.1	hypothetical protein GSI_12179 [Ganoderma sinense ZZ0214-1]	473	19	472	457	75.492341356674	1.05e-249
scaffold1.t540	EVM scaffold1.g540 scaffold1:1738064-1738622(-)	126	1	125	KAI1793929.1	hypothetical protein LXA43DRAFT_182965 [Ganoderma leucocontextum]	125	1	125	125	99.2	6.34e-87	scaffold105.t29	EVM scaffold105.g29 scaffold105:81245-83517(-)	328	71	327	VWO94145.1	6-methylsalicylic acid synthase (6-MSAS) (EC (Arthrosporol biosynthesis cluster protein AOL_s00215g283) [Ganoderma boninense]	250	7	250	275	42.1818181818182	5.95e-54
scaffold1.t541	EVM scaffold1.g541 scaffold1:1739483-1740826(+)	408	3	407	KAI1793928.1	hypothetical protein LXA43DRAFT_1120387 [Ganoderma leucocontextum]	406	2	406	405	97.2839506172839	9.08e-286	scaffold105.t30	EVM scaffold105.g30 scaffold105:85979-88394(+)	469	1	468	KAI1795266.1	hypothetical protein LXA43DRAFT_992151 [Ganoderma leucocontextum]	466	1	466	468	89.1025641025641	4.81e-314
scaffold1.t542	EVM scaffold1.g542 scaffold1:1741200-1742218(-)	286	1	285	KAI1793927.1	hypothetical protein LXA43DRAFT_1120375 [Ganoderma leucocontextum]	285	1	285	285	98.9473684210526	1.19e-206	scaffold105.t31	EVM scaffold105.g31 scaffold105:89231-90673(+)	315	1	313	KAI1795265.1	mitochondrial carrier domain-containing protein [Ganoderma leucocontextum]	317	1	316	316	94.620253164557	4.86e-219
scaffold1.t543	EVM scaffold1.g543 scaffold1:1742601-1743348(+)	176	1	175	KAI1793926.1	ML domain-containing protein [Ganoderma leucocontextum]	175	1	175	175	95.4285714285714	3.38e-122	scaffold105.t32	EVM scaffold105.g32 scaffold105:90752-93140(-)	729	1	728	KAI1795264.1	2-isopropylmalate synthase [Ganoderma leucocontextum]	780	53	780	728	94.3681318681319	0
scaffold1.t544	EVM scaffold1.g544 scaffold1:1743706-1744391(+)	210	1	208	KAI1793925.1	exonuclease [Ganoderma leucocontextum]	229	19	226	208	94.2307692307692	2.34e-148	scaffold105.t33	EVM scaffold105.g33 scaffold105:95496-97708(-)	348	1	346	KAI1795263.1	hypothetical protein LXA43DRAFT_1090915 [Ganoderma leucocontextum]	361	1	360	371	84.9056603773585	3.62e-215
scaffold1.t545	EVM scaffold1.g545 scaffold1:1745037-1745516(+)	130	1	129	KAI1793924.1	hypothetical protein LXA43DRAFT_182659 [Ganoderma leucocontextum]	143	1	129	129	96.8992248062015	1.73e-89	scaffold105.t34	EVM scaffold105.g34 scaffold105:99591-100112(+)	174	5	169	KAI1795261.1	hypothetical protein LXA43DRAFT_1058440 [Ganoderma leucocontextum]	273	101	266	170	90	1.13e-98
scaffold1.t546	EVM scaffold1.g546 scaffold1:1745857-1748211(-)	424	1	423	KAI1793923.1	glycoside hydrolase [Ganoderma leucocontextum]	438	1	427	430	93.7209302325581	1.76e-311	scaffold1051.t1	EVM scaffold1051.g1 scaffold1051:71-534(-)	136	1	136	KAI1798387.1	hypothetical protein LXA43DRAFT_1088494 [Ganoderma leucocontextum]	334	115	250	136	98.5294117647059	3.46e-86
scaffold1.t547	EVM scaffold1.g547 scaffold1:1748811-1751786(+)	764	1	763	KAI1793922.1	hypothetical protein LXA43DRAFT_884849 [Ganoderma leucocontextum]	763	1	763	763	96.3302752293578	0	scaffold1052.t1	EVM scaffold1052.g1 scaffold1052:13-370(-)	119	1	119	KAI1783147.1	integral peroxisomal membrane peroxin-domain-containing protein [Ganoderma leucocontextum]	575	438	566	129	79.0697674418605	2.41e-48
scaffold1.t548	EVM scaffold1.g548 scaffold1:1751911-1753563(-)	551	1	550	KAI1793921.1	hypothetical protein LXA43DRAFT_182259 [Ganoderma leucocontextum]	666	116	666	551	94.1923774954628	0	scaffold1054.t1	EVM scaffold1054.g1 scaffold1054:73-660(+)	152	1	152	KAI1788153.1	hypothetical protein LXA43DRAFT_895157 [Ganoderma leucocontextum]	226	24	175	152	97.3684210526316	7.45e-113
scaffold1.t549	EVM scaffold1.g549 scaffold1:1756431-1757415(-)	270	1	269	KAI1793918.1	RlpA-like double-psi beta-barrel-protein domain-containing protein-containing protein [Ganoderma leucocontextum]	269	1	269	269	93.6802973977695	2.64e-112	scaffold1056.t1	EVM scaffold1056.g1 scaffold1056:129-651(+)	157	1	157	KAI1789152.1	hypothetical protein LXA43DRAFT_1063027 [Ganoderma leucocontextum]	577	418	572	162	70.9876543209877	2.53e-58
scaffold1.t550	EVM scaffold1.g550 scaffold1:1757996-1759645(-)	380	1	379	KAI1793917.1	hypothetical protein LXA43DRAFT_1120329 [Ganoderma leucocontextum]	379	1	379	379	98.6807387862797	6.64e-249	scaffold106.t1	EVM scaffold106.g1 scaffold106:13-507(+)	143	1	142	KAI1789080.1	FAD/NAD(P)-binding domain-containing protein [Ganoderma leucocontextum]	449	308	449	142	95.0704225352113	1.87e-87
scaffold1.t551	EVM scaffold1.g551 scaffold1:1760688-1762607(+)	480	1	479	KAI1793916.1	cation efflux protein [Ganoderma leucocontextum]	482	4	482	479	99.5824634655532	7.67e-304	scaffold106.t2	EVM scaffold106.g2 scaffold106:4675-6860(-)	712	1	686	KAI1791141.1	HET-domain-containing protein [Ganoderma leucocontextum]	717	1	715	720	75.6944444444444	0
scaffold1.t552	EVM scaffold1.g552 scaffold1:1762775-1764848(-)	564	1	563	KAI1793915.1	mediator complex subunit Med5-domain-containing protein [Ganoderma leucocontextum]	954	396	954	563	98.4014209591474	0	scaffold106.t3	EVM scaffold106.g3 scaffold106:7433-9900(-)	712	1	619	PIL33592.1	hypothetical protein GSI_04215 [Ganoderma sinense ZZ0214-1]	633	1	622	622	82.3151125401929	0
scaffold1.t553	EVM scaffold1.g553 scaffold1:1766672-1769830(-)	927	178	926	KAI1793914.1	peroxisomal membrane anchor protein conserved region-domain-containing protein [Ganoderma leucocontextum]	1058	346	1058	750	83.2	0	scaffold106.t4	EVM scaffold106.g4 scaffold106:11043-12950(-)	617	1	616	KAI1791143.1	HET-domain-containing protein [Ganoderma leucocontextum]	610	1	610	616	95.1298701298701	0
scaffold1.t554	EVM scaffold1.g554 scaffold1:1770395-1771520(-)	304	1	296	KAI1793914.1	peroxisomal membrane anchor protein conserved region-domain-containing protein [Ganoderma leucocontextum]	1058	1	292	296	91.2162162162162	1.12e-139	scaffold106.t5	EVM scaffold106.g5 scaffold106:14797-15623(+)	250	1	249	KAI1791144.1	ICMT-domain-containing protein [Ganoderma leucocontextum]	249	1	249	249	95.1807228915663	1.47e-173
scaffold1.t555	EVM scaffold1.g555 scaffold1:1771727-1773555(+)	462	1	461	KAI1793913.1	elongation factor Tu [Ganoderma leucocontextum]	461	1	461	461	99.1323210412148	0	scaffold106.t6	EVM scaffold106.g6 scaffold106:15918-17536(-)	496	1	495	KAI1791147.1	HET-domain-containing protein [Ganoderma leucocontextum]	600	1	522	524	89.3129770992366	0
scaffold1.t556	EVM scaffold1.g556 scaffold1:1773992-1774772(+)	164	1	163	KAI1793912.1	glycine cleavage H-protein-domain-containing protein [Ganoderma leucocontextum]	163	1	163	163	97.5460122699387	4.69e-105	scaffold106.t7	EVM scaffold106.g7 scaffold106:18124-23126(-)	1320	462	1319	PIL33587.1	hypothetical protein GSI_04210 [Ganoderma sinense ZZ0214-1]	1507	617	1507	895	83.6871508379888	0
scaffold1.t557	EVM scaffold1.g557 scaffold1:1775077-1776401(-)	205	1	201	OBZ79159.1	N-alpha-acetyltransferase 40 [Grifola frondosa]	320	39	316	278	44.9640287769784	2.21e-73	scaffold106.t8	EVM scaffold106.g8 scaffold106:24190-27807(+)	796	1	795	KAI1791151.1	hypothetical protein LXA43DRAFT_1082820 [Ganoderma leucocontextum]	815	1	815	816	89.093137254902	0
scaffold1.t558	EVM scaffold1.g558 scaffold1:1777125-1779356(+)	531	1	530	KAI1793909.1	RIO1-domain-containing protein [Ganoderma leucocontextum]	530	1	530	530	93.9622641509434	0	scaffold106.t9	EVM scaffold106.g9 scaffold106:27920-29716(-)	479	1	478	KAI1791152.1	initiator tRNA phosphoribosyl transferase [Ganoderma leucocontextum]	479	1	479	479	92.0668058455115	0
scaffold1.t559	EVM scaffold1.g559 scaffold1:1781853-1782688(-)	254	1	253	KAI1793908.1	hypothetical protein LXA43DRAFT_884705 [Ganoderma leucocontextum]	253	1	253	253	94.8616600790514	2.26e-124	scaffold106.t10	EVM scaffold106.g10 scaffold106:30005-31349(-)	373	1	372	KAI1791153.1	hypothetical protein LXA43DRAFT_1181965 [Ganoderma leucocontextum]	562	191	562	372	85.752688172043	1.58e-205
scaffold1.t560	EVM scaffold1.g560 scaffold1:1783163-1784116(-)	267	3	266	PIL31609.1	hypothetical protein GSI_06311 [Ganoderma sinense ZZ0214-1]	272	15	272	265	80.7547169811321	2.07e-144	scaffold106.t11	EVM scaffold106.g11 scaffold106:32956-34493(+)	419	1	418	KAI1791154.1	protease [Ganoderma leucocontextum]	427	10	427	418	96.89	1.80e-300
scaffold1.t561	EVM scaffold1.g561 scaffold1:1785585-1786839(+)	342	28	341	KAI1793906.1	hypothetical protein LXA43DRAFT_181557 [Ganoderma leucocontextum]	314	1	314	314	96.1783439490446	7.74e-204	scaffold106.t12	EVM scaffold106.g12 scaffold106:36623-38039(+)	368	1	367	KAI1791155.1	hypothetical protein LXA43DRAFT_1061562 [Ganoderma leucocontextum]	369	1	369	369	88.0758807588076	1.73e-227
scaffold1.t562	EVM scaffold1.g562 scaffold1:1788738-1789908(+)	303	1	302	KAI1793905.1	eukaryotic translation initiation factor 4E class I [Ganoderma leucocontextum]	302	1	302	302	100	1.14e-208	scaffold106.t13	EVM scaffold106.g13 scaffold106:41160-44869(+)	920	1	919	KAI1791156.1	ARM repeat-containing protein [Ganoderma leucocontextum]	919	1	919	919	99.7823721436344	0
scaffold1.t563	EVM scaffold1.g563 scaffold1:1790274-1792103(+)	555	1	554	KAI1793904.1	Eisosome component PIL1-domain-containing protein [Ganoderma leucocontextum]	554	1	554	554	96.9314079422383	0	scaffold106.t14	EVM scaffold106.g14 scaffold106:45717-47825(-)	483	1	482	KAI1791157.1	general substrate transporter [Ganoderma leucocontextum]	482	1	482	482	95.2282157676349	0
scaffold1.t564	EVM scaffold1.g564 scaffold1:1792827-1794497(+)	497	35	496	KAI1793903.1	hypothetical protein LXA43DRAFT_998856 [Ganoderma leucocontextum]	509	48	509	462	96.3203463203463	0	scaffold106.t15	EVM scaffold106.g15 scaffold106:49247-50794(+)	499	1	498	KAI1791158.1	hypothetical protein LXA43DRAFT_973212 [Ganoderma leucocontextum]	560	63	560	498	93.9759036144578	0
scaffold1.t565	EVM scaffold1.g565 scaffold1:1794796-1796337(+)	496	1	495	KAI1793902.1	hypothetical protein LXA43DRAFT_181031 [Ganoderma leucocontextum]	495	1	495	495	99.3939393939394	0	scaffold106.t16	EVM scaffold106.g16 scaffold106:52827-54789(+)	617	18	610	KAI1791159.1	HET-domain-containing protein [Ganoderma leucocontextum]	626	4	617	614	90.228013029316	0
scaffold1.t566	EVM scaffold1.g566 scaffold1:1797644-1798120(-)	159	1	158	KAI1793901.1	PAXNEB-domain-containing protein [Ganoderma leucocontextum]	472	1	158	158	94.9367088607595	1.23e-84	scaffold106.t17	EVM scaffold106.g17 scaffold106:60365-63809(+)	1108	1	893	KAI1791161.1	hypothetical protein LXA43DRAFT_1061568 [Ganoderma leucocontextum]	894	1	894	917	83.7513631406761	0
scaffold1.t567	EVM scaffold1.g567 scaffold1:1798331-1798963(+)	172	1	166	KAI1793900.1	peptidase S24/S26A/S26B/S26C [Ganoderma leucocontextum]	183	1	166	166	95.1807228915663	1.67e-116	scaffold106.t18	EVM scaffold106.g18 scaffold106:64133-64977(-)	239	1	238	KAI1791162.1	hypothetical protein LXA43DRAFT_443797 [Ganoderma leucocontextum]	238	1	238	238	92.436974789916	3.09e-165
scaffold1.t568	EVM scaffold1.g568 scaffold1:1799415-1800950(-)	512	1	511	KAI1793899.1	hypothetical protein LXA43DRAFT_884950 [Ganoderma leucocontextum]	492	1	492	511	91.9765166340509	0	scaffold106.t19	EVM scaffold106.g19 scaffold106:65857-67045(+)	337	1	336	KAI1791163.1	hypothetical protein LXA43DRAFT_1094769 [Ganoderma leucocontextum]	366	1	365	370	73.2432432432432	2.74e-164
scaffold1.t569	EVM scaffold1.g569 scaffold1:1802830-1803898(+)	266	1	265	KAI1793897.1	NAD(P)-binding protein [Ganoderma leucocontextum]	265	1	265	265	95.4716981132076	2.96e-181	scaffold106.t20	EVM scaffold106.g20 scaffold106:68237-70221(+)	644	1	567	KAI1791164.1	HET-domain-containing protein [Ganoderma leucocontextum]	559	1	559	567	89.7707231040564	0
scaffold1.t570	EVM scaffold1.g570 scaffold1:1804100-1807409(-)	856	1	855	PIL31620.1	hypothetical protein GSI_06322 [Ganoderma sinense ZZ0214-1]	792	1	792	864	73.0324074074074	0	scaffold106.t21	EVM scaffold106.g21 scaffold106:70483-71301(-)	191	3	190	KAI1791165.1	hypothetical protein LXA43DRAFT_443895 [Ganoderma leucocontextum]	287	43	287	245	68.5714285714286	2.79e-102
scaffold1.t571	EVM scaffold1.g571 scaffold1:1807871-1809499(-)	451	1	450	KAI1793894.1	dihydrolipoamide acetyltransferase [Ganoderma leucocontextum]	451	1	451	451	94.4567627494457	1.57e-290	scaffold106.t22	EVM scaffold106.g22 scaffold106:74616-76721(+)	525	1	524	KAI1791166.1	laccase [Ganoderma leucocontextum]	524	1	524	524	97.5190839694656	0
scaffold1.t572	EVM scaffold1.g572 scaffold1:1811029-1811873(+)	236	1	233	KAI1793892.1	hypothetical protein LXA43DRAFT_1092258 [Ganoderma leucocontextum]	704	20	252	233	97.8540772532189	1.45e-135	scaffold106.t23	EVM scaffold106.g23 scaffold106:76952-81097(-)	1084	1	1083	KAI1791167.1	acetyl-CoA synthetase-like protein [Ganoderma leucocontextum]	1030	1	1030	1087	85.4645814167433	0
scaffold1.t573	EVM scaffold1.g573 scaffold1:1815132-1816861(-)	531	1	530	KIM68131.1	hypothetical protein SCLCIDRAFT_1006856 [Scleroderma citrinum Foug A]	561	1	561	561	85.3832442067736	0	scaffold106.t24	EVM scaffold106.g24 scaffold106:82193-84091(-)	578	1	577	KAI1791168.1	hypothetical protein LXA43DRAFT_1061574 [Ganoderma leucocontextum]	563	1	563	599	71.6193656093489	1.33e-234
scaffold1.t574	EVM scaffold1.g574 scaffold1:1817616-1819202(+)	466	1	414	KAI1793891.1	nuclear protein DGCR14 [Ganoderma leucocontextum]	537	1	414	414	95.8937198067633	6.44e-271	scaffold106.t25	EVM scaffold106.g25 scaffold106:87217-88018(-)	246	5	245	PIL33559.1	hypothetical protein GSI_04182 [Ganoderma sinense ZZ0214-1]	247	4	247	244	79.9180327868852	1.19e-134
scaffold1.t575	EVM scaffold1.g575 scaffold1:1819502-1820510(-)	215	1	214	KAI1793890.1	N-terminal domain of NEFA-interacting nuclear protein NIP30-domain-containing protein [Ganoderma leucocontextum]	220	1	220	220	92.2727272727273	7.15e-124	scaffold106.t26	EVM scaffold106.g26 scaffold106:88935-90225(-)	306	1	305	KAI1791174.1	hypothetical protein LXA43DRAFT_1012733 [Ganoderma leucocontextum]	305	1	305	305	93.4426229508197	7.46e-195
scaffold1.t576	EVM scaffold1.g576 scaffold1:1821319-1822403(+)	306	1	305	KAI1793889.1	hypothetical protein LXA43DRAFT_971547 [Ganoderma leucocontextum]	445	141	445	305	98.6885245901639	7.50e-217	scaffold106.t27	EVM scaffold106.g27 scaffold106:93609-94184(-)	192	1	191	OJT13522.1	hypothetical protein TRAPUB_9930 [Trametes pubescens]	292	1	191	191	73.2984293193717	2.97e-91
scaffold1.t577	EVM scaffold1.g577 scaffold1:1826414-1827934(+)	464	1	463	KAI1793888.1	hypothetical protein LXA43DRAFT_180807 [Ganoderma leucocontextum]	463	1	463	463	97.8401727861771	0	scaffold106.t28	EVM scaffold106.g28 scaffold106:97182-100386(-)	820	26	818	KAJ3004761.1	hypothetical protein NUW54_g4661 [Trametes sanguinea]	990	106	938	896	36.0491071428571	7.02e-144
scaffold1.t578	EVM scaffold1.g578 scaffold1:1830719-1832484(+)	546	1	545	KAI1793885.1	acetyl-CoA synthetase-like protein [Ganoderma leucocontextum]	545	1	545	545	98.1651376146789	0	scaffold1060.t1	EVM scaffold1060.g1 scaffold1060:44-631(-)	196	1	196	PIL22793.1	transcription factor [Ganoderma sinense ZZ0214-1]	2876	1438	1633	196	86.734693877551	3.50e-112
scaffold1.t579	EVM scaffold1.g579 scaffold1:1833845-1835154(-)	397	1	396	KAI1793884.1	hypothetical protein LXA43DRAFT_998789 [Ganoderma leucocontextum]	396	1	396	396	94.9494949494949	1.60e-276	scaffold1061.t1	EVM scaffold1061.g1 scaffold1061:151-585(-)	118	1	111	KAI1791205.1	cytochrome P450 [Ganoderma leucocontextum]	517	405	515	111	94.5945945945946	3.45e-70
scaffold1.t580	EVM scaffold1.g580 scaffold1:1835507-1838090(+)	825	1	824	KAI1793883.1	hypothetical protein LXA43DRAFT_971543 [Ganoderma leucocontextum]	824	1	824	824	96.2378640776699	0	scaffold1062.t1	EVM scaffold1062.g1 scaffold1062:11-540(-)	156	1	156	KAI1786245.1	Clavaminate synthase-like protein [Ganoderma leucocontextum]	415	217	372	156	98.0769230769231	1.80e-102
scaffold1.t581	EVM scaffold1.g581 scaffold1:1838918-1839928(-)	214	1	213	KAI1793882.1	ribosome biogenesis protein SLX9-domain-containing protein [Ganoderma leucocontextum]	213	1	213	213	97.1830985915493	3.70e-131	scaffold1064.t1	EVM scaffold1064.g1 scaffold1064:27-481(-)	87	1	87	KAI1790445.1	hypothetical protein LXA43DRAFT_1016239 [Ganoderma leucocontextum]	185	64	150	87	100	8.15e-58
scaffold1.t582	EVM scaffold1.g582 scaffold1:1840166-1841894(+)	409	37	408	KAI1793881.1	hypothetical protein LXA43DRAFT_971541 [Ganoderma leucocontextum]	420	49	420	372	94.8924731182796	1.80e-236	scaffold1065.t1	EVM scaffold1065.g1 scaffold1065:441-596(+)	52	4	52	KAI1789213.1	hypothetical protein LXA43DRAFT_1096510 [Ganoderma leucocontextum]	517	35	83	49	91.8367346938776	2.64e-22
scaffold1.t583	EVM scaffold1.g583 scaffold1:1842326-1844103(-)	554	1	553	KAI1793880.1	acetyl-CoA synthetase-like protein [Ganoderma leucocontextum]	553	1	553	553	98.372513562387	0	scaffold1067.t1	EVM scaffold1067.g1 scaffold1067:279-583(+)	101	1	101	XP_007371758.1	uncharacterized protein DICSQDRAFT_25714, partial [Dichomitus squalens LYAD-421 SS1] EJF55504.1 hypothetical protein DICSQDRAFT_25714, partial [Dichomitus squalens LYAD-421 SS1]	263	56	156	101	74.2574257425743	8.44e-46
scaffold1.t584	EVM scaffold1.g584 scaffold1:1846309-1848670(+)	740	1	739	KAI1793879.1	hypothetical protein LXA43DRAFT_1081085 [Ganoderma leucocontextum]	950	162	950	791	89.7597977243995	0	scaffold1068.t1	EVM scaffold1068.g1 scaffold1068:206-546(-)	94	1	94	KAI1786411.1	cytochrome P450 [Ganoderma leucocontextum]	569	227	320	94	98.936170212766	7.39e-51
scaffold1.t585	EVM scaffold1.g585 scaffold1:1848987-1850883(-)	523	1	522	KAI1793878.1	hypothetical protein LXA43DRAFT_180371 [Ganoderma leucocontextum]	575	1	575	575	90.4347826086957	0	scaffold1069.t1	EVM scaffold1069.g1 scaffold1069:27-575(+)	183	1	183	KAI1798474.1	polyketide synthase [Ganoderma leucocontextum]	2377	1200	1382	183	94.5355191256831	8.95e-100
scaffold1.t586	EVM scaffold1.g586 scaffold1:1854875-1857490(+)	507	1	506	PIL31631.1	MFS general substrate transporter [Ganoderma sinense ZZ0214-1]	562	37	562	527	90.8918406072106	0	scaffold107.t1	EVM scaffold107.g1 scaffold107:234-3175(+)	735	1	537	KAI1787979.1	hypothetical protein LXA43DRAFT_673278 [Ganoderma leucocontextum]	544	1	537	542	85.9778597785978	0
scaffold1.t587	EVM scaffold1.g587 scaffold1:1857748-1858479(+)	227	1	205	KAI1793876.1	hypothetical protein LXA43DRAFT_998751 [Ganoderma leucocontextum]	778	1	205	205	97.0731707317073	1.26e-120	scaffold107.t2	EVM scaffold107.g2 scaffold107:3985-6245(+)	595	1	585	KAI1787983.1	chaperonin GroL [Ganoderma leucocontextum]	594	1	585	585	99.8290598290598	0
scaffold1.t588	EVM scaffold1.g588 scaffold1:1859111-1860703(+)	411	1	410	KAI1793876.1	hypothetical protein LXA43DRAFT_998751 [Ganoderma leucocontextum]	778	366	778	413	95.1573849878935	2.07e-277	scaffold107.t3	EVM scaffold107.g3 scaffold107:8569-9940(+)	361	1	360	B4YA15.1	RecName: Full=Farnesyl pyrophosphate synthase; Short=FPP synthase; Short=FPS; AltName: Full=(2E,6E)-farnesyl diphosphate synthase; AltName: Full=Dimethylallyltranstransferase; AltName: Full=Farnesyl diphosphate synthase; AltName: Full=Geranyltranstransferase [Ganoderma lucidum] ACB37020.1 farnesyl-diphosphate synthase [Ganoderma lucidum] ACB37021.1 farnesyl-diphosphate synthase [Ganoderma lucidum]	360	1	360	360	94.1666666666667	2.63e-250
scaffold1.t589	EVM scaffold1.g589 scaffold1:1860841-1863832(-)	871	1	870	KAI1793875.1	Spb1 C-terminal domain-containing protein [Ganoderma leucocontextum]	872	1	872	873	91.2943871706758	0	scaffold107.t4	EVM scaffold107.g4 scaffold107:12251-13087(+)	279	1	278	KAI1787987.1	hypothetical protein LXA43DRAFT_673475 [Ganoderma leucocontextum]	277	1	277	278	90.2877697841727	1.75e-177
scaffold1.t590	EVM scaffold1.g590 scaffold1:1866443-1868867(+)	785	1	784	PIL31639.1	hypothetical protein GSI_06341 [Ganoderma sinense ZZ0214-1]	776	1	776	784	82.6530612244898	0	scaffold107.t5	EVM scaffold107.g5 scaffold107:13652-15227(+)	330	1	329	KAI1787988.1	WD40 repeat-like protein [Ganoderma leucocontextum]	329	1	329	329	98.4802431610942	1.02e-245
scaffold1.t591	EVM scaffold1.g591 scaffold1:1870279-1873055(-)	883	1	882	KAI1793872.1	hypothetical protein LXA43DRAFT_884679 [Ganoderma leucocontextum]	901	1	901	902	92.4611973392461	0	scaffold107.t6	EVM scaffold107.g6 scaffold107:15761-18178(-)	517	1	513	PIL23034.1	hypothetical protein GSI_14341 [Ganoderma sinense ZZ0214-1]	517	1	514	526	74.5247148288973	8.44e-247
scaffold1.t592	EVM scaffold1.g592 scaffold1:1873413-1877051(-)	1081	1	1080	KAI1793871.1	NRDE-2, necessary for RNA interference-domain-containing protein [Ganoderma leucocontextum]	1080	1	1080	1080	93.7962962962963	0	scaffold107.t7	EVM scaffold107.g7 scaffold107:20658-21693(-)	320	1	319	KAI1787990.1	hypothetical protein LXA43DRAFT_1162329 [Ganoderma leucocontextum]	309	1	309	320	83.4375	3.00e-178
scaffold1.t593	EVM scaffold1.g593 scaffold1:1878585-1880597(+)	556	1	555	KAI1793870.1	phosphoglycerate mutase-like protein [Ganoderma leucocontextum]	555	1	555	555	98.018018018018	0	scaffold107.t8	EVM scaffold107.g8 scaffold107:24452-25725(-)	382	1	381	PIL23030.1	hypothetical protein GSI_14337 [Ganoderma sinense ZZ0214-1]	376	1	376	387	62.5322997416021	4.93e-167
scaffold1.t594	EVM scaffold1.g594 scaffold1:1880899-1883476(+)	804	1	803	KAI1793869.1	ATP-dependent metallopeptidase Hfl [Ganoderma leucocontextum]	803	1	803	803	97.2602739726027	0	scaffold107.t9	EVM scaffold107.g9 scaffold107:34134-34847(+)	238	1	237	KAI1787993.1	hypothetical protein LXA43DRAFT_1162345 [Ganoderma leucocontextum]	237	1	237	237	96.2025316455696	2.63e-161
scaffold1.t595	EVM scaffold1.g595 scaffold1:1883707-1886054(-)	508	1	507	KAI1793868.1	MFS general substrate transporter [Ganoderma leucocontextum]	508	1	508	508	97.4409448818898	0	scaffold107.t10	EVM scaffold107.g10 scaffold107:35559-37945(-)	717	2	713	KAI1786218.1	WD40-repeat-containing domain protein [Ganoderma leucocontextum]	748	7	745	743	52.3553162853297	1.99e-201
scaffold1.t596	EVM scaffold1.g596 scaffold1:1886676-1887624(-)	300	1	299	KAI1793867.1	UreD-domain-containing protein [Ganoderma leucocontextum]	299	1	299	299	97.3244147157191	3.42e-213	scaffold107.t11	EVM scaffold107.g11 scaffold107:39844-42085(+)	478	1	477	PIL23028.1	hypothetical protein GSI_14335 [Ganoderma sinense ZZ0214-1]	466	1	466	480	69.5833333333333	7.08e-235
scaffold1.t597	EVM scaffold1.g597 scaffold1:1887855-1888658(+)	181	1	180	PIL31646.1	hypothetical protein GSI_06348 [Ganoderma sinense ZZ0214-1]	180	1	180	180	99.4444444444444	1.66e-129	scaffold107.t12	EVM scaffold107.g12 scaffold107:44582-45646(+)	355	1	354	KAI1787995.1	hypothetical protein LXA43DRAFT_674069 [Ganoderma leucocontextum]	354	1	354	354	93.7853107344633	1.33e-240
scaffold1.t598	EVM scaffold1.g598 scaffold1:1888976-1892131(+)	1015	1	1014	KAI1793866.1	secretory pathway protein Sec39-domain-containing protein [Ganoderma leucocontextum]	1243	227	1243	1017	94.6902654867257	0	scaffold107.t13	EVM scaffold107.g13 scaffold107:47049-48949(+)	524	1	523	KAI1787996.1	glycoside hydrolase [Ganoderma leucocontextum]	523	1	523	523	96.1759082217973	0
scaffold1.t599	EVM scaffold1.g599 scaffold1:1892912-1895654(-)	895	1	894	KAI1793865.1	hypothetical protein LXA43DRAFT_179185 [Ganoderma leucocontextum]	895	1	895	895	97.6536312849162	0	scaffold107.t14	EVM scaffold107.g14 scaffold107:49789-51673(+)	609	1	608	PIL23024.1	hypothetical protein GSI_14331 [Ganoderma sinense ZZ0214-1]	611	1	611	611	72.6677577741408	0
scaffold1.t600	EVM scaffold1.g600 scaffold1:1896477-1897150(+)	132	1	131	KAI1793864.1	Cgr1 family-domain-containing protein [Ganoderma leucocontextum]	137	1	137	137	91.970802919708	1.23e-47	scaffold107.t15	EVM scaffold107.g15 scaffold107:53519-54340(+)	243	1	239	PIL23023.1	hypothetical protein GSI_14330 [Ganoderma sinense ZZ0214-1]	247	1	246	259	54.8262548262548	2.01e-75
scaffold1.t601	EVM scaffold1.g601 scaffold1:1897717-1902086(-)	1163	52	1162	KAI1793863.1	Pep3/Vps18/deep orange family-domain-containing protein [Ganoderma leucocontextum]	1110	5	1110	1111	97.9297929792979	0	scaffold107.t16	EVM scaffold107.g16 scaffold107:59209-60325(+)	339	57	338	KAI1787998.1	hypothetical protein LXA43DRAFT_1097789 [Ganoderma leucocontextum]	283	1	283	283	87.9858657243816	5.23e-173
scaffold1.t602	EVM scaffold1.g602 scaffold1:1902902-1903439(+)	123	1	121	KAI1793862.1	cytochrome P450 [Ganoderma leucocontextum]	530	1	128	128	85.1562	9.05e-65	scaffold107.t17	EVM scaffold107.g17 scaffold107:63269-67917(-)	1339	61	1338	KAI1787999.1	gamma DNA-directed DNA polymerase [Ganoderma leucocontextum]	1280	3	1280	1278	97.1830985915493	0
scaffold1.t603	EVM scaffold1.g603 scaffold1:1903510-1905307(+)	408	1	407	PIL31660.1	cytochrome P450 [Ganoderma sinense ZZ0214-1]	536	130	536	407	87.2235872235872	8.83e-265	scaffold107.t18	EVM scaffold107.g18 scaffold107:69222-69822(+)	166	1	165	KAI1788000.1	hypothetical protein LXA43DRAFT_895352 [Ganoderma leucocontextum]	177	13	177	165	97.5757575757576	3.54e-115
scaffold1.t604	EVM scaffold1.g604 scaffold1:1906958-1908495(+)	385	15	384	KAI1793860.1	protein serine/threonine phosphatase 2C [Ganoderma leucocontextum]	407	38	407	370	99.7297297297297	2.37e-273	scaffold107.t19	EVM scaffold107.g19 scaffold107:74282-75675(-)	403	1	402	KAI1788002.1	hypothetical protein LXA43DRAFT_674566 [Ganoderma leucocontextum]	395	1	395	402	91.5422885572139	1.16e-215
scaffold1.t605	EVM scaffold1.g605 scaffold1:1908719-1911223(-)	606	1	605	KAI1793859.1	gamma-glutamyltranspeptidase [Ganoderma leucocontextum]	590	1	590	617	90.5996758508914	0	scaffold107.t20	EVM scaffold107.g20 scaffold107:79879-81564(+)	552	1	551	KAI1788003.1	hypothetical protein LXA43DRAFT_895365 [Ganoderma leucocontextum]	537	1	537	551	97.2776769509982	0
scaffold1.t606	EVM scaffold1.g606 scaffold1:1913319-1915514(+)	553	1	552	KAI1793858.1	hypothetical protein LXA43DRAFT_998678 [Ganoderma leucocontextum]	712	158	712	556	96.4028776978417	0	scaffold107.t21	EVM scaffold107.g21 scaffold107:87252-88051(-)	244	1	242	KAI1784183.1	hypothetical protein LXA43DRAFT_245379 [Ganoderma leucocontextum]	243	1	242	242	90.9090909090909	2.21e-156
scaffold1.t607	EVM scaffold1.g607 scaffold1:1915818-1916762(+)	204	1	203	PIL31652.1	hypothetical protein GSI_06354 [Ganoderma sinense ZZ0214-1]	207	1	207	207	89.3719806763285	1.35e-113	scaffold107.t22	EVM scaffold107.g22 scaffold107:90519-91344(-)	257	1	256	PIL23048.1	hypothetical protein GSI_14355 [Ganoderma sinense ZZ0214-1]	250	1	250	261	62.8352490421456	4.09e-94
scaffold1.t608	EVM scaffold1.g608 scaffold1:1916827-1918779(-)	525	1	524	KAI1793856.1	cyclophilin-like protein [Ganoderma leucocontextum]	524	1	524	524	97.3282442748092	0	scaffold107.t23	EVM scaffold107.g23 scaffold107:93806-94733(-)	274	1	264	KAI1791398.1	hypothetical protein LXA43DRAFT_1061398 [Ganoderma leucocontextum]	340	1	287	301	53.4883720930233	8.58e-84
scaffold1.t609	EVM scaffold1.g609 scaffold1:1919082-1921349(+)	756	1	755	KAI1793855.1	hypothetical protein LXA43DRAFT_178003 [Ganoderma leucocontextum]	755	1	755	755	95.7615894039735	0	scaffold107.t24	EVM scaffold107.g24 scaffold107:96789-97103(-)	105	12	101	PIL30161.1	hypothetical protein GSI_07739 [Ganoderma sinense ZZ0214-1]	317	213	307	95	58.9473684210526	5.51e-27
scaffold1.t610	EVM scaffold1.g610 scaffold1:1921420-1921721(-)	81	1	80	PIL31662.1	hypothetical protein GSI_06365 [Ganoderma sinense ZZ0214-1]	81	1	81	81	75.3086419753086	1.74e-25	scaffold107.t25	EVM scaffold107.g25 scaffold107:97726-98555(-)	200	2	199	TBU55540.1	hypothetical protein BD310DRAFT_908305 [Dichomitus squalens]	195	3	194	198	67.1717171717172	2.91e-69
scaffold1.t611	EVM scaffold1.g611 scaffold1:1921982-1926895(+)	1023	1	1022	PIL31663.1	MFS general substrate transporter [Ganoderma sinense ZZ0214-1]	1025	1	1025	1025	89.2682926829268	0	scaffold1070.t1	EVM scaffold1070.g1 scaffold1070:201-541(-)	94	1	94	KAI1786411.1	cytochrome P450 [Ganoderma leucocontextum]	569	227	320	94	100	7.39e-51
scaffold1.t612	EVM scaffold1.g612 scaffold1:1927684-1930454(+)	878	1	877	KAI1793851.1	hypothetical protein LXA43DRAFT_177906 [Ganoderma leucocontextum]	879	1	879	880	97.3863636363636	0	scaffold1072.t1	EVM scaffold1072.g1 scaffold1072:14-503(-)	124	4	124	KAI1786444.1	P-loop containing nucleoside triphosphate hydrolase protein [Ganoderma leucocontextum]	706	337	457	121	98.3471074380165	3.30e-75
scaffold1.t613	EVM scaffold1.g613 scaffold1:1931215-1932082(+)	257	1	256	KAI1793850.1	hypothetical protein LXA43DRAFT_177925 [Ganoderma leucocontextum]	260	1	260	260	96.9230769230769	1.06e-175	scaffold1073.t1	EVM scaffold1073.g1 scaffold1073:17-514(-)	125	1	125	KAI1781980.1	aryl-alcohol dehydrogenase [NADP+] [Ganoderma leucocontextum]	381	101	225	125	99.2	2.61e-85
scaffold1.t614	EVM scaffold1.g614 scaffold1:1932371-1934802(+)	739	1	738	KAI1793849.1	hypothetical protein LXA43DRAFT_998638 [Ganoderma leucocontextum]	738	1	738	738	98.9159891598916	0	scaffold1076.t1	EVM scaffold1076.g1 scaffold1076:10-543(+)	120	1	120	KAI1790062.1	P-loop containing nucleoside triphosphate hydrolase protein [Ganoderma leucocontextum]	1554	1297	1416	120	98.3333333333333	5.64e-72
scaffold1.t615	EVM scaffold1.g615 scaffold1:1935628-1937987(+)	700	1	699	KAI1793848.1	hypothetical protein LXA43DRAFT_971513 [Ganoderma leucocontextum]	699	1	699	699	96.2804005722461	0	scaffold1077.t1	EVM scaffold1077.g1 scaffold1077:10-542(+)	177	1	177	KAI1798474.1	polyketide synthase [Ganoderma leucocontextum]	2377	345	521	177	96.6101694915254	1.57e-105
scaffold1.t616	EVM scaffold1.g616 scaffold1:1938219-1939386(-)	229	1	227	PIL31667.1	hypothetical protein GSI_06370 [Ganoderma sinense ZZ0214-1]	228	1	227	227	96.9162995594714	6.27e-160	scaffold1078.t1	EVM scaffold1078.g1 scaffold1078:227-532(+)	102	1	102	VWO99712.1	Major facilitator superfamily multidrug transporter NAG4 (N-acetylglucosamine utilization protein 4) (Transmembrane protein 2) [Ganoderma boninense]	365	146	247	102	87.2549019607843	7.96e-63
scaffold1.t617	EVM scaffold1.g617 scaffold1:1939729-1940386(+)	156	1	155	KAI1793846.1	hypothetical protein LXA43DRAFT_998629 [Ganoderma leucocontextum]	155	1	155	155	98.0645161290323	3.34e-38	scaffold108.t1	EVM scaffold108.g1 scaffold108:2458-3615(-)	361	1	360	KAI1789194.1	hypothetical protein LXA43DRAFT_1022307 [Ganoderma leucocontextum]	361	1	361	361	93.3518005540166	4.15e-245
scaffold1.t618	EVM scaffold1.g618 scaffold1:1940763-1941436(-)	127	1	126	KAI1793845.1	cytochrome c oxidase, subunit VIa [Ganoderma leucocontextum]	126	1	126	126	97.6190476190476	2.78e-86	scaffold108.t2	EVM scaffold108.g2 scaffold108:5759-7041(+)	409	1	393	KAI1789195.1	hypothetical protein LXA43DRAFT_893307 [Ganoderma leucocontextum]	908	1	393	393	97.9643765903308	2.21e-250
scaffold1.t619	EVM scaffold1.g619 scaffold1:1941707-1945076(+)	997	1	996	KAI1793844.1	26S proteasome regulatory complex non-ATPase subcomplex Rpn2/Psmd1 subunit [Ganoderma leucocontextum]	996	1	996	996	99.0963855421687	0	scaffold108.t3	EVM scaffold108.g3 scaffold108:8983-10716(-)	557	1	556	KAI1789196.1	hypothetical protein LXA43DRAFT_1096614 [Ganoderma leucocontextum]	541	1	541	563	84.3694493783304	5.04e-309
scaffold1.t620	EVM scaffold1.g620 scaffold1:1945385-1946471(+)	324	1	323	KAI1793843.1	D-isomer specific 2-hydroxyacid dehydrogenase [Ganoderma leucocontextum]	323	1	323	323	97.2136222910217	2.00e-224	scaffold108.t4	EVM scaffold108.g4 scaffold108:10961-11404(-)	113	1	112	KAI1789197.1	hypothetical protein LXA43DRAFT_593389 [Ganoderma leucocontextum]	112	1	112	112	99.1071428571429	8.69e-54
scaffold1.t621	EVM scaffold1.g621 scaffold1:1946743-1948621(+)	526	1	525	KAI1793842.1	importin alpha protein [Ganoderma leucocontextum]	525	1	525	525	100	4.80e-248	scaffold108.t5	EVM scaffold108.g5 scaffold108:12115-13182(-)	356	1	355	KAI1789198.1	hypothetical protein LXA43DRAFT_893294 [Ganoderma leucocontextum]	355	1	355	355	98.5915492957747	1.20e-248
scaffold1.t622	EVM scaffold1.g622 scaffold1:1949134-1949614(+)	86	1	85	RDX50444.1	Sm-like ribonucleo protein [Polyporus brumalis]	85	1	85	85	97.6470588235294	5.26e-56	scaffold108.t6	EVM scaffold108.g6 scaffold108:13398-14341(+)	245	1	244	KAI1789199.1	bucentaur or craniofacial development-domain-containing protein [Ganoderma leucocontextum]	241	4	241	245	86.9387755102041	1.89e-127
scaffold1.t623	EVM scaffold1.g623 scaffold1:1949977-1950462(-)	143	1	142	KAI1793840.1	hypothetical protein LXA43DRAFT_177620 [Ganoderma leucocontextum]	142	1	142	142	94.3661971830986	3.22e-95	scaffold108.t7	EVM scaffold108.g7 scaffold108:14533-17623(-)	903	1	902	PIL30865.1	hypothetical protein GSI_07034 [Ganoderma sinense ZZ0214-1]	936	37	936	907	81.4773980154355	0
scaffold1.t624	EVM scaffold1.g624 scaffold1:1951778-1952168(+)	112	1	110	KAI1793839.1	ribosomal protein S16 [Ganoderma leucocontextum]	111	1	110	110	100	4.55e-69	scaffold108.t8	EVM scaffold108.g8 scaffold108:18092-18991(+)	220	1	219	KAI1786289.1	TRAPP complex subunit trs31 [Ganoderma leucocontextum]	240	1	240	240	90.4166666666667	3.23e-142
scaffold1.t625	EVM scaffold1.g625 scaffold1:1952332-1953301(-)	256	1	255	KAI1793838.1	ankyrin [Ganoderma leucocontextum]	257	1	257	257	90.272373540856	4.67e-153	scaffold108.t9	EVM scaffold108.g9 scaffold108:20430-21857(+)	456	1	455	KAI1786290.1	hypothetical protein LXA43DRAFT_1065194 [Ganoderma leucocontextum]	452	1	452	455	94.5054945054945	7.85e-281
scaffold1.t626	EVM scaffold1.g626 scaffold1:1953468-1955008(-)	324	5	323	KAI1793837.1	succinate-CoA ligase [Ganoderma leucocontextum]	331	13	331	319	99.6865203761756	1.05e-221	scaffold108.t10	EVM scaffold108.g10 scaffold108:22478-24165(-)	521	1	520	KAI1786291.1	hypothetical protein LXA43DRAFT_1065195 [Ganoderma leucocontextum]	517	1	517	520	92.6923076923077	3.28e-315
scaffold1.t627	EVM scaffold1.g627 scaffold1:1955346-1958645(-)	936	1	935	KAI1793836.1	ARM repeat-containing protein [Ganoderma leucocontextum]	935	1	935	935	99.4652406417112	0	scaffold108.t11	EVM scaffold108.g11 scaffold108:26428-27551(-)	304	1	303	KAI1786292.1	hypothetical protein LXA43DRAFT_952775 [Ganoderma leucocontextum]	364	1	331	332	84.3373493975904	8.46e-194
scaffold1.t628	EVM scaffold1.g628 scaffold1:1959103-1960835(-)	444	1	443	KAI1793835.1	septin AspB [Ganoderma leucocontextum]	531	89	531	443	99.7742663656885	2.38e-312	scaffold108.t12	EVM scaffold108.g12 scaffold108:28427-30646(+)	549	1	548	KAI1786293.1	Pkinase-domain-containing protein [Ganoderma leucocontextum]	547	1	547	548	97.992700729927	0
scaffold1.t629	EVM scaffold1.g629 scaffold1:1962474-1963673(-)	323	1	322	KAI1793834.1	carbon-nitrogen hydrolase [Ganoderma leucocontextum]	322	1	322	322	99.0683229813665	6.28e-232	scaffold108.t13	EVM scaffold108.g13 scaffold108:30964-33408(-)	547	1	545	KAI1786294.1	SET domain-containing protein [Ganoderma leucocontextum]	541	1	541	546	85.1648351648352	0
scaffold1.t630	EVM scaffold1.g630 scaffold1:1963961-1964903(-)	273	1	272	KAI1793833.1	mitochondrial ribosomal subunit protein-domain-containing protein [Ganoderma leucocontextum]	272	1	272	272	96.6911764705882	4.24e-189	scaffold108.t14	EVM scaffold108.g14 scaffold108:34184-37935(-)	976	1	975	KAI1786295.1	ARM repeat-containing protein [Ganoderma leucocontextum]	1012	1	1012	1017	94.6902654867257	0
scaffold1.t631	EVM scaffold1.g631 scaffold1:1965344-1965865(+)	116	1	115	KAI1793832.1	hypothetical protein LXA43DRAFT_998595 [Ganoderma leucocontextum]	162	48	162	115	98.2608695652174	3.84e-82	scaffold108.t15	EVM scaffold108.g15 scaffold108:40218-42738(-)	667	1	666	KAI1786296.1	UV radiation resistance protein and autophagy-related subunit 14-domain-containing protein [Ganoderma leucocontextum]	1108	424	1108	685	92.992700729927	0
scaffold1.t632	EVM scaffold1.g632 scaffold1:1967782-1968208(-)	124	1	123	KAI1793831.1	hypothetical protein LXA43DRAFT_998589 [Ganoderma leucocontextum]	489	1	121	123	93.4959349593496	4.54e-70	scaffold108.t16	EVM scaffold108.g16 scaffold108:44458-46050(+)	479	1	478	KAI1786297.1	hypothetical protein LXA43DRAFT_927779, partial [Ganoderma leucocontextum]	475	1	475	478	95.8159	4.86e-305
scaffold1.t633	EVM scaffold1.g633 scaffold1:1968792-1973507(-)	1440	1	1439	PIL31684.1	transporter [Ganoderma sinense ZZ0214-1]	1385	1	1385	1443	82.5363825363825	0	scaffold108.t17	EVM scaffold108.g17 scaffold108:46382-50399(-)	1102	1	1101	KAI1786298.1	hypothetical protein LXA43DRAFT_1034392 [Ganoderma leucocontextum]	1202	6	1202	1211	84.4756399669695	0
scaffold1.t634	EVM scaffold1.g634 scaffold1:1974411-1975246(-)	198	1	197	KAI1793828.1	CTLH/CRA C-terminal to lish motif domain-containing protein [Ganoderma leucocontextum]	197	1	197	197	99.492385786802	1.74e-128	scaffold108.t18	EVM scaffold108.g18 scaffold108:50807-53277(-)	579	1	578	KAI1786299.1	MFS general substrate transporter [Ganoderma leucocontextum]	578	1	578	578	99.4809688581315	0
scaffold1.t635	EVM scaffold1.g635 scaffold1:1975849-1976641(-)	227	1	226	KAI1793827.1	Rrp15p-domain-containing protein [Ganoderma leucocontextum]	223	1	223	226	96.0176991150443	5.02e-137	scaffold108.t19	EVM scaffold108.g19 scaffold108:53944-56005(+)	467	1	466	KAI1786300.1	MFS general substrate transporter [Ganoderma leucocontextum]	518	57	518	466	94.8497854077253	1.94e-307
scaffold1.t636	EVM scaffold1.g636 scaffold1:1976995-1980170(+)	892	1	891	KAI1793826.1	DIL domain-containing protein [Ganoderma leucocontextum]	891	1	891	891	98.5409652076319	0	scaffold108.t20	EVM scaffold108.g20 scaffold108:56419-65490(-)	2317	1	2316	KAI1786301.1	histidine kinase [Ganoderma leucocontextum]	2310	1	2310	2316	99.0500863557858	0
scaffold1.t637	EVM scaffold1.g637 scaffold1:1980852-1982842(+)	396	1	395	KAI1793825.1	NTF2-like protein [Ganoderma leucocontextum]	428	34	428	395	97.2151898734177	2.38e-281	scaffold108.t21	EVM scaffold108.g21 scaffold108:66435-68569(-)	439	1	438	KAI1786302.1	P-loop containing nucleoside triphosphate hydrolase protein [Ganoderma leucocontextum]	438	1	438	438	99.7716894977169	1.55e-316
scaffold1.t638	EVM scaffold1.g638 scaffold1:1983489-1985356(+)	418	1	393	KAI1793824.1	rhomboid-domain-containing protein [Ganoderma leucocontextum]	453	1	395	395	96.7088607594937	8.49e-280	scaffold108.t22	EVM scaffold108.g22 scaffold108:69568-70682(+)	246	1	245	KAI1786303.1	mitochondrial carrier [Ganoderma leucocontextum]	289	44	289	246	97.5609756097561	1.11e-165
scaffold1.t639	EVM scaffold1.g639 scaffold1:1985827-1988729(+)	873	1	871	KAI1793823.1	O-acetyltransferase [Ganoderma leucocontextum]	872	1	871	871	96.5556831228473	0	scaffold108.t23	EVM scaffold108.g23 scaffold108:71165-73357(+)	573	1	572	KAI1786304.1	P-loop containing nucleoside triphosphate hydrolase protein [Ganoderma leucocontextum]	572	1	572	572	95.8041958041958	0
scaffold1.t640	EVM scaffold1.g640 scaffold1:1989508-1990790(+)	411	1	410	KAI1793822.1	hypothetical protein LXA43DRAFT_916228 [Ganoderma leucocontextum]	411	1	411	411	96.5936739659367	1.72e-276	scaffold108.t24	EVM scaffold108.g24 scaffold108:74416-75993(+)	475	1	474	KAI1786305.1	hypothetical protein LXA43DRAFT_1065206 [Ganoderma leucocontextum]	473	1	473	474	87.3417721518987	2.96e-286
scaffold1.t641	EVM scaffold1.g641 scaffold1:1991697-1993178(+)	494	1	493	KAI1793821.1	hypothetical protein LXA43DRAFT_884464 [Ganoderma leucocontextum]	602	110	602	493	94.3204868154158	0	scaffold108.t25	EVM scaffold108.g25 scaffold108:76575-79032(-)	476	1	475	TBU48673.1	hypothetical protein BD309DRAFT_987075 [Dichomitus squalens]	553	1	553	564	67.5531914893617	5.82e-250
scaffold1.t642	EVM scaffold1.g642 scaffold1:1994737-1995062(+)	84	1	83	KAI1793820.1	hypothetical protein LXA43DRAFT_1119982 [Ganoderma leucocontextum]	215	1	83	83	97.5903614457831	2.66e-52	scaffold108.t26	EVM scaffold108.g26 scaffold108:79458-80317(-)	231	1	230	KAI1786307.1	Phospholipase/carboxylesterase [Ganoderma leucocontextum]	230	1	230	230	94.3478260869565	2.74e-155
scaffold1.t643	EVM scaffold1.g643 scaffold1:1996245-1997264(+)	318	14	317	KAI1793819.1	hypothetical protein LXA43DRAFT_1119974 [Ganoderma leucocontextum]	373	49	373	326	89.8773006134969	1.24e-194	scaffold108.t27	EVM scaffold108.g27 scaffold108:80687-83303(+)	669	48	668	KAI1786308.1	vacuolar protein 8 [Ganoderma leucocontextum]	621	1	621	621	100	6.30e-266
scaffold1.t644	EVM scaffold1.g644 scaffold1:1997880-1998657(+)	158	5	157	PIL31695.1	hypothetical protein GSI_06398 [Ganoderma sinense ZZ0214-1]	296	1	153	153	93.4640522875817	1.10e-87	scaffold108.t28	EVM scaffold108.g28 scaffold108:85316-87014(+)	435	1	434	KAI1786309.1	concanavalin A-like lectin/glucanase domain-containing protein [Ganoderma leucocontextum]	452	1	452	453	91.1699779249448	1.41e-273
scaffold1.t645	EVM scaffold1.g645 scaffold1:2000273-2002127(+)	306	1	298	PIL31696.1	hypothetical protein GSI_06399 [Ganoderma sinense ZZ0214-1]	338	1	334	334	79.0419161676647	5.43e-182	scaffold108.t29	EVM scaffold108.g29 scaffold108:87995-90514(+)	603	1	602	KAI1786310.1	SprT-like family-domain-containing protein [Ganoderma leucocontextum]	596	1	596	602	89.8671096345515	0
scaffold1.t646	EVM scaffold1.g646 scaffold1:2002653-2004127(-)	455	1	454	KAI1793816.1	Vta1 like-domain-containing protein [Ganoderma leucocontextum]	455	1	455	455	94.0659340659341	1.12e-262	scaffold108.t30	EVM scaffold108.g30 scaffold108:92390-94039(+)	550	1	546	TBU46560.1	hypothetical protein BD309DRAFT_953870 [Dichomitus squalens]	527	1	525	554	45.1263537906137	3.49e-133
scaffold1.t647	EVM scaffold1.g647 scaffold1:2004348-2005562(+)	302	1	301	KAI1793815.1	NAD(P)-binding protein [Ganoderma leucocontextum]	301	1	301	301	97.3421926910299	9.42e-212	scaffold108.t31	EVM scaffold108.g31 scaffold108:94370-94836(-)	122	1	120	KAI1786312.1	hypothetical protein LXA43DRAFT_73721 [Ganoderma leucocontextum]	122	1	120	120	98.3333333333333	1.24e-71
scaffold1.t648	EVM scaffold1.g648 scaffold1:2007086-2008296(-)	333	1	322	KAI1793814.1	hypothetical protein LXA43DRAFT_884840, partial [Ganoderma leucocontextum]	434	61	383	323	97.8328173374613	1.15e-227	scaffold108.t32	EVM scaffold108.g32 scaffold108:95535-97178(+)	443	1	442	KAI1786313.1	concanavalin A-like lectin/glucanase domain-containing protein [Ganoderma leucocontextum]	442	1	442	442	95.7013574660634	2.48e-285
scaffold1.t649	EVM scaffold1.g649 scaffold1:2009252-2010413(-)	345	1	344	KAI1789750.1	hypothetical protein LXA43DRAFT_892183 [Ganoderma leucocontextum]	344	1	344	344	96.8023255813954	8.32e-239	scaffold108.t33	EVM scaffold108.g33 scaffold108:97749-98098(-)	64	1	60	VWP02546.1	Protein kinase domain-containing protein [Ganoderma boninense]	86	1	60	60	95	1.79e-37
scaffold1.t650	EVM scaffold1.g650 scaffold1:2013425-2014556(+)	288	1	287	TBU39078.1	cytidine deaminase-like protein [Dichomitus squalens]	393	108	393	287	85.3658536585366	3.67e-179	scaffold1080.t1	EVM scaffold1080.g1 scaffold1080:12-469(-)	111	1	111	KAI1795245.1	tRNA synthetases class I-domain-containing protein [Ganoderma leucocontextum]	1059	756	866	111	94.5945945945946	2.52e-66
scaffold1.t651	EVM scaffold1.g651 scaffold1:2014659-2018161(-)	1150	1	1149	KAI1789753.1	hypothetical protein LXA43DRAFT_922969 [Ganoderma leucocontextum]	1149	1	1149	1149	96.5187119234117	0	scaffold1081.t1	EVM scaffold1081.g1 scaffold1081:287-465(+)	59	1	59	VWP00912.1	Zn(2)-C6 fungal-type domain-containing protein, partial [Ganoderma boninense]	101	10	68	59	89.8305084745763	4.02e-31
scaffold1.t652	EVM scaffold1.g652 scaffold1:2018546-2021124(+)	818	1	817	KAI1789754.1	para-aminobenzoate synthase [Ganoderma leucocontextum]	819	1	819	819	93.6507936507936	0	scaffold1082.t1	EVM scaffold1082.g1 scaffold1082:10-517(+)	169	1	169	KAI1793685.1	hypothetical protein LXA43DRAFT_1000003 [Ganoderma leucocontextum]	557	322	490	169	97.6331360946746	1.11e-118
scaffold1.t653	EVM scaffold1.g653 scaffold1:2021487-2023002(-)	378	1	367	KAI1789755.1	Clavaminate synthase-like protein [Ganoderma leucocontextum]	383	1	367	367	98.0926430517711	3.67e-267	scaffold1083.t1	EVM scaffold1083.g1 scaffold1083:87-520(+)	99	1	99	KAI1786444.1	P-loop containing nucleoside triphosphate hydrolase protein [Ganoderma leucocontextum]	706	359	457	99	100	5.96e-62
scaffold1.t654	EVM scaffold1.g654 scaffold1:2023289-2024126(+)	178	1	177	KAI1789756.1	ubiquitin-conjugating enzyme/RWD-like protein [Ganoderma leucocontextum]	177	1	177	177	98.3050847457627	1.74e-125	scaffold1084.t1	EVM scaffold1084.g1 scaffold1084:26-514(-)	162	2	162	VWP00786.1	Methylenetetrahydrofolate reductase (EC [Ganoderma boninense]	1413	1031	1191	161	86.3354037267081	9.98e-91
scaffold1.t655	EVM scaffold1.g655 scaffold1:2024608-2025800(+)	346	1	345	KAI1789757.1	hypothetical protein LXA43DRAFT_548233 [Ganoderma leucocontextum]	348	1	348	348	92.816091954023	1.02e-185	scaffold1088.t1	EVM scaffold1088.g1 scaffold1088:25-510(-)	126	55	126	KAI1781624.1	hypothetical protein LXA43DRAFT_667265 [Ganoderma leucocontextum]	434	221	301	81	70.3703703703704	1.05e-23
scaffold1.t656	EVM scaffold1.g656 scaffold1:2025940-2027332(-)	345	1	344	KAI1789758.1	t-SNARE [Ganoderma leucocontextum]	344	1	344	344	99.7093023255814	3.04e-225	scaffold1089.t1	EVM scaffold1089.g1 scaffold1089:123-312(-)	62	1	62	KAI1787261.1	alpha/beta-hydrolase [Ganoderma leucocontextum]	468	216	277	62	95.1612903225807	8.71e-33
scaffold1.t657	EVM scaffold1.g657 scaffold1:2027935-2029420(+)	370	1	369	KAI1789759.1	NAD-dependent glycerol-3-phosphate dehydrogenase [Ganoderma leucocontextum]	413	45	413	369	98.9159891598916	2.15e-262	scaffold109.t1	EVM scaffold109.g1 scaffold109:419-2539(-)	463	1	463	KAI1792390.1	cytochrome P450 [Ganoderma leucocontextum]	526	47	505	463	93.5205183585313	0
scaffold1.t658	EVM scaffold1.g658 scaffold1:2029913-2032112(+)	628	1	627	KAI1789760.1	hypothetical protein LXA43DRAFT_892167 [Ganoderma leucocontextum]	627	1	627	628	91.7197452229299	0	scaffold109.t2	EVM scaffold109.g2 scaffold109:3076-5025(-)	427	1	426	KAI1792389.1	aminoacylase 1-like protein 2 [Ganoderma leucocontextum]	434	9	434	426	95.5399061032864	3.24e-300
scaffold1.t659	EVM scaffold1.g659 scaffold1:2032704-2035630(-)	785	1	784	KAI1789761.1	aminoimidazole ribonucleotide synthetase [Ganoderma leucocontextum]	784	1	784	784	97.4489795918367	0	scaffold109.t3	EVM scaffold109.g3 scaffold109:5293-11183(-)	1666	1	1665	KAI1792388.1	hypothetical protein LXA43DRAFT_1132877 [Ganoderma leucocontextum]	1664	1	1664	1665	98.1981981981982	0
scaffold1.t660	EVM scaffold1.g660 scaffold1:2036077-2036510(+)	91	1	83	KAI1789762.1	hypothetical protein LXA43DRAFT_548674 [Ganoderma leucocontextum]	980	1	83	83	95.1807228915663	4.37e-44	scaffold109.t4	EVM scaffold109.g4 scaffold109:11863-12646(-)	222	1	221	KAI1792387.1	hypothetical protein LXA43DRAFT_972539 [Ganoderma leucocontextum]	221	1	221	221	95.4751131221719	5.08e-142
scaffold1.t661	EVM scaffold1.g661 scaffold1:2037901-2039097(+)	399	4	368	PIL31710.1	hypothetical protein GSI_06413 [Ganoderma sinense ZZ0214-1]	977	578	947	374	85.8288770053476	1.25e-181	scaffold109.t5	EVM scaffold109.g5 scaffold109:14964-15861(+)	125	40	124	KAI1792386.1	cytochrome b-c1 complex subunit 8 [Ganoderma leucocontextum]	102	18	102	85	96.4705882352941	2.74e-58
scaffold1.t662	EVM scaffold1.g662 scaffold1:2039759-2040418(-)	176	3	175	KAI1789763.1	hypothetical protein LXA43DRAFT_892338 [Ganoderma leucocontextum]	173	1	173	173	99.4219653179191	5.44e-123	scaffold109.t6	EVM scaffold109.g6 scaffold109:17002-17829(+)	223	1	222	KAI1792385.1	hypothetical protein LXA43DRAFT_918959 [Ganoderma leucocontextum]	222	1	222	223	95.067264573991	2.33e-143
scaffold1.t663	EVM scaffold1.g663 scaffold1:2043648-2045196(-)	493	1	436	KAI1789764.1	hypothetical protein LXA43DRAFT_869162, partial [Ganoderma leucocontextum]	543	108	543	436	95.6422018348624	1.46e-308	scaffold109.t7	EVM scaffold109.g7 scaffold109:19236-21332(-)	699	1	698	KAI1792384.1	HET-domain-containing protein [Ganoderma leucocontextum]	670	1	670	700	91.1428571428572	0
scaffold1.t664	EVM scaffold1.g664 scaffold1:2045967-2046228(-)	50	1	49	TBU41832.1	hypothetical protein BD309DRAFT_867506, partial [Dichomitus squalens] TBU63702.1 hypothetical protein BD310DRAFT_807970, partial [Dichomitus squalens]	54	1	54	54	74.0740740740741	1.68e-17	scaffold109.t8	EVM scaffold109.g8 scaffold109:24473-26603(-)	378	1	377	KAI1792378.1	GDP-mannose 4,6-dehydratase [Ganoderma leucocontextum]	377	1	377	377	98.6737400530504	4.93e-275
scaffold1.t665	EVM scaffold1.g665 scaffold1:2046865-2047804(+)	291	1	290	KAI1789765.1	mitochondrial ribosomal protein S25-domain-containing protein [Ganoderma leucocontextum]	290	1	290	290	98.6206896551724	3.54e-206	scaffold109.t9	EVM scaffold109.g9 scaffold109:27271-28809(+)	329	1	328	KAI1792377.1	epimerase-domain-containing protein [Ganoderma leucocontextum]	328	1	328	328	98.780487804878	7.15e-241
scaffold1.t666	EVM scaffold1.g666 scaffold1:2047944-2049775(-)	478	1	477	KAI1789766.1	hypothetical protein LXA43DRAFT_1182999 [Ganoderma leucocontextum]	1423	947	1423	477	99.1614255765199	0	scaffold109.t10	EVM scaffold109.g10 scaffold109:28996-30994(+)	388	78	387	KAI1792375.1	ribonuclease H-like domain-containing protein [Ganoderma leucocontextum]	336	27	336	310	95.8064516129032	5.16e-217
scaffold1.t667	EVM scaffold1.g667 scaffold1:2050138-2052720(-)	828	1	824	KAI1789766.1	hypothetical protein LXA43DRAFT_1182999 [Ganoderma leucocontextum]	1423	1	845	845	89.9408284023669	0	scaffold109.t11	EVM scaffold109.g11 scaffold109:32441-33466(+)	266	22	265	KAI1792373.1	hypothetical protein LXA43DRAFT_1132777 [Ganoderma leucocontextum]	244	1	244	244	97.5409836065574	8.75e-169
scaffold1.t668	EVM scaffold1.g668 scaffold1:2053318-2054352(-)	345	1	344	KAI1789767.1	hypothetical protein LXA43DRAFT_1062587 [Ganoderma leucocontextum]	572	229	572	347	93.0835734870317	8.50e-217	scaffold109.t12	EVM scaffold109.g12 scaffold109:36064-38195(-)	404	1	403	KAI1792372.1	fatty acid desaturase-domain-containing protein [Ganoderma leucocontextum]	436	34	436	403	99.0074441687345	1.99e-309
scaffold1.t669	EVM scaffold1.g669 scaffold1:2056352-2057909(+)	484	18	483	KAI1789768.1	hypothetical protein LXA43DRAFT_892270 [Ganoderma leucocontextum]	811	360	811	468	89.7435897435898	1.99e-259	scaffold109.t13	EVM scaffold109.g13 scaffold109:39481-41584(-)	468	1	467	KAI1792371.1	AB-hydrolase YheT [Ganoderma leucocontextum]	467	1	467	467	97.0021413276231	0
scaffold1.t670	EVM scaffold1.g670 scaffold1:2059213-2059820(+)	125	1	124	KAI1789769.1	ribonuclease T1 [Ganoderma leucocontextum]	124	1	124	124	98.3870967741936	6.62e-84	scaffold109.t14	EVM scaffold109.g14 scaffold109:45851-48051(+)	467	8	464	KAI1792370.1	adenine nucleotide alpha hydrolases-like protein [Ganoderma leucocontextum]	393	1	393	458	81.4410480349345	2.53e-256
scaffold1.t671	EVM scaffold1.g671 scaffold1:2060655-2061538(-)	221	1	220	KAI0801036.1	hypothetical protein C8Q74DRAFT_462182 [Fomes fomentarius] KAI1789770.1 hypothetical protein LXA43DRAFT_1019542 [Ganoderma leucocontextum]	220	1	220	220	100	1.96e-159	scaffold109.t15	EVM scaffold109.g15 scaffold109:48498-50438(-)	586	1	583	KAI1784163.1	WD40-repeat-containing domain protein [Ganoderma leucocontextum]	730	105	729	634	49.211356466877	4.29e-159
scaffold1.t672	EVM scaffold1.g672 scaffold1:2061853-2066972(+)	1483	1	1482	KAI1789771.1	U3 snoRNP-associated protein Rrp5 [Ganoderma leucocontextum]	1481	1	1481	1482	95.2767	0	scaffold109.t16	EVM scaffold109.g16 scaffold109:55202-60145(-)	1417	1	656	KAI1792366.1	class II aaRS and biotin synthetase [Ganoderma leucocontextum]	657	1	656	656	89.7865853658537	0
scaffold1.t673	EVM scaffold1.g673 scaffold1:2067214-2072114(-)	1466	1	1465	KAI1789772.1	hypothetical protein LXA43DRAFT_1096023 [Ganoderma leucocontextum]	1465	1	1465	1465	96.7235494880546	0	scaffold109.t17	EVM scaffold109.g17 scaffold109:60938-61972(-)	247	1	246	KAI1792365.1	hypothetical protein LXA43DRAFT_1006174 [Ganoderma leucocontextum]	246	1	246	246	95.1219512195122	1.31e-138
scaffold1.t674	EVM scaffold1.g674 scaffold1:2073238-2073616(-)	86	1	85	KAI1789773.1	hypothetical protein LXA43DRAFT_892327 [Ganoderma leucocontextum]	85	1	85	85	97.6470588235294	2.14e-55	scaffold109.t18	EVM scaffold109.g18 scaffold109:63718-64415(+)	153	41	150	KAI1787294.1	kinase-like domain-containing protein [Ganoderma leucocontextum]	465	173	289	117	74.3589743589744	2.77e-53
scaffold1.t675	EVM scaffold1.g675 scaffold1:2074729-2075529(-)	182	1	181	KAI1789774.1	hypothetical protein LXA43DRAFT_549252 [Ganoderma leucocontextum]	169	1	169	181	90.6077348066298	1.36e-110	scaffold109.t19	EVM scaffold109.g19 scaffold109:65009-69066(-)	1156	1	1155	KAI1792363.1	hypothetical protein LXA43DRAFT_972528 [Ganoderma leucocontextum]	1174	1	1174	1176	93.0272108843537	0
scaffold1.t676	EVM scaffold1.g676 scaffold1:2076071-2077907(-)	503	1	501	PIL31724.1	hypothetical protein GSI_06428 [Ganoderma sinense ZZ0214-1]	605	84	604	525	75.4285714285714	1.90e-275	scaffold109.t20	EVM scaffold109.g20 scaffold109:69875-70494(+)	181	1	180	KAI1792362.1	carbonic anhydrase [Ganoderma leucocontextum]	180	1	180	180	98.3333333333333	4.94e-122
scaffold1.t677	EVM scaffold1.g677 scaffold1:2079418-2081347(+)	463	4	462	KAI1789782.1	Alpha/Beta hydrolase protein [Ganoderma leucocontextum]	753	296	753	461	93.9262472885032	1.08e-304	scaffold109.t21	EVM scaffold109.g21 scaffold109:73292-74728(-)	282	1	277	KAI1792360.1	hypothetical protein LXA43DRAFT_1093607 [Ganoderma leucocontextum]	342	55	338	286	88.1118881118881	1.10e-164
scaffold1.t678	EVM scaffold1.g678 scaffold1:2081928-2083355(+)	294	1	293	KAI1789783.1	carbohydrate esterase family 1 protein [Ganoderma leucocontextum]	293	1	293	293	99.6587030716723	3.87e-216	scaffold109.t22	EVM scaffold109.g22 scaffold109:78351-81266(+)	472	1	471	KAI1792358.1	UDP-glucose dehydrogenase [Ganoderma leucocontextum]	471	1	471	471	99.3630573248408	0
scaffold1.t679	EVM scaffold1.g679 scaffold1:2083640-2085440(-)	423	12	422	KAI1789784.1	kinase-like protein [Ganoderma leucocontextum]	488	58	488	431	93.2714617169374	3.34e-296	scaffold109.t23	EVM scaffold109.g23 scaffold109:81767-83949(+)	679	13	677	KAI1792357.1	serine palmitoyltransferase 2 [Ganoderma leucocontextum]	667	1	666	666	98.6486486486486	0
scaffold1.t680	EVM scaffold1.g680 scaffold1:2085977-2090646(-)	1075	1	1074	PIL31728.1	hypothetical protein GSI_06432 [Ganoderma sinense ZZ0214-1]	1074	1	1074	1111	84.4284428442844	0	scaffold109.t24	EVM scaffold109.g24 scaffold109:84806-87501(+)	678	1	677	KAI1792356.1	hypothetical protein LXA43DRAFT_1060642 [Ganoderma leucocontextum]	677	1	677	677	97.1935007385524	0
scaffold1.t681	EVM scaffold1.g681 scaffold1:2091209-2092362(+)	332	1	331	KAI1789787.1	hypothetical protein LXA43DRAFT_1075148 [Ganoderma leucocontextum]	330	1	330	331	94.2598187311178	4.78e-213	scaffold109.t25	EVM scaffold109.g25 scaffold109:87744-90857(-)	687	5	686	KAI1792355.1	zinc finger dihydrouridine synthase [Ganoderma leucocontextum]	682	2	682	682	96.3343108504399	0
scaffold1.t682	EVM scaffold1.g682 scaffold1:2092508-2096849(-)	1148	1	1147	KAI1789788.1	Sec8 exocyst complex component-specific domain-containing protein [Ganoderma leucocontextum]	1185	42	1185	1147	97.384481255449	0	scaffold109.t26	EVM scaffold109.g26 scaffold109:92720-95656(+)	681	12	681	PIL32955.1	hypothetical protein GSI_05073 [Ganoderma sinense ZZ0214-1]	858	52	857	818	55.3789731051345	3.58e-228
scaffold1.t683	EVM scaffold1.g683 scaffold1:2097571-2103924(+)	1582	108	1581	KAI1789789.1	SNF2 family N-terminal domain-containing protein [Ganoderma leucocontextum]	1687	108	1634	1527	93.3857236411264	0	scaffold1090.t1	EVM scaffold1090.g1 scaffold1090:24-495(+)	157	1	156	KAI1790404.1	T-complex protein 1 [Ganoderma leucocontextum]	560	343	498	156	99.3589743589744	1.77e-100
scaffold1.t684	EVM scaffold1.g684 scaffold1:2104799-2105838(+)	294	1	293	KAI1789790.1	hypothetical protein LXA43DRAFT_1096040 [Ganoderma leucocontextum]	293	1	293	293	92.1501706484642	1.01e-186	scaffold1092.t1	EVM scaffold1092.g1 scaffold1092:18-504(+)	162	1	162	VWP02642.1	Non-canonical non-ribosomal peptide synthetase FUB8 (EC (Fusaric acid biosynthesis protein 8) [Ganoderma boninense]	438	257	418	162	94.4444444444444	1.68e-94
scaffold1.t685	EVM scaffold1.g685 scaffold1:2109565-2114042(+)	1320	35	1319	KAI1789792.1	SNF2 family N-terminal domain-containing protein [Ganoderma leucocontextum]	1341	37	1341	1307	95.4858454475899	0	scaffold1097.t1	EVM scaffold1097.g1 scaffold1097:157-492(-)	71	1	70	RPD61279.1	mitogen-activated protein kinase [Lentinus tigrinus ALCF2SS1-6] RPD75557.1 mitogen-activated protein kinase [Lentinus tigrinus ALCF2SS1-7]	383	314	383	70	100	4.11e-42
scaffold1.t686	EVM scaffold1.g686 scaffold1:2114249-2116172(-)	522	1	521	KAI1789793.1	DUF1212-domain-containing protein [Ganoderma leucocontextum]	525	5	525	521	99.232245681382	0	scaffold1098.t1	EVM scaffold1098.g1 scaffold1098:206-461(+)	64	1	64	RPD54590.1	clathrin coat assembly protein ap17 [Lentinus tigrinus ALCF2SS1-6] RPD70018.1 clathrin coat assembly protein ap17 [Lentinus tigrinus ALCF2SS1-7]	143	29	92	64	89.0625	3.07e-33
scaffold1.t687	EVM scaffold1.g687 scaffold1:2117338-2119535(-)	471	1	470	KAI1789794.1	hypothetical protein LXA43DRAFT_892130 [Ganoderma leucocontextum]	582	1	582	582	78.0068728522337	3.00e-307	scaffold11.t1	EVM scaffold11.g1 scaffold11:1604-3715(-)	515	1	487	KAI1797268.1	G-protein alpha subunit-domain-containing protein [Ganoderma leucocontextum]	648	1	487	487	98.5626283367556	0
scaffold1.t688	EVM scaffold1.g688 scaffold1:2120700-2122845(+)	569	1	441	KAI1789795.1	P-loop containing nucleoside triphosphate hydrolase protein [Ganoderma leucocontextum]	609	122	563	442	93.6651583710407	1.20e-294	scaffold11.t2	EVM scaffold11.g2 scaffold11:4409-5110(+)	119	1	118	KAI1797267.1	peptidyl-prolyl cis-trans isomerase-like 3 [Ganoderma leucocontextum]	167	50	167	118	99.1525423728814	6.01e-81
scaffold1.t689	EVM scaffold1.g689 scaffold1:2123793-2124895(-)	347	1	346	KAI1789796.1	hypothetical protein LXA43DRAFT_1096045 [Ganoderma leucocontextum]	346	1	346	346	86.9942196531792	9.83e-146	scaffold11.t3	EVM scaffold11.g3 scaffold11:7864-9278(-)	382	1	381	PIL35722.1	hypothetical protein GSI_02452 [Ganoderma sinense ZZ0214-1]	381	1	381	381	81.3648293963255	6.68e-227
scaffold1.t690	EVM scaffold1.g690 scaffold1:2125571-2128110(-)	775	1	774	KAI1789797.1	chondroitin AC/alginate lyase [Ganoderma leucocontextum]	788	1	788	788	95.4314720812183	0	scaffold11.t4	EVM scaffold11.g4 scaffold11:10093-11740(-)	405	1	403	KAI1797265.1	WD-40 repeat-containing protein [Ganoderma leucocontextum]	404	1	403	403	92.0595533498759	4.72e-273
scaffold1.t691	EVM scaffold1.g691 scaffold1:2128977-2130209(-)	353	1	339	KAI1789798.1	3-ketoacyl-CoA thiolase [Ganoderma leucocontextum]	417	1	339	339	98.8200589970501	3.34e-235	scaffold11.t5	EVM scaffold11.g5 scaffold11:12612-13568(-)	300	1	299	KAI1797264.1	hypothetical protein LXA43DRAFT_404633 [Ganoderma leucocontextum]	299	1	299	299	94.6488294314381	1.71e-197
scaffold1.t692	EVM scaffold1.g692 scaffold1:2131171-2132340(+)	277	1	276	KAI1789799.1	Mg-dependent DNase [Ganoderma leucocontextum]	339	51	339	293	90.1023890784983	6.45e-185	scaffold11.t6	EVM scaffold11.g6 scaffold11:16584-17993(-)	470	1	465	KAI1797263.1	hypothetical protein LXA43DRAFT_983527 [Ganoderma leucocontextum]	467	1	465	465	92.6881720430108	6.17e-283
scaffold1.t693	EVM scaffold1.g693 scaffold1:2133388-2134328(-)	271	1	251	KAI1789800.1	hypothetical protein LXA43DRAFT_974073 [Ganoderma leucocontextum]	583	1	251	251	96.8127490039841	2.59e-161	scaffold11.t7	EVM scaffold11.g7 scaffold11:20736-24795(+)	1141	1	1140	KAI1797262.1	hypothetical protein LXA43DRAFT_935734 [Ganoderma leucocontextum]	1141	1	1141	1142	95.3590192644483	0
scaffold1.t694	EVM scaffold1.g694 scaffold1:2134733-2136223(+)	461	1	460	KAI1789801.1	glycosyltransferase like family 2-domain-containing protein [Ganoderma leucocontextum]	460	1	460	460	96.9565217391304	0	scaffold11.t8	EVM scaffold11.g8 scaffold11:25307-31760(-)	1448	1	1447	KAI1797261.1	P-loop containing nucleoside triphosphate hydrolase protein [Ganoderma leucocontextum]	1380	1	1380	1447	92.4671734623359	0
scaffold1.t695	EVM scaffold1.g695 scaffold1:2136502-2140833(+)	1179	1	1177	KAI1789802.1	exocyst complex component Sec3-domain-containing protein [Ganoderma leucocontextum]	1177	1	1176	1177	98.4706881903144	0	scaffold11.t9	EVM scaffold11.g9 scaffold11:32969-34826(+)	599	1	491	KAI1797260.1	hypothetical protein LXA43DRAFT_877639 [Ganoderma leucocontextum]	578	1	475	497	86.9215291750503	9.23e-266
scaffold1.t696	EVM scaffold1.g696 scaffold1:2141134-2141586(+)	133	1	120	KAI1789803.1	hypothetical protein LXA43DRAFT_974076 [Ganoderma leucocontextum]	1066	1	115	120	75.8333333333333	8.66e-48	scaffold11.t10	EVM scaffold11.g10 scaffold11:35605-38586(-)	960	1	959	KAI1797259.1	hypothetical protein LXA43DRAFT_1089143 [Ganoderma leucocontextum]	959	1	959	959	98.1230448383733	0
scaffold1.t697	EVM scaffold1.g697 scaffold1:2142776-2144552(+)	466	1	455	KAI1789803.1	hypothetical protein LXA43DRAFT_974076 [Ganoderma leucocontextum]	1066	489	978	490	88.1632653061225	4.74e-201	scaffold11.t11	EVM scaffold11.g11 scaffold11:39844-41149(+)	346	5	337	PIL35709.1	hypothetical protein GSI_02439 [Ganoderma sinense ZZ0214-1]	356	4	335	333	84.6846846846847	5.81e-194
scaffold1.t698	EVM scaffold1.g698 scaffold1:2145043-2145989(-)	254	1	253	KAI1789804.1	TB2/DP1, HVA22 family-domain-containing protein [Ganoderma leucocontextum]	253	1	253	253	97.2332015810277	9.52e-172	scaffold11.t12	EVM scaffold11.g12 scaffold11:41358-42065(-)	208	18	186	PIL35663.1	hypothetical protein GSI_02393 [Ganoderma sinense ZZ0214-1]	559	338	495	172	41.2790697674419	5.52e-29
scaffold1.t699	EVM scaffold1.g699 scaffold1:2147529-2151047(+)	858	1	857	KAI1789805.1	hypothetical protein LXA43DRAFT_1151693, partial [Ganoderma leucocontextum]	892	1	892	894	93.7360178970917	0	scaffold11.t13	EVM scaffold11.g13 scaffold11:44588-46796(+)	594	1	593	PIL35708.1	hypothetical protein GSI_02438 [Ganoderma sinense ZZ0214-1]	593	1	593	593	95.7841483979764	0
scaffold1.t700	EVM scaffold1.g700 scaffold1:2151560-2154870(+)	988	1	987	KAI1789806.1	WD40 repeat-like protein [Ganoderma leucocontextum]	987	1	987	987	95.7446808510638	0	scaffold11.t14	EVM scaffold11.g14 scaffold11:48127-49817(-)	413	135	297	KAI1797256.1	hypothetical protein LXA43DRAFT_404146 [Ganoderma leucocontextum]	193	1	191	191	79.0575916230366	4.17e-94
scaffold1.t701	EVM scaffold1.g701 scaffold1:2155315-2156372(-)	331	1	329	KAI1789807.1	hypothetical protein LXA43DRAFT_1096056 [Ganoderma leucocontextum]	378	49	377	329	93.3130699088146	3.02e-202	scaffold11.t15	EVM scaffold11.g15 scaffold11:50915-52513(-)	467	1	466	KAI1797255.1	hypothetical protein LXA43DRAFT_404001 [Ganoderma leucocontextum]	467	1	467	467	95.5032119914347	1.32e-313
scaffold1.t702	EVM scaffold1.g702 scaffold1:2158884-2161382(-)	763	1	762	KAI1789808.1	chondroitin AC/alginate lyase [Ganoderma leucocontextum]	762	1	762	762	98.8188976377953	0	scaffold11.t16	EVM scaffold11.g16 scaffold11:52976-55064(-)	582	1	581	KAI1797254.1	zf-C3HC-domain-containing protein [Ganoderma leucocontextum]	578	1	578	581	95.3528399311532	0
scaffold1.t703	EVM scaffold1.g703 scaffold1:2162086-2163071(-)	307	1	306	KAI1789809.1	hypothetical protein LXA43DRAFT_948158 [Ganoderma leucocontextum]	306	1	306	306	97.7124183006536	2.20e-208	scaffold11.t17	EVM scaffold11.g17 scaffold11:55425-57147(+)	434	1	433	KAI1797253.1	Pkinase-domain-containing protein [Ganoderma leucocontextum]	433	1	433	433	97.9214780600462	3.60e-310
scaffold1.t704	EVM scaffold1.g704 scaffold1:2163452-2165323(-)	624	1	623	KAI1789810.1	hypothetical protein LXA43DRAFT_1019688 [Ganoderma leucocontextum]	623	1	623	623	98.5553772070626	0	scaffold11.t18	EVM scaffold11.g18 scaffold11:57349-58530(-)	353	1	352	KAI1797252.1	hypothetical protein LXA43DRAFT_1079015 [Ganoderma leucocontextum]	349	1	349	352	80.1136363636364	8.04e-100
scaffold1.t705	EVM scaffold1.g705 scaffold1:2167036-2169673(-)	826	1	825	PIL31752.1	hypothetical protein GSI_06456 [Ganoderma sinense ZZ0214-1]	816	1	816	828	78.6231884057971	0	scaffold11.t19	EVM scaffold11.g19 scaffold11:58819-61761(+)	962	1	961	KAI1797251.1	RNB-domain-containing protein [Ganoderma leucocontextum]	961	1	961	961	95.213319458897	0
scaffold1.t706	EVM scaffold1.g706 scaffold1:2170027-2171640(-)	319	1	318	KAI1789812.1	xylose reductase [Ganoderma leucocontextum]	318	1	318	318	98.7421383647799	7.63e-231	scaffold11.t20	EVM scaffold11.g20 scaffold11:62271-64241(+)	531	16	530	PIL35389.1	hypothetical protein GSI_02115 [Ganoderma sinense ZZ0214-1]	578	14	578	569	62.0386643233743	1.42e-225
scaffold1.t707	EVM scaffold1.g707 scaffold1:2171950-2173245(+)	432	1	431	KAI1789813.1	ketopantoate reductase-like protein [Ganoderma leucocontextum]	431	1	431	431	97.9118329466357	2.76e-313	scaffold11.t21	EVM scaffold11.g21 scaffold11:64640-65028(-)	97	19	96	KAI1797000.1	hypothetical protein LXA43DRAFT_497930 [Ganoderma leucocontextum]	320	245	320	78	69.2307692307692	1.08e-21
scaffold1.t708	EVM scaffold1.g708 scaffold1:2173549-2175589(-)	624	1	604	KAI1789814.1	Transglutaminase-like superfamily-domain-containing protein [Ganoderma leucocontextum]	610	1	604	604	95.1986754966888	0	scaffold11.t22	EVM scaffold11.g22 scaffold11:65201-66268(-)	326	16	324	KAI1797250.1	hypothetical protein LXA43DRAFT_403965 [Ganoderma leucocontextum]	866	564	865	309	86.7313915857605	2.36e-175
scaffold1.t709	EVM scaffold1.g709 scaffold1:2177443-2179557(-)	618	1	613	KAI1789815.1	hypothetical protein LXA43DRAFT_974085 [Ganoderma leucocontextum]	578	1	573	613	90.5383360522023	0	scaffold11.t23	EVM scaffold11.g23 scaffold11:68788-69977(-)	374	1	372	KAI1794384.1	hypothetical protein LXA43DRAFT_883960 [Ganoderma leucocontextum]	385	1	384	388	44.8453608247423	8.21e-87
scaffold1.t710	EVM scaffold1.g710 scaffold1:2180192-2182070(-)	529	44	528	KAI1789816.1	hypothetical protein LXA43DRAFT_892237 [Ganoderma leucocontextum]	485	1	485	485	95.2577319587629	0	scaffold11.t24	EVM scaffold11.g24 scaffold11:72328-74156(+)	224	1	182	PIL35700.1	hypothetical protein GSI_02430 [Ganoderma sinense ZZ0214-1]	341	1	194	194	74.2268041237113	6.55e-93
scaffold1.t711	EVM scaffold1.g711 scaffold1:2182792-2184336(+)	364	1	363	KAI1789817.1	hypothetical protein LXA43DRAFT_551189 [Ganoderma leucocontextum]	363	1	363	363	97.7961432506887	2.39e-243	scaffold11.t25	EVM scaffold11.g25 scaffold11:74670-75548(+)	293	1	292	KAI1797247.1	hypothetical protein LXA43DRAFT_403936 [Ganoderma leucocontextum]	292	1	292	292	95.5479452054795	4.26e-160
scaffold1.t712	EVM scaffold1.g712 scaffold1:2186738-2188709(+)	577	1	576	KAI1789818.1	hypothetical protein LXA43DRAFT_892212 [Ganoderma leucocontextum]	575	1	575	576	94.7916666666667	0	scaffold11.t26	EVM scaffold11.g26 scaffold11:76441-78413(+)	545	1	544	KAI1797246.1	sterol 14 alpha-demethylase [Ganoderma leucocontextum]	544	1	544	544	99.0808823529412	0
scaffold1.t713	EVM scaffold1.g713 scaffold1:2190288-2192493(+)	690	61	689	KAI1789819.1	hypothetical protein LXA43DRAFT_1019733 [Ganoderma leucocontextum]	638	1	638	638	97.6489028213166	0	scaffold11.t27	EVM scaffold11.g27 scaffold11:79186-80787(-)	534	3	533	KAI1797245.1	hypothetical protein LXA43DRAFT_983441 [Ganoderma leucocontextum]	536	6	536	531	94.3502824858757	0
scaffold1.t714	EVM scaffold1.g714 scaffold1:2196379-2199941(+)	1000	1	999	KAI1789821.1	glycine dehydrogenase [Ganoderma leucocontextum]	1009	1	1009	1009	97.0267591674926	0	scaffold11.t28	EVM scaffold11.g28 scaffold11:81090-82202(-)	210	1	209	KAI1797244.1	Shwachman-Bodian-diamond syndrome protein [Ganoderma leucocontextum]	254	1	254	266	62.781954887218	1.28e-93
scaffold1.t715	EVM scaffold1.g715 scaffold1:2200136-2202079(-)	648	1	647	KAI1789822.1	hypothetical protein LXA43DRAFT_1062622 [Ganoderma leucocontextum]	684	35	681	647	95.0540958268934	0	scaffold11.t29	EVM scaffold11.g29 scaffold11:82570-82906(+)	71	1	68	XP_007362339.1	uncharacterized protein DICSQDRAFT_166703 [Dichomitus squalens LYAD-421 SS1] EJF64543.1 hypothetical protein DICSQDRAFT_166703 [Dichomitus squalens LYAD-421 SS1] TBU32633.1 ATPase, V0 complex, subunit E1/e2 [Dichomitus squalens] TBU43770.1 ATPase, V0 complex, subunit E1/e2 [Dichomitus squalens] TBU55551.1 ATPase, V0 complex, subunit E1/e2 [Dichomitus squalens]	69	1	68	68	94.1176470588235	1.08e-39
scaffold1.t716	EVM scaffold1.g716 scaffold1:2202788-2203210(+)	71	1	70	KAI1789823.1	secE/sec61-gamma protein [Ganoderma leucocontextum]	70	1	70	70	100	3.44e-43	scaffold11.t30	EVM scaffold11.g30 scaffold11:83178-84830(-)	508	1	505	KAI1797242.1	hypothetical protein LXA43DRAFT_969239 [Ganoderma leucocontextum]	495	1	495	505	92.2772277227723	0
scaffold1.t717	EVM scaffold1.g717 scaffold1:2203844-2204487(-)	139	5	132	KAI1789824.1	hypothetical protein LXA43DRAFT_551658 [Ganoderma leucocontextum]	328	143	270	128	94.5312	3.49e-78	scaffold11.t31	EVM scaffold11.g31 scaffold11:85184-86398(-)	311	1	310	KAI1797241.1	60S acidic ribosomal protein P0 [Ganoderma leucocontextum]	379	70	379	310	99.0322580645161	4.31e-190
scaffold1.t718	EVM scaffold1.g718 scaffold1:2206238-2209567(-)	868	1	867	KAI1789825.1	hypothetical protein LXA43DRAFT_974094 [Ganoderma leucocontextum]	888	1	888	904	89.4911504424779	0	scaffold11.t32	EVM scaffold11.g32 scaffold11:87199-90208(+)	775	56	774	KAI1797240.1	hypothetical protein LXA43DRAFT_1089124 [Ganoderma leucocontextum]	926	1	926	927	70.9816612729234	0
scaffold1.t719	EVM scaffold1.g719 scaffold1:2209914-2211245(-)	351	1	350	PIL31764.1	hypothetical protein GSI_06468 [Ganoderma sinense ZZ0214-1]	349	1	349	350	88.8571428571429	6.16e-214	scaffold11.t33	EVM scaffold11.g33 scaffold11:91275-93740(-)	538	1	537	PIL35692.1	transporter [Ganoderma sinense ZZ0214-1]	542	1	542	542	97.4169741697417	0
scaffold1.t720	EVM scaffold1.g720 scaffold1:2211520-2212089(+)	136	1	135	TBU49923.1	hypothetical protein BD309DRAFT_996522 [Dichomitus squalens] TBU63772.1 hypothetical protein BD310DRAFT_915883 [Dichomitus squalens]	135	1	135	135	82.2222222222222	5.68e-63	scaffold11.t34	EVM scaffold11.g34 scaffold11:96459-97591(+)	247	1	246	KAI1797238.1	thioredoxin-like protein [Ganoderma leucocontextum]	246	1	246	246	97.1544715447154	7.26e-168
scaffold1.t721	EVM scaffold1.g721 scaffold1:2212394-2214586(+)	550	1	549	KAI1789828.1	hypothetical protein LXA43DRAFT_1019768 [Ganoderma leucocontextum]	549	1	549	549	97.632058287796	0	scaffold11.t35	EVM scaffold11.g35 scaffold11:98412-99466(+)	286	1	284	KAI1797237.1	Frag1/DRAM/Sfk1 family-domain-containing protein [Ganoderma leucocontextum]	336	47	335	289	95.5017301038062	8.30e-185
scaffold1.t722	EVM scaffold1.g722 scaffold1:2215047-2217536(+)	774	1	773	TBU63774.1	mitochondrial intermediate peptidase [Dichomitus squalens]	775	1	775	775	79.2258064516129	0	scaffold11.t36	EVM scaffold11.g36 scaffold11:99998-100989(+)	257	1	256	KAI1797236.1	Vps51/Vps67-domain-containing protein [Ganoderma leucocontextum]	288	1	288	290	82.7586206896552	1.17e-128
scaffold1.t723	EVM scaffold1.g723 scaffold1:2222023-2222988(-)	205	1	204	KAI1781634.1	hypothetical protein LXA43DRAFT_1069955 [Ganoderma leucocontextum]	204	1	204	204	89.7058823529412	3.39e-118	scaffold11.t37	EVM scaffold11.g37 scaffold11:101373-102345(-)	260	1	259	KAI1797235.1	hypothetical protein LXA43DRAFT_983381 [Ganoderma leucocontextum]	260	1	260	260	96.1538461538462	2.19e-187
scaffold1.t724	EVM scaffold1.g724 scaffold1:2226615-2229662(+)	1016	25	962	KAJ3012824.1	hypothetical protein NUW54_g1763 [Trametes sanguinea]	2293	1	877	966	44.4099378881988	6.83e-216	scaffold11.t38	EVM scaffold11.g38 scaffold11:102695-105481(+)	865	1	864	KAI1797234.1	hypothetical protein LXA43DRAFT_1089118 [Ganoderma leucocontextum]	859	1	859	864	92.3611111111111	0
scaffold1.t725	EVM scaffold1.g725 scaffold1:2230514-2231890(-)	266	131	265	KAI1781909.1	hypothetical protein LXA43DRAFT_1105126 [Ganoderma leucocontextum]	319	65	199	135	83.7037037037037	5.17e-70	scaffold11.t39	EVM scaffold11.g39 scaffold11:106487-107131(-)	215	1	214	KAI1797233.1	hypothetical protein LXA43DRAFT_969231 [Ganoderma leucocontextum]	204	1	204	214	91.588785046729	8.72e-135
scaffold1.t726	EVM scaffold1.g726 scaffold1:2234074-2235321(-)	416	1	415	KAI1783209.1	hypothetical protein LXA43DRAFT_1187130 [Ganoderma leucocontextum]	1132	725	1132	415	76.6265060240964	2.40e-212	scaffold11.t40	EVM scaffold11.g40 scaffold11:108150-109826(-)	459	1	458	KAI1797232.1	peptidase family M48-domain-containing protein [Ganoderma leucocontextum]	606	149	606	458	98.0349344978166	0
scaffold1.t727	EVM scaffold1.g727 scaffold1:2235703-2236080(-)	116	4	115	XP_007370827.1	uncharacterized protein DICSQDRAFT_39799, partial [Dichomitus squalens LYAD-421 SS1] EJF56453.1 hypothetical protein DICSQDRAFT_39799, partial [Dichomitus squalens LYAD-421 SS1]	139	18	139	122	57.3770491803279	9.40e-46	scaffold11.t41	EVM scaffold11.g41 scaffold11:111470-113102(+)	432	50	413	KAI1797230.1	hypothetical protein LXA43DRAFT_877910, partial [Ganoderma leucocontextum]	363	1	363	365	90.958904109589	3.63e-228
scaffold1.t728	EVM scaffold1.g728 scaffold1:2244499-2248338(-)	1094	1	1093	KAI1788830.1	hypothetical protein LXA43DRAFT_1024205 [Ganoderma leucocontextum]	1175	1	1175	1179	83.4605597964377	0	scaffold11.t42	EVM scaffold11.g42 scaffold11:113839-115196(-)	430	13	429	TBU32645.1	hypothetical protein BD311DRAFT_736770 [Dichomitus squalens]	428	14	428	418	77.2727272727273	7.42e-220
scaffold1.t729	EVM scaffold1.g729 scaffold1:2249133-2251620(+)	695	1	683	KAI1788829.1	ABC1-domain-containing protein [Ganoderma leucocontextum]	699	1	694	695	94.2446043165468	0	scaffold11.t43	EVM scaffold11.g43 scaffold11:115688-117177(+)	426	1	425	KAI1797228.1	oxidative stress survival Svf1-like protein [Ganoderma leucocontextum]	425	1	425	425	96.7058823529412	6.44e-309
scaffold1.t730	EVM scaffold1.g730 scaffold1:2251911-2252271(-)	87	19	86	KAI1788828.1	FMN-linked oxidoreductase [Ganoderma leucocontextum]	425	358	425	68	98.5294117647059	3.99e-39	scaffold11.t44	EVM scaffold11.g44 scaffold11:117440-119881(-)	389	1	369	KAI1797227.1	hypothetical protein LXA43DRAFT_403273 [Ganoderma leucocontextum]	368	1	362	371	91.644204851752	1.16e-221
scaffold1.t731	EVM scaffold1.g731 scaffold1:2256090-2257253(+)	294	1	293	KAI1788827.1	fructosamine kinase PKL/CAK/FruK [Ganoderma leucocontextum]	305	1	305	305	91.1475409836066	1.59e-211	scaffold11.t45	EVM scaffold11.g45 scaffold11:121451-123491(-)	644	1	643	KAI1797226.1	hypothetical protein LXA43DRAFT_403192 [Ganoderma leucocontextum]	775	1	775	779	77.0218228498074	1.86e-294
scaffold1.t732	EVM scaffold1.g732 scaffold1:2257575-2259055(-)	457	1	456	KAI1788826.1	cellobiohydrolaseI [Ganoderma leucocontextum]	456	1	456	456	97.8070175438597	0	scaffold11.t46	EVM scaffold11.g46 scaffold11:125929-126518(-)	153	1	152	KAI1797225.1	cytochrome c oxidase polypeptide IV [Ganoderma leucocontextum]	152	1	152	152	98.6842105263158	2.21e-100
scaffold1.t733	EVM scaffold1.g733 scaffold1:2260945-2265097(+)	1223	1	1222	KAI1788825.1	DNA-dependent RNA polymerase II second largest subunit [Ganoderma leucocontextum]	1222	1	1222	1222	99.6726677577741	0	scaffold11.t47	EVM scaffold11.g47 scaffold11:127164-130350(+)	696	1	695	KAI1797224.1	Sodium/calcium exchanger protein-domain-containing protein [Ganoderma leucocontextum]	691	1	691	696	96.8390804597701	0
scaffold1.t734	EVM scaffold1.g734 scaffold1:2265178-2267595(-)	558	1	557	KAI1788824.1	lung seven transmembrane receptor-domain-containing protein [Ganoderma leucocontextum]	598	1	598	599	91.652754590985	0	scaffold11.t48	EVM scaffold11.g48 scaffold11:130899-132812(-)	495	1	494	KAI1797223.1	hypothetical protein LXA43DRAFT_935649 [Ganoderma leucocontextum]	521	1	521	521	84.0690978886756	6.36e-298
scaffold1.t735	EVM scaffold1.g735 scaffold1:2267686-2269679(+)	515	45	514	KAI1788823.1	hypothetical protein LXA43DRAFT_627649 [Ganoderma leucocontextum]	470	1	470	470	99.3617021276596	0	scaffold11.t49	EVM scaffold11.g49 scaffold11:133022-135485(+)	559	1	558	KAI1797222.1	armadillo/beta-catenin/plakoglobin [Ganoderma leucocontextum]	621	1	540	558	93.9068100358423	0
scaffold1.t736	EVM scaffold1.g736 scaffold1:2270090-2270887(-)	173	1	172	KAI1788822.1	DNA-binding protein [Ganoderma leucocontextum]	252	1	172	172	97.6744186046512	2.50e-111	scaffold11.t50	EVM scaffold11.g50 scaffold11:136347-140240(+)	739	1	469	KAI1797221.1	PLP-dependent transferase [Ganoderma leucocontextum]	470	1	469	469	95.9488272921109	0
scaffold1.t737	EVM scaffold1.g737 scaffold1:2273206-2274635(+)	262	1	256	KAI1788821.1	fungal-specific transcription factor domain-containing protein [Ganoderma leucocontextum]	959	466	721	256	97.6562	2.19e-176	scaffold11.t51	EVM scaffold11.g51 scaffold11:140765-141991(-)	409	1	408	KAI1797219.1	hypothetical protein LXA43DRAFT_983301 [Ganoderma leucocontextum]	408	1	408	408	96.3235294117647	1.41e-292
scaffold1.t738	EVM scaffold1.g738 scaffold1:2275724-2277767(-)	528	42	516	KAI1788820.1	major facilitator superfamily domain-containing protein [Ganoderma leucocontextum]	484	1	475	475	98.3157894736842	0	scaffold11.t52	EVM scaffold11.g52 scaffold11:142879-144484(+)	461	1	460	KAI1797218.1	hypothetical protein LXA43DRAFT_969220 [Ganoderma leucocontextum]	473	17	473	460	94.3478260869565	0
scaffold1.t739	EVM scaffold1.g739 scaffold1:2278222-2279619(-)	428	1	427	KAI1788819.1	Pre-mRNA splicing factor-domain-containing protein [Ganoderma leucocontextum]	426	1	426	427	90.1639344262295	3.12e-206	scaffold11.t53	EVM scaffold11.g53 scaffold11:147611-148314(+)	194	47	193	KAI1797217.1	hypothetical protein LXA43DRAFT_983285 [Ganoderma leucocontextum]	205	59	205	147	98.6394557823129	3.05e-86
scaffold1.t740	EVM scaffold1.g740 scaffold1:2279856-2280874(+)	252	1	251	KAI1788818.1	hypothetical protein LXA43DRAFT_1096987 [Ganoderma leucocontextum]	283	1	283	283	84.0989399293286	8.69e-154	scaffold11.t54	EVM scaffold11.g54 scaffold11:149035-151287(-)	479	1	478	KAI1797216.1	homogentisate 1,2-dioxygenase [Ganoderma leucocontextum]	478	1	478	478	98.5355648535565	0
scaffold1.t741	EVM scaffold1.g741 scaffold1:2284901-2286523(+)	541	1	540	KAI1788817.1	hypothetical protein LXA43DRAFT_924554 [Ganoderma leucocontextum]	1040	504	1040	540	93.8888888888889	0	scaffold11.t55	EVM scaffold11.g55 scaffold11:152386-153737(-)	352	1	351	KAI1797215.1	GroES-like protein [Ganoderma leucocontextum]	351	1	351	351	97.4358974358974	3.90e-252
scaffold1.t742	EVM scaffold1.g742 scaffold1:2287075-2291089(-)	1082	7	1081	KAI1788816.1	cytoskeleton assembly control protein [Ganoderma leucocontextum]	1076	2	1076	1075	98.9767441860465	0	scaffold11.t56	EVM scaffold11.g56 scaffold11:154844-157375(-)	638	1	637	KAI1797214.1	transketolase [Ganoderma leucocontextum]	637	1	637	637	99.2150706436421	0
scaffold1.t743	EVM scaffold1.g743 scaffold1:2291253-2292081(+)	189	1	179	KAI1788815.1	mitochondrial protein required for respiration [Ganoderma leucocontextum]	292	51	229	179	98.8826815642458	8.04e-126	scaffold11.t57	EVM scaffold11.g57 scaffold11:158250-160238(+)	446	1	444	KAI1797213.1	oxalate decarboxylase [Ganoderma leucocontextum]	443	1	442	444	96.3963963963964	0
scaffold1.t744	EVM scaffold1.g744 scaffold1:2296205-2297214(+)	319	1	318	KAI1788813.1	hypothetical protein LXA43DRAFT_1158040 [Ganoderma leucocontextum]	976	659	976	318	96.5408805031446	5.45e-211	scaffold11.t58	EVM scaffold11.g58 scaffold11:160639-162984(+)	628	86	627	KAI1797212.1	hypothetical protein LXA43DRAFT_983265 [Ganoderma leucocontextum]	553	4	553	550	93.2727272727273	0
scaffold1.t745	EVM scaffold1.g745 scaffold1:2299968-2301360(+)	429	6	419	KAI1788811.1	hypothetical protein LXA43DRAFT_974660 [Ganoderma leucocontextum]	592	106	519	414	95.1690821256039	4.33e-249	scaffold11.t59	EVM scaffold11.g59 scaffold11:163744-167422(-)	754	402	753	KAI1797211.1	hypothetical protein LXA43DRAFT_983264 [Ganoderma leucocontextum]	419	77	419	352	89.7727272727273	1.73e-215
scaffold1.t746	EVM scaffold1.g746 scaffold1:2304990-2306136(+)	306	1	305	KAI1788809.1	ribonuclease T2 [Ganoderma leucocontextum]	305	1	305	305	98.0327868852459	7.93e-231	scaffold11.t60	EVM scaffold11.g60 scaffold11:167994-169033(-)	245	1	244	KAI1797210.1	hypothetical protein LXA43DRAFT_402133 [Ganoderma leucocontextum]	236	1	236	246	91.869918699187	2.23e-150
scaffold1.t747	EVM scaffold1.g747 scaffold1:2306457-2307269(+)	271	1	270	KAI1788808.1	hypothetical protein LXA43DRAFT_1024090 [Ganoderma leucocontextum]	288	56	288	270	82.2222222222222	2.46e-150	scaffold11.t61	EVM scaffold11.g61 scaffold11:169965-171340(-)	435	1	434	KAI1797209.1	hypothetical protein LXA43DRAFT_402137 [Ganoderma leucocontextum]	436	1	436	440	85.2272727272727	2.50e-263
scaffold1.t748	EVM scaffold1.g748 scaffold1:2307751-2309449(+)	511	1	510	KAI1788807.1	DHS-like NAD/FAD-binding domain-containing protein [Ganoderma leucocontextum]	510	1	510	510	93.921568627451	0	scaffold11.t62	EVM scaffold11.g62 scaffold11:171997-173095(-)	268	2	267	KAI1797208.1	hypothetical protein LXA43DRAFT_402017 [Ganoderma leucocontextum]	267	4	267	266	94.3609022556391	1.02e-173
scaffold1.t749	EVM scaffold1.g749 scaffold1:2309704-2310373(-)	164	1	163	KAI1788806.1	subunit common to RNA polymerase I [Ganoderma leucocontextum]	165	1	165	165	95.7575757575758	2.36e-94	scaffold11.t63	EVM scaffold11.g63 scaffold11:173885-178199(-)	1137	1	1136	KAI1797207.1	P-loop containing nucleoside triphosphate hydrolase protein [Ganoderma leucocontextum]	1139	1	1139	1141	95.0043821209465	0
scaffold1.t750	EVM scaffold1.g750 scaffold1:2311718-2312745(+)	267	1	254	PIL31816.1	hypothetical protein GSI_06520 [Ganoderma sinense ZZ0214-1]	1168	94	348	255	81.1764705882353	2.55e-134	scaffold11.t64	EVM scaffold11.g64 scaffold11:178970-182382(-)	1030	3	1029	KAI1787558.1	hypothetical protein LXA43DRAFT_1028749 [Ganoderma leucocontextum]	1005	2	1005	1054	54.2694	1.34e-295
scaffold1.t751	EVM scaffold1.g751 scaffold1:2316077-2317779(+)	444	2	443	KAI1788803.1	alpha/beta-hydrolase [Ganoderma leucocontextum]	457	3	457	457	90.5908096280088	1.43e-304	scaffold11.t65	EVM scaffold11.g65 scaffold11:183054-183787(+)	207	49	206	KAI1787561.1	hypothetical protein LXA43DRAFT_705991 [Ganoderma leucocontextum]	159	2	159	158	81.6455696202532	5.99e-100
scaffold1.t752	EVM scaffold1.g752 scaffold1:2318276-2319798(+)	456	1	455	KAI1788802.1	hypothetical protein LXA43DRAFT_1024067 [Ganoderma leucocontextum]	528	74	528	455	96.9230769230769	2.43e-261	scaffold11.t66	EVM scaffold11.g66 scaffold11:184251-186776(-)	558	1	557	KAI1797206.1	general substrate transporter [Ganoderma leucocontextum]	557	1	557	557	98.5637342908438	0
scaffold1.t753	EVM scaffold1.g753 scaffold1:2320785-2322216(-)	419	1	418	KAI1788801.1	hypothetical protein LXA43DRAFT_894137 [Ganoderma leucocontextum]	493	74	493	420	97.6190476190476	5.18e-291	scaffold11.t67	EVM scaffold11.g67 scaffold11:188096-190422(-)	472	1	448	PIL35656.1	hypothetical protein GSI_02386 [Ganoderma sinense ZZ0214-1]	457	1	449	449	82.1826280623608	2.07e-223
scaffold1.t754	EVM scaffold1.g754 scaffold1:2324371-2327343(-)	659	1	644	TFY52687.1	hypothetical protein EVJ58_g9873 [Rhodofomes roseus]	641	1	640	644	84.472049689441	0	scaffold11.t68	EVM scaffold11.g68 scaffold11:190674-192027(-)	432	1	431	KAI1797203.1	hypothetical protein LXA43DRAFT_401804 [Ganoderma leucocontextum]	585	161	585	435	85.9770114942529	2.27e-243
scaffold1.t755	EVM scaffold1.g755 scaffold1:2327762-2329557(+)	503	1	502	PIL31823.1	cytochrome P450 [Ganoderma sinense ZZ0214-1]	520	1	520	520	82.5	0	scaffold11.t69	EVM scaffold11.g69 scaffold11:193131-194611(-)	201	1	193	KAI1797202.1	hypothetical protein LXA43DRAFT_878190, partial [Ganoderma leucocontextum]	345	100	290	198	80.3030303030303	1.07e-88
scaffold1.t756	EVM scaffold1.g756 scaffold1:2329938-2331485(+)	498	12	485	KAI1788797.1	seryl-tRNA synthetase [Ganoderma leucocontextum]	1139	182	655	474	94.3037974683544	7.17e-309	scaffold11.t70	EVM scaffold11.g70 scaffold11:199575-201927(+)	745	1	744	PIL35654.1	transcription factor [Ganoderma sinense ZZ0214-1]	744	1	744	747	79.7858099062918	0
scaffold1.t757	EVM scaffold1.g757 scaffold1:2331856-2333882(+)	491	7	490	KAI1788797.1	seryl-tRNA synthetase [Ganoderma leucocontextum]	1139	656	1139	484	96.900826446281	2.76e-296	scaffold11.t71	EVM scaffold11.g71 scaffold11:202872-203830(-)	248	1	247	KAI1797200.1	hypothetical protein LXA43DRAFT_910390 [Ganoderma leucocontextum]	230	1	230	247	87.8542510121457	3.36e-149
scaffold1.t758	EVM scaffold1.g758 scaffold1:2334107-2336110(-)	401	59	385	KAI1788796.1	small-subunit processome [Ganoderma leucocontextum]	335	11	335	327	97.5535168195719	1.08e-205	scaffold11.t72	EVM scaffold11.g72 scaffold11:204410-207224(+)	710	1	709	KAI1797199.1	methionyl-tRNA synthetase [Ganoderma leucocontextum]	708	1	708	709	98.3074753173484	0
scaffold1.t759	EVM scaffold1.g759 scaffold1:2336520-2337076(-)	164	1	153	KAI1788795.1	hypothetical protein LXA43DRAFT_1024028 [Ganoderma leucocontextum]	375	1	153	153	98.0392156862745	4.72e-101	scaffold11.t73	EVM scaffold11.g73 scaffold11:208064-209425(+)	313	1	312	KAI1797198.1	alpha/beta-hydrolase [Ganoderma leucocontextum]	311	1	311	312	96.1538461538462	1.46e-218
scaffold1.t760	EVM scaffold1.g760 scaffold1:2337432-2339035(-)	366	1	365	KAI1788794.1	PLC-like phosphodiesterase [Ganoderma leucocontextum]	365	1	365	365	98.0821917808219	8.90e-256	scaffold11.t74	EVM scaffold11.g74 scaffold11:209616-210227(-)	184	3	183	KAI1797197.1	hypothetical protein LXA43DRAFT_1089086 [Ganoderma leucocontextum]	182	1	182	183	89.6174863387978	4.17e-113
scaffold1.t761	EVM scaffold1.g761 scaffold1:2341733-2342068(+)	64	1	63	XP_007359895.1	uncharacterized protein DICSQDRAFT_47418 [Dichomitus squalens LYAD-421 SS1] EJF66814.1 hypothetical protein DICSQDRAFT_47418 [Dichomitus squalens LYAD-421 SS1] TBU34786.1 hypothetical protein BD311DRAFT_773829 [Dichomitus squalens] TBU49871.1 hypothetical protein BD309DRAFT_850379 [Dichomitus squalens] TBU63820.1 hypothetical protein BD310DRAFT_944906 [Dichomitus squalens]	63	1	63	63	96.8253968253968	2.65e-46	scaffold11.t75	EVM scaffold11.g75 scaffold11:210938-212722(-)	574	1	558	KAI1797196.1	hypothetical protein LXA43DRAFT_910382, partial [Ganoderma leucocontextum]	562	6	562	565	63.0088495575221	7.95e-230
scaffold1.t762	EVM scaffold1.g762 scaffold1:2343579-2346666(-)	843	1	842	KAI1788792.1	eukaryotic translation elongation factor 2 [Ganoderma leucocontextum]	842	1	842	842	99.7624703087886	0	scaffold11.t76	EVM scaffold11.g76 scaffold11:213775-214884(-)	281	1	280	KAI1797195.1	tRNAHis guanylyltransferase [Ganoderma leucocontextum]	280	1	280	280	92.5	5.53e-189
scaffold1.t763	EVM scaffold1.g763 scaffold1:2347327-2348113(+)	246	1	245	KAI1788791.1	acyl-CoA N-acyltransferase [Ganoderma leucocontextum]	245	1	245	245	97.1428571428571	3.23e-175	scaffold11.t77	EVM scaffold11.g77 scaffold11:215233-215988(+)	226	1	225	KAI1797194.1	hypothetical protein LXA43DRAFT_1089083 [Ganoderma leucocontextum]	204	1	204	225	90.2222222222222	3.89e-134
scaffold1.t764	EVM scaffold1.g764 scaffold1:2349750-2351556(+)	566	1	565	KAI1788789.1	pali-domain-containing protein [Ganoderma leucocontextum]	583	1	583	587	91.8228279386712	0	scaffold11.t78	EVM scaffold11.g78 scaffold11:216299-217626(-)	210	23	209	KAI1797193.1	cysteine proteinase [Ganoderma leucocontextum]	544	358	544	187	98.9304812834225	7.01e-119
scaffold1.t765	EVM scaffold1.g765 scaffold1:2352062-2353841(-)	411	1	410	KAI1788788.1	Arginase/deacetylase [Ganoderma leucocontextum]	401	1	401	410	94.6341463414634	1.75e-278	scaffold11.t79	EVM scaffold11.g79 scaffold11:222185-224576(+)	447	1	446	KAI1797191.1	oxalate decarboxylase [Ganoderma leucocontextum]	446	1	446	446	96.1883408071749	3.79e-314
scaffold1.t766	EVM scaffold1.g766 scaffold1:2354305-2355350(-)	263	1	259	PIL31835.1	hypothetical protein GSI_06539 [Ganoderma sinense ZZ0214-1]	280	1	262	262	93.1297709923664	5.43e-173	scaffold11.t80	EVM scaffold11.g80 scaffold11:225093-228669(-)	1134	1	1116	KAI1797190.1	hypothetical protein LXA43DRAFT_401040 [Ganoderma leucocontextum]	1219	83	1202	1147	62.5980819529207	0
scaffold1.t767	EVM scaffold1.g767 scaffold1:2358896-2360908(+)	518	1	517	KAI1788786.1	WD40 repeat-like protein [Ganoderma leucocontextum]	591	75	591	517	97.4854932301741	0	scaffold11.t81	EVM scaffold11.g81 scaffold11:230108-232008(+)	612	1	611	KAI1797189.1	hypothetical protein LXA43DRAFT_1138397 [Ganoderma leucocontextum]	464	1	464	620	61.1290322580645	4.06e-215
scaffold1.t768	EVM scaffold1.g768 scaffold1:2361218-2362496(+)	335	4	334	KAI1788785.1	Bax inhibitor family protein [Ganoderma leucocontextum]	331	1	331	331	98.4894259818731	1.01e-231	scaffold11.t82	EVM scaffold11.g82 scaffold11:232163-233458(-)	290	1	289	KAI1797188.1	alpha/beta-hydrolase [Ganoderma leucocontextum]	321	36	321	291	89.3470790378007	8.02e-185
scaffold1.t769	EVM scaffold1.g769 scaffold1:2362690-2365292(-)	704	1	703	KAI1788784.1	Sec1-like protein [Ganoderma leucocontextum]	703	1	703	703	97.0128022759602	0	scaffold11.t83	EVM scaffold11.g83 scaffold11:236093-238568(+)	531	3	529	KAI1797187.1	feruloyl esterase-like protein [Ganoderma leucocontextum]	536	5	536	535	93.0841121495327	0
scaffold1.t770	EVM scaffold1.g770 scaffold1:2366693-2371153(+)	1322	1	1320	KAI1788782.1	hypothetical protein LXA43DRAFT_1023967 [Ganoderma leucocontextum]	1345	25	1344	1320	96.5909090909091	0	scaffold11.t84	EVM scaffold11.g84 scaffold11:239035-240379(-)	337	1	336	KAI1797186.1	aquaporin-like protein [Ganoderma leucocontextum]	333	1	333	336	95.5357142857143	1.47e-225
scaffold1.t771	EVM scaffold1.g771 scaffold1:2372019-2374806(-)	727	171	726	KAI1788781.1	glycoside hydrolase family 16 protein [Ganoderma leucocontextum]	600	45	600	556	97.4820143884892	0	scaffold11.t85	EVM scaffold11.g85 scaffold11:241706-243001(+)	313	1	312	KAI1797184.1	3-oxo-5-alpha-steroid 4-dehydrogenase-domain-containing protein [Ganoderma leucocontextum]	312	1	312	312	98.0769230769231	2.00e-223
scaffold1.t772	EVM scaffold1.g772 scaffold1:2375006-2376919(-)	493	1	492	KAI1788780.1	beta-glucan synthesis-associated protein [Ganoderma leucocontextum]	597	106	597	492	95.9349593495935	0	scaffold11.t86	EVM scaffold11.g86 scaffold11:243167-245100(-)	328	1	327	KAI1797183.1	Arv1-domain-containing protein [Ganoderma leucocontextum]	327	1	327	327	96.9418960244648	3.02e-237
scaffold1.t773	EVM scaffold1.g773 scaffold1:2383740-2384563(+)	237	1	236	KAI1788776.1	hypothetical protein LXA43DRAFT_1023954 [Ganoderma leucocontextum]	320	57	292	236	94.4915254237288	3.72e-162	scaffold11.t87	EVM scaffold11.g87 scaffold11:245692-247422(+)	351	1	350	KAI1797182.1	hypothetical protein LXA43DRAFT_1177267 [Ganoderma leucocontextum]	350	1	350	350	96.5714285714286	1.02e-242
scaffold1.t774	EVM scaffold1.g774 scaffold1:2385211-2386688(+)	434	1	433	KAI1788775.1	hypothetical protein LXA43DRAFT_1023952 [Ganoderma leucocontextum]	433	1	433	433	94.919168591224	5.14e-294	scaffold11.t88	EVM scaffold11.g88 scaffold11:249562-250124(-)	129	3	128	KAI1797181.1	heat shock factor binding protein 1-domain-containing protein [Ganoderma leucocontextum]	128	3	128	126	98.4126984126984	2.18e-75
scaffold1.t775	EVM scaffold1.g775 scaffold1:2387088-2387997(+)	213	1	212	PIL31848.1	transcription factor [Ganoderma sinense ZZ0214-1]	212	1	212	212	98.5849056603774	2.55e-142	scaffold11.t89	EVM scaffold11.g89 scaffold11:251581-252878(+)	348	1	347	KAI1797180.1	terpenoid synthase [Ganoderma leucocontextum]	347	1	347	347	97.9827089337176	1.54e-256
scaffold1.t776	EVM scaffold1.g776 scaffold1:2388624-2390780(+)	558	1	557	KAI1788773.1	NADPH oxidase [Ganoderma leucocontextum]	557	1	557	557	97.8456014362657	0	scaffold11.t90	EVM scaffold11.g90 scaffold11:259295-260963(+)	463	1	462	KAI1797178.1	Gti1/Pac2 family-domain-containing protein [Ganoderma leucocontextum]	538	74	538	465	97.8494623655914	0
scaffold1.t777	EVM scaffold1.g777 scaffold1:2391151-2394077(+)	708	1	707	KAI1788772.1	ATP-dependent DNA helicase [Ganoderma leucocontextum]	713	1	713	713	95.3716690042076	0	scaffold11.t91	EVM scaffold11.g91 scaffold11:261264-263160(-)	434	37	433	KAI1797177.1	transcription factor Tfb2 [Ganoderma leucocontextum]	486	90	486	397	99.2443324937028	8.21e-281
scaffold1.t778	EVM scaffold1.g778 scaffold1:2394497-2397327(+)	801	1	800	PIL31851.1	transporter [Ganoderma sinense ZZ0214-1]	795	1	795	800	91.125	0	scaffold11.t92	EVM scaffold11.g92 scaffold11:263754-264975(+)	235	1	234	KAI1797176.1	ankyrin repeat-containing domain protein [Ganoderma leucocontextum]	234	1	234	234	99.1452991452991	2.22e-84
scaffold1.t779	EVM scaffold1.g779 scaffold1:2397357-2397981(-)	185	1	107	KAI1788770.1	hypothetical protein LXA43DRAFT_625381 [Ganoderma leucocontextum]	144	32	133	107	77.5700934579439	1.18e-43	scaffold11.t93	EVM scaffold11.g93 scaffold11:265488-266742(-)	371	1	362	KAI1797175.1	terpenoid synthase [Ganoderma leucocontextum]	385	23	385	363	97.2451790633609	7.85e-263
scaffold1.t780	EVM scaffold1.g780 scaffold1:2398492-2399706(+)	274	1	273	KAI1788769.1	hypothetical protein LXA43DRAFT_1063322 [Ganoderma leucocontextum]	273	1	273	273	98.1684981684982	9.66e-159	scaffold11.t94	EVM scaffold11.g94 scaffold11:268814-270660(+)	472	37	471	KAI1797174.1	hypothetical protein LXA43DRAFT_877820 [Ganoderma leucocontextum]	435	1	435	435	95.8620689655172	1.50e-301
scaffold1.t781	EVM scaffold1.g781 scaffold1:2400837-2402289(-)	432	1	431	KAI1788768.1	hypothetical protein LXA43DRAFT_624716 [Ganoderma leucocontextum]	524	94	524	431	94.8955916473318	2.19e-280	scaffold11.t95	EVM scaffold11.g95 scaffold11:270762-272199(-)	280	5	279	KAI1797173.1	Aldo/keto reductase [Ganoderma leucocontextum]	283	9	283	275	98.9090909090909	6.54e-202
scaffold1.t782	EVM scaffold1.g782 scaffold1:2403496-2404364(+)	262	1	261	KAI1788767.1	Ser/Thr protein phosphatase protein [Ganoderma leucocontextum]	296	36	296	261	95.4022988505747	8.92e-187	scaffold11.t96	EVM scaffold11.g96 scaffold11:273511-274779(+)	401	1	400	KAI1797172.1	hypothetical protein LXA43DRAFT_983033 [Ganoderma leucocontextum]	627	206	627	422	86.2559241706161	2.94e-243
scaffold1.t783	EVM scaffold1.g783 scaffold1:2405271-2407057(+)	523	1	522	KAI1788766.1	fatty acid/sphingolipid desaturase [Ganoderma leucocontextum]	522	1	522	527	84.0607210626186	1.96e-311	scaffold11.t97	EVM scaffold11.g97 scaffold11:277408-278899(+)	439	10	438	KAI1797171.1	hypothetical protein LXA43DRAFT_399508 [Ganoderma leucocontextum]	503	71	503	438	87.6712328767123	1.35e-245
scaffold1.t784	EVM scaffold1.g784 scaffold1:2407344-2408146(-)	209	1	208	KAI1788765.1	60S ribosomal protein L13 [Ganoderma leucocontextum]	208	1	208	208	93.75	5.23e-124	scaffold11.t98	EVM scaffold11.g98 scaffold11:283208-283566(+)	95	1	94	KAI1797170.1	hypothetical protein LXA43DRAFT_877797 [Ganoderma leucocontextum]	94	1	94	94	91.4893617021277	2.67e-51
scaffold1.t785	EVM scaffold1.g785 scaffold1:2410808-2411611(+)	209	1	208	KAI1788765.1	60S ribosomal protein L13 [Ganoderma leucocontextum]	208	1	208	208	98.0769230769231	1.86e-133	scaffold11.t99	EVM scaffold11.g99 scaffold11:284527-288132(+)	957	1	956	KAI1797169.1	tRNA synthetases class II (A)-domain-containing protein [Ganoderma leucocontextum]	978	23	978	956	98.1171548117155	0
scaffold1.t786	EVM scaffold1.g786 scaffold1:2411898-2413684(-)	523	1	522	KAI1788766.1	fatty acid/sphingolipid desaturase [Ganoderma leucocontextum]	522	1	522	522	98.4674329501916	0	scaffold11.t100	EVM scaffold11.g100 scaffold11:289388-291246(+)	484	1	483	KAI1797168.1	MFS general substrate transporter [Ganoderma leucocontextum]	483	1	483	483	95.6521739130435	0
scaffold1.t787	EVM scaffold1.g787 scaffold1:2414584-2415452(-)	262	1	261	KAI1788767.1	Ser/Thr protein phosphatase protein [Ganoderma leucocontextum]	296	36	296	261	95.4022988505747	4.42e-187	scaffold11.t101	EVM scaffold11.g101 scaffold11:294342-296701(+)	468	1	467	KAI1797166.1	oxalate decarboxylase [Ganoderma leucocontextum]	467	1	467	467	98.0728051391863	0
scaffold1.t788	EVM scaffold1.g788 scaffold1:2416659-2418111(+)	432	1	431	KAI1788768.1	hypothetical protein LXA43DRAFT_624716 [Ganoderma leucocontextum]	524	94	524	431	94.8955916473318	2.19e-280	scaffold11.t102	EVM scaffold11.g102 scaffold11:299404-300417(+)	319	1	318	KAI1797165.1	hypothetical protein LXA43DRAFT_399114 [Ganoderma leucocontextum]	321	1	321	321	92.8348909657321	3.08e-208
scaffold1.t789	EVM scaffold1.g789 scaffold1:2419242-2420456(-)	274	1	273	KAI1788769.1	hypothetical protein LXA43DRAFT_1063322 [Ganoderma leucocontextum]	273	1	273	273	98.1684981684982	9.66e-159	scaffold11.t103	EVM scaffold11.g103 scaffold11:303826-306080(+)	672	1	671	KAI1797164.1	hypothetical protein LXA43DRAFT_399066 [Ganoderma leucocontextum]	698	1	698	698	93.6962750716332	0
scaffold1.t790	EVM scaffold1.g790 scaffold1:2420964-2421588(+)	185	1	107	KAI1788770.1	hypothetical protein LXA43DRAFT_625381 [Ganoderma leucocontextum]	144	32	133	107	77.5700934579439	1.18e-43	scaffold110.t1	EVM scaffold110.g1 scaffold110:169-624(-)	152	69	151	PIL34190.1	hypothetical protein GSI_03901 [Ganoderma sinense ZZ0214-1]	150	2	85	87	59.7701149425287	3.54e-22
scaffold1.t791	EVM scaffold1.g791 scaffold1:2421618-2424448(-)	801	1	800	PIL31851.1	transporter [Ganoderma sinense ZZ0214-1]	795	1	795	800	91.125	0	scaffold110.t2	EVM scaffold110.g2 scaffold110:1235-2670(-)	441	1	440	KAI1796438.1	carbamoyl phosphate synthase small subunit, partial [Ganoderma leucocontextum]	441	1	440	440	98.4090909090909	0
scaffold1.t792	EVM scaffold1.g792 scaffold1:2424865-2426381(-)	394	1	393	KAI1788772.1	ATP-dependent DNA helicase [Ganoderma leucocontextum]	713	318	713	396	95.959595959596	3.02e-271	scaffold110.t3	EVM scaffold110.g3 scaffold110:3164-4967(+)	542	1	498	KAI1796439.1	hypothetical protein LXA43DRAFT_879974 [Ganoderma leucocontextum]	546	1	498	498	92.1686746987952	3.74e-292
scaffold1.t793	EVM scaffold1.g793 scaffold1:2427386-2428254(+)	262	1	261	KAI1788767.1	Ser/Thr protein phosphatase protein [Ganoderma leucocontextum]	296	36	296	261	94.6360153256705	7.32e-186	scaffold110.t4	EVM scaffold110.g4 scaffold110:5312-8576(+)	887	44	886	KAI1796440.1	hypothetical protein LXA43DRAFT_912176 [Ganoderma leucocontextum]	811	1	811	843	89.3238434163701	0
scaffold1.t794	EVM scaffold1.g794 scaffold1:2429154-2430940(+)	523	1	522	KAI1788766.1	fatty acid/sphingolipid desaturase [Ganoderma leucocontextum]	522	1	522	522	98.4674329501916	0	scaffold110.t5	EVM scaffold110.g5 scaffold110:9049-14818(-)	1722	1	1721	KAI1796441.1	hypothetical protein LXA43DRAFT_1079598 [Ganoderma leucocontextum]	1760	1	1760	1789	85.1872554499721	0
scaffold1.t795	EVM scaffold1.g795 scaffold1:2431227-2432029(-)	209	1	208	KAI1788765.1	60S ribosomal protein L13 [Ganoderma leucocontextum]	208	1	208	208	98.0769230769231	1.86e-133	scaffold110.t6	EVM scaffold110.g6 scaffold110:14974-15344(+)	70	1	67	KAI1796442.1	hypothetical protein LXA43DRAFT_1090001 [Ganoderma leucocontextum]	74	1	67	67	98.5074626865672	4.64e-46
scaffold1.t796	EVM scaffold1.g796 scaffold1:2433162-2434995(+)	399	1	398	KAI1788764.1	UROD/MetE-like protein [Ganoderma leucocontextum]	395	1	395	398	95.2261306532663	3.67e-280	scaffold110.t7	EVM scaffold110.g7 scaffold110:16077-18028(-)	458	6	457	KAI1796443.1	G-alpha-domain-containing protein [Ganoderma leucocontextum]	452	1	452	452	96.4601769911504	1.05e-313
scaffold1.t797	EVM scaffold1.g797 scaffold1:2436025-2437128(+)	316	1	315	KAI1788763.1	hypothetical protein LXA43DRAFT_624967 [Ganoderma leucocontextum]	473	130	473	345	89.2753623188406	1.02e-214	scaffold110.t8	EVM scaffold110.g8 scaffold110:21108-23217(+)	514	148	513	KAI1796445.1	hypothetical protein LXA43DRAFT_987709 [Ganoderma leucocontextum]	315	3	315	369	78.319783197832	1.09e-179
scaffold1.t798	EVM scaffold1.g798 scaffold1:2437655-2439400(-)	561	1	560	KAI1788762.1	imidazole glycerol phosphate synthase HisHF [Ganoderma leucocontextum]	560	1	560	560	97.3214285714286	0	scaffold110.t9	EVM scaffold110.g9 scaffold110:23723-25422(-)	531	1	530	KAI1796446.1	CCAAT-binding transcription factor (CBF-B/NF-YA) subunit B-domain-containing protein [Ganoderma leucocontextum]	526	1	526	532	92.1052631578947	2.36e-252
scaffold1.t799	EVM scaffold1.g799 scaffold1:2439670-2441113(+)	462	1	461	KAI1788761.1	hypothetical protein LXA43DRAFT_624639 [Ganoderma leucocontextum]	461	1	461	461	98.6984815618221	0	scaffold110.t10	EVM scaffold110.g10 scaffold110:25589-26631(+)	235	1	232	KAI1796447.1	hypothetical protein LXA43DRAFT_1079602, partial [Ganoderma leucocontextum]	261	1	232	232	88.3620689655172	1.55e-107
scaffold1.t800	EVM scaffold1.g800 scaffold1:2441497-2442751(-)	340	1	339	KAI1788760.1	putative RAD1 protein [Ganoderma leucocontextum]	339	1	339	339	99.7050147492625	1.62e-238	scaffold110.t11	EVM scaffold110.g11 scaffold110:27601-30371(+)	603	1	602	KAI1796448.1	alcohol oxidase [Ganoderma leucocontextum]	602	1	602	602	96.6777408637874	0
scaffold1.t801	EVM scaffold1.g801 scaffold1:2443061-2444093(-)	267	25	266	KAI1788759.1	ribosomal protein L4 domain-containing protein [Ganoderma leucocontextum]	293	52	293	242	97.9338842975207	3.81e-168	scaffold110.t12	EVM scaffold110.g12 scaffold110:30802-32370(+)	485	1	484	KAI1796449.1	C2H2 type zinc-finger-domain-containing protein [Ganoderma leucocontextum]	483	1	483	484	96.6942148760331	3.86e-287
scaffold1.t802	EVM scaffold1.g802 scaffold1:2444466-2445050(+)	145	1	144	KAI1788758.1	ribosomal protein S9 [Ganoderma leucocontextum]	144	1	144	144	100	7.25e-93	scaffold110.t13	EVM scaffold110.g13 scaffold110:32747-37381(-)	1435	1	1434	KAI1796450.1	cortical protein marker for cell polarity-domain-containing protein [Ganoderma leucocontextum]	1432	1	1432	1434	97.2803347280335	0
scaffold1.t803	EVM scaffold1.g803 scaffold1:2446557-2448481(+)	547	1	546	KAI1788757.1	hypothetical protein LXA43DRAFT_624382 [Ganoderma leucocontextum]	795	230	795	571	89.6672504378284	2.17e-313	scaffold110.t14	EVM scaffold110.g14 scaffold110:37898-39300(+)	349	1	344	KAI1796451.1	aromatic compound dioxygenase [Ganoderma leucocontextum]	344	1	344	344	97.9651162790698	9.65e-255
scaffold1.t804	EVM scaffold1.g804 scaffold1:2448676-2449297(-)	169	1	168	KAI1788756.1	hypothetical protein LXA43DRAFT_894052 [Ganoderma leucocontextum]	168	1	168	168	97.6190476190476	1.88e-102	scaffold110.t15	EVM scaffold110.g15 scaffold110:39509-40126(-)	163	1	162	KAI1796452.1	hypothetical protein LXA43DRAFT_620283 [Ganoderma leucocontextum]	162	1	162	162	96.9135802469136	3.03e-96
scaffold1.t805	EVM scaffold1.g805 scaffold1:2452190-2454664(-)	730	1	729	KAI1788754.1	hypothetical protein LXA43DRAFT_924461 [Ganoderma leucocontextum]	730	1	730	730	91.7808219178082	0	scaffold110.t16	EVM scaffold110.g16 scaffold110:40619-41125(+)	169	1	168	KAI1796453.1	hypothetical protein LXA43DRAFT_987734 [Ganoderma leucocontextum]	170	1	170	170	98.8235294117647	8.40e-95
scaffold1.t806	EVM scaffold1.g806 scaffold1:2455115-2455930(+)	254	1	75	KAI1788753.1	hypothetical protein LXA43DRAFT_1096932 [Ganoderma leucocontextum]	282	1	75	75	100	1.18e-40	scaffold110.t17	EVM scaffold110.g17 scaffold110:41848-42401(+)	103	1	74	KAI1796454.1	hypothetical protein LXA43DRAFT_1057754 [Ganoderma leucocontextum]	102	1	74	74	95.9459459459459	2.58e-39
scaffold1.t807	EVM scaffold1.g807 scaffold1:2456307-2457215(-)	192	1	191	KAI1788752.1	nuclear movement protein nudC [Ganoderma leucocontextum]	191	1	191	191	97.9057591623037	3.17e-128	scaffold110.t18	EVM scaffold110.g18 scaffold110:42632-43309(-)	226	1	225	KAI1796455.1	hypothetical protein LXA43DRAFT_620346 [Ganoderma leucocontextum]	225	1	225	225	97.3333333333333	4.72e-149
scaffold1.t808	EVM scaffold1.g808 scaffold1:2457483-2460120(+)	701	1	700	KAI1788751.1	PINIT domain-containing protein [Ganoderma leucocontextum]	700	1	700	700	96.2857142857143	0	scaffold110.t19	EVM scaffold110.g19 scaffold110:43685-45889(+)	456	1	455	KAI1796456.1	S-adenosylmethionine decarboxylase [Ganoderma leucocontextum]	455	1	455	455	96.9230769230769	0
scaffold1.t809	EVM scaffold1.g809 scaffold1:2460598-2461953(+)	313	1	312	KAI1788750.1	mitochondrial carrier [Ganoderma leucocontextum]	312	1	312	312	100	5.51e-221	scaffold110.t20	EVM scaffold110.g20 scaffold110:48535-50071(+)	445	1	444	KAI1796458.1	protein serine/threonine phosphatase 2C [Ganoderma leucocontextum]	444	1	444	444	98.4234234234234	0
scaffold1.t810	EVM scaffold1.g810 scaffold1:2462213-2464750(+)	686	1	685	KAI1788749.1	P-loop containing nucleoside triphosphate hydrolase protein [Ganoderma leucocontextum]	685	1	685	685	96.4963503649635	0	scaffold110.t21	EVM scaffold110.g21 scaffold110:50467-51806(-)	402	26	401	KAI1796459.1	hypothetical protein LXA43DRAFT_879631 [Ganoderma leucocontextum]	477	55	477	423	82.9787234042553	7.01e-239
scaffold1.t811	EVM scaffold1.g811 scaffold1:2466767-2469923(-)	797	5	796	KAI1788747.1	indigoidine synthase A-like protein [Ganoderma leucocontextum]	794	3	794	792	95.4545454545455	0	scaffold110.t22	EVM scaffold110.g22 scaffold110:54110-55043(+)	229	1	228	KAI1796460.1	hypothetical protein LXA43DRAFT_987753 [Ganoderma leucocontextum]	228	1	228	228	97.3684210526316	4.74e-155
scaffold1.t812	EVM scaffold1.g812 scaffold1:2471344-2472152(-)	227	1	226	XP_007360267.1	uncharacterized protein DICSQDRAFT_164611 [Dichomitus squalens LYAD-421 SS1] EJF66772.1 hypothetical protein DICSQDRAFT_164611 [Dichomitus squalens LYAD-421 SS1] TBU45106.1 hypothetical protein BD309DRAFT_956958 [Dichomitus squalens] TBU63866.1 hypothetical protein BD310DRAFT_807767 [Dichomitus squalens]	359	1	226	226	94.2477876106195	1.10e-144	scaffold110.t23	EVM scaffold110.g23 scaffold110:55927-58088(-)	648	1	647	KAI1796461.1	Dfp1/Him1, central region-domain-containing protein [Ganoderma leucocontextum]	646	1	646	647	94.2812982998454	0
scaffold1.t813	EVM scaffold1.g813 scaffold1:2472490-2474069(-)	340	1	339	KAI1797954.1	N-terminal nucleophile aminohydrolase [Ganoderma leucocontextum]	339	1	339	339	97.6401179941003	1.91e-246	scaffold110.t24	EVM scaffold110.g24 scaffold110:59114-62792(+)	1053	15	1052	KAI1796462.1	Spc98 family-domain-containing protein, partial [Ganoderma leucocontextum]	1036	1	1036	1039	89.990375360924	0
scaffold1.t814	EVM scaffold1.g814 scaffold1:2474443-2476360(-)	551	1	550	KAI1797953.1	phosphoacetylglucosamine mutase [Ganoderma leucocontextum]	550	1	550	550	95.6363636363636	0	scaffold110.t25	EVM scaffold110.g25 scaffold110:63428-65527(-)	665	1	664	KAI1796463.1	P-loop containing nucleoside triphosphate hydrolase protein [Ganoderma leucocontextum]	667	1	667	667	94.7526236881559	0
scaffold1.t815	EVM scaffold1.g815 scaffold1:2476643-2477676(+)	289	1	288	KAI1797952.1	TPR-like protein [Ganoderma leucocontextum]	288	1	288	288	98.9583333333333	5.62e-202	scaffold110.t26	EVM scaffold110.g26 scaffold110:65984-67189(+)	364	1	363	KAI1796464.1	hypothetical protein LXA43DRAFT_987764 [Ganoderma leucocontextum]	362	1	362	363	90.3581267217631	4.72e-140
scaffold1.t816	EVM scaffold1.g816 scaffold1:2480700-2482244(+)	347	1	346	KAI1797950.1	hypothetical protein LXA43DRAFT_982756 [Ganoderma leucocontextum]	479	135	479	346	96.8208092485549	3.22e-244	scaffold110.t27	EVM scaffold110.g27 scaffold110:67933-70068(-)	379	135	343	KAI1796465.1	topoisomerase acting in meiosis [Ganoderma leucocontextum]	340	41	252	212	97.1698113207547	5.11e-138
scaffold1.t817	EVM scaffold1.g817 scaffold1:2482569-2487272(+)	1315	1	1314	KAI1797949.1	hypothetical protein LXA43DRAFT_982749 [Ganoderma leucocontextum]	1314	1	1314	1314	95.0532724505327	0	scaffold110.t28	EVM scaffold110.g28 scaffold110:70235-71409(-)	356	8	355	KAI1796466.1	hypothetical protein LXA43DRAFT_969929 [Ganoderma leucocontextum]	347	1	347	348	98.8505747126437	7.11e-255
scaffold1.t818	EVM scaffold1.g818 scaffold1:2487402-2487992(-)	197	1	196	KAI1797948.1	flavoprotein [Ganoderma leucocontextum]	196	1	196	196	93.8775510204082	3.69e-134	scaffold110.t29	EVM scaffold110.g29 scaffold110:72232-76451(+)	910	1	909	PIL34219.1	transporter [Ganoderma sinense ZZ0214-1]	955	1	955	960	74.7916666666667	0
scaffold1.t819	EVM scaffold1.g819 scaffold1:2489426-2489982(+)	167	1	166	KAI1797947.1	hypothetical protein LXA43DRAFT_982743 [Ganoderma leucocontextum]	419	254	419	166	95.1807228915663	4.71e-94	scaffold110.t30	EVM scaffold110.g30 scaffold110:77146-81138(+)	1261	1	1260	KAI1796469.1	RhoGAP-domain-containing protein [Ganoderma leucocontextum]	1223	1	1223	1266	89.8894154818325	0
scaffold1.t820	EVM scaffold1.g820 scaffold1:2490256-2492836(+)	749	1	748	VWO96713.1	Magnesium transporter ALR2 [Ganoderma boninense]	757	1	757	757	79.9207397622193	0	scaffold110.t31	EVM scaffold110.g31 scaffold110:82215-86485(+)	1120	1	1119	KAI1796470.1	Six-hairpin glycosidase-like protein [Ganoderma leucocontextum]	1111	1	1111	1119	97.5871313672922	0
scaffold1.t821	EVM scaffold1.g821 scaffold1:2493804-2495458(-)	494	1	493	KAI1797945.1	hypothetical protein LXA43DRAFT_982732 [Ganoderma leucocontextum]	493	1	493	493	93.7119675456389	0	scaffold110.t32	EVM scaffold110.g32 scaffold110:86942-87872(+)	293	1	292	KAI1796471.1	hypothetical protein LXA43DRAFT_621085 [Ganoderma leucocontextum]	253	1	253	292	80.8219178082192	3.54e-124
scaffold1.t822	EVM scaffold1.g822 scaffold1:2496430-2497809(+)	365	1	364	KAI1797944.1	peroxisome membrane protein [Ganoderma leucocontextum]	364	1	364	364	97.8021978021978	5.32e-252	scaffold110.t33	EVM scaffold110.g33 scaffold110:89196-92521(-)	958	1	957	KAI1796472.1	hypothetical protein LXA43DRAFT_1157771 [Ganoderma leucocontextum]	957	1	957	957	98.3281086729363	0
scaffold1.t823	EVM scaffold1.g823 scaffold1:2499128-2500173(-)	262	1	261	KAI1797942.1	NAD(P)-binding protein [Ganoderma leucocontextum]	261	1	261	261	99.6168582375479	1.37e-184	scaffold111.t2	EVM scaffold111.g2 scaffold111:3644-6359(-)	611	1	610	PIL25969.1	hypothetical protein GSI_11723 [Ganoderma sinense ZZ0214-1]	610	1	610	610	90.8196721311475	0
scaffold1.t824	EVM scaffold1.g824 scaffold1:2500630-2502033(+)	341	1	340	KAI1797941.1	IlvN-domain-containing protein [Ganoderma leucocontextum]	340	1	340	340	99.4117647058823	4.11e-237	scaffold111.t3	EVM scaffold111.g3 scaffold111:10945-12642(+)	447	26	446	KAI1789681.1	kinase-like protein [Ganoderma leucocontextum]	489	66	489	424	96.6981132075472	1.07e-287
scaffold1.t825	EVM scaffold1.g825 scaffold1:2503223-2504724(+)	345	1	344	TBU35319.1	splicing factor CC1-like protein [Dichomitus squalens] TBU63883.1 splicing factor CC1-like protein [Dichomitus squalens]	344	1	344	344	96.2209302325581	3.53e-240	scaffold111.t4	EVM scaffold111.g4 scaffold111:13132-13710(+)	84	1	83	KAI1789678.1	terpenoid synthase [Ganoderma leucocontextum]	294	64	216	155	43.2258064516129	1.22e-21
scaffold1.t826	EVM scaffold1.g826 scaffold1:2505472-2506766(-)	332	1	331	KAI1797939.1	lipase/ esterase [Ganoderma leucocontextum]	331	1	331	331	97.2809667673716	6.10e-239	scaffold111.t5	EVM scaffold111.g5 scaffold111:15074-16421(+)	355	1	354	KAI1789677.1	GroES-like protein [Ganoderma leucocontextum]	343	1	343	356	89.3258426966292	1.05e-216
scaffold1.t827	EVM scaffold1.g827 scaffold1:2507384-2508993(+)	453	1	452	KAI1797938.1	hypothetical protein LXA43DRAFT_982706 [Ganoderma leucocontextum]	452	1	452	452	99.5575221238938	0	scaffold111.t6	EVM scaffold111.g6 scaffold111:16940-18928(-)	623	1	620	KAI1789676.1	hypothetical protein LXA43DRAFT_553579 [Ganoderma leucocontextum]	615	1	613	620	91.1290322580645	0
scaffold1.t828	EVM scaffold1.g828 scaffold1:2509626-2511111(-)	321	1	320	KAI1797937.1	RTA1-domain-containing protein [Ganoderma leucocontextum]	366	47	366	320	98.75	1.93e-227	scaffold111.t7	EVM scaffold111.g7 scaffold111:19517-20929(-)	313	5	312	KAI1789675.1	glyceraldehyde-3-phosphate dehydrogenase [Ganoderma leucocontextum]	337	30	337	308	98.0519480519481	1.05e-215
scaffold1.t829	EVM scaffold1.g829 scaffold1:2512288-2513501(+)	241	1	239	KAI1797936.1	ras-domain-containing protein [Ganoderma leucocontextum]	242	1	239	239	99.581589958159	5.51e-165	scaffold111.t8	EVM scaffold111.g8 scaffold111:22669-27937(+)	1640	2	1639	KAI1789674.1	ras GEF [Ganoderma leucocontextum]	1661	3	1661	1659	94.6955997588909	0
scaffold1.t830	EVM scaffold1.g830 scaffold1:2518288-2519568(-)	292	1	291	KAI1797934.1	Isochorismatase hydrolase [Ganoderma leucocontextum]	289	1	289	291	95.1890034364261	1.69e-204	scaffold111.t9	EVM scaffold111.g9 scaffold111:29087-31875(+)	785	1	784	KAI1789673.1	aconitate hydratase [Ganoderma leucocontextum]	787	1	787	787	98.4752223634053	0
scaffold1.t831	EVM scaffold1.g831 scaffold1:2520109-2521528(-)	358	1	357	KAI1797933.1	NAD(P)-binding protein [Ganoderma leucocontextum]	357	1	357	357	96.6386554621849	2.33e-247	scaffold111.t10	EVM scaffold111.g10 scaffold111:32158-33940(+)	554	1	553	KAI1789672.1	hypothetical protein LXA43DRAFT_553207 [Ganoderma leucocontextum]	553	1	553	553	90.7775768535262	0
scaffold1.t833	EVM scaffold1.g833 scaffold1:2524314-2525361(+)	308	3	305	KAI1797932.1	hypothetical protein LXA43DRAFT_877494 [Ganoderma leucocontextum]	518	193	495	303	96.3696369636964	8.92e-150	scaffold111.t11	EVM scaffold111.g11 scaffold111:34062-34677(-)	145	1	144	KAI1789671.1	hypothetical protein LXA43DRAFT_1096091 [Ganoderma leucocontextum]	144	1	144	144	97.2222222222222	3.20e-96
scaffold1.t834	EVM scaffold1.g834 scaffold1:2526122-2526891(-)	189	1	188	KAI1797931.1	hypothetical protein LXA43DRAFT_1127173 [Ganoderma leucocontextum]	187	1	187	188	91.4893617021277	2.58e-114	scaffold111.t12	EVM scaffold111.g12 scaffold111:35797-36687(+)	278	1	277	KAI1789670.1	hypothetical protein LXA43DRAFT_1019836 [Ganoderma leucocontextum]	281	5	281	277	97.4729241877256	2.66e-200
scaffold1.t835	EVM scaffold1.g835 scaffold1:2527953-2529529(+)	455	1	454	KAI1797930.1	hypothetical protein LXA43DRAFT_877356 [Ganoderma leucocontextum]	454	1	454	456	95.6140350877193	0	scaffold111.t13	EVM scaffold111.g13 scaffold111:37026-37623(-)	179	1	167	KAI1789669.1	hypothetical protein LXA43DRAFT_1019835 [Ganoderma leucocontextum]	215	1	166	174	79.3103448275862	7.51e-90
scaffold1.t836	EVM scaffold1.g836 scaffold1:2530376-2533341(-)	725	1	724	KAI1797929.1	hypothetical protein LXA43DRAFT_877442 [Ganoderma leucocontextum]	830	1	830	830	85.0602409638554	0	scaffold111.t14	EVM scaffold111.g14 scaffold111:39042-39563(-)	174	1	173	KAI1789668.1	hypothetical protein LXA43DRAFT_1019819 [Ganoderma leucocontextum]	173	1	173	173	94.2196531791908	6.57e-119
scaffold1.t837	EVM scaffold1.g837 scaffold1:2533948-2535462(-)	376	1	350	KAI1797928.1	hypothetical protein LXA43DRAFT_982656 [Ganoderma leucocontextum]	354	1	350	350	96	3.83e-234	scaffold111.t15	EVM scaffold111.g15 scaffold111:40085-41940(+)	475	1	474	KAI1789667.1	P-loop containing nucleoside triphosphate hydrolase protein [Ganoderma leucocontextum]	474	1	474	474	99.5781	0
scaffold1.t838	EVM scaffold1.g838 scaffold1:2535901-2536666(+)	212	16	211	KAI1797927.1	SGS-domain-containing protein [Ganoderma leucocontextum]	200	5	200	196	97.9591836734694	1.26e-139	scaffold111.t16	EVM scaffold111.g16 scaffold111:42179-43950(-)	486	1	485	KAI1789666.1	hypothetical protein LXA43DRAFT_1019810 [Ganoderma leucocontextum]	495	1	495	510	89.4117647058824	0
scaffold1.t839	EVM scaffold1.g839 scaffold1:2538059-2539346(+)	291	1	290	KAI1797926.1	RTA1 like protein [Ganoderma leucocontextum]	292	1	292	292	90.0684931506849	1.53e-180	scaffold111.t17	EVM scaffold111.g17 scaffold111:44404-45543(-)	199	1	198	KAI1789665.1	RNA-binding domain-containing protein [Ganoderma leucocontextum]	204	1	204	204	86.7647058823529	2.18e-94
scaffold1.t840	EVM scaffold1.g840 scaffold1:2541078-2542512(+)	405	1	404	KAI1797923.1	hypothetical protein LXA43DRAFT_982644 [Ganoderma leucocontextum]	404	1	404	404	96.039603960396	1.16e-273	scaffold111.t18	EVM scaffold111.g18 scaffold111:45606-48418(+)	926	117	925	KAI1789664.1	hypothetical protein LXA43DRAFT_1019805 [Ganoderma leucocontextum]	815	10	815	809	95.0556242274413	0
scaffold1.t841	EVM scaffold1.g841 scaffold1:2543946-2545814(+)	400	3	399	KAI1797922.1	serine protease [Ganoderma leucocontextum]	399	1	399	399	94.4862155388471	1.88e-249	scaffold111.t19	EVM scaffold111.g19 scaffold111:48664-49721(-)	211	92	210	KAI1789663.1	casein kinase substrate phosphoprotein PP28-domain-containing protein [Ganoderma leucocontextum]	126	8	126	119	99.1596638655462	1.61e-58
scaffold1.t842	EVM scaffold1.g842 scaffold1:2546629-2548299(-)	485	1	477	KAI1797921.1	phosphoprotein phosphatase PPZ [Ganoderma leucocontextum]	514	1	495	495	95.7575757575758	0	scaffold111.t20	EVM scaffold111.g20 scaffold111:49936-50473(+)	138	1	137	KAI1789662.1	NADH-ubiquinone oxidoreductase Complex1 subunit [Ganoderma leucocontextum]	137	1	137	137	99.2700729927007	2.69e-96
scaffold1.t843	EVM scaffold1.g843 scaffold1:2548837-2549593(-)	155	1	154	KAI1797920.1	ribosomal protein S17-domain-containing protein [Ganoderma leucocontextum]	154	1	154	154	99.3506493506494	2.78e-104	scaffold111.t21	EVM scaffold111.g21 scaffold111:53023-55627(+)	683	1	682	KAI1789660.1	hypothetical protein LXA43DRAFT_552771 [Ganoderma leucocontextum]	717	1	717	717	87.8661087866109	0
scaffold1.t844	EVM scaffold1.g844 scaffold1:2552731-2556279(+)	808	1	807	KAI1797917.1	ATP-dependent DNA ligase [Ganoderma leucocontextum]	817	1	817	818	96.3325183374083	0	scaffold111.t22	EVM scaffold111.g22 scaffold111:58676-60756(-)	494	1	493	KAI1789658.1	surface antigen-domain-containing protein [Ganoderma leucocontextum]	485	1	485	493	96.1460446247465	0
scaffold1.t845	EVM scaffold1.g845 scaffold1:2556454-2557065(-)	128	1	127	KAI1797916.1	hypothetical protein LXA43DRAFT_877507 [Ganoderma leucocontextum]	146	1	146	146	85.6164383561644	5.24e-82	scaffold111.t23	EVM scaffold111.g23 scaffold111:61682-66714(+)	1321	1	1304	KAI1789657.1	hypothetical protein LXA43DRAFT_1019776 [Ganoderma leucocontextum]	1358	39	1342	1304	98.9263803680982	0
scaffold1.t846	EVM scaffold1.g846 scaffold1:2558066-2559114(+)	252	1	251	KAI1797915.1	hypothetical protein LXA43DRAFT_274409 [Ganoderma leucocontextum]	393	127	393	267	93.6329588014981	1.16e-177	scaffold111.t24	EVM scaffold111.g24 scaffold111:68050-68535(-)	162	45	160	PIL31774.1	hypothetical protein GSI_06478 [Ganoderma sinense ZZ0214-1]	146	27	142	116	83.6206896551724	2.24e-69
scaffold1.t847	EVM scaffold1.g847 scaffold1:2563206-2563767(-)	129	5	122	PIL31931.1	hypothetical protein GSI_06635 [Ganoderma sinense ZZ0214-1]	127	6	120	119	42.8571428571429	5.23e-13	scaffold111.t25	EVM scaffold111.g25 scaffold111:86390-86992(+)	201	1	200	KAI1789224.1	hypothetical protein LXA43DRAFT_893230 [Ganoderma leucocontextum]	829	20	219	200	84	4.61e-112
scaffold1.t848	EVM scaffold1.g848 scaffold1:2565530-2566207(-)	169	1	168	KAI1797911.1	hypothetical protein LXA43DRAFT_982598 [Ganoderma leucocontextum]	167	1	167	168	94.6428571428571	7.16e-109	scaffold111.t26	EVM scaffold111.g26 scaffold111:88222-88768(+)	164	1	164	KAI1789224.1	hypothetical protein LXA43DRAFT_893230 [Ganoderma leucocontextum]	829	549	712	164	82.3170731707317	2.94e-95
scaffold1.t849	EVM scaffold1.g849 scaffold1:2569517-2570105(+)	157	2	156	KAI1797910.1	hypothetical protein LXA43DRAFT_273873 [Ganoderma leucocontextum]	489	335	489	155	94.1935483870968	2.96e-94	scaffold112.t1	EVM scaffold112.g1 scaffold112:4787-7957(+)	995	258	985	RPD59028.1	hypothetical protein L227DRAFT_504335 [Lentinus tigrinus ALCF2SS1-6] RPD73286.1 hypothetical protein L226DRAFT_465799 [Lentinus tigrinus ALCF2SS1-7]	748	1	724	728	69.6428571428571	0
scaffold1.t850	EVM scaffold1.g850 scaffold1:2570411-2571441(-)	253	1	252	KAI1797909.1	Isopentenyldiphosphate isomerase [Ganoderma leucocontextum]	306	55	306	252	98.015873015873	7.50e-179	scaffold112.t2	EVM scaffold112.g2 scaffold112:8742-11270(+)	648	1	647	KAI1783779.1	hypothetical protein LXA43DRAFT_1067334 [Ganoderma leucocontextum]	713	1	713	714	78.0112044817927	5.03e-285
scaffold1.t851	EVM scaffold1.g851 scaffold1:2571819-2574838(-)	711	1	710	KAI1797908.1	hypothetical protein LXA43DRAFT_969106 [Ganoderma leucocontextum]	663	1	663	720	87.7777777777778	0	scaffold112.t3	EVM scaffold112.g3 scaffold112:12641-14697(+)	647	1	646	KAI1789165.1	cyclin-domain-containing protein [Ganoderma leucocontextum]	651	22	651	649	88.7519260400616	0
scaffold1.t852	EVM scaffold1.g852 scaffold1:2575140-2579366(-)	841	211	840	KAI1797907.1	hypothetical protein LXA43DRAFT_982582 [Ganoderma leucocontextum]	747	119	747	630	95.7142857142857	0	scaffold112.t4	EVM scaffold112.g4 scaffold112:24987-28061(+)	834	1	833	KAI1789168.1	Cullin-4B [Ganoderma leucocontextum]	833	1	833	833	94.9579831932773	0
scaffold1.t853	EVM scaffold1.g853 scaffold1:2579751-2580508(-)	177	1	176	KAI1797906.1	hypothetical protein LXA43DRAFT_876736 [Ganoderma leucocontextum]	194	1	194	194	86.0824742268041	3.36e-113	scaffold112.t5	EVM scaffold112.g5 scaffold112:28518-29892(+)	434	1	433	KAI1789169.1	hypothetical protein LXA43DRAFT_1022164 [Ganoderma leucocontextum]	434	1	434	434	93.5483870967742	1.43e-282
scaffold1.t854	EVM scaffold1.g854 scaffold1:2580807-2583179(+)	663	1	662	KAI1797905.1	DCP2-domain-containing protein [Ganoderma leucocontextum]	683	1	683	685	91.3868613138686	0	scaffold112.t6	EVM scaffold112.g6 scaffold112:33641-35149(+)	348	1	347	KAI1789170.1	heterotrimeric G protein alpha subunit 4 [Ganoderma leucocontextum]	347	1	347	347	100	2.62e-248
scaffold1.t855	EVM scaffold1.g855 scaffold1:2584338-2584943(-)	202	1	201	KAI1797904.1	FAD-binding domain-containing protein [Ganoderma leucocontextum]	598	276	476	201	93.0348258706468	2.43e-118	scaffold112.t7	EVM scaffold112.g7 scaffold112:37505-39008(-)	287	1	286	KAI1789172.1	short-chain dehydrogenase/reductase SDR [Ganoderma leucocontextum]	287	1	287	287	98.6062717770035	7.81e-190
scaffold1.t856	EVM scaffold1.g856 scaffold1:2585273-2585960(-)	134	1	129	KAI1797904.1	FAD-binding domain-containing protein [Ganoderma leucocontextum]	598	1	199	199	59.7989949748744	1.84e-60	scaffold112.t8	EVM scaffold112.g8 scaffold112:39518-40750(-)	327	1	326	KAI1789173.1	hypothetical protein LXA43DRAFT_1155416 [Ganoderma leucocontextum]	326	1	326	326	92.3312883435583	2.06e-191
scaffold1.t857	EVM scaffold1.g857 scaffold1:2586856-2588198(+)	302	1	301	PIL31941.1	hypothetical protein GSI_06645 [Ganoderma sinense ZZ0214-1]	301	1	301	301	96.3455149501661	4.11e-206	scaffold112.t9	EVM scaffold112.g9 scaffold112:41089-42363(+)	354	1	353	KAI1789174.1	Metallo-dependent hydrolase [Ganoderma leucocontextum]	402	50	402	353	96.8838526912181	3.71e-247
scaffold1.t858	EVM scaffold1.g858 scaffold1:2589790-2593182(+)	1042	1	1041	KAI1797902.1	Pkinase-domain-containing protein [Ganoderma leucocontextum]	1039	1	1039	1041	97.5024015369837	0	scaffold112.t10	EVM scaffold112.g10 scaffold112:42946-46009(-)	794	1	793	KAI1789175.1	hypothetical protein LXA43DRAFT_923860 [Ganoderma leucocontextum]	836	1	836	836	88.0382775119617	0
scaffold1.t859	EVM scaffold1.g859 scaffold1:2595015-2595652(-)	133	1	132	KAI1797901.1	zinc-finger domain-containing protein [Ganoderma leucocontextum]	132	1	132	132	98.4848484848485	2.33e-90	scaffold112.t11	EVM scaffold112.g11 scaffold112:48567-49683(+)	298	1	297	KAI1789177.1	hypothetical protein LXA43DRAFT_974402 [Ganoderma leucocontextum]	400	104	400	297	98.3164983164983	4.25e-180
scaffold1.t860	EVM scaffold1.g860 scaffold1:2596027-2599073(+)	904	1	903	KAI1797900.1	P-loop containing nucleoside triphosphate hydrolase protein [Ganoderma leucocontextum]	903	1	903	903	98.2281284606866	0	scaffold112.t12	EVM scaffold112.g12 scaffold112:50077-53513(-)	942	1	812	KAI1789178.1	hypothetical protein LXA43DRAFT_1183398 [Ganoderma leucocontextum]	815	1	813	813	93.3579335793358	0
scaffold1.t861	EVM scaffold1.g861 scaffold1:2599339-2601366(-)	553	1	552	KAI1797899.1	hypothetical protein LXA43DRAFT_877048 [Ganoderma leucocontextum]	563	1	563	563	91.1190053285968	0	scaffold112.t13	EVM scaffold112.g13 scaffold112:54940-55695(-)	236	1	233	KAI1789180.1	P-loop containing nucleoside triphosphate hydrolase protein [Ganoderma leucocontextum]	260	1	233	233	90.9871244635193	1.47e-156
scaffold1.t862	EVM scaffold1.g862 scaffold1:2601736-2602301(-)	156	1	145	KAI1797898.1	hypothetical protein LXA43DRAFT_969096 [Ganoderma leucocontextum]	566	387	531	145	94.4827586206897	2.55e-95	scaffold112.t14	EVM scaffold112.g14 scaffold112:56510-57128(+)	165	1	164	KAI1789181.1	hypothetical protein LXA43DRAFT_893331 [Ganoderma leucocontextum]	164	1	164	164	96.3414634146341	1.51e-106
scaffold1.t863	EVM scaffold1.g863 scaffold1:2603946-2606327(+)	726	1	725	KAI1797897.1	hypothetical protein LXA43DRAFT_877126 [Ganoderma leucocontextum]	724	1	724	725	88.9655172413793	0	scaffold112.t15	EVM scaffold112.g15 scaffold112:57567-59820(-)	522	1	521	KAI1789182.1	cofactor-independent phosphoglycerate mutase [Ganoderma leucocontextum]	521	1	521	521	98.4644913627639	0
scaffold1.t864	EVM scaffold1.g864 scaffold1:2607853-2612459(+)	1384	63	1381	KAI1797896.1	DENN domain-containing protein [Ganoderma leucocontextum]	1309	1	1307	1320	95.6818181818182	0	scaffold112.t16	EVM scaffold112.g16 scaffold112:62584-67451(+)	1388	1	1287	PIL35895.1	hypothetical protein GSI_01555 [Ganoderma sinense ZZ0214-1]	1419	1	1344	1365	71.5018315018315	0
scaffold1.t865	EVM scaffold1.g865 scaffold1:2612986-2624876(-)	3143	1	3142	KAI1797895.1	vacuolar protein sorting-associated protein 13 [Ganoderma leucocontextum]	3138	1	3138	3142	98.408656906429	0	scaffold112.t17	EVM scaffold112.g17 scaffold112:69149-71511(-)	477	1	473	KAI1789184.1	alpha/beta-hydrolase [Ganoderma leucocontextum]	505	4	470	473	97.2515856236787	0
scaffold1.t866	EVM scaffold1.g866 scaffold1:2625637-2626400(+)	157	1	156	KAI1797894.1	hypothetical protein LXA43DRAFT_272672 [Ganoderma leucocontextum]	156	1	156	156	96.1538461538462	2.18e-102	scaffold112.t18	EVM scaffold112.g18 scaffold112:72430-74898(-)	525	1	524	KAI1789185.1	alpha/beta-hydrolase [Ganoderma leucocontextum]	521	1	521	524	97.5190839694656	0
scaffold1.t867	EVM scaffold1.g867 scaffold1:2628603-2629881(+)	294	1	293	KAI1797893.1	GNS1/SUR4 membrane protein [Ganoderma leucocontextum]	293	1	293	293	97.6109215017065	1.49e-204	scaffold112.t19	EVM scaffold112.g19 scaffold112:75645-76873(-)	313	1	252	KAI1789186.1	hypothetical protein LXA43DRAFT_893299 [Ganoderma leucocontextum]	312	1	252	252	99.2063492063492	3.15e-165
scaffold1.t868	EVM scaffold1.g868 scaffold1:2630895-2634118(+)	866	1	865	KAI1797892.1	Rho GTPase activation protein [Ganoderma leucocontextum]	867	1	867	868	96.5437788018433	0	scaffold112.t20	EVM scaffold112.g20 scaffold112:78270-78797(+)	176	1	142	KAI1789187.1	hypothetical protein LXA43DRAFT_593032 [Ganoderma leucocontextum]	392	155	308	154	88.3116883116883	2.20e-78
scaffold1.t869	EVM scaffold1.g869 scaffold1:2634293-2637666(-)	949	1	948	KAI1797891.1	Adaptor protein complex AP-2 alpha subunit [Ganoderma leucocontextum]	968	1	968	968	97.6239669421488	0	scaffold112.t21	EVM scaffold112.g21 scaffold112:79640-83353(-)	823	18	822	KAI1789188.1	TrkH-domain-containing protein [Ganoderma leucocontextum]	773	2	773	813	89.4218942189422	0
scaffold1.t870	EVM scaffold1.g870 scaffold1:2638080-2642292(-)	1347	66	1346	KAI1797890.1	P-loop containing nucleoside triphosphate hydrolase protein [Ganoderma leucocontextum]	1281	1	1281	1281	98.9851678376268	0	scaffold112.t22	EVM scaffold112.g22 scaffold112:84160-84825(+)	184	1	152	KAI1789190.1	Rgp1-domain-containing protein [Ganoderma leucocontextum]	959	1	155	155	94.1935483870968	6.40e-81
scaffold1.t871	EVM scaffold1.g871 scaffold1:2642742-2643149(-)	119	1	118	KAI1797889.1	Co-chaperone Hsc20 [Ganoderma leucocontextum]	255	138	255	118	96.6101694915254	1.01e-70	scaffold112.t23	EVM scaffold112.g23 scaffold112:84867-87331(+)	745	1	744	KAI1789190.1	Rgp1-domain-containing protein [Ganoderma leucocontextum]	959	215	959	746	96.6487935656836	0
scaffold1.t872	EVM scaffold1.g872 scaffold1:2645581-2647540(+)	557	1	556	KAI1797887.1	hypothetical protein LXA43DRAFT_272342 [Ganoderma leucocontextum]	583	1	583	583	91.5951972555746	0	scaffold112.t24	EVM scaffold112.g24 scaffold112:87954-90762(+)	721	44	720	PIL30857.1	hypothetical protein GSI_07025 [Ganoderma sinense ZZ0214-1]	677	1	677	677	94.9778434268833	0
scaffold1.t873	EVM scaffold1.g873 scaffold1:2647666-2648136(-)	129	1	125	KAI1797886.1	WD-40 repeat-containing protein [Ganoderma leucocontextum]	370	214	338	125	94.4	3.60e-84	scaffold113.t1	EVM scaffold113.g1 scaffold113:388-1320(+)	311	3	309	KAI1796763.1	protein kinase subdomain-containing protein PKL [Ganoderma leucocontextum]	274	1	273	307	82.7361563517915	5.50e-184
scaffold1.t874	EVM scaffold1.g874 scaffold1:2649655-2650621(+)	259	1	258	KAI1797885.1	hypothetical protein LXA43DRAFT_272321 [Ganoderma leucocontextum]	304	47	304	258	99.6124031007752	9.49e-174	scaffold113.t2	EVM scaffold113.g2 scaffold113:1460-2018(-)	157	1	156	KAI1796764.1	tRNA pseudouridine synthase [Ganoderma leucocontextum]	564	409	564	156	97.4358974358974	8.86e-99
scaffold1.t875	EVM scaffold1.g875 scaffold1:2650767-2652341(-)	348	1	347	KAI1797884.1	aldolase [Ganoderma leucocontextum]	372	1	372	373	88.739946380697	5.35e-222	scaffold113.t3	EVM scaffold113.g3 scaffold113:2165-3713(-)	399	1	375	KAI1796764.1	tRNA pseudouridine synthase [Ganoderma leucocontextum]	564	1	375	375	95.7333333333333	3.16e-234
scaffold1.t876	EVM scaffold1.g876 scaffold1:2654824-2655650(-)	189	1	188	PIL31961.1	hypothetical protein GSI_06665 [Ganoderma sinense ZZ0214-1]	188	1	188	188	85.6382978723404	1.38e-100	scaffold113.t4	EVM scaffold113.g4 scaffold113:4472-7028(+)	601	1	600	KAI1796765.1	methylenetetrahydrofolate reduct [Ganoderma leucocontextum]	600	1	600	600	99	0
scaffold1.t877	EVM scaffold1.g877 scaffold1:2655950-2661981(-)	1608	1	1607	KAI1797881.1	hypothetical protein LXA43DRAFT_969080 [Ganoderma leucocontextum]	1639	1	1639	1651	92.3682616596002	0	scaffold113.t5	EVM scaffold113.g5 scaffold113:7518-9524(-)	669	17	668	KAI1796766.1	hypothetical protein LXA43DRAFT_937093 [Ganoderma leucocontextum]	649	1	649	652	95.7055214723926	0
scaffold1.t878	EVM scaffold1.g878 scaffold1:2662240-2663111(-)	254	1	253	KAI1797854.1	galactose mutarotase-like protein [Ganoderma leucocontextum]	303	51	303	253	93.2806324110672	1.51e-173	scaffold113.t6	EVM scaffold113.g6 scaffold113:9931-11670(+)	580	1	553	KAI1796767.1	hypothetical protein LXA43DRAFT_1177890 [Ganoderma leucocontextum]	567	1	567	567	69.1358024691358	3.30e-263
scaffold1.t879	EVM scaffold1.g879 scaffold1:2665560-2667830(+)	594	1	593	KAI1797855.1	ARM repeat-containing protein [Ganoderma leucocontextum]	593	1	593	593	99.6627318718381	1.97e-198	scaffold113.t7	EVM scaffold113.g7 scaffold113:14499-17621(-)	780	1	779	KAI1796768.1	ELMO/CED-12 family-domain-containing protein [Ganoderma leucocontextum]	779	1	779	779	99.4865211810013	0
scaffold1.t880	EVM scaffold1.g880 scaffold1:2669296-2670466(+)	331	1	330	KAI1797856.1	hypothetical protein LXA43DRAFT_1088924 [Ganoderma leucocontextum]	346	1	346	346	89.5953757225434	5.85e-143	scaffold113.t8	EVM scaffold113.g8 scaffold113:19044-21950(+)	911	71	910	KAI1796770.1	hypothetical protein LXA43DRAFT_1057618 [Ganoderma leucocontextum]	887	52	887	840	90.9523809523809	0
scaffold1.t881	EVM scaffold1.g881 scaffold1:2671377-2672244(+)	255	1	245	KAI1797857.1	hypothetical protein LXA43DRAFT_969056 [Ganoderma leucocontextum]	259	1	245	245	91.8367346938776	1.23e-118	scaffold113.t9	EVM scaffold113.g9 scaffold113:22789-24876(-)	525	1	524	KAI1796771.1	hypothetical protein LXA43DRAFT_573588 [Ganoderma leucocontextum]	524	1	524	524	98.0916030534351	0
scaffold1.t882	EVM scaffold1.g882 scaffold1:2672557-2673395(-)	198	1	197	KAI1797858.1	hypothetical protein LXA43DRAFT_1088926 [Ganoderma leucocontextum]	197	1	197	197	97.4619289340102	4.85e-135	scaffold113.t10	EVM scaffold113.g10 scaffold113:30394-33646(+)	789	1	788	KAI1796772.1	actin-like ATPase domain-containing protein [Ganoderma leucocontextum]	788	1	788	788	97.7157360406091	0
scaffold1.t883	EVM scaffold1.g883 scaffold1:2673695-2674450(+)	136	1	135	KAI1797859.1	40S ribosomal protein S24 [Ganoderma leucocontextum]	135	1	135	135	100	1.63e-87	scaffold113.t11	EVM scaffold113.g11 scaffold113:35443-36690(-)	360	2	359	KAI1796774.1	hypothetical protein LXA43DRAFT_879351 [Ganoderma leucocontextum]	410	61	410	367	70.5722070844687	3.08e-116
scaffold1.t884	EVM scaffold1.g884 scaffold1:2674806-2676295(-)	384	24	383	KAI1797860.1	actin-like protein [Ganoderma leucocontextum]	378	19	378	360	100	1.35e-267	scaffold113.t12	EVM scaffold113.g12 scaffold113:50494-53121(+)	774	79	773	KAI1796778.1	hypothetical protein LXA43DRAFT_1057622 [Ganoderma leucocontextum]	695	1	695	695	97.410071942446	0
scaffold1.t885	EVM scaffold1.g885 scaffold1:2676575-2677396(+)	194	1	193	KAI1797861.1	hypothetical protein LXA43DRAFT_270848 [Ganoderma leucocontextum]	192	1	192	193	98.4455958549223	2.25e-140	scaffold113.t13	EVM scaffold113.g13 scaffold113:66110-68174(+)	495	1	494	KAI1796780.1	squalene synthase [Ganoderma leucocontextum]	494	1	494	494	95.3441295546559	0
scaffold1.t886	EVM scaffold1.g886 scaffold1:2678863-2680078(+)	302	1	301	KAI1797863.1	phosphatidylinositol N-acetylglucosaminyltransferase [Ganoderma leucocontextum]	301	1	301	301	97.0099667774086	4.21e-199	scaffold113.t14	EVM scaffold113.g14 scaffold113:68560-71012(-)	544	1	543	KAI1796781.1	RCC1/BLIP-II [Ganoderma leucocontextum]	543	1	543	543	98.8950276243094	0
scaffold1.t887	EVM scaffold1.g887 scaffold1:2681512-2682995(-)	473	1	472	KAI1797864.1	hypothetical protein LXA43DRAFT_1088930 [Ganoderma leucocontextum]	472	1	472	472	99.364406779661	3.32e-296	scaffold113.t15	EVM scaffold113.g15 scaffold113:71437-79998(-)	2353	1	2352	KAI1796782.1	atypical/PIKK/FRAP protein kinase [Ganoderma leucocontextum]	2348	1	2348	2354	98.3007646559048	0
scaffold1.t888	EVM scaffold1.g888 scaffold1:2683574-2686776(-)	771	1	770	KAI1797865.1	anaphase-promoting complex, cyclosome, subunit 4-domain-containing protein [Ganoderma leucocontextum]	852	43	852	810	92.7160493827161	0	scaffold113.t16	EVM scaffold113.g16 scaffold113:80329-82640(+)	614	1	583	KAI1796783.1	RCC1/BLIP-II [Ganoderma leucocontextum]	631	1	582	583	95.1972555746141	0
scaffold1.t889	EVM scaffold1.g889 scaffold1:2687642-2690391(-)	778	1	777	KAI1797866.1	DEAD-domain-containing protein [Ganoderma leucocontextum]	777	1	777	777	93.0501930501931	0	scaffold113.t17	EVM scaffold113.g17 scaffold113:86136-87597(-)	410	1	397	KAI1796785.1	hypothetical protein LXA43DRAFT_1089860 [Ganoderma leucocontextum]	550	1	424	424	86.7924528301887	3.92e-258
scaffold1.t890	EVM scaffold1.g890 scaffold1:2690796-2692499(-)	479	1	478	KAI1797867.1	ras GEF [Ganoderma leucocontextum]	1123	646	1123	478	98.9539748953975	0	scaffold113.t18	EVM scaffold113.g18 scaffold113:90185-91996(+)	539	1	538	KAI1796787.1	hypothetical protein LXA43DRAFT_879483 [Ganoderma leucocontextum]	548	1	548	551	89.1107078039927	6.85e-311
scaffold1.t891	EVM scaffold1.g891 scaffold1:2695493-2695975(+)	124	1	123	KAI1797868.1	hypothetical protein LXA43DRAFT_271260 [Ganoderma leucocontextum]	189	1	143	143	86.013986013986	3.46e-77	scaffold114.t1	EVM scaffold114.g1 scaffold114:833-1339(+)	128	1	127	KAI1796501.1	RlpA-like double-psi beta-barrel-protein domain-containing protein-containing protein [Ganoderma leucocontextum]	127	1	127	127	94.488188976378	2.89e-84
scaffold1.t892	EVM scaffold1.g892 scaffold1:2696783-2698701(+)	496	1	478	KAI1797869.1	MFS general substrate transporter [Ganoderma leucocontextum]	619	1	478	478	98.326359832636	0	scaffold114.t2	EVM scaffold114.g2 scaffold114:2079-3175(-)	220	1	219	KAI1796500.1	hypothetical protein LXA43DRAFT_987945 [Ganoderma leucocontextum]	219	1	219	219	96.3470319634703	6.19e-142
scaffold1.t893	EVM scaffold1.g893 scaffold1:2699331-2700013(-)	170	1	168	PIL31981.1	hypothetical protein GSI_06685 [Ganoderma sinense ZZ0214-1]	229	38	228	191	74.3455497382199	1.97e-95	scaffold114.t3	EVM scaffold114.g3 scaffold114:3739-5736(+)	498	1	497	KAI1796499.1	kinase-like protein [Ganoderma leucocontextum]	497	1	497	497	98.9939637826962	0
scaffold1.t894	EVM scaffold1.g894 scaffold1:2700797-2701625(+)	202	1	201	KAI1797871.1	60S ribosomal protein L15 [Ganoderma leucocontextum]	201	1	201	201	100	4.16e-147	scaffold114.t4	EVM scaffold114.g4 scaffold114:6864-7776(+)	139	1	138	XP_007361794.1	Got1-domain-containing protein [Dichomitus squalens LYAD-421 SS1] EJF65158.1 Got1-domain-containing protein [Dichomitus squalens LYAD-421 SS1] TBU29507.1 Got1-domain-containing protein [Dichomitus squalens] TBU64600.1 Got1-domain-containing protein [Dichomitus squalens]	138	1	138	138	96.3768115942029	6.03e-80
scaffold1.t895	EVM scaffold1.g895 scaffold1:2702376-2704356(+)	397	1	396	KAI1797872.1	glycoside hydrolase family 16 protein [Ganoderma leucocontextum]	403	1	403	403	96.029776674938	1.74e-284	scaffold114.t5	EVM scaffold114.g5 scaffold114:9710-14055(+)	1299	1	1298	KAI1796497.1	hypothetical protein LXA43DRAFT_987924 [Ganoderma leucocontextum]	1297	1	1297	1298	95.7627118644068	0
scaffold1.t896	EVM scaffold1.g896 scaffold1:2704661-2705915(-)	320	11	319	KAI1797873.1	survival protein sure-like phosphatase/nucleotidase [Ganoderma leucocontextum]	346	38	346	309	96.1165048543689	6.64e-223	scaffold114.t6	EVM scaffold114.g6 scaffold114:17349-20292(+)	882	138	881	KAI1796495.1	hypothetical protein LXA43DRAFT_879616 [Ganoderma leucocontextum]	744	1	744	744	93.6827956989247	0
scaffold1.t897	EVM scaffold1.g897 scaffold1:2706462-2707832(-)	341	1	340	KAI1797874.1	GAMM1 protein [Ganoderma leucocontextum]	378	39	378	340	97.9411764705882	3.65e-247	scaffold114.t7	EVM scaffold114.g7 scaffold114:22930-24001(-)	334	1	333	KAI1796494.1	hypothetical protein LXA43DRAFT_622017 [Ganoderma leucocontextum]	490	160	490	336	87.7976190476191	6.96e-184
scaffold1.t898	EVM scaffold1.g898 scaffold1:2709897-2711411(-)	449	1	448	KAI1795835.1	hypothetical protein LXA43DRAFT_1090470 [Ganoderma leucocontextum]	1082	635	1082	448	100	0	scaffold114.t8	EVM scaffold114.g8 scaffold114:25105-27159(+)	645	1	643	KAI1796493.1	hypothetical protein LXA43DRAFT_622102 [Ganoderma leucocontextum]	644	1	643	643	96.5785381026438	0
scaffold1.t899	EVM scaffold1.g899 scaffold1:2711980-2714887(-)	697	1	332	KAI1795834.1	hypothetical protein LXA43DRAFT_1090469 [Ganoderma leucocontextum]	337	1	332	332	98.7951807228916	2.94e-235	scaffold114.t9	EVM scaffold114.g9 scaffold114:27461-30572(-)	811	1	810	KAI1796492.1	Metallo-hydrolase/oxidoreductase [Ganoderma leucocontextum]	830	1	830	830	96.144578313253	0
scaffold1.t900	EVM scaffold1.g900 scaffold1:2715167-2716382(-)	371	1	370	KAI1795833.1	hypothetical protein LXA43DRAFT_1090468 [Ganoderma leucocontextum]	370	1	370	370	99.7297297297297	3.23e-256	scaffold114.t10	EVM scaffold114.g10 scaffold114:30816-31148(+)	94	1	92	KAI1796491.1	hypothetical protein LXA43DRAFT_1090048 [Ganoderma leucocontextum]	92	1	92	92	95.6521739130435	1.29e-46
scaffold1.t901	EVM scaffold1.g901 scaffold1:2717009-2720978(-)	795	1	794	PIL23152.1	transporter [Ganoderma sinense ZZ0214-1]	844	1	844	873	68.270332187858	3.46e-302	scaffold114.t11	EVM scaffold114.g11 scaffold114:32208-33666(-)	380	48	379	KAI1796490.1	hypothetical protein LXA43DRAFT_879704 [Ganoderma leucocontextum]	334	1	334	334	93.7125748502994	3.68e-235
scaffold1.t902	EVM scaffold1.g902 scaffold1:2721763-2722187(-)	100	1	86	PIL29461.1	hypothetical protein GSI_08403 [Ganoderma sinense ZZ0214-1]	175	1	86	86	81.3953488372093	4.26e-45	scaffold114.t12	EVM scaffold114.g12 scaffold114:38572-42726(+)	1140	1	1139	KAI1796488.1	hypothetical protein LXA43DRAFT_1071468 [Ganoderma leucocontextum]	1132	1	1132	1139	95.6101843722564	0
scaffold1.t903	EVM scaffold1.g903 scaffold1:2726896-2728133(+)	315	1	314	KAI1795830.1	hypothetical protein LXA43DRAFT_1090464 [Ganoderma leucocontextum]	356	1	356	356	87.3595505617977	6.30e-213	scaffold114.t13	EVM scaffold114.g13 scaffold114:42884-44443(-)	378	1	377	KAI1796487.1	S-adenosyl-L-methionine-dependent methyltransferase [Ganoderma leucocontextum]	377	1	377	377	97.3474801061008	1.35e-272
scaffold1.t904	EVM scaffold1.g904 scaffold1:2730377-2734492(+)	1192	1	1190	PIL23150.1	hypothetical protein GSI_14459 [Ganoderma sinense ZZ0214-1]	1903	711	1902	1209	78.5773366418528	0	scaffold114.t14	EVM scaffold114.g14 scaffold114:44653-49124(+)	1082	1	1081	KAI1796486.1	ARM repeat-containing protein [Ganoderma leucocontextum]	1081	1	1081	1081	99.5374653098982	0
scaffold1.t905	EVM scaffold1.g905 scaffold1:2734761-2735563(+)	206	3	201	PIL29464.1	hypothetical protein GSI_08406 [Ganoderma sinense ZZ0214-1]	205	1	199	199	72.8643216080402	1.26e-102	scaffold114.t15	EVM scaffold114.g15 scaffold114:50669-51512(+)	218	1	217	KAI1796485.1	thioredoxin-like protein [Ganoderma leucocontextum]	217	1	217	217	98.6175115207373	7.10e-156
scaffold1.t906	EVM scaffold1.g906 scaffold1:2737968-2738581(-)	183	1	182	KAI1797875.1	hypothetical protein LXA43DRAFT_271627 [Ganoderma leucocontextum]	182	1	182	182	98.9010989010989	7.57e-45	scaffold114.t16	EVM scaffold114.g16 scaffold114:52449-56946(+)	1206	1	1205	KAI1796484.1	structural maintenance of chromosome protein 3 [Ganoderma leucocontextum]	1205	1	1205	1205	98.5892116182573	0
scaffold1.t907	EVM scaffold1.g907 scaffold1:2738872-2740349(+)	444	1	405	KAI1797876.1	hypothetical protein LXA43DRAFT_910035 [Ganoderma leucocontextum]	1165	1	405	405	94.8148148148148	8.60e-247	scaffold114.t17	EVM scaffold114.g17 scaffold114:57588-58988(-)	450	3	449	KAI1796483.1	hypothetical protein LXA43DRAFT_987871 [Ganoderma leucocontextum]	503	57	503	447	96.1968680089485	4.58e-307
scaffold1.t908	EVM scaffold1.g908 scaffold1:2740779-2742938(+)	517	1	516	PIL31987.1	hypothetical protein GSI_06691 [Ganoderma sinense ZZ0214-1]	517	1	517	518	91.6988416988417	0	scaffold114.t18	EVM scaffold114.g18 scaffold114:59974-61378(-)	418	1	410	KAI1796481.1	hypothetical protein LXA43DRAFT_987868 [Ganoderma leucocontextum]	454	26	439	423	57.210401891253	8.89e-142
scaffold1.t909	EVM scaffold1.g909 scaffold1:2743272-2744854(+)	313	36	312	KAI1797876.1	hypothetical protein LXA43DRAFT_910035 [Ganoderma leucocontextum]	1165	843	1165	323	79.2569659442725	3.28e-141	scaffold114.t19	EVM scaffold114.g19 scaffold114:62543-64077(-)	455	1	454	KAI1796481.1	hypothetical protein LXA43DRAFT_987868 [Ganoderma leucocontextum]	454	1	454	454	93.3920704845815	4.19e-306
scaffold1.t910	EVM scaffold1.g910 scaffold1:2745195-2746886(+)	412	1	411	KAI1797877.1	thiolase [Ganoderma leucocontextum]	411	1	411	411	96.8369829683698	2.23e-286	scaffold114.t20	EVM scaffold114.g20 scaffold114:64562-67019(+)	666	1	665	KAI1796480.1	eukaryotic membrane protein family-domain-containing protein [Ganoderma leucocontextum]	665	1	665	665	97.593984962406	0
scaffold1.t911	EVM scaffold1.g911 scaffold1:2746968-2749171(-)	563	1	562	KAI1797878.1	general amidase [Ganoderma leucocontextum]	622	56	622	567	95.5908289241623	0	scaffold114.t21	EVM scaffold114.g21 scaffold114:67710-69622(-)	610	1	609	KAI1796479.1	hypothetical protein LXA43DRAFT_621659 [Ganoderma leucocontextum]	607	1	607	610	91.1475409836066	0
scaffold1.t912	EVM scaffold1.g912 scaffold1:2750071-2751027(+)	262	1	261	KAI1797879.1	40S ribosomal protein S3 [Ganoderma leucocontextum]	258	1	258	261	98.8505747126437	1.04e-176	scaffold114.t22	EVM scaffold114.g22 scaffold114:71285-72017(+)	189	1	188	KAI1796478.1	pali-domain-containing protein [Ganoderma leucocontextum]	186	1	186	188	90.9574468085106	2.71e-118
scaffold1.t913	EVM scaffold1.g913 scaffold1:2751208-2753540(-)	662	1	661	TBU35214.1	galactose mutarotase-like protein [Dichomitus squalens]	837	177	837	661	84.2662632375189	0	scaffold114.t23	EVM scaffold114.g23 scaffold114:74110-76556(-)	676	1	675	KAI1796477.1	heat shock protein 70 [Ganoderma leucocontextum]	673	1	673	675	94.5185185185185	0
scaffold1.t914	EVM scaffold1.g914 scaffold1:2754944-2757734(-)	792	12	791	KAI1797852.1	polysaccharide lyase family 8 protein [Ganoderma leucocontextum]	780	1	780	780	98.3333333333333	0	scaffold114.t24	EVM scaffold114.g24 scaffold114:77745-79037(-)	384	1	383	KAI1796476.1	hypothetical protein LXA43DRAFT_621416 [Ganoderma leucocontextum]	388	1	383	383	92.9503916449086	1.05e-216
scaffold1.t915	EVM scaffold1.g915 scaffold1:2758794-2759721(-)	236	1	235	KAI1797851.1	hypothetical protein LXA43DRAFT_982314 [Ganoderma leucocontextum]	235	1	235	235	99.5744680851064	5.10e-158	scaffold114.t25	EVM scaffold114.g25 scaffold114:81237-83371(+)	532	1	531	KAI1796475.1	Hydroxyethylthiazole kinase [Ganoderma leucocontextum]	547	1	547	548	93.978102189781	0
scaffold1.t916	EVM scaffold1.g916 scaffold1:2760597-2762771(+)	565	1	564	KAI1797850.1	general amidase [Ganoderma leucocontextum]	565	1	565	565	96.4601769911504	0	scaffold114.t26	EVM scaffold114.g26 scaffold114:83561-84847(-)	292	6	291	KAI1796474.1	phytanoyl-CoA dioxygenase [Ganoderma leucocontextum]	307	22	307	286	96.5034965034965	1.77e-208
scaffold1.t917	EVM scaffold1.g917 scaffold1:2763037-2765622(+)	788	1	787	KAI1797849.1	Mpp10 protein [Ganoderma leucocontextum]	788	1	788	788	94.4162436548223	0	scaffold114.t27	EVM scaffold114.g27 scaffold114:86121-88889(-)	685	1	684	KAI1796473.1	hypothetical protein LXA43DRAFT_912250 [Ganoderma leucocontextum]	708	25	708	684	96.9298245614035	0
scaffold1.t918	EVM scaffold1.g918 scaffold1:2765924-2767176(+)	373	1	372	KAI1797848.1	hypothetical protein LXA43DRAFT_909983 [Ganoderma leucocontextum]	373	1	373	373	97.0509383378016	1.81e-229	scaffold115.t1	EVM scaffold115.g1 scaffold115:22-2421(+)	458	143	457	XP_007364889.1	methionine aminopeptidase [Dichomitus squalens LYAD-421 SS1] EJF62177.1 methionine aminopeptidase [Dichomitus squalens LYAD-421 SS1] TBU28674.1 methionine aminopeptidase [Dichomitus squalens] TBU45206.1 methionine aminopeptidase [Dichomitus squalens]	361	47	361	315	87.6190476190476	7.13e-204
scaffold1.t919	EVM scaffold1.g919 scaffold1:2767707-2768434(+)	186	1	185	KAI1797847.1	hypothetical protein LXA43DRAFT_1088915 [Ganoderma leucocontextum]	185	1	185	185	96.7567567567568	8.17e-128	scaffold115.t2	EVM scaffold115.g2 scaffold115:2994-9280(-)	2035	1	2034	KAI1795000.1	hypothetical protein LXA43DRAFT_1072122 [Ganoderma leucocontextum]	2002	1	2002	2034	96.5093411996067	0
scaffold1.t920	EVM scaffold1.g920 scaffold1:2768726-2772837(-)	1257	1	1256	KAI1797846.1	hypothetical protein LXA43DRAFT_982300 [Ganoderma leucocontextum]	1243	1	1243	1256	91.4808917197452	0	scaffold115.t3	EVM scaffold115.g3 scaffold115:9414-10056(+)	159	1	158	KAI1795001.1	60S ribosomal protein L23 [Ganoderma leucocontextum]	158	1	158	158	99.3670886075949	5.15e-111
scaffold1.t921	EVM scaffold1.g921 scaffold1:2773752-2775821(+)	517	1	516	KAI1797845.1	CyP450 monooxygenase [Ganoderma leucocontextum]	525	1	525	526	94.8669201520913	0	scaffold115.t4	EVM scaffold115.g4 scaffold115:10177-11448(-)	387	1	377	KAI1795002.1	hypothetical protein LXA43DRAFT_1080308 [Ganoderma leucocontextum]	384	1	375	379	92.3482849604222	2.44e-175
scaffold1.t922	EVM scaffold1.g922 scaffold1:2776194-2776621(-)	125	1	124	KAI1797844.1	ribosomal L32p protein family-domain-containing protein [Ganoderma leucocontextum]	124	1	124	124	95.9677419354839	6.12e-80	scaffold115.t5	EVM scaffold115.g5 scaffold115:11883-16801(+)	1292	1	1291	KAI1795003.1	hypothetical protein LXA43DRAFT_993043 [Ganoderma leucocontextum]	1293	2	1293	1292	93.7306501547988	0
scaffold1.t923	EVM scaffold1.g923 scaffold1:2776760-2777217(+)	135	1	134	KAI1797843.1	NADH2 dehydrogenase [Ganoderma leucocontextum]	134	1	134	134	97.7611940298508	1.83e-88	scaffold115.t6	EVM scaffold115.g6 scaffold115:17191-20244(+)	957	1	956	KAI1795004.1	TPR-like protein [Ganoderma leucocontextum]	882	1	882	956	89.8535564853556	0
scaffold1.t924	EVM scaffold1.g924 scaffold1:2777831-2778454(+)	137	1	136	PIL32004.1	hypothetical protein GSI_06708 [Ganoderma sinense ZZ0214-1]	136	1	136	136	97.7941176470588	9.39e-92	scaffold115.t7	EVM scaffold115.g7 scaffold115:20751-22834(-)	293	1	292	KAI0638636.1	hypothetical protein C8Q77DRAFT_1154256 [Trametes polyzona]	293	1	293	297	83.1649831649832	1.29e-175
scaffold1.t925	EVM scaffold1.g925 scaffold1:2778772-2780535(-)	513	1	512	KAI1797841.1	hypothetical protein LXA43DRAFT_270101 [Ganoderma leucocontextum]	1129	617	1129	513	95.1267056530214	2.95e-284	scaffold115.t8	EVM scaffold115.g8 scaffold115:23078-24258(+)	372	1	371	KAI1795007.1	aspartate-semialdehyde dehydrogenase [Ganoderma leucocontextum]	372	2	372	371	98.1132075471698	1.10e-266
scaffold1.t926	EVM scaffold1.g926 scaffold1:2784340-2785657(+)	329	1	328	KAI1797840.1	hypothetical protein LXA43DRAFT_1088908 [Ganoderma leucocontextum]	328	1	328	328	98.780487804878	4.65e-182	scaffold115.t9	EVM scaffold115.g9 scaffold115:24919-26212(+)	296	1	295	KAI1795008.1	ribosomal protein S5 domain 2-like protein [Ganoderma leucocontextum]	295	1	295	295	97.6271186440678	1.23e-204
scaffold1.t927	EVM scaffold1.g927 scaffold1:2786364-2787546(+)	278	1	277	KAI1797839.1	histidine phosphatase superfamily [Ganoderma leucocontextum]	293	1	293	293	90.7849829351536	9.77e-199	scaffold115.t10	EVM scaffold115.g10 scaffold115:26987-28244(-)	293	16	292	KAI1795015.1	Intradiol ring-cleavage dioxygenase [Ganoderma leucocontextum]	287	11	287	300	62.6666666666667	7.73e-110
scaffold1.t928	EVM scaffold1.g928 scaffold1:2787667-2788967(-)	327	1	326	KAI1797838.1	MEMO1 family [Ganoderma leucocontextum]	326	1	326	326	98.159509202454	3.96e-237	scaffold115.t11	EVM scaffold115.g11 scaffold115:28587-29548(-)	260	55	259	KAI1795016.1	Intradiol ring-cleavage dioxygenase [Ganoderma leucocontextum]	215	11	215	205	91.7073170731707	3.23e-142
scaffold1.t929	EVM scaffold1.g929 scaffold1:2789357-2789953(-)	128	1	127	KAI1797837.1	60S ribosomal protein L32 [Ganoderma leucocontextum]	127	1	127	127	100	4.10e-84	scaffold115.t12	EVM scaffold115.g12 scaffold115:30896-32378(-)	324	1	323	KAI1795017.1	glycosyl hydrolase family 61-domain-containing protein [Ganoderma leucocontextum]	316	1	316	323	90.4024767801858	3.90e-202
scaffold1.t930	EVM scaffold1.g930 scaffold1:2790647-2792585(+)	590	1	589	KAI1797836.1	kinase-like protein [Ganoderma leucocontextum]	664	76	664	589	97.1137521222411	0	scaffold115.t13	EVM scaffold115.g13 scaffold115:35621-37495(+)	526	1	525	KAI1795018.1	hypothetical protein LXA43DRAFT_61071 [Ganoderma leucocontextum]	525	1	525	525	97.7142857142857	0
scaffold1.t931	EVM scaffold1.g931 scaffold1:2793444-2795240(+)	462	1	461	KAI1797835.1	translation elongation factor 1a [Ganoderma leucocontextum]	461	1	461	461	99.7830802603037	0	scaffold115.t14	EVM scaffold115.g14 scaffold115:39330-44094(-)	1185	1	1184	KAI1795019.1	P-loop containing nucleoside triphosphate hydrolase protein [Ganoderma leucocontextum]	1184	1	1184	1184	96.6216216216216	0
scaffold1.t932	EVM scaffold1.g932 scaffold1:2798798-2800352(-)	273	1	272	KAI1797834.1	dienelactone hydrolase [Ganoderma leucocontextum]	275	1	275	275	95.6363636363636	7.01e-191	scaffold115.t15	EVM scaffold115.g15 scaffold115:44374-45162(+)	188	1	187	KAI1795020.1	Maf/Ham1 [Ganoderma leucocontextum]	187	1	187	187	97.8609625668449	8.83e-133
scaffold1.t933	EVM scaffold1.g933 scaffold1:2800635-2801544(+)	268	1	267	KAI1797833.1	hypothetical protein LXA43DRAFT_909947 [Ganoderma leucocontextum]	267	1	267	267	95.5056179775281	2.88e-189	scaffold115.t16	EVM scaffold115.g16 scaffold115:46220-47784(+)	499	1	498	KAI1795021.1	kinase-like protein [Ganoderma leucocontextum]	496	1	496	498	94.9799196787149	0
scaffold1.t934	EVM scaffold1.g934 scaffold1:2802625-2804043(-)	288	9	287	KAI1797832.1	alpha/beta-hydrolase [Ganoderma leucocontextum]	284	3	284	282	97.1631205673759	1.33e-201	scaffold115.t17	EVM scaffold115.g17 scaffold115:48727-51038(-)	568	1	567	KAI1795022.1	glycoside hydrolase family 18 protein [Ganoderma leucocontextum]	583	17	583	567	96.4726631393298	0
scaffold1.t935	EVM scaffold1.g935 scaffold1:2804288-2805581(+)	358	1	357	KAI1797831.1	hypothetical protein LXA43DRAFT_269411 [Ganoderma leucocontextum]	360	1	360	360	95	2.97e-237	scaffold115.t18	EVM scaffold115.g18 scaffold115:53403-55229(+)	565	80	564	KAI1795024.1	hypothetical protein LXA43DRAFT_970716 [Ganoderma leucocontextum]	484	5	484	485	93.4020618556701	0
scaffold1.t936	EVM scaffold1.g936 scaffold1:2805837-2808920(-)	988	1	987	KAI1797830.1	hypothetical protein LXA43DRAFT_877377 [Ganoderma leucocontextum]	989	1	989	990	93.4343434343434	0	scaffold115.t19	EVM scaffold115.g19 scaffold115:55701-56980(-)	386	8	385	KAI1795025.1	hypothetical protein LXA43DRAFT_1178930 [Ganoderma leucocontextum]	361	6	361	379	81.2664907651715	2.22e-205
scaffold1.t937	EVM scaffold1.g937 scaffold1:2809334-2811028(-)	426	1	425	PIL32018.1	hypothetical protein GSI_06722 [Ganoderma sinense ZZ0214-1]	425	1	425	425	97.6470588235294	7.84e-310	scaffold115.t20	EVM scaffold115.g20 scaffold115:58077-59709(+)	453	1	346	KAI1795026.1	hypothetical protein LXA43DRAFT_970718 [Ganoderma leucocontextum]	351	1	349	350	94.5714285714286	1.54e-243
scaffold1.t938	EVM scaffold1.g938 scaffold1:2811370-2813460(+)	551	1	550	KAI1797828.1	aspartate-tRNA ligase [Ganoderma leucocontextum]	550	1	550	550	97.2727272727273	0	scaffold115.t21	EVM scaffold115.g21 scaffold115:59730-60957(-)	326	1	324	KAI1795027.1	hypothetical protein LXA43DRAFT_1110356 [Ganoderma leucocontextum]	404	1	324	324	95.0617283950617	2.92e-221
scaffold1.t939	EVM scaffold1.g939 scaffold1:2814005-2814574(+)	190	1	189	KAI1797827.1	hypothetical protein LXA43DRAFT_1088894 [Ganoderma leucocontextum]	188	1	188	189	95.7671957671958	6.11e-118	scaffold115.t22	EVM scaffold115.g22 scaffold115:63460-65285(+)	423	2	422	KAI1795029.1	DAHP synthetase [Ganoderma leucocontextum]	499	79	499	421	98.0997624703088	7.03e-303
scaffold1.t940	EVM scaffold1.g940 scaffold1:2815252-2817274(-)	654	1	653	PIL32021.1	hypothetical protein GSI_06725 [Ganoderma sinense ZZ0214-1]	653	1	653	653	94.333843797856	0	scaffold115.t23	EVM scaffold115.g23 scaffold115:65582-66541(+)	200	1	199	KAI1795030.1	eukaryotic translation initiation factor 1-like protein [Ganoderma leucocontextum]	204	1	204	204	96.5686274509804	1.23e-121
scaffold1.t941	EVM scaffold1.g941 scaffold1:2817553-2819200(+)	467	1	466	KAI1797825.1	CBS-domain-containing protein [Ganoderma leucocontextum]	445	1	445	466	89.0557939914163	2.80e-282	scaffold115.t24	EVM scaffold115.g24 scaffold115:68713-69237(-)	136	2	133	KAI1795032.1	hypothetical protein LXA43DRAFT_1091165 [Ganoderma leucocontextum]	198	65	196	132	93.9393939393939	7.91e-86
scaffold1.t942	EVM scaffold1.g942 scaffold1:2819606-2820691(+)	362	1	361	KAI1797824.1	Phox-like protein [Ganoderma leucocontextum]	352	1	352	361	96.1218836565097	1.99e-241	scaffold115.t25	EVM scaffold115.g25 scaffold115:71123-72439(-)	393	35	349	KAI1795033.1	hypothetical protein LXA43DRAFT_1178936 [Ganoderma leucocontextum]	259	1	259	318	70.440251572327	1.29e-141
scaffold1.t943	EVM scaffold1.g943 scaffold1:2820822-2822012(-)	339	1	338	KAI1797823.1	mitochondrial carrier [Ganoderma leucocontextum]	338	1	338	338	98.5207100591716	4.11e-236	scaffold115.t26	EVM scaffold115.g26 scaffold115:73563-74877(-)	392	1	391	KAI1795034.1	hypothetical protein LXA43DRAFT_1178937 [Ganoderma leucocontextum]	383	1	383	391	86.7007672634271	8.52e-240
scaffold1.t944	EVM scaffold1.g944 scaffold1:2822633-2827345(-)	1440	1	1439	PIL32025.1	hypothetical protein GSI_06729 [Ganoderma sinense ZZ0214-1]	1446	1	1446	1446	89.6265560165975	0	scaffold115.t27	EVM scaffold115.g27 scaffold115:75422-77480(-)	592	1	591	KAI1795035.1	MFS general substrate transporter [Ganoderma leucocontextum]	591	1	591	591	97.2927241962775	0
scaffold1.t945	EVM scaffold1.g945 scaffold1:2829884-2832195(-)	546	1	545	KAI1797821.1	amino acid permease [Ganoderma leucocontextum]	535	1	535	545	96.8807339449541	0	scaffold115.t28	EVM scaffold115.g28 scaffold115:79867-83176(-)	930	1	929	KAI1795036.1	hypothetical protein LXA43DRAFT_1110417 [Ganoderma leucocontextum]	924	1	924	929	91.8191603875134	0
scaffold1.t946	EVM scaffold1.g946 scaffold1:2834441-2835445(-)	246	1	206	KAI1797820.1	hypothetical protein LXA43DRAFT_268930 [Ganoderma leucocontextum]	707	102	311	211	68.7203791469194	1.87e-84	scaffold115.t29	EVM scaffold115.g29 scaffold115:83990-85547(+)	457	43	456	KAI1795037.1	tRNA synthetases class I (M)-domain-containing protein [Ganoderma leucocontextum]	553	140	553	414	97.3429951690821	9.37e-291
scaffold1.t947	EVM scaffold1.g947 scaffold1:2837833-2840949(+)	841	1	840	KAI1797819.1	hypothetical protein LXA43DRAFT_268822 [Ganoderma leucocontextum]	840	1	840	840	96.0714285714286	0	scaffold115.t30	EVM scaffold115.g30 scaffold115:87718-88988(+)	379	1	378	KAI1795038.1	hypothetical protein LXA43DRAFT_61746 [Ganoderma leucocontextum]	375	1	375	378	92.3280423280423	2.04e-260
scaffold1.t948	EVM scaffold1.g948 scaffold1:2841278-2842964(-)	496	1	486	KAI1797818.1	RNI-like protein [Ganoderma leucocontextum]	524	1	481	486	91.5637860082305	9.93e-303	scaffold116.t1	EVM scaffold116.g1 scaffold116:498-2792(-)	515	1	514	KAI1789613.1	V-type ATPase [Ganoderma leucocontextum]	514	1	514	514	99.6108949416342	0
scaffold1.t949	EVM scaffold1.g949 scaffold1:2843441-2844163(+)	241	1	169	KAI1797817.1	hypothetical protein LXA43DRAFT_268738 [Ganoderma leucocontextum]	277	84	252	170	85.8823529411765	6.61e-100	scaffold116.t2	EVM scaffold116.g2 scaffold116:3110-7501(-)	1143	1	1142	KAI1789614.1	ARM repeat-containing protein [Ganoderma leucocontextum]	1164	1	1142	1142	94.9211908931699	0
scaffold1.t950	EVM scaffold1.g950 scaffold1:2846694-2848189(+)	231	1	230	KAI1797815.1	DUF846-domain-containing protein [Ganoderma leucocontextum]	230	1	230	230	99.1304347826087	1.30e-153	scaffold116.t3	EVM scaffold116.g3 scaffold116:7814-11223(+)	1044	113	1043	KAI1789615.1	Pleckstrin homology domain-containing protein [Ganoderma leucocontextum]	930	1	930	931	96.0257787325456	0
scaffold1.t951	EVM scaffold1.g951 scaffold1:2848962-2851174(-)	695	1	694	KAI1797814.1	hypothetical protein LXA43DRAFT_268647 [Ganoderma leucocontextum]	693	1	693	694	97.8386167146974	0	scaffold116.t4	EVM scaffold116.g4 scaffold116:11430-12064(-)	174	1	173	KAI1789616.1	ribosomal protein S12 [Ganoderma leucocontextum]	173	1	173	173	97.1098265895954	2.77e-111
scaffold1.t952	EVM scaffold1.g952 scaffold1:2852467-2853928(+)	345	1	344	KAI1797813.1	NADH-cytochrome b5 reductase [Ganoderma leucocontextum]	337	1	337	344	95.3488372093023	1.24e-236	scaffold116.t5	EVM scaffold116.g5 scaffold116:12306-14865(+)	595	1	594	VWP00416.1	Abhydrolase domain-containing protein ACTT2 (EC (ACT-toxin biosynthesis protein 2) [Ganoderma boninense]	466	1	466	594	69.1919191919192	1.76e-234
scaffold1.t953	EVM scaffold1.g953 scaffold1:2854305-2855283(+)	300	1	254	KAI1797812.1	hypothetical protein LXA43DRAFT_268425 [Ganoderma leucocontextum]	304	1	252	254	87.7952755905512	1.01e-151	scaffold116.t6	EVM scaffold116.g6 scaffold116:15300-15726(-)	111	1	104	KAI1789619.1	hypothetical protein LXA43DRAFT_559646 [Ganoderma leucocontextum]	111	1	104	104	96.1538461538462	5.74e-65
scaffold1.t954	EVM scaffold1.g954 scaffold1:2855595-2856577(+)	310	4	307	PIL32034.1	hypothetical protein GSI_06738 [Ganoderma sinense ZZ0214-1]	340	6	308	304	75.6578947368421	1.03e-162	scaffold116.t7	EVM scaffold116.g7 scaffold116:16193-22886(+)	1250	370	1249	KAI1789621.1	hypothetical protein LXA43DRAFT_974195 [Ganoderma leucocontextum]	882	11	882	880	96.1363636363636	0
scaffold1.t955	EVM scaffold1.g955 scaffold1:2857302-2860438(-)	936	15	932	KAI1784280.1	hypothetical protein LXA43DRAFT_976757 [Ganoderma leucocontextum]	910	1	840	942	84.9256900212314	0	scaffold116.t8	EVM scaffold116.g8 scaffold116:23611-25543(+)	540	7	539	KAI1789622.1	Metallo-dependent hydrolase [Ganoderma leucocontextum]	530	1	530	533	97.9362101313321	0
scaffold1.t956	EVM scaffold1.g956 scaffold1:2861155-2864140(+)	647	2	646	KAI1783664.1	hypothetical protein LXA43DRAFT_1102237 [Ganoderma leucocontextum]	765	21	765	747	74.0294511378849	0	scaffold116.t9	EVM scaffold116.g9 scaffold116:26461-28015(-)	335	1	334	KAI1789623.1	thymine dioxygenase [Ganoderma leucocontextum]	334	1	334	334	98.2035928143712	9.50e-249
scaffold1.t957	EVM scaffold1.g957 scaffold1:2866507-2867566(+)	266	1	265	KAI1797809.1	hypothetical protein LXA43DRAFT_268290 [Ganoderma leucocontextum]	275	11	275	265	95.8490566037736	5.66e-186	scaffold116.t10	EVM scaffold116.g10 scaffold116:28587-29959(+)	339	1	338	KAI1789624.1	alpha/beta-hydrolase [Ganoderma leucocontextum]	338	1	338	338	95.2662721893491	3.52e-237
scaffold1.t958	EVM scaffold1.g958 scaffold1:2867692-2868794(-)	257	1	256	KAI1797808.1	hypothetical protein LXA43DRAFT_268353 [Ganoderma leucocontextum]	256	1	256	256	96.875	7.55e-175	scaffold116.t11	EVM scaffold116.g11 scaffold116:30372-31989(-)	345	1	344	KAI1789625.1	alternative oxidase [Ganoderma leucocontextum]	388	45	388	344	98.8372093023256	7.59e-248
scaffold1.t959	EVM scaffold1.g959 scaffold1:2869138-2869596(+)	105	1	104	PIL32038.1	hypothetical protein GSI_06742 [Ganoderma sinense ZZ0214-1]	260	129	260	133	58.6466165413534	9.11e-20	scaffold116.t12	EVM scaffold116.g12 scaffold116:33771-34288(-)	134	1	129	KAI1789626.1	hypothetical protein LXA43DRAFT_892601 [Ganoderma leucocontextum]	132	1	132	132	93.9393939393939	2.16e-84
scaffold1.t960	EVM scaffold1.g960 scaffold1:2870217-2871687(-)	391	1	389	KAI1797806.1	PR-1-like protein, partial [Ganoderma leucocontextum]	386	1	386	401	78.0548628428928	7.75e-190	scaffold116.t13	EVM scaffold116.g13 scaffold116:34538-37877(+)	810	1	809	KAI1789627.1	hypothetical protein LXA43DRAFT_560030 [Ganoderma leucocontextum]	831	1	831	831	96.028880866426	0
scaffold1.t961	EVM scaffold1.g961 scaffold1:2872398-2872854(+)	122	1	107	KAI1797805.1	hypothetical protein LXA43DRAFT_982105 [Ganoderma leucocontextum]	184	1	107	107	95.3271028037383	7.10e-66	scaffold116.t14	EVM scaffold116.g14 scaffold116:38362-39114(-)	229	1	228	KAI1789628.1	pyridoxamine 5'-phosphate oxidase [Ganoderma leucocontextum]	236	1	236	236	92.3728813559322	8.62e-153
scaffold1.t962	EVM scaffold1.g962 scaffold1:2873192-2874316(-)	235	1	234	PIL32041.1	hypothetical protein GSI_06745 [Ganoderma sinense ZZ0214-1]	233	1	233	234	87.1794871794872	1.47e-138	scaffold116.t15	EVM scaffold116.g15 scaffold116:40585-40987(-)	94	38	89	PIL26004.1	hypothetical protein GSI_11758 [Ganoderma sinense ZZ0214-1]	273	87	138	52	78.8461538461538	4.99e-21
scaffold1.t963	EVM scaffold1.g963 scaffold1:2874522-2875614(+)	275	1	230	PIL32042.1	hypothetical protein GSI_06746 [Ganoderma sinense ZZ0214-1]	270	1	230	230	82.6086956521739	2.78e-125	scaffold116.t16	EVM scaffold116.g16 scaffold116:44791-46814(+)	585	1	584	KAI1789632.1	regulatory protein ral2 [Ganoderma leucocontextum]	584	1	584	584	99.486301369863	0
scaffold1.t964	EVM scaffold1.g964 scaffold1:2875794-2877106(-)	382	1	381	XP_007316637.1	hypothetical protein SERLADRAFT_368035 [Serpula lacrymans var. lacrymans S7.9] XP_007360159.1 ubiquitin [Dichomitus squalens LYAD-421 SS1] XP_008033076.1 ubiquitin [Trametes versicolor FP-101664 SS1] XP_012180230.1 predicted protein [Fibroporia radiculosa] XP_029739822.1 hypothetical protein EX895_003418 [Sporisorium graminicola]	381	1	381	381	100	5.68e-267	scaffold116.t17	EVM scaffold116.g17 scaffold116:48857-49687(+)	269	1	268	KAI1789633.1	hypothetical protein LXA43DRAFT_560175 [Ganoderma leucocontextum]	764	499	764	279	74.5519713261649	7.40e-97
scaffold1.t965	EVM scaffold1.g965 scaffold1:2877810-2879379(-)	390	1	389	PIL32044.1	transporter [Ganoderma sinense ZZ0214-1]	410	1	410	414	79.951690821256	4.92e-75	scaffold116.t18	EVM scaffold116.g18 scaffold116:50506-52721(-)	518	20	517	KAI1789634.1	hypothetical protein LXA43DRAFT_892625 [Ganoderma leucocontextum]	521	1	521	521	92.8982725527831	0
scaffold1.t966	EVM scaffold1.g966 scaffold1:2879599-2880671(+)	253	1	252	KAI1797800.1	initiation factor 3 [Ganoderma leucocontextum]	252	1	252	252	97.6190476190476	4.56e-174	scaffold116.t19	EVM scaffold116.g19 scaffold116:53481-57405(-)	978	1	972	PIL22521.1	transcription factor [Ganoderma sinense ZZ0214-1]	1006	1	1000	1001	83.1168831168831	0
scaffold1.t967	EVM scaffold1.g967 scaffold1:2881056-2883311(-)	601	1	600	KAI1797799.1	transmembrane amino acid transporter protein-domain-containing protein [Ganoderma leucocontextum]	600	1	600	600	95.8333333333333	0	scaffold116.t20	EVM scaffold116.g20 scaffold116:61864-63071(+)	303	1	302	KAI1789636.1	alpha/beta-hydrolase [Ganoderma leucocontextum]	302	1	302	302	94.3708609271523	1.33e-207
scaffold1.t968	EVM scaffold1.g968 scaffold1:2883916-2885440(+)	491	1	490	KAI1797798.1	triacylglycerol lipase [Ganoderma leucocontextum]	490	1	490	490	98.9795918367347	0	scaffold116.t21	EVM scaffold116.g21 scaffold116:63981-64930(+)	218	53	217	KAI1789637.1	SMAD/FHA domain-containing protein, partial [Ganoderma leucocontextum]	253	89	253	165	98.7878787878788	5.78e-113
scaffold1.t969	EVM scaffold1.g969 scaffold1:2886050-2889430(-)	921	1	920	KAI1797797.1	chromatin remodeling complex protein [Ganoderma leucocontextum]	920	1	920	920	94.6739130434783	0	scaffold116.t22	EVM scaffold116.g22 scaffold116:65551-66898(-)	428	1	427	KAI1789638.1	hypothetical protein LXA43DRAFT_1062737 [Ganoderma leucocontextum]	420	1	420	427	92.0374707259953	8.94e-265
scaffold1.t970	EVM scaffold1.g970 scaffold1:2890839-2891990(-)	384	1	383	KAI1797796.1	hypothetical protein LXA43DRAFT_969011 [Ganoderma leucocontextum]	890	510	890	384	89.0625	2.73e-203	scaffold116.t23	EVM scaffold116.g23 scaffold116:69756-72059(+)	673	1	672	KAI1789641.1	RIO1-domain-containing protein [Ganoderma leucocontextum]	676	1	676	676	94.6745562130178	0
scaffold1.t971	EVM scaffold1.g971 scaffold1:2892565-2893574(-)	244	1	210	KAI1797796.1	hypothetical protein LXA43DRAFT_969011 [Ganoderma leucocontextum]	890	1	238	238	86.1344537815126	7.55e-129	scaffold116.t24	EVM scaffold116.g24 scaffold116:72802-74375(-)	444	5	443	WCD39457.1	Ste7-3 [Ganoderma boninense]	441	3	441	439	94.9886104783599	3.17e-288
scaffold1.t972	EVM scaffold1.g972 scaffold1:2894721-2896926(+)	420	1	419	XP_007360153.1	D-galacturonic acid reductase [Dichomitus squalens LYAD-421 SS1] EJF66619.1 D-galacturonic acid reductase [Dichomitus squalens LYAD-421 SS1] TBU35156.1 D-galacturonic acid reductase [Dichomitus squalens] TBU48393.1 D-galacturonic acid reductase [Dichomitus squalens] TBU64977.1 D-galacturonic acid reductase [Dichomitus squalens]	419	1	419	419	94.5107398568019	2.29e-299	scaffold116.t25	EVM scaffold116.g25 scaffold116:74728-77892(+)	753	1	752	PIL22512.1	hypothetical protein GSI_15201 [Ganoderma sinense ZZ0214-1]	752	1	752	754	90.8488063660477	0
scaffold1.t973	EVM scaffold1.g973 scaffold1:2899156-2900544(-)	442	1	441	KAI1797794.1	cyclin [Ganoderma leucocontextum]	441	1	441	441	98.8662131519274	7.35e-314	scaffold116.t26	EVM scaffold116.g26 scaffold116:79082-81193(+)	597	1	596	KAI1789644.1	hypothetical protein LXA43DRAFT_892659 [Ganoderma leucocontextum]	616	23	616	596	95.8053691275168	0
scaffold1.t974	EVM scaffold1.g974 scaffold1:2905324-2909213(-)	1174	6	1173	KAI1797792.1	hypothetical protein LXA43DRAFT_266656 [Ganoderma leucocontextum]	1253	89	1253	1169	94.6963216424294	0	scaffold116.t27	EVM scaffold116.g27 scaffold116:81633-83401(-)	470	12	469	KAI1789645.1	Pet127-domain-containing protein [Ganoderma leucocontextum]	613	156	613	458	95.8515283842795	0
scaffold1.t975	EVM scaffold1.g975 scaffold1:2910593-2914458(+)	1228	1	1227	KAI1797790.1	RdRP-domain-containing protein [Ganoderma leucocontextum]	1227	1	1227	1227	96.6585167074165	0	scaffold116.t28	EVM scaffold116.g28 scaffold116:84363-85567(+)	183	1	182	KAI1789646.1	Arl8a protein [Ganoderma leucocontextum]	182	1	182	182	98.9010989010989	5.34e-127
scaffold1.t976	EVM scaffold1.g976 scaffold1:2917661-2920236(+)	811	1	807	KAI1797788.1	RdRP-domain-containing protein [Ganoderma leucocontextum]	1038	138	944	807	97.0260223048327	0	scaffold116.t29	EVM scaffold116.g29 scaffold116:85836-87004(-)	303	1	302	KAI1789647.1	adhesion regulating molecule [Ganoderma leucocontextum]	303	1	303	303	97.3597359735974	3.95e-207
scaffold1.t977	EVM scaffold1.g977 scaffold1:2920961-2921448(-)	100	1	99	KAF9650745.1	Sm-like ribonucleoprotein [Thelephora ganbajun] KIP12039.1 hypothetical protein PHLGIDRAFT_98825 [Phlebiopsis gigantea 11061_1 CR5-6] PCH33559.1 Sm-like ribonucleo protein [Wolfiporia cocos MD-104 SS10]	111	1	99	99	100	5.82e-62	scaffold116.t30	EVM scaffold116.g30 scaffold116:87580-88834(+)	400	13	380	KAI1789648.1	hypothetical protein LXA43DRAFT_561143 [Ganoderma leucocontextum]	369	1	368	368	94.2934782608696	2.38e-247
scaffold1.t978	EVM scaffold1.g978 scaffold1:2921630-2923738(+)	627	1	626	KAI1797786.1	Pescadillo N-terminus-domain-containing protein [Ganoderma leucocontextum]	624	1	624	626	94.7284345047923	0	scaffold116.t31	EVM scaffold116.g31 scaffold116:88954-89324(-)	84	1	83	KAI1789649.1	hypothetical protein LXA43DRAFT_1096232 [Ganoderma leucocontextum]	83	1	83	83	96.3855421686747	4.08e-50
scaffold1.t979	EVM scaffold1.g979 scaffold1:2924030-2924482(-)	151	1	150	KAI1797785.1	hypothetical protein LXA43DRAFT_266596 [Ganoderma leucocontextum]	150	1	150	150	98.6666666666667	1.69e-112	scaffold117.t1	EVM scaffold117.g1 scaffold117:24-691(-)	202	1	201	KAI1798404.1	hypothetical protein LXA43DRAFT_28555 [Ganoderma leucocontextum]	555	1	188	201	79.1044776119403	2.81e-73
scaffold1.t980	EVM scaffold1.g980 scaffold1:2927012-2929675(+)	825	1	824	KAI1797784.1	hypothetical protein LXA43DRAFT_266533 [Ganoderma leucocontextum]	1444	618	1441	824	96.8446601941748	0	scaffold117.t2	EVM scaffold117.g2 scaffold117:4805-5633(-)	219	1	218	KAI1798405.1	mitochondrial ribosomal protein L16 [Ganoderma leucocontextum]	222	1	222	225	92.8888888888889	1.56e-140
scaffold1.t981	EVM scaffold1.g981 scaffold1:2932339-2933377(+)	335	86	334	KAI1797783.1	hypothetical protein LXA43DRAFT_877545 [Ganoderma leucocontextum]	903	676	903	249	82.3293172690763	1.42e-92	scaffold117.t3	EVM scaffold117.g3 scaffold117:5814-6453(+)	188	1	187	KAI1798406.1	hypothetical protein LXA43DRAFT_1088512 [Ganoderma leucocontextum]	185	1	185	187	96.2566844919786	1.30e-120
scaffold1.t982	EVM scaffold1.g982 scaffold1:2935340-2936269(+)	230	1	229	KAI1797782.1	hypothetical protein LXA43DRAFT_1088852 [Ganoderma leucocontextum]	229	1	229	229	94.7598253275109	4.24e-138	scaffold117.t4	EVM scaffold117.g4 scaffold117:8713-9315(+)	201	1	200	KAI1798407.1	hypothetical protein LXA43DRAFT_876433 [Ganoderma leucocontextum]	200	1	200	200	97	1.83e-145
scaffold1.t983	EVM scaffold1.g983 scaffold1:2937787-2938464(-)	128	1	110	PIL32062.1	hypothetical protein GSI_06766 [Ganoderma sinense ZZ0214-1]	157	1	110	110	99.0909090909091	2.60e-73	scaffold117.t5	EVM scaffold117.g5 scaffold117:9553-11838(-)	646	1	645	KAI1798408.1	pre-mRNA processing factor 3-domain-containing protein [Ganoderma leucocontextum]	616	1	616	645	92.8682170542636	0
scaffold1.t984	EVM scaffold1.g984 scaffold1:2938784-2940493(-)	517	28	515	KAI1797781.1	hypothetical protein LXA43DRAFT_876581 [Ganoderma leucocontextum]	668	1	491	491	95.112016293279	0	scaffold117.t6	EVM scaffold117.g6 scaffold117:12073-14869(+)	745	40	744	KAI1798409.1	hypothetical protein LXA43DRAFT_876456 [Ganoderma leucocontextum]	710	1	710	710	93.3802816901408	0
scaffold1.t985	EVM scaffold1.g985 scaffold1:2940627-2941833(+)	308	1	307	KAI1797780.1	maintenance of mitochondrial morphology protein 1 [Ganoderma leucocontextum]	307	1	307	307	95.4397394136808	8.15e-200	scaffold117.t7	EVM scaffold117.g7 scaffold117:17672-18252(-)	171	68	170	PIL27328.1	hypothetical protein GSI_10475 [Ganoderma sinense ZZ0214-1]	109	1	109	109	66.9724770642202	5.75e-33
scaffold1.t986	EVM scaffold1.g986 scaffold1:2942091-2942645(-)	167	1	166	KAI1797779.1	hypothetical protein LXA43DRAFT_266271 [Ganoderma leucocontextum]	427	241	427	187	81.283422459893	2.47e-98	scaffold117.t8	EVM scaffold117.g8 scaffold117:19706-21048(+)	426	58	425	KAI1798411.1	hypothetical protein LXA43DRAFT_1107788 [Ganoderma leucocontextum]	354	1	354	372	84.1397849462366	1.47e-207
scaffold1.t987	EVM scaffold1.g987 scaffold1:2947294-2952355(-)	1364	1	1363	KAI1797777.1	nucleoporin [Ganoderma leucocontextum]	1384	22	1384	1363	98.0924431401321	0	scaffold117.t9	EVM scaffold117.g9 scaffold117:21842-23094(+)	396	1	395	KAI1798412.1	Peroxin 13, N-terminal region-domain-containing protein [Ganoderma leucocontextum]	405	1	405	405	88.641975308642	4.67e-204
scaffold1.t988	EVM scaffold1.g988 scaffold1:2952523-2954016(+)	425	1	424	KAI1797776.1	Pkinase-domain-containing protein [Ganoderma leucocontextum]	424	1	424	424	98.3490566037736	1.29e-303	scaffold117.t10	EVM scaffold117.g10 scaffold117:26619-28109(+)	390	131	384	KAI1798413.1	hypothetical protein LXA43DRAFT_980334 [Ganoderma leucocontextum]	334	1	253	254	82.6771653543307	2.23e-128
scaffold1.t989	EVM scaffold1.g989 scaffold1:2954121-2956020(-)	498	1	497	KAI1797775.1	hypothetical protein LXA43DRAFT_876670 [Ganoderma leucocontextum]	497	1	497	497	97.7867203219316	0	scaffold117.t11	EVM scaffold117.g11 scaffold117:32674-35557(+)	924	1	923	KAI1798416.1	hypothetical protein LXA43DRAFT_968728 [Ganoderma leucocontextum]	919	1	919	943	83.3510074231177	0
scaffold1.t990	EVM scaffold1.g990 scaffold1:2956364-2958200(-)	510	1	509	KAI1797774.1	FAD-binding domain-containing protein [Ganoderma leucocontextum]	509	1	509	509	99.6070726915521	0	scaffold117.t12	EVM scaffold117.g12 scaffold117:45261-47964(+)	700	1	699	KAI1798418.1	hypothetical protein LXA43DRAFT_968729 [Ganoderma leucocontextum]	661	1	661	699	83.9771101573677	0
scaffold1.t991	EVM scaffold1.g991 scaffold1:2960366-2961253(+)	240	1	238	KAI1797772.1	WD40-repeat-containing domain protein [Ganoderma leucocontextum]	307	69	306	238	95.7983193277311	2.59e-169	scaffold117.t13	EVM scaffold117.g13 scaffold117:52803-57533(-)	1577	1	1576	PIL27317.1	transporter [Ganoderma sinense ZZ0214-1]	1658	1	1658	1661	81.8783865141481	0
scaffold1.t992	EVM scaffold1.g992 scaffold1:2961582-2964657(-)	932	121	931	KAI1797771.1	hypothetical protein LXA43DRAFT_876851 [Ganoderma leucocontextum]	811	1	811	811	97.6572133168927	0	scaffold117.t14	EVM scaffold117.g14 scaffold117:58520-60659(-)	521	1	520	KAI1798421.1	Bestrophin, RFP-TM, chloride channel-domain-containing protein [Ganoderma leucocontextum]	520	1	520	520	97.1153846153846	0
scaffold1.t993	EVM scaffold1.g993 scaffold1:2964855-2965454(+)	183	1	148	KAI1797770.1	hypothetical protein LXA43DRAFT_1056818 [Ganoderma leucocontextum]	149	1	148	148	77.027027027027	3.28e-56	scaffold117.t15	EVM scaffold117.g15 scaffold117:62155-63778(-)	281	1	280	KAI1798422.1	thioredoxin-like protein [Ganoderma leucocontextum]	284	1	284	290	92.0689655172414	5.73e-192
scaffold1.t994	EVM scaffold1.g994 scaffold1:2966508-2966828(+)	107	1	106	KAI1797769.1	hypothetical protein LXA43DRAFT_981966 [Ganoderma leucocontextum]	719	1	106	106	98.1132075471698	9.66e-63	scaffold117.t16	EVM scaffold117.g16 scaffold117:66618-67355(-)	109	1	108	KAI1798423.1	peptidyl-prolyl cis-trans isomerase [Ganoderma leucocontextum]	108	1	108	108	100	4.09e-75
scaffold1.t995	EVM scaffold1.g995 scaffold1:2967927-2968793(+)	289	1	288	KAI1797769.1	hypothetical protein LXA43DRAFT_981966 [Ganoderma leucocontextum]	719	434	719	288	93.75	2.41e-154	scaffold117.t17	EVM scaffold117.g17 scaffold117:71288-73939(+)	648	1	647	KAI1798424.1	fimbrin [Ganoderma leucocontextum]	647	1	647	647	99.5363214837712	0
scaffold1.t996	EVM scaffold1.g996 scaffold1:2969311-2970419(-)	252	1	251	KAI1797768.1	ras-domain-containing protein [Ganoderma leucocontextum]	251	1	251	251	99.203187250996	1.84e-168	scaffold117.t18	EVM scaffold117.g18 scaffold117:78789-80918(-)	559	1	558	KAI1798425.1	amidase signature enzyme [Ganoderma leucocontextum]	558	1	558	558	96.9534050179211	0
scaffold1.t997	EVM scaffold1.g997 scaffold1:2970647-2976487(-)	1241	603	1239	PIL32076.1	hypothetical protein GSI_06780 [Ganoderma sinense ZZ0214-1]	637	11	635	639	76.5258215962441	0	scaffold117.t19	EVM scaffold117.g19 scaffold117:82575-83217(-)	194	1	193	KAI1798426.1	hypothetical protein LXA43DRAFT_968735 [Ganoderma leucocontextum]	193	1	193	193	96.8911917098446	9.43e-131
scaffold1.t998	EVM scaffold1.g998 scaffold1:2977249-2977909(+)	180	1	179	KAI1797765.1	P-loop containing nucleoside triphosphate hydrolase protein [Ganoderma leucocontextum]	179	1	179	179	98.3240223463687	7.91e-123	scaffold117.t20	EVM scaffold117.g20 scaffold117:84227-85648(+)	474	3	473	KAI1798427.1	hypothetical protein LXA43DRAFT_29912 [Ganoderma leucocontextum]	542	60	542	483	90.2691511387164	9.56e-288
scaffold1.t999	EVM scaffold1.g999 scaffold1:2978023-2978901(-)	185	1	184	KAI1797764.1	hypothetical protein LXA43DRAFT_264974 [Ganoderma leucocontextum]	203	1	203	203	87.192118226601	4.89e-117	scaffold117.t21	EVM scaffold117.g21 scaffold117:87048-88007(-)	275	1	274	KAI1798428.1	LuxS/MPP-like metallohydrolase [Ganoderma leucocontextum]	1061	818	1061	279	81.3620071684588	2.02e-131
scaffold1.t1000	EVM scaffold1.g1000 scaffold1:2981256-2982633(+)	385	1	384	KAI1797763.1	PAPA-1-like conserved region-domain-containing protein [Ganoderma leucocontextum]	384	1	384	384	90.625	2.46e-205	scaffold118.t1	EVM scaffold118.g1 scaffold118:2050-2601(+)	163	1	162	KAI1794976.1	hypothetical protein LXA43DRAFT_96529 [Ganoderma leucocontextum]	139	1	139	162	58.0246913580247	9.55e-51
scaffold1.t1001	EVM scaffold1.g1001 scaffold1:2982938-2983666(-)	221	1	220	KAI1797762.1	hypothetical protein LXA43DRAFT_968988 [Ganoderma leucocontextum]	389	170	389	220	76.8181818181818	8.63e-96	scaffold118.t2	EVM scaffold118.g2 scaffold118:3471-4293(+)	206	24	205	KAI1790359.1	hypothetical protein LXA43DRAFT_1062162 [Ganoderma leucocontextum]	452	248	449	204	75.9803921568627	1.21e-89
scaffold1.t1002	EVM scaffold1.g1002 scaffold1:2984688-2985914(+)	371	7	364	KAI1797761.1	cyclin-like protein [Ganoderma leucocontextum]	349	4	344	358	92.7374301675978	7.96e-229	scaffold118.t3	EVM scaffold118.g3 scaffold118:4474-5363(+)	229	1	215	KAI1790325.1	hypothetical protein LXA43DRAFT_510406 [Ganoderma leucocontextum]	292	17	258	244	71.3114754098361	4.99e-107
scaffold1.t1003	EVM scaffold1.g1003 scaffold1:2986409-2991003(+)	1478	62	1477	KAI1797760.1	hypothetical protein LXA43DRAFT_877491 [Ganoderma leucocontextum]	1417	1	1417	1417	97.106563161609	0	scaffold118.t4	EVM scaffold118.g4 scaffold118:6786-7300(+)	156	8	120	PIL33696.1	hypothetical protein GSI_04321 [Ganoderma sinense ZZ0214-1]	341	81	209	130	49.2307692307692	3.03e-21
scaffold1.t1004	EVM scaffold1.g1004 scaffold1:2991446-2993156(-)	500	1	499	KAI1797759.1	hypothetical protein LXA43DRAFT_877089 [Ganoderma leucocontextum]	499	1	499	499	88.7775551102204	2.63e-302	scaffold118.t5	EVM scaffold118.g5 scaffold118:7479-8254(+)	242	64	232	KAI1790326.1	hypothetical protein LXA43DRAFT_510450 [Ganoderma leucocontextum]	175	1	174	174	89.0804597701149	2.82e-106
scaffold1.t1005	EVM scaffold1.g1005 scaffold1:2993337-2994290(+)	283	1	282	KAI1797758.1	DNA-directed RNA polymerase III subunit Rpc5 [Ganoderma leucocontextum]	282	1	282	282	98.5815602836879	2.16e-171	scaffold118.t6	EVM scaffold118.g6 scaffold118:9038-9669(+)	191	1	154	KAI1790327.1	hypothetical protein LXA43DRAFT_510467 [Ganoderma leucocontextum]	316	1	160	164	69.5121951219512	4.55e-57
scaffold1.t1006	EVM scaffold1.g1006 scaffold1:2997274-2997578(+)	65	1	64	KAI1797757.1	hypothetical protein LXA43DRAFT_264501 [Ganoderma leucocontextum]	785	722	785	64	90.625	1.59e-30	scaffold118.t7	EVM scaffold118.g7 scaffold118:10257-11896(-)	412	1	411	PIL33707.1	hypothetical protein GSI_04332 [Ganoderma sinense ZZ0214-1]	400	1	400	411	72.5060827250608	9.08e-174
scaffold1.t1007	EVM scaffold1.g1007 scaffold1:2997865-3002283(+)	1094	1	1093	KAI1797756.1	sodium-potassium ATPase [Ganoderma leucocontextum]	1093	1	1093	1093	96.9807868252516	0	scaffold118.t8	EVM scaffold118.g8 scaffold118:12364-12941(+)	143	24	142	KAI1790329.1	hypothetical protein LXA43DRAFT_891189 [Ganoderma leucocontextum]	131	13	131	119	97.4789915966387	3.02e-84
scaffold1.t1008	EVM scaffold1.g1008 scaffold1:3004242-3006159(+)	597	1	596	KAI1797755.1	hypothetical protein LXA43DRAFT_981906 [Ganoderma leucocontextum]	1111	518	1111	596	96.8120805369127	0	scaffold118.t9	EVM scaffold118.g9 scaffold118:13328-15371(-)	659	1	654	KAI1790330.1	hypothetical protein LXA43DRAFT_1182549 [Ganoderma leucocontextum]	605	1	603	654	82.5688073394495	0
scaffold1.t1009	EVM scaffold1.g1009 scaffold1:3006551-3009411(-)	523	1	522	KAI1797754.1	beta-glucosidase [Ganoderma leucocontextum]	756	251	756	522	94.4444444444444	0	scaffold118.t10	EVM scaffold118.g10 scaffold118:15794-19298(-)	603	1	375	KAI1790332.1	hypothetical protein LXA43DRAFT_1062142 [Ganoderma leucocontextum]	401	1	383	385	89.6103896103896	2.08e-240
scaffold1.t1010	EVM scaffold1.g1010 scaffold1:3011146-3011740(-)	108	4	107	PIL32104.1	hypothetical protein GSI_06810 [Ganoderma sinense ZZ0214-1]	255	152	255	104	93.2692307692308	4.93e-68	scaffold118.t11	EVM scaffold118.g11 scaffold118:22838-24591(-)	569	1	566	KAI1790334.1	hypothetical protein LXA43DRAFT_1182552 [Ganoderma leucocontextum]	579	28	579	568	82.3943661971831	0
scaffold1.t1011	EVM scaffold1.g1011 scaffold1:3012495-3013218(-)	131	1	130	KAI1797753.1	hypothetical protein LXA43DRAFT_263752 [Ganoderma leucocontextum]	254	1	130	130	92.3076923076923	3.93e-83	scaffold118.t12	EVM scaffold118.g12 scaffold118:26127-27314(+)	356	1	355	KAI1790335.1	putative isomerase YbhE [Ganoderma leucocontextum]	355	1	355	355	95.2112676056338	2.32e-246
scaffold1.t1012	EVM scaffold1.g1012 scaffold1:3016955-3017755(-)	267	1	266	KAI1797751.1	hypothetical protein LXA43DRAFT_1078788 [Ganoderma leucocontextum]	484	249	484	269	83.6431226765799	1.29e-137	scaffold118.t13	EVM scaffold118.g13 scaffold118:29436-30101(+)	162	5	161	KAI1790336.1	hypothetical protein LXA43DRAFT_510697 [Ganoderma leucocontextum]	310	145	310	166	82.5301204819277	7.07e-88
scaffold1.t1013	EVM scaffold1.g1013 scaffold1:3019039-3019912(-)	218	1	217	KAI1797750.1	DnaJ domain-containing protein [Ganoderma leucocontextum]	217	1	217	217	95.852534562212	9.99e-147	scaffold118.t14	EVM scaffold118.g14 scaffold118:31304-34604(-)	881	1	880	KAI1790344.1	polysaccharide lyase family 8 protein [Ganoderma leucocontextum]	880	1	880	880	88.4090909090909	0
scaffold1.t1014	EVM scaffold1.g1014 scaffold1:3020443-3022470(-)	513	1	512	KAI1797749.1	RNA polymerase Rpc34 subunit-domain-containing protein [Ganoderma leucocontextum]	513	1	513	513	97.4658869395711	4.77e-225	scaffold118.t15	EVM scaffold118.g15 scaffold118:37388-39819(+)	543	1	542	KAI1790345.1	cytochrome P450 [Ganoderma leucocontextum]	542	1	542	542	97.2324723247232	0
scaffold1.t1015	EVM scaffold1.g1015 scaffold1:3023051-3025892(-)	861	1	860	KAI1797748.1	hypothetical protein LXA43DRAFT_263661 [Ganoderma leucocontextum]	892	1	892	893	88.9137737961926	0	scaffold118.t16	EVM scaffold118.g16 scaffold118:40885-42474(-)	290	1	274	KAI1790346.1	hypothetical protein LXA43DRAFT_1095495 [Ganoderma leucocontextum]	347	30	298	274	85.036496350365	1.15e-153
scaffold1.t1016	EVM scaffold1.g1016 scaffold1:3026943-3027865(+)	242	1	232	KAI1797747.1	phosphoribosylglycinamide formyltransferase [Ganoderma leucocontextum]	232	1	232	232	96.551724137931	1.13e-155	scaffold118.t18	EVM scaffold118.g18 scaffold118:49710-51152(-)	426	1	425	KAI1790348.1	hypothetical protein LXA43DRAFT_511318 [Ganoderma leucocontextum]	424	1	424	425	90.5882352941177	2.70e-271
scaffold1.t1017	EVM scaffold1.g1017 scaffold1:3029835-3031921(-)	490	1	489	KAI1797745.1	FMN-dependent dehydrogenase-domain-containing protein [Ganoderma leucocontextum]	489	1	489	489	96.5235173824131	0	scaffold118.t19	EVM scaffold118.g19 scaffold118:51705-56411(-)	1227	1	615	KAI1790355.1	hypothetical protein LXA43DRAFT_511405 [Ganoderma leucocontextum]	628	1	615	615	91.7073170731707	0
scaffold1.t1018	EVM scaffold1.g1018 scaffold1:3034672-3035016(+)	115	1	114	KAI1797744.1	hypothetical protein LXA43DRAFT_1088820 [Ganoderma leucocontextum]	726	613	726	114	95.6140350877193	7.95e-61	scaffold118.t20	EVM scaffold118.g20 scaffold118:57701-58471(-)	216	16	92	PIL33721.1	hypothetical protein GSI_04346 [Ganoderma sinense ZZ0214-1]	314	56	131	77	61.038961038961	1.08e-26
scaffold1.t1019	EVM scaffold1.g1019 scaffold1:3035881-3038027(-)	361	1	360	KAI1797743.1	mitogen activated protein kinase [Ganoderma leucocontextum]	452	93	452	360	99.1666666666667	3.87e-263	scaffold118.t21	EVM scaffold118.g21 scaffold118:59135-60228(-)	311	1	310	KAI1790361.1	hypothetical protein LXA43DRAFT_511652 [Ganoderma leucocontextum]	331	22	331	310	91.9354838709677	3.10e-206
scaffold1.t1020	EVM scaffold1.g1020 scaffold1:3039453-3040981(+)	399	1	398	KAI1797742.1	hypothetical protein LXA43DRAFT_263355 [Ganoderma leucocontextum]	424	1	424	424	90.5660377358491	1.18e-251	scaffold118.t22	EVM scaffold118.g22 scaffold118:60854-62099(+)	341	1	214	KAI1790360.1	hypothetical protein LXA43DRAFT_891186 [Ganoderma leucocontextum]	222	1	211	214	94.8598130841121	1.81e-145
scaffold1.t1021	EVM scaffold1.g1021 scaffold1:3041684-3043477(-)	518	1	516	KAI1797741.1	putative rRNA pseudouridine synthase [Ganoderma leucocontextum]	526	10	525	516	96.8992248062015	3.98e-306	scaffold118.t23	EVM scaffold118.g23 scaffold118:63896-65036(-)	325	1	301	KAI1790356.1	hypothetical protein LXA43DRAFT_511477 [Ganoderma leucocontextum]	333	22	322	303	70.2970297029703	8.14e-148
scaffold1.t1022	EVM scaffold1.g1022 scaffold1:3043775-3044349(+)	121	1	120	KAI1797740.1	ribosomal protein L22 [Ganoderma leucocontextum]	141	22	141	120	99.1666666666667	5.29e-79	scaffold118.t24	EVM scaffold118.g24 scaffold118:66203-67358(-)	332	1	331	KAI1790361.1	hypothetical protein LXA43DRAFT_511652 [Ganoderma leucocontextum]	331	1	331	331	76.7371601208459	3.21e-179
scaffold1.t1023	EVM scaffold1.g1023 scaffold1:3044542-3049621(-)	1467	1	1466	KAI1797739.1	P-loop containing nucleoside triphosphate hydrolase protein [Ganoderma leucocontextum]	1469	1	1469	1469	96.2559564329476	0	scaffold118.t25	EVM scaffold118.g25 scaffold118:67979-69229(+)	343	1	338	VWP01475.1	Mitogen-activated protein kinase kinase kinase [Ganoderma boninense]	340	1	338	344	55.2325581395349	2.03e-118
scaffold1.t1024	EVM scaffold1.g1024 scaffold1:3050288-3055953(-)	1602	1	1601	KAI1797738.1	SNF2 family N-terminal domain-containing protein [Ganoderma leucocontextum]	1629	1	1629	1629	95.4573357888275	0	scaffold118.t26	EVM scaffold118.g26 scaffold118:72103-72895(-)	223	61	222	KAI1794976.1	hypothetical protein LXA43DRAFT_96529 [Ganoderma leucocontextum]	139	1	139	162	61.1111111111111	7.09e-51
scaffold1.t1025	EVM scaffold1.g1025 scaffold1:3056593-3058782(-)	497	1	496	KAI1797737.1	fumarate hydratase [Ganoderma leucocontextum]	496	1	496	496	98.7903225806452	0	scaffold118.t27	EVM scaffold118.g27 scaffold118:74784-78234(-)	639	219	638	KAI1790359.1	hypothetical protein LXA43DRAFT_1062162 [Ganoderma leucocontextum]	452	33	452	420	94.2857142857143	1.38e-260
scaffold1.t1026	EVM scaffold1.g1026 scaffold1:3059279-3060238(+)	247	1	246	KAI1797736.1	peroxisomal biogenesis factor [Ganoderma leucocontextum]	246	1	246	246	98.780487804878	5.11e-168	scaffold118.t28	EVM scaffold118.g28 scaffold118:79169-80185(+)	267	1	266	KAI1790357.1	hypothetical protein LXA43DRAFT_1095508 [Ganoderma leucocontextum]	318	22	318	297	65.3198653198653	3.64e-130
scaffold1.t1027	EVM scaffold1.g1027 scaffold1:3061070-3062517(+)	376	1	375	KAI1797734.1	lipoic acid synthase [Ganoderma leucocontextum]	386	12	386	375	98.6666666666667	1.61e-268	scaffold118.t29	EVM scaffold118.g29 scaffold118:82178-83178(+)	232	12	230	KAI1794408.1	epoxide hydrolase [Ganoderma leucocontextum]	410	191	409	219	85.3881278538813	6.48e-138
scaffold1.t1028	EVM scaffold1.g1028 scaffold1:3062969-3063363(+)	69	1	68	PIL32123.1	hypothetical protein GSI_06829 [Ganoderma sinense ZZ0214-1]	68	1	68	68	98.5294117647059	2.29e-38	scaffold118.t30	EVM scaffold118.g30 scaffold118:85109-85645(+)	158	1	157	KAI1794976.1	hypothetical protein LXA43DRAFT_96529 [Ganoderma leucocontextum]	139	1	139	157	61.7834394904459	8.36e-53
scaffold1.t1029	EVM scaffold1.g1029 scaffold1:3063905-3064997(+)	307	1	306	KAI1797732.1	nucleotide-diphospho-sugar transferase [Ganoderma leucocontextum]	306	1	306	306	96.078431372549	8.85e-224	scaffold118.t31	EVM scaffold118.g31 scaffold118:87437-87815(+)	126	1	126	KAI1796525.1	hypothetical protein LXA43DRAFT_1090093 [Ganoderma leucocontextum]	278	1	127	127	74.0157480314961	1.79e-58
scaffold1.t1030	EVM scaffold1.g1030 scaffold1:3065312-3066751(-)	355	1	354	KAI1797731.1	O-sialoglycoprotein endopeptidase [Ganoderma leucocontextum]	366	1	354	354	98.8700564971751	2.52e-257	scaffold119.t1	EVM scaffold119.g1 scaffold119:197-4713(+)	1374	1	1372	KAI1790765.1	hypothetical protein LXA43DRAFT_1144962 [Ganoderma leucocontextum]	1346	1	1332	1374	89.7379912663755	0
scaffold1.t1031	EVM scaffold1.g1031 scaffold1:3066945-3068223(+)	369	1	368	KAI1797730.1	saccharopine dehydrogenase [Ganoderma leucocontextum]	368	1	368	368	98.0978260869565	8.04e-265	scaffold119.t2	EVM scaffold119.g2 scaffold119:6085-7366(+)	349	10	346	KAI1790764.1	cyclic-AMP phosphodiesterase [Ganoderma leucocontextum]	362	23	357	337	97.0326409495549	8.70e-235
scaffold1.t1032	EVM scaffold1.g1032 scaffold1:3069210-3070509(+)	414	1	413	KAI1797729.1	hypothetical protein LXA43DRAFT_262670 [Ganoderma leucocontextum]	413	1	413	413	96.8523002421308	4.92e-275	scaffold119.t3	EVM scaffold119.g3 scaffold119:7798-10698(-)	807	1	806	KAI1790763.1	WD40 repeat-like protein [Ganoderma leucocontextum]	798	1	798	806	95.9057071960298	0
scaffold1.t1033	EVM scaffold1.g1033 scaffold1:3071550-3073535(-)	501	1	500	KAI1797728.1	hypothetical protein LXA43DRAFT_981770 [Ganoderma leucocontextum]	514	1	514	520	93.8461538461538	0	scaffold119.t4	EVM scaffold119.g4 scaffold119:11173-14019(-)	813	1	812	KAI1790762.1	EF-hand [Ganoderma leucocontextum]	811	1	811	812	92.1182266009852	0
scaffold1.t1034	EVM scaffold1.g1034 scaffold1:3075570-3075971(+)	91	1	90	KAI1797727.1	Tim10/DDP family zinc finger-domain-containing protein [Ganoderma leucocontextum]	90	1	90	90	98.8888888888889	3.19e-57	scaffold119.t5	EVM scaffold119.g5 scaffold119:14846-16629(+)	533	1	532	KAI1790761.1	hypothetical protein LXA43DRAFT_470655 [Ganoderma leucocontextum]	531	1	531	532	98.8721804511278	0
scaffold1.t1035	EVM scaffold1.g1035 scaffold1:3076249-3077799(-)	418	1	417	KAI1797726.1	acyltransferase-domain-containing protein [Ganoderma leucocontextum]	422	4	422	419	96.6587112171838	7.39e-303	scaffold119.t6	EVM scaffold119.g6 scaffold119:17568-18984(+)	352	1	351	PIL23747.1	hypothetical protein GSI_13497 [Ganoderma sinense ZZ0214-1]	351	1	351	351	94.3019943019943	3.84e-243
scaffold1.t1036	EVM scaffold1.g1036 scaffold1:3081103-3082360(+)	390	1	341	KAI1797725.1	hypothetical protein LXA43DRAFT_981747 [Ganoderma leucocontextum]	381	1	341	341	98.2404692082112	1.69e-245	scaffold119.t7	EVM scaffold119.g7 scaffold119:19169-21009(-)	569	1	568	KAI1790759.1	tRNA-guanine(15) transglycosylase-like protein [Ganoderma leucocontextum]	610	49	610	568	91.9014084507042	0
scaffold1.t1037	EVM scaffold1.g1037 scaffold1:3082849-3086215(+)	1063	1	1062	KAI1797724.1	hypothetical protein LXA43DRAFT_877083 [Ganoderma leucocontextum]	1074	1	1062	1062	96.1393596986817	0	scaffold119.t8	EVM scaffold119.g8 scaffold119:21519-27958(+)	1750	1	1749	KAI1790758.1	hypothetical protein LXA43DRAFT_921512 [Ganoderma leucocontextum]	1746	1	1746	1749	94.6826758147513	0
scaffold1.t1038	EVM scaffold1.g1038 scaffold1:3087279-3088304(-)	265	1	208	KAI1797723.1	hypothetical protein LXA43DRAFT_262250 [Ganoderma leucocontextum]	436	1	213	216	88.8888888888889	6.25e-119	scaffold119.t9	EVM scaffold119.g9 scaffold119:28341-29280(+)	180	1	179	KAI1790757.1	ubiquitin-conjugating enzyme/RWD-like protein [Ganoderma leucocontextum]	179	1	179	179	100	7.05e-126
scaffold1.t1039	EVM scaffold1.g1039 scaffold1:3090488-3090814(-)	88	5	87	KAI1797722.1	hypothetical protein LXA43DRAFT_1070574 [Ganoderma leucocontextum]	432	21	109	89	77.5280898876404	5.70e-35	scaffold119.t10	EVM scaffold119.g10 scaffold119:30544-31023(+)	160	22	159	KAI1790756.1	hypothetical protein LXA43DRAFT_469908 [Ganoderma leucocontextum]	138	1	138	138	95.6521739130435	1.66e-87
scaffold1.t1040	EVM scaffold1.g1040 scaffold1:3091390-3093205(+)	465	1	355	KAI1797721.1	hypothetical protein LXA43DRAFT_981710 [Ganoderma leucocontextum]	548	1	377	377	87.7984084880637	5.02e-211	scaffold119.t11	EVM scaffold119.g11 scaffold119:31351-31787(-)	66	1	65	KAI1790755.1	translation machinery associated TMA7 [Ganoderma leucocontextum]	65	1	65	65	100	2.38e-32
scaffold1.t1041	EVM scaffold1.g1041 scaffold1:3094538-3097620(-)	928	1	927	KAI1797720.1	hypothetical protein LXA43DRAFT_877260 [Ganoderma leucocontextum]	953	1	953	957	93.9393939393939	0	scaffold119.t12	EVM scaffold119.g12 scaffold119:32826-35192(+)	539	1	538	KAI1790754.1	alpha-amylase [Ganoderma leucocontextum]	559	1	559	560	92.8571428571429	0
scaffold1.t1042	EVM scaffold1.g1042 scaffold1:3098974-3100692(-)	371	1	370	KAI1797719.1	GTP binding protein [Ganoderma leucocontextum]	370	1	370	370	100	9.89e-251	scaffold119.t13	EVM scaffold119.g13 scaffold119:36092-37397(-)	377	1	376	KAI1790753.1	RNA 3'-terminal phosphate cyclase [Ganoderma leucocontextum]	380	1	380	382	91.8848167539267	3.03e-249
scaffold1.t1043	EVM scaffold1.g1043 scaffold1:3101300-3104450(+)	906	51	893	KAI1797718.1	muts domain V-domain-containing protein [Ganoderma leucocontextum]	934	17	859	843	97.9833926453144	0	scaffold119.t14	EVM scaffold119.g14 scaffold119:37717-40953(+)	841	1	840	KAI1790752.1	HOOK-domain-containing protein [Ganoderma leucocontextum]	840	1	840	840	98.452380952381	0
scaffold1.t1044	EVM scaffold1.g1044 scaffold1:3105195-3108323(-)	808	1	807	KAI1797717.1	aconitate hydratase [Ganoderma leucocontextum]	807	1	807	807	97.5216852540273	0	scaffold119.t15	EVM scaffold119.g15 scaffold119:41139-43050(-)	553	1	552	KAI1790751.1	hypothetical protein LXA43DRAFT_973472 [Ganoderma leucocontextum]	546	1	546	552	93.4782608695652	0
scaffold1.t1045	EVM scaffold1.g1045 scaffold1:3110087-3111121(-)	275	1	274	KAI1797714.1	ATG16-domain-containing protein [Ganoderma leucocontextum]	293	1	293	293	91.4675767918089	6.69e-171	scaffold119.t16	EVM scaffold119.g16 scaffold119:43597-45158(-)	396	1	395	KAI1790750.1	transcription regulator [Ganoderma leucocontextum]	395	1	395	395	98.7341772151899	2.42e-291
scaffold1.t1046	EVM scaffold1.g1046 scaffold1:3111405-3112363(+)	204	1	203	KAI1797713.1	small GTPase superfamily [Ganoderma leucocontextum] VWP00606.1 Chitin synthase (EC [Ganoderma boninense]	203	1	203	203	100	2.31e-145	scaffold119.t17	EVM scaffold119.g17 scaffold119:45542-47907(-)	752	1	750	KAI1790749.1	alpha-N-acetylglucosaminidase [Ganoderma leucocontextum]	751	1	750	751	96.5379494007989	0
scaffold1.t1047	EVM scaffold1.g1047 scaffold1:3113054-3115551(+)	691	1	690	KAI1797712.1	Oxysterol-binding protein-domain-containing protein [Ganoderma leucocontextum]	741	52	741	690	98.4057971014493	0	scaffold119.t18	EVM scaffold119.g18 scaffold119:49708-51262(-)	404	1	403	KAI1790748.1	transcription regulator [Ganoderma leucocontextum]	402	1	402	403	95.7816377171216	1.34e-285
scaffold1.t1048	EVM scaffold1.g1048 scaffold1:3116288-3120107(+)	783	49	782	KAI1797711.1	beta-glucosidase [Ganoderma leucocontextum]	836	103	836	734	97.5476839237057	0	scaffold119.t19	EVM scaffold119.g19 scaffold119:52288-54317(-)	467	1	466	KAI1790747.1	general substrate transporter [Ganoderma leucocontextum]	486	1	486	486	93.8271604938272	5.73e-315
scaffold1.t1049	EVM scaffold1.g1049 scaffold1:3120794-3122369(-)	435	1	434	KAI1797710.1	RNA-binding domain-containing protein [Ganoderma leucocontextum]	434	1	434	434	99.0783410138249	4.17e-305	scaffold119.t20	EVM scaffold119.g20 scaffold119:57211-58185(-)	325	10	321	PIL23732.1	hypothetical protein GSI_13482 [Ganoderma sinense ZZ0214-1]	459	136	456	324	69.7530864197531	2.15e-146
scaffold1.t1050	EVM scaffold1.g1050 scaffold1:3122813-3124091(-)	279	1	278	KAI1797709.1	prohibitin [Ganoderma leucocontextum]	278	1	278	278	99.6402877697842	2.16e-185	scaffold119.t21	EVM scaffold119.g21 scaffold119:59797-62423(+)	682	1	681	KAI1790745.1	hypothetical protein LXA43DRAFT_973466 [Ganoderma leucocontextum]	897	217	897	681	94.1262848751836	0
scaffold1.t1051	EVM scaffold1.g1051 scaffold1:3127049-3131477(+)	1268	1	1267	KAI1797707.1	P-loop containing nucleoside triphosphate hydrolase protein [Ganoderma leucocontextum]	1268	1	1268	1268	93.6119873817035	0	scaffold119.t22	EVM scaffold119.g22 scaffold119:62733-69955(-)	2121	1	2120	KAI1790744.1	Not1-domain-containing protein [Ganoderma leucocontextum]	2113	1	2113	2120	99.0094339622642	0
scaffold1.t1052	EVM scaffold1.g1052 scaffold1:3131838-3133786(-)	492	6	491	KAI1797706.1	6-phosphogluconate dehydrogenase [Ganoderma leucocontextum]	504	19	504	486	99.7942386831276	0	scaffold119.t23	EVM scaffold119.g23 scaffold119:71158-71689(+)	158	1	157	KAI1790743.1	hypothetical protein LXA43DRAFT_973464 [Ganoderma leucocontextum]	200	35	191	157	98.0891719745223	6.84e-107
scaffold1.t1053	EVM scaffold1.g1053 scaffold1:3134428-3136152(+)	427	1	426	KAI1797705.1	branched-chain amino acid aminotransferase II [Ganoderma leucocontextum]	426	1	426	426	98.1220657276995	9.89e-309	scaffold119.t24	EVM scaffold119.g24 scaffold119:72746-74959(+)	523	1	522	KAI1790742.1	laccase [Ganoderma leucocontextum]	522	1	522	522	94.8275862068966	0
[truncated: 12,232 more rows]
