# Supplementary material for: Integrative Genomic and Transcriptomic Analysis of White-Rot Fungi Ganoderma tsugae Growing on Both Coniferous and Broad-Leaved Trees
Source: J Fungi (Basel). 2026 Jan 1;12(1):35. doi: 10.3390/jof12010035 (PMC12842666; doi:10.3390/jof12010035)
Supplement: Supplementary file 1 [file jof-12-00035-s001.zip › Supplementary materials/Table S10.xlsx]

## Sheet: 提取39个基因的功能
Table S10. Functional annotation information of 39 shared DEGs of Wu 2022_L vs Wu 2022_B and Cui 14110_L vs Cui 14110_B.
Gene_ID	Chromosome	Start Site	End Site	Direction	Length	Name	GO	KEGG	KOG_categories	KOG_function	PHI
JAHRBS010000014.1.g406	JAHRBS010000014.1	1447929	1448886	-	822	JAHRBS010000014.1.g406	GO:0044238;GO:0019538;GO:0043170;GO:0071704;GO:0008152;GO:0006508;GO:0016787;GO:0004175;GO:0070001;GO:0003824;GO:0070011;GO:0004190;GO:0008233	-	S	Peptidase A4 family	-
JAHRBS010000013.1.g440	JAHRBS010000013.1	1607658	1609184	+	1266	JAHRBS010000013.1.g440	GO:0044238;GO:0019538;GO:0043170;GO:0071704;GO:0008152;GO:0006508;GO:0016787;GO:0004175;GO:0070001;GO:0003824;GO:0070011;GO:0004190;GO:0008233	-	O	Eukaryotic aspartyl protease	PHI:697 ugt51E1 5022 Leptosphaeria_maculans unaffected_pathogenicity
JAHRBS010000009.1.g741	JAHRBS010000009.1	2371533	2372536	-	780	JAHRBS010000009.1.g741	-	-	-	-	-
JAHRBS010000009.1.g487	JAHRBS010000009.1	1590662	1591593	+	759	JAHRBS010000009.1.g487	-	-	S	Inherit from euNOG: Conserved hypothetical protein	-
JAHRBS010000009.1.g43	JAHRBS010000009.1	130483	131356	+	609	JAHRBS010000009.1.g43	GO:0006810;GO:0009987;GO:0055085;GO:0044765;GO:0044763;GO:0051234;GO:0051179;GO:0044699;GO:0044425;GO:0016021;GO:0016020;GO:0031224	-	G	Major Facilitator Superfamily	-
JAHRBS010000006.1.g607	JAHRBS010000006.1	2115510	2117631	-	1578	JAHRBS010000006.1.g607	GO:0044710;GO:0008152;GO:0055114;GO:0016705;GO:0003824;GO:0016491;GO:0043169;GO:0046872;GO:0046914;GO:0020037;GO:0046906;GO:0097159;GO:0043167;GO:0005488;GO:0005506;GO:0009055;GO:1901363;GO:0004497	-	Q	Cytochrome p450	PHI:2393 (O-methylsterigmatocystin_oxidoreductase) 5518 Fusarium_graminearum increased_virulence_(hypervirulence)
JAHRBS010000006.1.g502	JAHRBS010000006.1	1772770	1774401	+	1149	JAHRBS010000006.1.g502	GO:0016311;GO:0009987;GO:0044237;GO:0006796;GO:0008152;GO:0006793;GO:0016787;GO:0016791;GO:0016788;GO:0042578;GO:0003824;GO:0003993	-	S	conserved hypothetical protein	-
JAHRBS010000004.1.g129	JAHRBS010000004.1	430051	432359	-	1713	JAHRBS010000004.1.g129	GO:0044710;GO:0055114;GO:0008152;GO:0043169;GO:0046872;GO:0046914;GO:0020037;GO:0046906;GO:0097159;GO:0016705;GO:0043167;GO:0003824;GO:0005488;GO:0005506;GO:0009055;GO:1901363;GO:0016491;GO:0004497	-	Q	Cytochrome p450	-
JAHRBS010000003.1.g448	JAHRBS010000003.1	1549004	1551259	+	1587	JAHRBS010000003.1.g448	GO:0044710;GO:0008152;GO:0055114;GO:0016705;GO:0003824;GO:0016491;GO:0043169;GO:0046872;GO:0046914;GO:0020037;GO:0046906;GO:0097159;GO:0043167;GO:0005488;GO:0005506;GO:0009055;GO:1901363;GO:0004497	-	Q	Cytochrome p450	PHI:2393 (O-methylsterigmatocystin_oxidoreductase) 5518 Fusarium_graminearum increased_virulence_(hypervirulence)
JAHRBS010000002.1.g422	JAHRBS010000002.1	1262629	1263980	+	1056	JAHRBS010000002.1.g422	GO:0044710;GO:0008152;GO:0055114;GO:0043169;GO:0046914;GO:0008270;GO:0043167;GO:0003824;GO:0005488;GO:0046872;GO:0016491	-	Q	alcohol dehydrogenase	PHI:881 MGG_04556 318829 Magnaporthe_oryzae reduced_virulence
JAHRBS010000001.1.g871	JAHRBS010000001.1	2915974	2916413	+	252	JAHRBS010000001.1.g871	GO:0006950;GO:0050896	-	O	Heat shock protein 9/12	-
JAHRBS010000001.1.g111	JAHRBS010000001.1	411608	413192	-	996	JAHRBS010000001.1.g111	-	-	S	NA	-
JAHRBS010000010.1.g987	JAHRBS010000010.1	2942875	2944163	+	1053	JAHRBS010000010.1.g987	GO:0045735;GO:0043169;GO:0046914;GO:0030145;GO:0043167;GO:0005488;GO:0046872;GO:0005576;GO:0048046	-	S	Cupin_1	-
JAHRBS010000010.1.g93	JAHRBS010000010.1	353673	356208	-	1956	JAHRBS010000010.1.g93	GO:0044710;GO:0006066;GO:0071704;GO:0044281;GO:0008152;GO:0055114;GO:1901615;GO:0043168;GO:0050662;GO:0050660;GO:0016614;GO:0008812;GO:0097159;GO:0000166;GO:0036094;GO:0003824;GO:0048037;GO:0005488;GO:0043167;GO:1901363;GO:1901265;GO:0016491;GO:0016899;GO:0047639	-	E	Alcohol oxidase	PHI:199 AOX1 5499 Passalora_fulva reduced_virulence
JAHRBS010000004.1.g44	JAHRBS010000004.1	150807	152426	-	1086	JAHRBS010000004.1.g44	GO:0006979;GO:0044710;GO:0006950;GO:0008152;GO:0055114;GO:0050896;GO:0044248;GO:0009987;GO:0009056;GO:0044237;GO:0000302;GO:0042744;GO:0042743;GO:0070887;GO:0070301;GO:0009698;GO:0044699;GO:1901361;GO:0009808;GO:0046274;GO:0071704;GO:1901360;GO:1901575;GO:0046271;GO:0034614;GO:0019748;GO:0006725;GO:0051716;GO:0072593;GO:0044763;GO:0042221;GO:0034599;GO:0010035;GO:1901700;GO:1901701;GO:0042542;GO:…	-	G	Depolymerization of lignin. Catalyzes the C(alpha)- C(beta) cleavage of the propyl side chains of lignin	-
JAHRBS010000007.1.g1094	JAHRBS010000007.1	3289128	3289894	+	597	JAHRBS010000007.1.g1094	-	-	-	-	-
JAHRBS010000003.1.g447	JAHRBS010000003.1	1546828	1548144	+	963	JAHRBS010000003.1.g447	GO:0008152;GO:0003824;GO:0016740;GO:0004659;GO:0016765;GO:0044425;GO:0016021;GO:0016020;GO:0031224	-	H	UbiA prenyltransferase family	PHI:8592 ZtPpt 1047171 Zymoseptoria_tritici loss_of_pathogenicity
JAHRBS010000001.1.g694	JAHRBS010000001.1	2366014	2367165	+	837	JAHRBS010000001.1.g694	GO:0044238;GO:0006468;GO:0044260;GO:0044267;GO:0019538;GO:0016310;GO:0009987;GO:0043412;GO:0006464;GO:0043170;GO:0071704;GO:0006796;GO:0036211;GO:0044237;GO:0008152;GO:0006793;GO:0035639;GO:0005488;GO:0000166;GO:1901363;GO:0001883;GO:0001882;GO:0043168;GO:0043167;GO:0016740;GO:1901265;GO:0032549;GO:0017076;GO:0004672;GO:0005524;GO:0016301;GO:0036094;GO:0003824;GO:0030554;GO:0016773;GO:0016772;GO:…	-	T	other AgaK1 protein kinase	-
JAHRBS010000013.1.g836	JAHRBS010000013.1	2887160	2888739	+	639	JAHRBS010000013.1.g836	-	-	S	NA	-
JAHRBS010000012.1.g732	JAHRBS010000012.1	2465812	2467141	+	1131	JAHRBS010000012.1.g732	GO:0044238;GO:0005975;GO:0008152;GO:0071704;GO:0003824	-	S	Glycosyl hydrolase catalytic core	-
JAHRBS010000010.1.g69	JAHRBS010000010.1	285051	285782	-	510	JAHRBS010000010.1.g69	-	-	-	-	-
JAHRBS010000010.1.g68	JAHRBS010000010.1	280824	281500	-	504	JAHRBS010000010.1.g68	-	-	-	-	-
JAHRBS010000009.1.g637	JAHRBS010000009.1	2020963	2021921	-	810	JAHRBS010000009.1.g637	GO:0044238;GO:0019538;GO:0043170;GO:0071704;GO:0008152;GO:0006508;GO:0016787;GO:0004175;GO:0070001;GO:0003824;GO:0070011;GO:0004190;GO:0008233	-	S	Peptidase A4 family	-
JAHRBS010000009.1.g224	JAHRBS010000009.1	790569	795474	-	1305	JAHRBS010000009.1.g224	GO:0006520;GO:0008152;GO:0019752;GO:0006807;GO:0044710;GO:0071704;GO:0009987;GO:0043436;GO:0044238;GO:1901564;GO:0006082;GO:0044237;GO:0044281;GO:1901605;GO:0000096;GO:0006790;GO:0009066;GO:0006555;GO:0071266;GO:0008652;GO:0044249;GO:0044283;GO:1901576;GO:0044711;GO:1901607;GO:0000097;GO:0009058;GO:1901566;GO:0044272;GO:0046394;GO:0016053;GO:0009086;GO:0071265;GO:0009067;GO:0019344;GO:0009069;GO:…	K17069	E	o-acetylhomoserine	PHI:3385 FVEG_12529 117187 Fusarium_verticillioides unaffected_pathogenicity
JAHRBS010000002.1.g833	JAHRBS010000002.1	2564966	2566726	+	1527	JAHRBS010000002.1.g833	-	-	S	NA	-
JAHRBS010000001.1.g518	JAHRBS010000001.1	1787135	1788336	+	1080	JAHRBS010000001.1.g518	GO:0006979;GO:0044710;GO:0006950;GO:0008152;GO:0055114;GO:0050896;GO:0044248;GO:0009987;GO:0009056;GO:0044237;GO:0000302;GO:0042744;GO:0042743;GO:0070887;GO:0070301;GO:0009698;GO:0044699;GO:1901361;GO:0009808;GO:0046274;GO:0071704;GO:1901360;GO:1901575;GO:0046271;GO:0034614;GO:0019748;GO:0006725;GO:0051716;GO:0072593;GO:0044763;GO:0042221;GO:0034599;GO:0010035;GO:1901700;GO:1901701;GO:0042542;GO:…	-	G	Depolymerization of lignin. Catalyzes the C(alpha)- C(beta) cleavage of the propyl side chains of lignin	-
JAHRBS010000001.1.g189	JAHRBS010000001.1	700377	702515	+	1302	JAHRBS010000001.1.g189	-	-	S	NA	-
JAHRBS010000010.1.g296	JAHRBS010000010.1	1005514	1006158	+	447	JAHRBS010000010.1.g296	-	-	-	-	-
JAHRBS010000007.1.g399	JAHRBS010000007.1	1246158	1246770	-	543	JAHRBS010000007.1.g399	-	-	-	-	-
JAHRBS010000007.1.g216	JAHRBS010000007.1	718908	723751	-	3471	JAHRBS010000007.1.g216	GO:0046434;GO:0009166;GO:0009167;GO:0009164;GO:0044281;GO:0009161;GO:0046130;GO:1901360;GO:0009169;GO:0044710;GO:0009199;GO:0042454;GO:0009207;GO:0009205;GO:0009203;GO:0046034;GO:0046128;GO:0046483;GO:1901564;GO:1901565;GO:0034641;GO:0006163;GO:0019637;GO:0009141;GO:0009143;GO:0009144;GO:0009146;GO:0006807;GO:0006195;GO:1901575;GO:0006200;GO:1901361;GO:0009150;GO:0006810;GO:0009158;GO:0006812;GO:…	K01539	P	K ATPase alpha	PHI:7492 VK055_1980 573 Klebsiella_pneumoniae unaffected_pathogenicity
JAHRBS010000004.1.g74	JAHRBS010000004.1	242004	242569	-	489	JAHRBS010000004.1.g74	-	-	-	-	-
JAHRBS010000004.1.g1508	JAHRBS010000004.1	4551561	4554076	-	1077	JAHRBS010000004.1.g1508	-	-	S	NA	-
JAHRBS010000007.1.g428	JAHRBS010000007.1	1333769	1335079	+	1311	JAHRBS010000007.1.g428	GO:0071704;GO:0044238;GO:0006644;GO:0006629;GO:0008654;GO:0009987;GO:0009058;GO:0044237;GO:0044249;GO:0006796;GO:0044710;GO:0008152;GO:0006793;GO:0019637;GO:1901576;GO:0044255;GO:0090407;GO:0008610;GO:0003824;GO:0016829;GO:0016830;GO:0004609;GO:0016831	-	I	phosphatidylserine decarboxylase	-
JAHRBS010000006.1.g683	JAHRBS010000006.1	2343545	2345059	-	651	JAHRBS010000006.1.g683	-	-	S	NA	-
JAHRBS010000005.1.g188	JAHRBS010000005.1	668543	669874	-	1101	JAHRBS010000005.1.g188	-	-	S	NA	-
JAHRBS010000004.1.g761	JAHRBS010000004.1	2361040	2362908	-	1200	JAHRBS010000004.1.g761	GO:0008152;GO:0071704;GO:0044238;GO:0019538;GO:0043170;GO:0006508;GO:0019222;GO:0050789;GO:0043086;GO:0065007;GO:0044092;GO:0065009;GO:0050790;GO:0051704;GO:0009405;GO:0016787;GO:0004175;GO:0004252;GO:0017171;GO:0003824;GO:0070011;GO:0008233;GO:0008236;GO:0005576	K13050	O	Secreted subtilisin-like serine protease with keratinolytic activity that contributes to pathogenicity (By similarity)	PHI:4615 Pr1 5530 Metarhizium_anisopliae unaffected_pathogenicity
JAHRBS010000002.1.g180	JAHRBS010000002.1	558858	559321	+	324	JAHRBS010000002.1.g180	-	-	S	NA	-
JAHRBS010000014.1.g47	JAHRBS010000014.1	166773	168228	-	939	JAHRBS010000014.1.g47	-	-	-	-	-
JAHRBS010000012.1.g192	JAHRBS010000012.1	607211	607713	+	432	JAHRBS010000012.1.g192	-	-	S	NA	-
