# Supplementary material for: Integrative Genomic and Transcriptomic Analysis of White-Rot Fungi Ganoderma tsugae Growing on Both Coniferous and Broad-Leaved Trees
Source: J Fungi (Basel). 2026 Jan 1;12(1):35. doi: 10.3390/jof12010035 (PMC12842666; doi:10.3390/jof12010035)
Supplement: Supplementary file 1 [file jof-12-00035-s001.zip › Supplementary materials/Table S11.xlsx]

## Sheet: 提取39个基因的功能
Table S11. Functional annotation information of unique DEGs of Wu 2022_L vs Wu 2022_B and Cui 14110_L vs Cui 14110_B.
Wu 2022_L vs Wu 2022_B
Gene_ID	Chromosome	Start Site	End Site	Direction	Length	Change	Name	GO	KEGG	KOG_categories	KOG_function	PHI
JAHRBS010000001.1.g89	JAHRBS010000001.1	344560	347142	-	1830	DOWN	JAHRBS010000001.1.g89	GO:0044710;GO:0006066;GO:0071704;GO:0044281;GO:0008152;GO:0055114;GO:1901615;GO:0043168;GO:0050662;GO:0050660;GO:0016614;GO:0008812;GO:0097159;GO:0000166;GO:0036094;GO:0003824;GO:0048037;GO:0005488;GO:0043167;GO:1901363;GO:1901265;GO:0016491;GO:0016899;GO:0047639	-	E	Alcohol oxidase	PHI:199 AOX1 5499 Passalora_fulva reduced_virulence
JAHRBS010000002.1.g792	JAHRBS010000002.1	2421698	2423291	+	1179	DOWN	JAHRBS010000002.1.g792	GO:0005975;GO:0071704;GO:0008152;GO:0044238;GO:0009251;GO:1901575;GO:0000272;GO:0009056;GO:0009057;GO:0044042;GO:0005976;GO:0016052;GO:0043170;GO:0030243;GO:0030245;GO:0044247;GO:0044264;GO:0044262;GO:0044260;GO:0006073;GO:0044275;GO:0009987;GO:0051273;GO:0044723;GO:0044724;GO:0051275;GO:0044237;GO:0004553;GO:0016787;GO:0016798;GO:0003824;GO:0005488;GO:0030248;GO:0030247;GO:0030246;GO:0001871;GO:…	-	G	endo-glucanase	PHI:547 CEL5A 40559 Botrytis_cinerea unaffected_pathogenicity
JAHRBS010000003.1.g141	JAHRBS010000003.1	509715	511053	+	993	DOWN	JAHRBS010000003.1.g141	-	-	S	Inherit from NOG: toxin biosynthesis protein	-
JAHRBS010000003.1.g494	JAHRBS010000003.1	1668309	1669805	+	1377	DOWN	JAHRBS010000003.1.g494	GO:0005975;GO:0071704;GO:0008152;GO:0044238;GO:0030243;GO:0030245;GO:0009251;GO:0044247;GO:0044264;GO:0044262;GO:0044260;GO:0006073;GO:0044275;GO:0009987;GO:1901575;GO:0000272;GO:0051273;GO:0044723;GO:0009056;GO:0009057;GO:0044724;GO:0044042;GO:0051275;GO:0005976;GO:0016052;GO:0044237;GO:0043170;GO:0004553;GO:0016787;GO:0016798;GO:0003824;GO:0030248;GO:0030247;GO:0030246;GO:0005488;GO:0001871;GO:…	-	G	Cellobiohydrolase	PHI:566 cel2 5017 Bipolaris_zeicola unaffected_pathogenicity
JAHRBS010000004.1.g1300	JAHRBS010000004.1	3902279	3903220	-	573	DOWN	JAHRBS010000004.1.g1300	GO:0044710;GO:0008152;GO:0055114;GO:0071704;GO:0006629;GO:0044238;GO:0006633;GO:0006631;GO:0019752;GO:0044249;GO:0044281;GO:0044283;GO:0072330;GO:1901576;GO:0044711;GO:0009987;GO:0032787;GO:0009058;GO:0043436;GO:0044255;GO:0008610;GO:0006082;GO:0046394;GO:0016053;GO:0044237;GO:0043169;GO:0046872;GO:0043167;GO:0005488;GO:0020037;GO:0046906;GO:0016717;GO:0016705;GO:0003824;GO:0097159;GO:1901363;GO:…	-	I	Inherit from KOG: desaturase	-
JAHRBS010000004.1.g1301	JAHRBS010000004.1	3903899	3904521	-	375	DOWN	JAHRBS010000004.1.g1301	GO:0044710;GO:0008152;GO:0055114;GO:0071704;GO:0006629;GO:0044238;GO:0006633;GO:0006631;GO:0019752;GO:0044249;GO:0044281;GO:0044283;GO:0072330;GO:1901576;GO:0044711;GO:0009987;GO:0032787;GO:0009058;GO:0043436;GO:0044255;GO:0008610;GO:0006082;GO:0046394;GO:0016053;GO:0044237;GO:0043169;GO:0046872;GO:0043167;GO:0005488;GO:0020037;GO:0046906;GO:0016717;GO:0016705;GO:0003824;GO:0097159;GO:1901363;GO:…	-	I	Inherit from KOG: desaturase	-
JAHRBS010000004.1.g971	JAHRBS010000004.1	2941501	2942700	+	969	DOWN	JAHRBS010000004.1.g971	GO:0008152;GO:0006807;GO:0016810;GO:0016787;GO:0003824;GO:0000257;GO:0016815	K01501	E	nitrilase	-
JAHRBS010000006.1.g130	JAHRBS010000006.1	554296	556021	+	1287	DOWN	JAHRBS010000006.1.g130	GO:0044710;GO:0008152;GO:0055114;GO:0016705;GO:0003824;GO:0016491;GO:0043169;GO:0046872;GO:0046914;GO:0020037;GO:0046906;GO:0097159;GO:0043167;GO:0005488;GO:0005506;GO:0009055;GO:1901363;GO:0004497	-	Q	Cytochrome p450	PHI:2393 (O-methylsterigmatocystin_oxidoreductase) 5518 Fusarium_graminearum increased_virulence_(hypervirulence)
JAHRBS010000006.1.g624	JAHRBS010000006.1	2158830	2161195	-	1620	UP	JAHRBS010000006.1.g624	GO:0055114;GO:0044710;GO:0008152;GO:0016491;GO:0046872;GO:0003824;GO:0043169;GO:0046914;GO:0020037;GO:0046906;GO:0097159;GO:0016705;GO:0043167;GO:0005488;GO:0005506;GO:0009055;GO:1901363;GO:0004497	-	Q	Cytochrome p450	-
JAHRBS010000008.1.g281	JAHRBS010000008.1	1034162	1035999	-	1101	DOWN	JAHRBS010000008.1.g281	-	-	S	NA	-
JAHRBS010000009.1.g395	JAHRBS010000009.1	1324507	1326902	-	1635	DOWN	JAHRBS010000009.1.g395	GO:0055114;GO:0044710;GO:0008152;GO:0016491;GO:0046872;GO:0003824;GO:0043169;GO:0046914;GO:0020037;GO:0046906;GO:0097159;GO:0016705;GO:0043167;GO:0005488;GO:0005506;GO:0009055;GO:1901363;GO:0004497	K17861	Q	Cytochrome p450	-
JAHRBS010000010.1.g1167	JAHRBS010000010.1	3449444	3451005	-	1497	UP	JAHRBS010000010.1.g1167	GO:0006468;GO:0009987;GO:0016310;GO:0019538;GO:0044267;GO:0044260;GO:0043412;GO:0036211;GO:0008152;GO:0043170;GO:0071704;GO:0006464;GO:0044238;GO:0044237;GO:0006796;GO:0006793;GO:0004672;GO:0016740;GO:0016301;GO:0016772;GO:0003824;GO:0016773;GO:0000166;GO:0004674;GO:0035639;GO:0005488;GO:1901363;GO:0001883;GO:0001882;GO:0043168;GO:0043167;GO:1901265;GO:0032549;GO:0017076;GO:0005524;GO:0036094;GO:…	-	T	serine threonine protein kinase	PHI:1221 FGSG_04054 5518 Fusarium_graminearum lethal
JAHRBS010000010.1.g26	JAHRBS010000010.1	157221	158014	-	741	UP	JAHRBS010000010.1.g26	GO:0043169;GO:0046914;GO:0097159;GO:0043167;GO:0005488;GO:0003676;GO:0046872;GO:1901363;GO:0008270	-	K	Zinc finger, C2H2 type	-
JAHRBS010000012.1.g393	JAHRBS010000012.1	1234046	1235346	-	1053	DOWN	JAHRBS010000012.1.g393	-	-	G	Pfam:Muc_lac_enz	-
JAHRBS010000013.1.g152	JAHRBS010000013.1	588766	589767	-	816	DOWN	JAHRBS010000013.1.g152	-	-	S	NA	-
JAHRBS010000014.1.g370	JAHRBS010000014.1	1327897	1329383	-	1041	DOWN	JAHRBS010000014.1.g370	-	-	-	-	-
JAHRBS010000014.1.g374	JAHRBS010000014.1	1344084	1345073	+	921	DOWN	JAHRBS010000014.1.g374	GO:0008152;GO:0003824;GO:0016787	-	S	Metallo-beta-lactamase superfamily	-
JAHRBS010000014.1.g413	JAHRBS010000014.1	1476906	1478540	+	1461	UP	JAHRBS010000014.1.g413	GO:0097159;GO:0005488;GO:0003676;GO:1901363	-	S	Putative stress-responsive nuclear envelope protein	-
JAHRBS010000014.1.g414	JAHRBS010000014.1	1479177	1480304	-	948	UP	JAHRBS010000014.1.g414	GO:0044238;GO:0005975;GO:0008152;GO:0071704;GO:0003824;GO:0016787;GO:0016798;GO:0004553	-	G	Glycosyl hydrolases family 18	-
Cui 14110_L vs Cui 14110_B
Gene_ID	Chromosome	Start Site	End Site	Direction	Length	Change	Name	GO	KEGG	KOG_categories	KOG_function	PHI
JAHRBS010000015.1.g89	JAHRBS010000015.1	287036	288123	+	903	UP	JAHRBS010000015.1.g89	-	-	-	-	-
JAHRBS010000014.1.g768	JAHRBS010000014.1	2563664	2567854	-	2697	DOWN	JAHRBS010000014.1.g768	GO:0005975;GO:0071704;GO:0008152;GO:0044238;GO:0009987;GO:0044237;GO:0044260;GO:1901575;GO:0009056;GO:0043170;GO:0030243;GO:0030245;GO:0009251;GO:0044247;GO:0044264;GO:0044262;GO:0006073;GO:0044275;GO:0000272;GO:0051273;GO:0044723;GO:0009057;GO:0044724;GO:0044042;GO:0051275;GO:0005976;GO:0016052;GO:0004553;GO:0016787;GO:0016798;GO:0003824;GO:0008422;GO:0015926;GO:0005576	K05349	G	Beta-glucosidases are one of a number of cellulolytic enzymes involved in the degradation of cellulosic biomass. Catalyzes the last step releasing glucose from the inhibitory cellobiose (By similarity)	PHI:191 TOM1 39703 Septoria_lycopersici unaffected_pathogenicity
JAHRBS010000014.1.g726	JAHRBS010000014.1	2438304	2440571	+	1398	DOWN	JAHRBS010000014.1.g726	GO:0044699;GO:0006810;GO:0051179;GO:0044765;GO:0051234;GO:0009987;GO:0044763;GO:0055085;GO:0016020;GO:0031224;GO:0016021;GO:0044425	-	G	transporter	-
JAHRBS010000014.1.g711	JAHRBS010000014.1	2379760	2380985	+	1044	UP	JAHRBS010000014.1.g711	-	-	-	-	-
JAHRBS010000014.1.g588	JAHRBS010000014.1	2016238	2018018	-	1254	UP	JAHRBS010000014.1.g588	GO:0008152;GO:0043169;GO:0016838;GO:0016835;GO:0016829;GO:0000287;GO:0043167;GO:0003824;GO:0005488;GO:0046872;GO:0010333	-	S	synthase	-
JAHRBS010000014.1.g48	JAHRBS010000014.1	169779	171117	+	879	DOWN	JAHRBS010000014.1.g48	-	-	-	-	-
JAHRBS010000014.1.g479	JAHRBS010000014.1	1662919	1663499	-	321	UP	JAHRBS010000014.1.g479	-	-	-	-	-
JAHRBS010000014.1.g436	JAHRBS010000014.1	1543898	1544551	-	546	UP	JAHRBS010000014.1.g436	-	-	-	-	-
JAHRBS010000014.1.g375	JAHRBS010000014.1	1347029	1348243	-	759	DOWN	JAHRBS010000014.1.g375	GO:0006810;GO:0009987;GO:0055085;GO:0044765;GO:0044763;GO:0051234;GO:0051179;GO:0044699;GO:0044425;GO:0016021;GO:0016020;GO:0031224	-	G	resistance protein	-
JAHRBS010000014.1.g175	JAHRBS010000014.1	635184	637021	+	1782	DOWN	JAHRBS010000014.1.g175	-	-	-	-	-
JAHRBS010000013.1.g894	JAHRBS010000013.1	3062353	3062906	+	432	DOWN	JAHRBS010000013.1.g894	-	-	S	NA	-
JAHRBS010000013.1.g88	JAHRBS010000013.1	331977	332915	+	732	DOWN	JAHRBS010000013.1.g88	GO:0071704;GO:0008152;GO:0044238;GO:0005975;GO:0005976;GO:0043170;GO:1901575;GO:0000272;GO:0009056;GO:0009057;GO:0016052;GO:0016787;GO:0016798;GO:0003824;GO:0004553;GO:0008810;GO:0033946;GO:0052736;GO:0030248;GO:0030247;GO:0030246;GO:0005488;GO:0001871;GO:0005576	-	G	Catalyzes endohydrolysis of 1,4-beta-D-glucosidic linkages in xyloglucan with retention of the beta-configuration of the glycosyl residues. Specific for xyloglucan and does not hydrolyze other cell wall components	-
JAHRBS010000013.1.g669	JAHRBS010000013.1	2320499	2322623	+	1548	DOWN	JAHRBS010000013.1.g669	GO:0044710;GO:0008152;GO:0055114;GO:0016705;GO:0003824;GO:0016491;GO:0043169;GO:0046872;GO:0046914;GO:0020037;GO:0046906;GO:0097159;GO:0043167;GO:0005488;GO:0005506;GO:0009055;GO:1901363;GO:0004497	K07418	Q	Cytochrome p450	PHI:2393 (O-methylsterigmatocystin_oxidoreductase) 5518 Fusarium_graminearum increased_virulence_(hypervirulence)
JAHRBS010000013.1.g298	JAHRBS010000013.1	1113019	1115352	-	1635	DOWN	JAHRBS010000013.1.g298	GO:0006810;GO:0044699;GO:0051179;GO:0009987;GO:0044765;GO:0044763;GO:0051234;GO:0055085;GO:0016020;GO:0016021;GO:0044425;GO:0031224	-	G	multidrug resistance transporter	-
JAHRBS010000012.1.g817	JAHRBS010000012.1	2719545	2721905	-	2004	UP	JAHRBS010000012.1.g817	GO:0044710;GO:0055114;GO:0008152;GO:0003824;GO:0016491;GO:0044425;GO:0016021;GO:0016020;GO:0031224	-	U	FAD-binding domain	PHI:3415 Fre2 5207 Cryptococcus_neoformans reduced_virulence
JAHRBS010000012.1.g764	JAHRBS010000012.1	2569279	2570028	-	522	UP	JAHRBS010000012.1.g764	GO:0055114;GO:0008152;GO:0044710;GO:0044699;GO:0009987;GO:0044763;GO:0042221;GO:0050896;GO:0034599;GO:0070887;GO:0051716;GO:0006950;GO:0006979;GO:0033554;GO:0016491;GO:0003824;GO:0016209;GO:0016684;GO:0004601;GO:0044464;GO:0005623;GO:0005622;GO:0005737;GO:0044424	K11187	O	peroxisomal membrane protein	-
JAHRBS010000012.1.g67	JAHRBS010000012.1	226164	227886	+	1470	UP	JAHRBS010000012.1.g67	GO:0044710;GO:0055114;GO:0008152;GO:0008762;GO:0005488;GO:0043167;GO:1901363;GO:1901265;GO:0016491;GO:0043168;GO:0050662;GO:0050660;GO:0000166;GO:0036094;GO:0003824;GO:0048037;GO:0016614;GO:0016616;GO:0097159	K00279	C	FAD binding	PHI:716 ZEB1 5518 Fusarium_graminearum unaffected_pathogenicity
JAHRBS010000012.1.g646	JAHRBS010000012.1	2099919	2108213	-	7140	UP	JAHRBS010000012.1.g646	GO:0008152;GO:0044710;GO:0055114;GO:0019748;GO:0016740;GO:0016491;GO:0003824;GO:0016746;GO:0016747;GO:0005488;GO:0043169;GO:0046914;GO:0043167;GO:0046872;GO:0008270;GO:0043168;GO:0016620;GO:0004043;GO:0036094;GO:0016903;GO:0031177;GO:0016597;GO:0033218;GO:0072341;GO:0031406;GO:0019842	K00665	Q	polyketide synthase	PHI:3387 FVEG_12523 117187 Fusarium_verticillioides unaffected_pathogenicity
JAHRBS010000012.1.g60	JAHRBS010000012.1	208177	208748	+	432	UP	JAHRBS010000012.1.g60	-	-	-	-	-
JAHRBS010000012.1.g556	JAHRBS010000012.1	1765018	1766392	+	1011	UP	JAHRBS010000012.1.g556	-	-	S	NA	-
JAHRBS010000012.1.g555	JAHRBS010000012.1	1762651	1763348	-	417	UP	JAHRBS010000012.1.g555	GO:0008152;GO:0009987;GO:0044237;GO:0006796;GO:0006793;GO:0003824;GO:0016787;GO:0005488;GO:0044464;GO:0005623;GO:0005622;GO:0043229;GO:0044424;GO:0043226;GO:0043231;GO:0005634;GO:0043227;GO:0005737	-	T	HIT family protein 1	-
JAHRBS010000012.1.g545	JAHRBS010000012.1	1730125	1733272	-	2652	UP	JAHRBS010000012.1.g545	GO:0044710;GO:1901564;GO:0009308;GO:0071704;GO:0006807;GO:0008152;GO:0055114;GO:0043169;GO:0046872;GO:0046914;GO:0016638;GO:0043167;GO:0016641;GO:0008131;GO:0003824;GO:0048037;GO:0005488;GO:0048038;GO:0005507;GO:0016491	K11182	Q	amine oxidase	-
JAHRBS010000012.1.g456	JAHRBS010000012.1	1439430	1440154	-	663	UP	JAHRBS010000012.1.g456	-	-	S	NA	-
JAHRBS010000012.1.g435	JAHRBS010000012.1	1374932	1375629	+	381	UP	JAHRBS010000012.1.g435	-	-	-	-	-
JAHRBS010000012.1.g146	JAHRBS010000012.1	466245	468449	-	1932	UP	JAHRBS010000012.1.g146	GO:0008152;GO:0003824;GO:0016787	-	T	Carboxylesterase family	PHI:2032 VTL1 318829 Magnaporthe_oryzae unaffected_pathogenicity
JAHRBS010000012.1.g127	JAHRBS010000012.1	408357	409820	+	1023	UP	JAHRBS010000012.1.g127	GO:0008152;GO:0044710;GO:0055114;GO:0003824;GO:0016491	-	C	)-reductase	PHI:7768 NorA_(AflE) 5059 Aspergillus_flavus reduced_virulence
JAHRBS010000011.1.g40	JAHRBS010000011.1	232619	233249	+	519	UP	JAHRBS010000011.1.g40	-	-	-	-	-
JAHRBS010000010.1.g916	JAHRBS010000010.1	2746331	2748254	-	1644	DOWN	JAHRBS010000010.1.g916	GO:0016020;GO:0044425;GO:0031224;GO:0016021	-	S	pheromone-regulated membrane protein	-
JAHRBS010000010.1.g880	JAHRBS010000010.1	2634957	2637392	+	2034	DOWN	JAHRBS010000010.1.g880	GO:0008152;GO:0003824;GO:0016787	-	S	glycoside hydrolase family 79 protein	-
JAHRBS010000010.1.g836	JAHRBS010000010.1	2518636	2521139	+	1278	DOWN	JAHRBS010000010.1.g836	GO:0055085;GO:0006810;GO:0009987;GO:0044765;GO:0044763;GO:0051234;GO:0051179;GO:0044699;GO:0008643;GO:0071702;GO:0005215;GO:0022857;GO:0022891;GO:0022892;GO:0016020;GO:0016021;GO:0044425;GO:0031224	-	G	sugar transporter	-
JAHRBS010000010.1.g816	JAHRBS010000010.1	2457682	2460118	+	2100	UP	JAHRBS010000010.1.g816	GO:0008152;GO:0005975;GO:0071704;GO:0044238;GO:0009987;GO:0044249;GO:0009250;GO:0034645;GO:0006091;GO:0016051;GO:1901576;GO:0044264;GO:0044262;GO:0044260;GO:0006112;GO:0006073;GO:0000271;GO:0044710;GO:0034637;GO:0009058;GO:0009059;GO:0044723;GO:0055114;GO:0044042;GO:0033692;GO:0015980;GO:0005977;GO:0005976;GO:0005978;GO:0044237;GO:0043170;GO:0003824;GO:0016740;GO:0016757;GO:0003844;GO:0016758;GO:…	K00700	G	branching enzyme	PHI:4725 gbe1 5507 Fusarium_oxysporum unaffected_pathogenicity
JAHRBS010000010.1.g422	JAHRBS010000010.1	1383559	1384877	+	1245	UP	JAHRBS010000010.1.g422	-	-	S	NA	-
JAHRBS010000010.1.g374	JAHRBS010000010.1	1232542	1233291	-	693	DOWN	JAHRBS010000010.1.g374	-	-	-	-	-
JAHRBS010000010.1.g36	JAHRBS010000010.1	182171	183899	-	1161	DOWN	JAHRBS010000010.1.g36	GO:0044710;GO:0008152;GO:0055114;GO:0016706;GO:0016705;GO:0016491;GO:0003824;GO:0051213	-	Q	Oxidoreductase, 2OG-Fe(II) oxygenase family	-
JAHRBS010000010.1.g247	JAHRBS010000010.1	843634	845456	-	1488	UP	JAHRBS010000010.1.g247	-	-	S	NA	-
JAHRBS010000010.1.g1098	JAHRBS010000010.1	3231727	3233310	+	999	UP	JAHRBS010000010.1.g1098	-	-	-	-	-
JAHRBS010000009.1.g756	JAHRBS010000009.1	2419429	2420770	-	1089	DOWN	JAHRBS010000009.1.g756	GO:0008299;GO:0008152;GO:0009987;GO:0006629;GO:0071704;GO:0044238;GO:0044237;GO:0044710;GO:1901576;GO:0009058;GO:0044249;GO:0008610;GO:0006720;GO:0044255;GO:0019637;GO:0016114;GO:0090407;GO:0008654;GO:0006644;GO:0006721;GO:0006796;GO:0006793;GO:0045337;GO:0045338;GO:0016740;GO:0003824;GO:0004659;GO:0016765;GO:0004161;GO:0004337;GO:0005737;GO:0044464;GO:0005623;GO:0005622;GO:0044424;GO:0043229;GO:…	K00787	H	farnesyl pyrophosphate synthetase	-
JAHRBS010000009.1.g742	JAHRBS010000009.1	2373400	2374437	-	888	DOWN	JAHRBS010000009.1.g742	-	-	-	-	-
JAHRBS010000009.1.g685	JAHRBS010000009.1	2174391	2174783	+	393	DOWN	JAHRBS010000009.1.g685	GO:0008152;GO:0003824	-	S	NA	-
JAHRBS010000009.1.g581	JAHRBS010000009.1	1852962	1854124	-	870	UP	JAHRBS010000009.1.g581	-	-	-	-	-
JAHRBS010000009.1.g534	JAHRBS010000009.1	1715296	1715958	-	423	UP	JAHRBS010000009.1.g534	-	-	S	NA	-
JAHRBS010000009.1.g421	JAHRBS010000009.1	1403318	1404645	-	1200	DOWN	JAHRBS010000009.1.g421	-	-	-	-	-
JAHRBS010000009.1.g375	JAHRBS010000009.1	1259222	1261625	+	1635	UP	JAHRBS010000009.1.g375	GO:0055114;GO:0044710;GO:0008152;GO:0016491;GO:0046872;GO:0003824;GO:0043169;GO:0046914;GO:0020037;GO:0046906;GO:0097159;GO:0016705;GO:0043167;GO:0005488;GO:0005506;GO:0009055;GO:1901363;GO:0004497	K17861	Q	Cytochrome p450	-
JAHRBS010000009.1.g348	JAHRBS010000009.1	1185848	1187523	-	1479	UP	JAHRBS010000009.1.g348	-	-	-	-	-
JAHRBS010000009.1.g262	JAHRBS010000009.1	926011	935397	+	8865	DOWN	JAHRBS010000009.1.g262	GO:0008152;GO:0071704;GO:0006139;GO:0044260;GO:0044238;GO:0009987;GO:0006725;GO:0044237;GO:0043170;GO:0090304;GO:0015074;GO:0034641;GO:0006807;GO:0006259;GO:1901360;GO:0046483;GO:0097159;GO:0003676;GO:1901363;GO:0005488;GO:0043169;GO:0046914;GO:0043167;GO:0008270;GO:0046872	-	S	Reverse transcriptase (RNA-dependent DNA polymerase)	-
JAHRBS010000009.1.g16	JAHRBS010000009.1	51779	52081	-	216	UP	JAHRBS010000009.1.g16	-	-	-	-	-
JAHRBS010000008.1.g517	JAHRBS010000008.1	1895793	1897453	+	1491	UP	JAHRBS010000008.1.g517	GO:0008152;GO:0055114;GO:0044710;GO:0004497;GO:0016491;GO:0016709;GO:0016705;GO:0004499;GO:0003824;GO:0043168;GO:0050662;GO:0050660;GO:0097159;GO:0050661;GO:0000166;GO:0036094;GO:0048037;GO:0005488;GO:0043167;GO:1901363;GO:1901265;GO:0043229;GO:0043227;GO:0043226;GO:0043231;GO:0044464;GO:0005623;GO:0005622;GO:0044424;GO:0005737;GO:0044444;GO:0005783;GO:0005789;GO:0042175;GO:0031090;GO:0016020;GO:…	K00485	Q	monooxygenase	-
JAHRBS010000008.1.g516	JAHRBS010000008.1	1893292	1894224	-	798	DOWN	JAHRBS010000008.1.g516	-	-	S	NA	-
JAHRBS010000008.1.g421	JAHRBS010000008.1	1570227	1572755	-	2136	DOWN	JAHRBS010000008.1.g421	GO:0044238;GO:0019538;GO:0043170;GO:0071704;GO:0008152;GO:0006508;GO:0016787;GO:0004175;GO:0004252;GO:0017171;GO:0003824;GO:0070011;GO:0008233;GO:0008236	-	O	protease S8 tripeptidyl peptidase I	-
JAHRBS010000008.1.g265	JAHRBS010000008.1	981890	984015	-	1560	DOWN	JAHRBS010000008.1.g265	GO:0055085;GO:0006810;GO:0009987;GO:0044765;GO:0044763;GO:0051234;GO:0051179;GO:0044699;GO:0008643;GO:0071702;GO:0022857;GO:0005215;GO:0022891;GO:0022892;GO:0044425;GO:0016021;GO:0016020;GO:0031224	-	E	hexose transporter	PHI:9423 CNAG_06986 5207 Cryptococcus_neoformans reduced_virulence
JAHRBS010000008.1.g262	JAHRBS010000008.1	966608	968028	-	1017	DOWN	JAHRBS010000008.1.g262	GO:0008152;GO:0043169;GO:0016838;GO:0016835;GO:0016829;GO:0000287;GO:0043167;GO:0003824;GO:0005488;GO:0046872;GO:0010333	-	S	synthase	-
JAHRBS010000008.1.g146	JAHRBS010000008.1	570321	573904	+	2778	UP	JAHRBS010000008.1.g146	GO:0009987;GO:0008152;GO:0009311;GO:0044237;GO:0044262;GO:0005984;GO:0071704;GO:0044723;GO:0044238;GO:0005975;GO:0005991;GO:0009312;GO:0044249;GO:1901576;GO:0046351;GO:0009058;GO:0034637;GO:0005992;GO:0016051;GO:0016311;GO:0006796;GO:0006793;GO:0003824;GO:0016787;GO:0019203;GO:0016791;GO:0004805;GO:0016788;GO:0042578;GO:0016740	K16055	G	K16055 trehalose 6-phosphate synthase phosphatase EC 2.4.1.15 3.1.3.12	PHI:242 CaTPS2 5476 Candida_albicans reduced_virulence
JAHRBS010000007.1.g805	JAHRBS010000007.1	2455394	2456350	+	891	DOWN	JAHRBS010000007.1.g805	GO:0044238;GO:0019538;GO:0043170;GO:0071704;GO:0008152;GO:0006508;GO:0003824;GO:0008233;GO:0016787	-	S	alpha/beta hydrolase fold	-
JAHRBS010000007.1.g712	JAHRBS010000007.1	2187869	2188953	+	918	UP	JAHRBS010000007.1.g712	GO:0044699;GO:0006811;GO:0009987;GO:0044763;GO:0051179;GO:0006810;GO:0034220;GO:0044765;GO:0051234;GO:0055085;GO:0022891;GO:0022892;GO:0005215;GO:0005216;GO:0015075;GO:0022857;GO:0015267;GO:0022803;GO:0022838;GO:0016020;GO:0016021;GO:0031224;GO:0044425	-	S	ion channel activity	PHI:5786 Fgsg01440 5518 Fusarium_graminearum unaffected_pathogenicity
JAHRBS010000007.1.g570	JAHRBS010000007.1	1751685	1754493	-	2268	UP	JAHRBS010000007.1.g570	GO:0006810;GO:0055085;GO:0044699;GO:0009987;GO:0006820;GO:0051179;GO:0015698;GO:0006811;GO:0044763;GO:0051234;GO:0044765;GO:0034220;GO:0008272;GO:0072348;GO:0015116;GO:0022891;GO:0022892;GO:0005215;GO:0008509;GO:0015075;GO:0022857;GO:1901682;GO:0015103;GO:0015291;GO:0008271;GO:0022804;GO:0016020;GO:0016021;GO:0044425;GO:0031224	K14708	P	Sulfate permease	PHI:6554 sB 746128 Aspergillus_fumigatus unaffected_pathogenicity
JAHRBS010000007.1.g51	JAHRBS010000007.1	167511	169274	-	1023	DOWN	JAHRBS010000007.1.g51	-	-	C	aryl-alcohol dehydrogenase	PHI:419 CSH1 5476 Candida_albicans reduced_virulence
JAHRBS010000007.1.g1262	JAHRBS010000007.1	3845284	3846007	+	417	UP	JAHRBS010000007.1.g1262	-	-	S	NA	-
JAHRBS010000007.1.g125	JAHRBS010000007.1	446565	448175	-	1407	UP	JAHRBS010000007.1.g125	-	-	-	-	-
JAHRBS010000007.1.g1157	JAHRBS010000007.1	3496674	3499564	-	1794	DOWN	JAHRBS010000007.1.g1157	GO:0008152;GO:0003824;GO:0016874	K01913	I	AMP-binding domain protein	PHI:2321 SidI 746128 Aspergillus_fumigatus reduced_virulence
JAHRBS010000007.1.g1071	JAHRBS010000007.1	3202364	3205433	+	2283	UP	JAHRBS010000007.1.g1071	GO:0006810;GO:0009987;GO:0055085;GO:0044765;GO:0044763;GO:0051234;GO:0051179;GO:0044699	-	T	OPT oligopeptide transporter protein	-
JAHRBS010000006.1.g606	JAHRBS010000006.1	2113195	2115354	+	1590	UP	JAHRBS010000006.1.g606	GO:0044710;GO:0008152;GO:0055114;GO:0016705;GO:0003824;GO:0016491;GO:0043169;GO:0046872;GO:0046914;GO:0020037;GO:0046906;GO:0097159;GO:0043167;GO:0005488;GO:0005506;GO:0009055;GO:1901363;GO:0004497	K07418	Q	Cytochrome p450	PHI:2393 (O-methylsterigmatocystin_oxidoreductase) 5518 Fusarium_graminearum increased_virulence_(hypervirulence)
JAHRBS010000006.1.g553	JAHRBS010000006.1	1919837	1922423	+	2001	UP	JAHRBS010000006.1.g553	GO:0008152;GO:0071704;GO:0044238;GO:0019538;GO:0043170;GO:0006508;GO:0009987;GO:0044699;GO:0044763;GO:0008219;GO:0016265;GO:0006915;GO:0012501;GO:0016787;GO:0004180;GO:0008233;GO:0008238;GO:0017171;GO:0004185;GO:0003824;GO:0070011;GO:0070008;GO:0008236;GO:0043229;GO:0043227;GO:0043226;GO:0043231;GO:0044464;GO:0005623;GO:0005622;GO:0044424;GO:0016020;GO:0005737;GO:0044444;GO:0005802;GO:0031224;GO:…	K01288	O	Protease with a carboxypeptidase B-like function involved in the C-terminal processing of the lysine and arginine residues from protein precursors. Promotes cell fusion and is involved in the programmed cell death (By similarity)	-
JAHRBS010000006.1.g492	JAHRBS010000006.1	1735401	1740576	-	4566	UP	JAHRBS010000006.1.g492	GO:0006200;GO:0006810;GO:0009987;GO:0044699;GO:0044763;GO:0051234;GO:0044765;GO:0051179;GO:0046434;GO:0009166;GO:0009167;GO:0009164;GO:0044281;GO:0009161;GO:0046130;GO:1901360;GO:0009169;GO:0009199;GO:0042454;GO:0009207;GO:0009205;GO:0009203;GO:0046034;GO:0046128;GO:0046483;GO:1901564;GO:1901565;GO:0034641;GO:0006163;GO:0019637;GO:0009141;GO:0009143;GO:0009144;GO:0009146;GO:0006807;GO:0006195;GO:…	K08711	Q	(ABC) transporter	PHI:4229 abcA 746128 Aspergillus_fumigatus unaffected_pathogenicity
JAHRBS010000006.1.g26	JAHRBS010000006.1	111291	113677	-	1608	UP	JAHRBS010000006.1.g26	GO:0008152;GO:0016787;GO:0003824;GO:0016788;GO:0052689;GO:0004806;GO:0016298;GO:0050253	K01049	T	Carotenoid ester lipase	PHI:541 LIP1 40559 Botrytis_cinerea unaffected_pathogenicity
JAHRBS010000006.1.g179	JAHRBS010000006.1	721227	723650	+	2250	UP	JAHRBS010000006.1.g179	-	-	S	WD domain, G-beta repeat	-
JAHRBS010000005.1.g84	JAHRBS010000005.1	306195	309179	-	2205	DOWN	JAHRBS010000005.1.g84	GO:0009058;GO:0008152;GO:0009698;GO:0009074;GO:0044281;GO:0044282;GO:1901360;GO:1901361;GO:0044712;GO:0044710;GO:1902222;GO:1902221;GO:0043436;GO:0009072;GO:1901564;GO:1901565;GO:0016054;GO:0019439;GO:0009063;GO:0006807;GO:1901575;GO:0046395;GO:0044248;GO:1901605;GO:1901606;GO:0009987;GO:0006725;GO:0019752;GO:0006520;GO:0071704;GO:0006082;GO:0019748;GO:0009056;GO:0044238;GO:0006558;GO:0006559;GO:…	K10775	Q	Phenylalanine ammonia-lyase	-
JAHRBS010000005.1.g554	JAHRBS010000005.1	1957848	1959976	-	1503	UP	JAHRBS010000005.1.g554	GO:0032259;GO:0008152;GO:0003824;GO:0016740;GO:0008171;GO:0016741;GO:0008168	-	S	O-methyltransferase	PHI:1051 CTB3 29003 Cercospora_nicotianae reduced_virulence
JAHRBS010000005.1.g464	JAHRBS010000005.1	1637153	1638232	+	984	DOWN	JAHRBS010000005.1.g464	-	-	S	NA	-
JAHRBS010000005.1.g287	JAHRBS010000005.1	1022417	1024112	+	1203	DOWN	JAHRBS010000005.1.g287	-	-	S	NA	-
JAHRBS010000005.1.g281	JAHRBS010000005.1	991573	992616	-	987	UP	JAHRBS010000005.1.g281	-	-	-	-	-
JAHRBS010000005.1.g238	JAHRBS010000005.1	828684	830878	+	2136	DOWN	JAHRBS010000005.1.g238	-	-	S	Heterokaryon incompatibility protein (HET)	-
JAHRBS010000005.1.g199	JAHRBS010000005.1	699276	701171	+	1731	DOWN	JAHRBS010000005.1.g199	-	-	-	-	-
JAHRBS010000005.1.g109	JAHRBS010000005.1	386865	388092	-	1167	DOWN	JAHRBS010000005.1.g109	-	-	-	-	-
JAHRBS010000004.1.g405	JAHRBS010000004.1	1364218	1366562	+	1665	UP	JAHRBS010000004.1.g405	-	-	S	small glutamine-rich tetratricopeptide repeat-containing protein	-
JAHRBS010000004.1.g38	JAHRBS010000004.1	126087	127579	-	951	UP	JAHRBS010000004.1.g38	GO:0008152;GO:0044238;GO:0005975;GO:0071704;GO:0003824;GO:0016787;GO:0016798;GO:0004553	-	G	glycoside hydrolase family 16 protein	PHI:6265 Eng1 5037 Histoplasma_capsulatum reduced_virulence
JAHRBS010000004.1.g343	JAHRBS010000004.1	1166574	1167173	-	600	DOWN	JAHRBS010000004.1.g343	-	-	-	-	-
JAHRBS010000004.1.g1499	JAHRBS010000004.1	4527381	4528620	+	1026	UP	JAHRBS010000004.1.g1499	-	-	S	NA	-
JAHRBS010000003.1.g849	JAHRBS010000003.1	2814487	2815429	-	801	UP	JAHRBS010000003.1.g849	GO:0051179;GO:0006810;GO:0051234;GO:0016020;GO:0031224;GO:0016021;GO:0044425	-	C	mitochondrial phosphate carrier protein	PHI:2038 Mir1 318829 Magnaporthe_oryzae unaffected_pathogenicity
JAHRBS010000003.1.g826	JAHRBS010000003.1	2733331	2735572	-	1962	DOWN	JAHRBS010000003.1.g826	-	-	S	NA	-
JAHRBS010000003.1.g401	JAHRBS010000003.1	1412100	1413329	+	948	UP	JAHRBS010000003.1.g401	GO:0006164;GO:0044281;GO:0044710;GO:0008152;GO:0009987;GO:0071704;GO:0044237;GO:1901362;GO:1901360;GO:0046483;GO:1901564;GO:1901566;GO:0019438;GO:0006807;GO:1901576;GO:0018130;GO:0044271;GO:0044249;GO:0034641;GO:0006139;GO:0006725;GO:0055086;GO:0072521;GO:0072522;GO:0009058;GO:0044238;GO:0009165;GO:0006163;GO:0019637;GO:0034654;GO:0090407;GO:1901293;GO:0006753;GO:0009117;GO:0006796;GO:0006793;GO:…	K01923	F	phosphoribosyl-aminoimidazole-succinocarboxamide synthase	-
JAHRBS010000003.1.g213	JAHRBS010000003.1	743312	743826	+	456	DOWN	JAHRBS010000003.1.g213	GO:0008152;GO:0003824;GO:0016787	-	G	glycoside hydrolase family 61 protein	-
JAHRBS010000002.1.g84	JAHRBS010000002.1	264869	265467	+	549	UP	JAHRBS010000002.1.g84	-	-	-	-	-
JAHRBS010000002.1.g540	JAHRBS010000002.1	1610110	1610505	+	225	UP	JAHRBS010000002.1.g540	-	-	S	NA	-
JAHRBS010000002.1.g465	JAHRBS010000002.1	1379009	1380314	-	1038	UP	JAHRBS010000002.1.g465	GO:0055114;GO:0044710;GO:0008152;GO:0009987;GO:0070887;GO:0044699;GO:0051716;GO:0006950;GO:0044763;GO:0042221;GO:0034599;GO:0006979;GO:0050896;GO:0033554;GO:0016491;GO:0005488;GO:0003824;GO:0008270;GO:0043167;GO:0043169;GO:0046914;GO:0046872;GO:0003960;GO:0016655;GO:0016651;GO:1901363;GO:0097159;GO:0003676;GO:0017091;GO:0003723;GO:0016628;GO:0016627;GO:0032440;GO:0005737;GO:0043231;GO:0005634;GO:…	-	Q	Quinone oxidoreductase	PHI:9524 ADH1 5476 Candida_albicans reduced_virulence
JAHRBS010000001.1.g904	JAHRBS010000001.1	3029087	3029623	+	420	DOWN	JAHRBS010000001.1.g904	GO:0044238;GO:0044710;GO:0006629;GO:0008152;GO:0071704;GO:0042578;GO:0003824;GO:0016787;GO:0016788;GO:0008081	-	S	NA	-
JAHRBS010000001.1.g890	JAHRBS010000001.1	2989495	2990866	-	1116	UP	JAHRBS010000001.1.g890	GO:0055114;GO:0008152;GO:0044710;GO:0009987;GO:0016491;GO:0003824;GO:0005488;GO:0043167;GO:1901363;GO:1901265;GO:0043168;GO:0050662;GO:0000166;GO:0010181;GO:0036094;GO:0048037;GO:0097159;GO:0032553;GO:0003959;GO:0016651;GO:0052690;GO:0016661;GO:0018548;GO:0016667	K00354	C	NADH flavin oxidoreductase NADH oxidase family protein	-
JAHRBS010000001.1.g559	JAHRBS010000001.1	1940572	1942138	-	1161	UP	JAHRBS010000001.1.g559	GO:0008152;GO:0044249;GO:0044237;GO:0009987;GO:0009058;GO:0008652;GO:0009086;GO:0071267;GO:0019752;GO:0071265;GO:0006807;GO:0009067;GO:0009066;GO:0044283;GO:1901566;GO:0044710;GO:0044711;GO:0006520;GO:0071704;GO:1901605;GO:1901607;GO:0044238;GO:0000097;GO:0000096;GO:0043436;GO:1901564;GO:0006082;GO:0044272;GO:0046394;GO:0006555;GO:0016053;GO:0006790;GO:1901576;GO:0044281;GO:0042278;GO:0006732;GO:…	K08963	J	Catalyzes the interconversion of methylthioribose-1- phosphate (MTR-1-P) into methylthioribulose-1-phosphate (MTRu-1-P) (By similarity)	-
JAHRBS010000001.1.g347	JAHRBS010000001.1	1212760	1213812	+	1053	DOWN	JAHRBS010000001.1.g347	-	-	S	NA	-
JAHRBS010000001.1.g234	JAHRBS010000001.1	851608	853505	+	912	DOWN	JAHRBS010000001.1.g234	GO:0006810;GO:0051234;GO:0051179;GO:0006811;GO:0044765;GO:0006820;GO:0015698;GO:0044699;GO:0005215;GO:0016020	K21993	P	Formate nitrite transporter	-
JAHRBS010000001.1.g227	JAHRBS010000001.1	830098	832522	-	1788	DOWN	JAHRBS010000001.1.g227	GO:0008152;GO:0044238;GO:0019538;GO:0043170;GO:0071704;GO:0006508;GO:0009405;GO:0051704;GO:0016787;GO:0003824;GO:0070011;GO:0008233;GO:0004175;GO:0004252;GO:0017171;GO:0008236;GO:0043169;GO:0043167;GO:0005488;GO:0046872;GO:0005615;GO:0005576;GO:0044421	K01279	O	Tripeptidyl-peptidase	-
JAHRBS010000001.1.g144	JAHRBS010000001.1	547388	549481	+	1851	DOWN	JAHRBS010000001.1.g144	GO:0006810;GO:0009987;GO:0055085;GO:0044765;GO:0044763;GO:0051234;GO:0051179;GO:0044699;GO:0008643;GO:0071702;GO:0022891;GO:0022892;GO:0005215;GO:0022857;GO:0044425;GO:0016021;GO:0016020;GO:0031224	-	G	MFS sugar transporter	PHI:9425 itr4_(CNAG_05662) 5207 Cryptococcus_neoformans reduced_virulence
