# Supplementary material for: Integrative Genomic and Transcriptomic Analysis of White-Rot Fungi Ganoderma tsugae Growing on Both Coniferous and Broad-Leaved Trees
Source: J Fungi (Basel). 2026 Jan 1;12(1):35. doi: 10.3390/jof12010035 (PMC12842666; doi:10.3390/jof12010035)
Supplement: Supplementary file 1 [file jof-12-00035-s001.zip › Supplementary materials/Table S12.xlsx]

## Sheet: Sheet1
Table S12. Functional annotation information of eleven DEGs of five comparisons.
Gene_ID	Chromosome	Start Site	End Site	Direction	Length	Name	GO	KEGG	KOG_categories	KOG_function	PHI
JAHRBS010000001.1.g871	JAHRBS010000001.1	2915974	2916413	+	252	JAHRBS010000001.1.g871	GO:0006950;GO:0050896	-	O	Heat shock protein 9/12	-
JAHRBS010000002.1.g422	JAHRBS010000002.1	1262629	1263980	+	1056	JAHRBS010000002.1.g422	GO:0044710;GO:0008152;GO:0055114;GO:0043169;GO:0046914;GO:0008270;GO:0043167;GO:0003824;GO:0005488;GO:0046872;GO:0016491	-	Q	alcohol dehydrogenase	PHI:881 MGG_04556 318829 Magnaporthe_oryzae reduced_virulence
JAHRBS010000003.1.g448	JAHRBS010000003.1	1549004	1551259	+	1587	JAHRBS010000003.1.g448	GO:0044710;GO:0008152;GO:0055114;GO:0016705;GO:0003824;GO:0016491;GO:0043169;GO:0046872;GO:0046914;GO:0020037;GO:0046906;GO:0097159;GO:0043167;GO:0005488;GO:0005506;GO:0009055;GO:1901363;GO:0004497	-	Q	Cytochrome p450	PHI:2393 (O-methylsterigmatocystin_oxidoreductase) 5518 Fusarium_graminearum increased_virulence_(hypervirulence)
JAHRBS010000004.1.g129	JAHRBS010000004.1	430051	432359	-	1713	JAHRBS010000004.1.g129	GO:0044710;GO:0055114;GO:0008152;GO:0043169;GO:0046872;GO:0046914;GO:0020037;GO:0046906;GO:0097159;GO:0016705;GO:0043167;GO:0003824;GO:0005488;GO:0005506;GO:0009055;GO:1901363;GO:0016491;GO:0004497	-	Q	Cytochrome p450	-
JAHRBS010000006.1.g502	JAHRBS010000006.1	1772770	1774401	+	1149	JAHRBS010000006.1.g502	GO:0016311;GO:0009987;GO:0044237;GO:0006796;GO:0008152;GO:0006793;GO:0016787;GO:0016791;GO:0016788;GO:0042578;GO:0003824;GO:0003993	-	S	conserved hypothetical protein	-
JAHRBS010000006.1.g607	JAHRBS010000006.1	2115510	2117631	-	1578	JAHRBS010000006.1.g607	GO:0044710;GO:0008152;GO:0055114;GO:0016705;GO:0003824;GO:0016491;GO:0043169;GO:0046872;GO:0046914;GO:0020037;GO:0046906;GO:0097159;GO:0043167;GO:0005488;GO:0005506;GO:0009055;GO:1901363;GO:0004497	-	Q	Cytochrome p450	PHI:2393 (O-methylsterigmatocystin_oxidoreductase) 5518 Fusarium_graminearum increased_virulence_(hypervirulence)
JAHRBS010000009.1.g43	JAHRBS010000009.1	130483	131356	+	609	JAHRBS010000009.1.g43	GO:0006810;GO:0009987;GO:0055085;GO:0044765;GO:0044763;GO:0051234;GO:0051179;GO:0044699;GO:0044425;GO:0016021;GO:0016020;GO:0031224	-	G	Major Facilitator Superfamily	-
JAHRBS010000009.1.g487	JAHRBS010000009.1	1590662	1591593	+	759	JAHRBS010000009.1.g487	-	-	S	Inherit from euNOG: Conserved hypothetical protein	-
JAHRBS010000009.1.g741	JAHRBS010000009.1	2371533	2372536	-	780	JAHRBS010000009.1.g741	-	-	-	-	-
JAHRBS010000013.1.g440	JAHRBS010000013.1	1607658	1609184	+	1266	JAHRBS010000013.1.g440	GO:0044238;GO:0019538;GO:0043170;GO:0071704;GO:0008152;GO:0006508;GO:0016787;GO:0004175;GO:0070001;GO:0003824;GO:0070011;GO:0004190;GO:0008233	-	O	Eukaryotic aspartyl protease	PHI:697 ugt51E1 5022 Leptosphaeria_maculans unaffected_pathogenicity
JAHRBS010000014.1.g406	JAHRBS010000014.1	1447929	1448886	-	822	JAHRBS010000014.1.g406	GO:0044238;GO:0019538;GO:0043170;GO:0071704;GO:0008152;GO:0006508;GO:0016787;GO:0004175;GO:0070001;GO:0003824;GO:0070011;GO:0004190;GO:0008233	-	S	Peptidase A4 family	-
