# Supplementary material for: Integrative Genomic and Transcriptomic Analysis of White-Rot Fungi Ganoderma tsugae Growing on Both Coniferous and Broad-Leaved Trees
Source: J Fungi (Basel). 2026 Jan 1;12(1):35. doi: 10.3390/jof12010035 (PMC12842666; doi:10.3390/jof12010035)
Supplement: Supplementary file 1 [file jof-12-00035-s001.zip › Supplementary materials/Table S2.xlsx]

## Sheet: Sheet1
Table S2. Annotation of two strains on eggNOG database.
Ganoderma tsugae Cui 14110				Ganoderma tsugae Wu 2022
protein_id	ENOG_number	KOG_categories	KOG_function	protein_id	ENOG_number	KOG_categories	KOG_function
scaffold1.t4	ENOG410PKTU	B	histone deacetylase	scaffold1.t1	ENOG410PMB5	K	Transcription factor
scaffold1.t6	ENOG410Q3AX	S	NA	scaffold1.t2	ENOG410PKZQ	A	mRNA 3'-end-processing protein YTH1
scaffold1.t7	ENOG410Q3A3	S	NA	scaffold1.t3	ENOG410PF9R	O	zinc metalloprotease
scaffold1.t8	ENOG410PFE7	U	protein transport protein sec61	scaffold1.t4	ENOG410PS15	S	Nuclear fragile X mental retardation-interacting protein 1 (NUFIP1)
scaffold1.t9	ENOG410PG9W	H	E1-like activating enzyme involved in cytoplasm to vacuole transport (Cvt) and autophagy (By similarity)	scaffold1.t5	ENOG410PK1N	A	rna-binding protein
scaffold1.t11	ENOG410PH70	T	phosphatidylinositol-4-phosphate 5-kinase	scaffold1.t6	ENOG410PHKH	J	60s ribosomal protein L16
scaffold1.t12	ENOG410PF8J	K	Mitogen-activated protein kinase involved in a signal transduction pathway that is activated by changes in the osmolarity of the extracellular environment. Controls osmotic regulation of transcription of target genes	scaffold1.t7	ENOG410PQGB	C	Carrier of the growing fatty acid chain in fatty acid biosynthesis (By similarity)
scaffold1.t13	ENOG410PFBX	M	May mediate the reduction of outer membrane cytochrome b5 (By similarity)	scaffold1.t8	ENOG410PNH8	J	mitochondrial 54S ribosomal protein YmL8
scaffold1.t14	ENOG410Q3AX	S	NA	scaffold1.t9	ENOG410PHUJ	Q	Dehydrogenase
scaffold1.t15	ENOG410Q3A3	S	NA	scaffold1.t10	ENOG410Q4ED	S	NA
scaffold1.t17	ENOG410Q5BA	S	Pfam:DDE	scaffold1.t12	ENOG410PRBQ	S	NA
scaffold1.t21	ENOG410PGYH	O	ubiquitin carboxyl-terminal hydrolase	scaffold1.t13	ENOG410PQD6	U	phosphatidylglycerol phosphatidylinositol transfer protein
scaffold1.t23	ENOG410PGPZ	L	to reverse transcriptase	scaffold1.t14	ENOG410PRMW	L	Pfam:Exonuc_X-T
scaffold1.t25	ENOG410PJFE	S	Carboxy-cis,cis-muconate cyclase	scaffold1.t15	ENOG410Q4ED	S	NA
scaffold1.t26	ENOG410PJJS	S	conserved hypothetical protein	scaffold1.t16	ENOG410Q31S	G	Cellulase (glycosyl hydrolase family 5)
scaffold1.t28	ENOG410PFD7	P	P-type ATPase	scaffold1.t17	ENOG410Q0ZC	S	Rix1 complex component involved in 60S ribosome maturation
scaffold1.t29	ENOG410Q4HI	S	NA	scaffold1.t19	ENOG410PRCC	S	riboflavin aldehyde-forming enzyme
scaffold1.t30	ENOG410Q3JY	S	NA	scaffold1.t20	ENOG410PJE2	J	Component of the eukaryotic translation initiation factor 3 (eIF-3) complex, which is involved in protein synthesis and, together with other initiation factors, stimulates binding of mRNA and methionyl-tRNAi to the 40S ribosome (By similarity)
scaffold1.t31	ENOG410PT92	S	LysM domain	scaffold1.t21	ENOG410PHDN	P	zinc cadmium resistance protein
scaffold1.t32	ENOG410QEBK	C	Catalyzes a 2-step reaction, involving the ATP-dependent carboxylation of the covalently attached biotin in the first step and the transfer of the carboxyl group to pyruvate in the second (By similarity)	scaffold1.t22	ENOG410PKED	K	Component of the Mediator complex, a coactivator involved in the regulated transcription of nearly all RNA polymerase II-dependent genes. Mediator functions as a bridge to convey information from gene-specific regulatory proteins to the basal RNA polymerase II transcription machinery. Mediator is recruited to promoters by direct interactions with regulatory proteins and serves as a scaffold for t…
scaffold1.t33	ENOG410PG83	O	ubiquitin carboxyl-terminal hydrolase	scaffold1.t23	ENOG410PQBZ	S	GRIP domain
scaffold1.t35	ENOG410Q45J	S	NA	scaffold1.t24	ENOG410PFAY	U	peroxisomal membrane anchor protein
scaffold1.t37	ENOG410Q45J	S	NA	scaffold1.t25	ENOG410PFSB	J	This protein promotes the GTP-dependent binding of aminoacyl-tRNA to the A-site of ribosomes during protein biosynthesis (By similarity)
scaffold1.t38	ENOG410PHFJ	O	deubiquitination-protection protein dph1	scaffold1.t26	ENOG410PQCB	E	Glycine cleavage H-protein
scaffold1.t39	ENOG410PH4P	J	synthase	scaffold1.t27	ENOG410PRVP	S	Inherit from NOG: NADH ubiquinone oxidoreductase
scaffold1.t40	ENOG410PT92	S	LysM domain	scaffold1.t28	ENOG410PFZS	T	serine threonine-protein kinase RIO2
scaffold1.t41	ENOG410PWD6	S	Tetraspanin Tsp2	scaffold1.t29	ENOG410PRJT	A	Inherit from opiNOG: Survival motor neuron domain containing 1
scaffold1.t42	ENOG410PT92	S	LysM domain	scaffold1.t30	ENOG410Q45G	S	NA
scaffold1.t43	ENOG410PYVK	S	NA	scaffold1.t31	ENOG410Q49V	S	NA
scaffold1.t44	ENOG410Q3ED	T	other FunK1 protein kinase	scaffold1.t32	ENOG410PHEP	J	Translation Initiation Factor
scaffold1.t47	ENOG410PHAT	G	Major Facilitator Superfamily	scaffold1.t33	ENOG410PFSH	S	sphingolipid long chain base-responsive protein
scaffold1.t49	ENOG410PH2M	U	Dor1-like family	scaffold1.t34	ENOG410PIV3	S	adenosyl-L-methionine (AdoMet)-dependent tRNA (uracil-O(2)-)-methyltransferase (By similarity)
scaffold1.t50	ENOG410PFSV	A	transporter	scaffold1.t35	ENOG410Q3NJ	S	NA
scaffold1.t51	ENOG410PH2U	G	inositol monophosphatase	scaffold1.t37	ENOG410PSM2	O	Signal peptidase I
scaffold1.t52	ENOG410PH64	J	tRNA dihydrouridine synthase	scaffold1.t39	ENOG410PN21	S	Tetratricopeptide repeat protein 1
scaffold1.t54	ENOG410PI7M	O	The proteasome is a multicatalytic proteinase complex which is characterized by its ability to cleave peptides with Arg, Phe, Tyr, Leu, and Glu adjacent to the leaving group at neutral or slightly basic pH. The proteasome has an ATP-dependent proteolytic activity (By similarity)	scaffold1.t40	ENOG410QECW	Q	short-chain dehydrogenase
scaffold1.t55	ENOG410PMV8	O	Peptidyl-prolyl cis-trans isomerase	scaffold1.t41	ENOG410Q4DY	S	NA
scaffold1.t57	ENOG410PM3D	S	MOSC domain	scaffold1.t42	ENOG410PGQ4	C	Pyruvate dehydrogenase
scaffold1.t59	ENOG410PI5E	S	Alpha beta hydrolase	scaffold1.t43	ENOG410PQTZ	Z	Nuclear distribution protein nudE homolog 1
scaffold1.t60	ENOG410Q35P	O	Eukaryotic aspartyl protease	scaffold1.t44	ENOG410PWT8	S	NA
scaffold1.t61	ENOG410QEHQ	U	Major Facilitator Superfamily	scaffold1.t45	ENOG410PM8Y	S	Nuclear protein Es2
scaffold1.t62	ENOG410QDXY	U	Major Facilitator Superfamily	scaffold1.t46	ENOG410PSUJ	S	N-terminal domain of NEFA-interacting nuclear protein NIP30
scaffold1.t65	ENOG410PI5R	U	Involved in the secretory pathway as part of the exocyst complex which tethers secretory vesicles to the sites of exocytosis. Plays a role in both the assembly of the exocyst and the polarization of this complex to specific sites of the plasma membrane for exocytosis. Also involved in assembly of the spliceosome (By similarity)	scaffold1.t47	ENOG410Q131	S	NA
scaffold1.t67	ENOG410PFN4	M	udp-glucose 4-epimerase	scaffold1.t48	ENOG410Q3C1	S	NA
scaffold1.t68	ENOG410QEHQ	U	Major Facilitator Superfamily	scaffold1.t49	ENOG410PV66	S	AMP-binding enzyme
scaffold1.t69	ENOG410PHAT	G	Major Facilitator Superfamily	scaffold1.t50	ENOG410PU6I	L	Inherit from opiNOG: X-ray repair complementing defective repair in Chinese hamster cells 2
scaffold1.t70	ENOG410PHAT	G	Major Facilitator Superfamily	scaffold1.t51	ENOG410PT90	S	NA
scaffold1.t71	ENOG410PFFF	E	Aspartokinase	scaffold1.t52	ENOG410Q4G7	S	NA
scaffold1.t75	ENOG410Q3ED	T	other FunK1 protein kinase	scaffold1.t53	ENOG410PJMY	S	DUF6 domain protein
scaffold1.t77	ENOG410PPB0	S	NA	scaffold1.t54	ENOG410PV66	S	AMP-binding enzyme
scaffold1.t78	ENOG410PPB0	S	NA	scaffold1.t55	ENOG410PYX7	S	PPR repeat
scaffold1.t82	ENOG410PG55	K	complex ATPase	scaffold1.t56	ENOG410PS5S	S	Minimal binding motif of Hap4 for binding to Hap2/3/5
scaffold1.t83	ENOG410PI1A	H	Biotin apoprotein ligase	scaffold1.t57	ENOG410PGDX	P	Metabolite transport protein
scaffold1.t87	ENOG410PKHF	Q	Cytochrome P450	scaffold1.t59	ENOG410PIIN	A	rRNA methyltransferase spb1
scaffold1.t89	ENOG410QE0J	S	XPG I-region	scaffold1.t60	ENOG410Q47K	S	NA
scaffold1.t90	ENOG410Q3FJ	S	NA	scaffold1.t61	ENOG410PSXS	S	Inherit from euNOG: Cytokinesis regulator (Byr4)
scaffold1.t92	ENOG410PHV8	F	EH domain binding protein epsin 2	scaffold1.t62	ENOG410PHZK	S	conserved hypothetical protein
scaffold1.t93	ENOG410Q4DK	S	NA	scaffold1.t63	ENOG410PGMK	S	Pfam:Acid_phosphat_A
scaffold1.t94	ENOG410PJG8	S	conserved hypothetical protein	scaffold1.t64	ENOG410PHG7	O	Mitochondrial inner membrane AAA protease Yta12
scaffold1.t96	ENOG410PGPZ	L	to reverse transcriptase	scaffold1.t65	ENOG410QDIU	G	Major Facilitator Superfamily
scaffold1.t97	ENOG410Q341	S	NA	scaffold1.t66	ENOG410PJ2R	O	Urease accessory protein UreD
scaffold1.t98	ENOG410Q4DK	S	NA	scaffold1.t67	ENOG410PFYK	J	Required for proper 27S pre-rRNA processing and 60S ribosome subunit assembly (By similarity)
scaffold1.t99	ENOG410PGNN	O	t-complex protein 1	scaffold1.t68	ENOG410PN87	S	Secretory pathway protein Sec39
scaffold1.t102	ENOG410PJ55	T	serine threonine protein kinase	scaffold1.t69	ENOG410Q3CF	S	NA
scaffold1.t103	ENOG410Q4HJ	S	NA	scaffold1.t70	ENOG410PQNU	S	Involved in nucleolar integrity and required for processing of the pre-rRNA for the 60S ribosome subunit
scaffold1.t104	ENOG410Q4HJ	S	NA	scaffold1.t71	ENOG410PHIT	U	Vacuolar protein sorting protein DigA
scaffold1.t105	ENOG410PGI1	D	WD repeat-containing protein mip1	scaffold1.t73	ENOG410PHET	Q	Cytochrome p450
scaffold1.t106	ENOG410QDSP	Z	dynactin	scaffold1.t74	ENOG410Q383	F	Inherit from COG: Catalyzes the reversible transfer of the terminal phosphate group between ATP and AMP. Plays an important role in cellular energy homeostasis and in adenine nucleotide metabolism (By similarity)
scaffold1.t108	ENOG410PJ6E	Q	ABC transporter	scaffold1.t75	ENOG410PFGC	T	phosphatase 2C
scaffold1.t109	ENOG410Q3ED	T	other FunK1 protein kinase	scaffold1.t76	ENOG410PIB1	E	gamma-glutamyltranspeptidase
scaffold1.t110	ENOG410Q3ED	T	other FunK1 protein kinase	scaffold1.t77	ENOG410PSH9	S	Fungal specific transcription factor domain
scaffold1.t114	ENOG410Q4E8	S	ZnF_C2H2	scaffold1.t78	ENOG410PPFV	U	Charged multivesicular body protein
scaffold1.t115	ENOG410PJ6E	Q	ABC transporter	scaffold1.t79	ENOG410PJK9	O	Peptidyl-prolyl cis-trans
scaffold1.t116	ENOG410Q3ED	T	other FunK1 protein kinase	scaffold1.t80	ENOG410PSQU	S	PPR repeat
scaffold1.t119	ENOG410Q4E8	S	ZnF_C2H2	scaffold1.t81	ENOG410PQ4Q	S	NA
scaffold1.t121	ENOG410PHCU	F	adenosine kinase	scaffold1.t82	ENOG410PGCG	G	transporter
scaffold1.t122	ENOG410PV6D	V	Inherit from KOG: PHOsphatase	scaffold1.t83	ENOG410PHIW	S	NA
scaffold1.t123	ENOG410PSTC	S	LysM domain	scaffold1.t85	ENOG410PP2R	K	Pfam:Beta-trefoil
scaffold1.t124	ENOG410PGTW	C	Malic enzyme	scaffold1.t86	ENOG410PSND	S	SnoRNA binding protein
scaffold1.t125	ENOG410PT44	J	Ribosomal protein L23	scaffold1.t87	ENOG410PGBP	G	ribulose-phosphate 3-epimerase
scaffold1.t126	ENOG410PJ6E	Q	ABC transporter	scaffold1.t89	ENOG410PNPT	C	Cytochrome c oxidase polypeptide VIa
scaffold1.t127	ENOG410Q4E8	S	ZnF_C2H2	scaffold1.t90	ENOG410PGI2	O	26S proteasome regulatory subunit
scaffold1.t129	ENOG410PWFY	S	Inherit from NOG: Conserved hypothetical, protein	scaffold1.t91	ENOG410PM3V	C	D-isomer specific 2-hydroxyacid dehydrogenase
scaffold1.t130	ENOG410PGNM	A	Small nuclear ribonucleoprotein	scaffold1.t92	ENOG410PI6Q	U	importin subunit alpha
scaffold1.t132	ENOG410PHNX	B	histone deacetylase	scaffold1.t93	ENOG410PQY0	A	U6 snRNA-associated Sm-like protein LSm5
scaffold1.t133	ENOG410PIGH	A	RNA Polymerase	scaffold1.t95	ENOG410PQME	J	mitochondrial 37S ribosomal protein MRPS16
scaffold1.t134	ENOG410PWYI	Q	Cytochrome P450	scaffold1.t96	ENOG410PY52	I	Acyl CoA binding protein
scaffold1.t135	ENOG410QE3C	U	Siderophore iron transporter	scaffold1.t97	ENOG410PFCD	C	Succinyl-CoA
scaffold1.t137	ENOG410PQUK	S	NA	scaffold1.t98	ENOG410PFXQ	U	MRNA transport regulator
scaffold1.t138	ENOG410Q3KJ	S	NA	scaffold1.t99	ENOG410PGWY	D	Cell division control protein
scaffold1.t139	ENOG410PHDY	P	CorA family metal ion transporter	scaffold1.t100	ENOG410PG8K	E	nitrilase
scaffold1.t140	ENOG410Q41P	S	NA	scaffold1.t101	ENOG410Q15Q	S	Mitochondrial ribosomal subunit protein
scaffold1.t141	ENOG410PSUG	S	NA	scaffold1.t102	ENOG410PP1C	A	DUF866 domain-containing protein
scaffold1.t142	ENOG410PT5B	S	NA	scaffold1.t103	ENOG410PJS1	S	IQ calmodulin-binding motif protein
scaffold1.t143	ENOG410PJ6E	Q	ABC transporter	scaffold1.t104	ENOG410PG0D	T	kinase kinase kinase
scaffold1.t145	ENOG410Q39H	S	NA	scaffold1.t105	ENOG410PGTF	Z	CTLH domain-containing protein
scaffold1.t146	ENOG410PGTW	C	Malic enzyme	scaffold1.t106	ENOG410PT88	S	rRNA processing protein RRP15
scaffold1.t147	ENOG410PTKX	S	NA	scaffold1.t107	ENOG410PI9B	F	DIL and Ankyrin
scaffold1.t150	ENOG410PJX1	G	Alpha amylase, catalytic domain	scaffold1.t108	ENOG410PKF5	G	Inherit from COG: dienelactone hydrolase
scaffold1.t152	ENOG410PJ55	T	serine threonine protein kinase	scaffold1.t109	ENOG410PHQH	S	conserved hypothetical protein
scaffold1.t156	ENOG410PJKW	T	S_TKc	scaffold1.t110	ENOG410PTGM	S	NA
scaffold1.t157	ENOG410Q3GF	S	NA	scaffold1.t111	ENOG410Q3DY	S	NA
scaffold1.t158	ENOG410PQT5	O	Thioredoxin	scaffold1.t112	ENOG410Q3AQ	L	Pfam:Exonuc_X-T
scaffold1.t159	ENOG410PGS5	G	Exoglycosidase that cleaves the single beta-linked mannose residue from the non-reducing end of all N-linked glycoprotein oligosaccharides. Involved in the degradation of mannan and galactomannan (By similarity)	scaffold1.t113	ENOG410Q4AP	S	NA
scaffold1.t163	ENOG410PJ55	T	serine threonine protein kinase	scaffold1.t114	ENOG410PJNK	G	Pectinesterase
scaffold1.t167	ENOG410PSM9	S	Membrane-associating domain	scaffold1.t115	ENOG410PJNK	G	Pectinesterase
scaffold1.t168	ENOG410PNUK	Q	Dienelactone hydrolase family	scaffold1.t116	ENOG410PKA7	U	conserved hypothetical protein
scaffold1.t170	ENOG410PFZW	S	GRAM domain protein	scaffold1.t117	ENOG410PHD4	Q	oxidoreductase, short-chain dehydrogenase reductase family
scaffold1.t173	ENOG410PG6N	M	chitin synthase	scaffold1.t118	ENOG410PQ89	S	NA
scaffold1.t174	ENOG410PRQD	S	Protein of unknown function (DUF3140)	scaffold1.t119	ENOG410Q3IQ	S	FR47-like protein
scaffold1.t175	ENOG410PYYK	S	NA	scaffold1.t120	ENOG410PGCY	F	Deoxycytidylate deaminase
scaffold1.t178	ENOG410PGU0	Q	laccase, multicopper oxidase, benzenediol oxygen oxidorectuctase (EC 1.10.3.2)	scaffold1.t121	ENOG410PK3J	S	HEAT repeat protein
scaffold1.t179	ENOG410PJHK	L	Topoisomerase family protein TRF4	scaffold1.t122	ENOG410PJCM	J	Para-aminobenzoate synthase
scaffold1.t180	ENOG410PFRB	G	enolase EC 4.2.1.11	scaffold1.t123	ENOG410PHWI	S	NA
scaffold1.t182	ENOG410PFVB	G	Mannosyl-oligosaccharide 1,2-alpha-mannosidase	scaffold1.t124	ENOG410PN5Z	O	NEDD8-conjugating enzyme UBC12
scaffold1.t183	ENOG410PIDF	I	Alpha-ketoglutarate dependent xanthine dioxygenase	scaffold1.t125	ENOG410QDTF	S	RNA binding protein
scaffold1.t184	ENOG410Q5Q4	T	Pfam:efhand	scaffold1.t126	ENOG410PGDE	U	Integral membrane protein sed5
scaffold1.t185	ENOG410PM3K	K	C2H2 transcription factor (Seb1)	scaffold1.t127	ENOG410Q31R	C	NAD-dependent glycerol-3-phosphate dehydrogenase C-terminus
scaffold1.t187	ENOG410QECT	T	RhoGEF domain	scaffold1.t128	ENOG410PS4D	S	ZnF_C3H1
scaffold1.t188	ENOG410PHBQ	J	Ribosomal protein	scaffold1.t129	ENOG410PFAD	F	bifunctional purine biosynthetic protein
scaffold1.t190	ENOG410PHPG	L	DNA helicase which participates in several chromatin remodeling complexes, including the SWR1 and the INO80 complexes. The SWR1 complex mediates the ATP-dependent exchange of histone H2A for the H2A variant HZT1 leading to transcriptional regulation of selected genes by chromatin remodeling. The INO80 complex remodels chromatin by shifting nucleosomes and is involved in DNA repair. Also involved …	scaffold1.t130	ENOG410Q4AQ	S	NA
scaffold1.t191	ENOG410PR86	S	NA	scaffold1.t131	ENOG410Q3I1	S	NA
scaffold1.t192	ENOG410PHM8	J	60s ribosomal protein	scaffold1.t132	ENOG410Q39W	S	NA
scaffold1.t193	ENOG410PG10	J	40S ribosomal protein S9	scaffold1.t134	ENOG410PQ5X	J	37S ribosomal protein
scaffold1.t194	ENOG410PG5F	G	Glycosyl hydrolase family 20, catalytic domain	scaffold1.t135	ENOG410PIGS	O	proteasome regulatory
scaffold1.t195	ENOG410PGU0	Q	laccase, multicopper oxidase, benzenediol oxygen oxidorectuctase (EC 1.10.3.2)	scaffold1.t136	ENOG410Q31K	K	Inherit from euNOG: DNA replication and checkpoint protein
scaffold1.t196	ENOG410PRYE	J	Ribosomal L28e protein family	scaffold1.t137	ENOG410Q344	S	NA
scaffold1.t198	ENOG410PK4G	S	NA	scaffold1.t138	ENOG410PQT1	S	guanyl-specific ribonuclease
scaffold1.t199	ENOG410PHCX	G	alpha-glucosidase	scaffold1.t139	ENOG410PI89	A	Splicing factor 3A subunit 2
scaffold1.t200	ENOG410PH5A	S	transmembrane transport	scaffold1.t140	ENOG410PG56	A	rRNA biogenesis protein RRP5
scaffold1.t201	ENOG410PFCP	S	Nucleolar GTP-binding protein	scaffold1.t141	ENOG410PIAP	S	cell polarity protein
scaffold1.t202	ENOG410PHCX	G	alpha-glucosidase	scaffold1.t142	ENOG410Q3YQ	S	ZnF_C2H2
scaffold1.t203	ENOG410PH5A	S	transmembrane transport	scaffold1.t143	ENOG410PYMT	S	NA
scaffold1.t204	ENOG410PH5A	S	transmembrane transport	scaffold1.t144	ENOG410PIAP	S	cell polarity protein
scaffold1.t205	ENOG410PFCP	S	Nucleolar GTP-binding protein	scaffold1.t145	ENOG410PHGN	I	Triacylglycerol lipase
scaffold1.t208	ENOG410PG10	J	40S ribosomal protein S9	scaffold1.t146	ENOG410PI1S	S	S-formylglutathione hydrolase
scaffold1.t209	ENOG410PHM8	J	60s ribosomal protein	scaffold1.t147	ENOG410PJPB	T	meiosis-specific serine threonine-protein kinase mek1
scaffold1.t210	ENOG410PR86	S	NA	scaffold1.t148	ENOG410PFXG	S	(GTP)-binding protein
scaffold1.t211	ENOG410PGHT	S	HET domain-containing protein	scaffold1.t149	ENOG410Q4DN	S	NA
scaffold1.t212	ENOG410PHPG	L	DNA helicase which participates in several chromatin remodeling complexes, including the SWR1 and the INO80 complexes. The SWR1 complex mediates the ATP-dependent exchange of histone H2A for the H2A variant HZT1 leading to transcriptional regulation of selected genes by chromatin remodeling. The INO80 complex remodels chromatin by shifting nucleosomes and is involved in DNA repair. Also involved …	scaffold1.t150	ENOG410PGD6	U	exocyst complex component
scaffold1.t213	ENOG410PFKQ	J	mitochondrial 54S ribosomal protein RML2	scaffold1.t151	ENOG410QDWK	K	Class II histone deacetylase complex subunits 2 and 3
scaffold1.t214	ENOG410PSAM	S	Putative methyltransferase	scaffold1.t152	ENOG410Q4DM	S	Double-stranded RNA binding motif
scaffold1.t215	ENOG410Q32N	K	Homeobox domain	scaffold1.t153	ENOG410QDFG	L	SNF2 family N-terminal domain
scaffold1.t216	ENOG410PSTV	S	NA	scaffold1.t154	ENOG410PFXD	S	pheromone-regulated membrane protein
scaffold1.t217	ENOG410PN02	B	Core component of nucleosome. Nucleosomes wrap and compact DNA into chromatin, limiting DNA accessibility to the cellular machineries which require DNA as a template. Histones thereby play a central role in transcription regulation, DNA repair, DNA replication and chromosomal stability. DNA accessibility is regulated via a complex set of post-translational modifications of histones, also called h…	scaffold1.t155	ENOG410QD8V	S	NA
scaffold1.t218	ENOG410PKBK	Q	alcohol dehydrogenase	scaffold1.t156	ENOG410PN9T	S	50S ribosome-binding GTPase
scaffold1.t219	ENOG410Q3DU	S	NA	scaffold1.t157	ENOG410PYZE	S	NA
scaffold1.t220	ENOG410Q3DU	S	NA	scaffold1.t158	ENOG410PMBS	S	heparinase II III family protein
scaffold1.t221	ENOG410Q3DU	S	NA	scaffold1.t159	ENOG410PJ8U	I	3-ketoacyl-coA thiolase
scaffold1.t222	ENOG410Q3DU	S	NA	scaffold1.t160	ENOG410PK4N	L	deoxyribonuclease tatD
scaffold1.t224	ENOG410PYWG	O	Inherit from opiNOG: Glutathione S-transferase	scaffold1.t161	ENOG410Q0GN	S	NA
scaffold1.t225	ENOG410PG7M	G	Exo-polygalacturonase	scaffold1.t162	ENOG410PIM2	I	Ceramide glucosyltransferase
scaffold1.t227	ENOG410PRRW	I	Protein of unknown function (DUF2424)	scaffold1.t163	ENOG410PHSF	U	Exocyst complex component Sec3
scaffold1.t230	ENOG410PMUU	S	NA	scaffold1.t164	ENOG410Q31I	S	NA
scaffold1.t231	ENOG410PJGE	S	conserved hypothetical protein	scaffold1.t165	ENOG410Q377	V	TB2/DP1, HVA22 family
scaffold1.t232	ENOG410PMUU	S	NA	scaffold1.t166	ENOG410PPGI	S	NA
scaffold1.t234	ENOG410PJGE	S	conserved hypothetical protein	scaffold1.t167	ENOG410Q0X5	S	WD domain, G-beta repeat
scaffold1.t235	ENOG410PJGE	S	conserved hypothetical protein	scaffold1.t168	ENOG410Q32N	K	Homeobox domain
scaffold1.t236	ENOG410PGWA	Q	fatty acid oxygenase	scaffold1.t169	ENOG410PMBS	S	heparinase II III family protein
scaffold1.t237	ENOG410Q447	S	Fungal_trans	scaffold1.t170	ENOG410PTI2	K	Homeobox domain
scaffold1.t240	ENOG410Q447	S	Fungal_trans	scaffold1.t171	ENOG410Q3U6	S	NA
scaffold1.t241	ENOG410PGVP	I	Aminoalcoholphosphotransferase	scaffold1.t172	ENOG410Q318	S	NA
scaffold1.t242	ENOG410PHWW	J	histidyl-tRNA synthetase	scaffold1.t173	ENOG410PFWU	C	Catalyzes the initial reaction in the xylose utilization pathway by reducing D-xylose into xylitol. Xylose is a major component of hemicelluloses such as xylan. Most fungi utilize D- xylose via three enzymatic reactions, xylose reductase (XR), xylitol dehydrogenase (XDH), and xylulokinase, to form xylulose 5- phosphate, which enters pentose phosphate pathway
scaffold1.t243	ENOG410PT46	S	ANK	scaffold1.t174	ENOG410PGQG	H	Catalyzes the NADPH-dependent reduction of ketopantoate into pantoic acid (By similarity)
scaffold1.t244	ENOG410PT8I	S	NA	scaffold1.t177	ENOG410Q3DC	S	NA
scaffold1.t245	ENOG410PNZQ	S	transformer-SR ribonucleoprotein	scaffold1.t179	ENOG410Q3GX	S	NA
scaffold1.t246	ENOG410PQ4G	C	cytochrome C oxidase	scaffold1.t180	ENOG410PM7M	S	complex subunit (Rsc9)
scaffold1.t247	ENOG410PJNC	J	Pumilio-family RNA binding repeat	scaffold1.t181	ENOG410PGZA	E	glycine dehydrogenase
scaffold1.t248	ENOG410PGMD	T	carbon catabolite derepressing protein kinase	scaffold1.t182	ENOG410PSSM	S	NA
scaffold1.t249	ENOG410QDAN	G	Major Facilitator Superfamily	scaffold1.t183	ENOG410PRYA	U	Protein transport protein SEC61
scaffold1.t250	ENOG410PJI6	Q	Amidohydrolase family	scaffold1.t184	ENOG410PSZ7	U	Vps51/Vps67
scaffold1.t251	ENOG410PJI6	Q	Amidohydrolase family	scaffold1.t185	ENOG410PGNB	S	(Rhomboid) family
scaffold1.t252	ENOG410Q391	S	NA	scaffold1.t186	ENOG410PTMU	S	Eukaryotic family of unknown function (DUF1754)
scaffold1.t253	ENOG410Q02E	S	NA	scaffold1.t187	ENOG410PSXA	S	NA
scaffold1.t254	ENOG410PFU0	O	Vacuolar carboxypeptidase involved in degradation of small peptides. Digests preferentially peptides containing an aliphatic or hydrophobic residue in P1' position, as well as methionine, leucine or phenylalanine in P1 position of ester substrate (By similarity)	scaffold1.t188	ENOG410PGPG	O	Cleaves proteins, imported into the mitochondrion, to their mature size. While most mitochondrial precursor proteins are processed to the mature form in one step by mitochondrial processing peptidase (MPP), the sequential cleavage by MIP of an octapeptide after initial processing by MPP is a required step for a subgroup of nuclear-encoded precursor proteins destined for the matrix or the inner me…
scaffold1.t255	ENOG410Q3BT	S	NA	scaffold1.t189	ENOG410PGPZ	L	to reverse transcriptase
scaffold1.t256	ENOG410PH0F	S	DUF726 domain protein	scaffold10.t1	ENOG410PHIS	S	Glutaminase
scaffold1.t257	ENOG410PTKU	U	Signal recognition particle 14kD protein	scaffold10.t2	ENOG410PHIS	S	Glutaminase
scaffold1.t258	ENOG410PF8D	H	Siroheme synthase	scaffold10.t4	ENOG410PG40	A	tRNA-guanine transglycosylase family protein
scaffold1.t259	ENOG410PFHT	D	structural maintenance of chromosomes protein	scaffold10.t5	ENOG410PFZ1	J	Translation factor pelota
scaffold1.t260	ENOG410PRB6	T	STYKc	scaffold10.t6	ENOG410PFIV	F	orotidine 5-phosphate decarboxylase
scaffold1.t261	ENOG410PIE8	P	transporter	scaffold10.t7	ENOG410PFCW	S	pseudouridine synthase
scaffold1.t262	ENOG410Q0XX	S	Utp14 protein	scaffold10.t8	ENOG410PK1M	G	Tetracycline transporter
scaffold1.t263	ENOG410PIKC	Q	Cytochrome p450	scaffold10.t9	ENOG410PGST	J	Mitochondrial GTPase that mediates the disassembly of ribosomes from messenger RNA at the termination of mitochondrial protein biosynthesis. Not involved in the GTP-dependent ribosomal translocation step during translation elongation (By similarity)
scaffold1.t264	ENOG410PMVD	J	ubiquitin-60S ribosomal protein L40 fusion protein	scaffold10.t10	ENOG410PJHF	O	carboxyl methyltransferase
scaffold1.t265	ENOG410PX4F	S	NA	scaffold10.t11	ENOG410PI94	J	60S ribosomal protein l9
scaffold1.t266	ENOG410PFIY	U	Coatomer subunit delta	scaffold10.t12	ENOG410QE1P	A	mRNA cleavage factor complex component Pcf11
scaffold1.t267	ENOG410PGU6	C	Voltage-gated potassium channel	scaffold10.t13	ENOG410PHY2	A	nuclear mRNA surveillance of mRNP export
scaffold1.t268	ENOG410PTFB	S	NA	scaffold10.t14	ENOG410PH27	M	Mannosyl phosphorylinositol ceramide synthase SUR1
scaffold1.t270	ENOG410Q3BR	S	NA	scaffold10.t15	ENOG410PFUH	Q	Xylitol dehydrogenase which catalyzes the conversion of xylitol to D-xylulose. Xylose is a major component of hemicelluloses such as xylan. Most fungi utilize D-xylose via three enzymatic reactions, xylose reductase (XR), xylitol dehydrogenase (XDH), and xylulokinase, to form xylulose 5- phosphate, which enters pentose phosphate pathway
scaffold1.t271	ENOG410PKV5	S	ribosomal large subunit biogenesis	scaffold10.t16	ENOG410PHAS	E	5-methyltetrahydropteroyltriglutamate-homocysteine methyltransferase
scaffold1.t272	ENOG410PQ13	A	Pre-mRNA polyadenylation factor fip-1	scaffold10.t17	ENOG410QDF7	S	Domain of unknown function (DUF2405)
scaffold1.t273	ENOG410PTJS	S	NA	scaffold10.t18	ENOG410PFPN	L	DNA polymerase epsilon subunit B
scaffold1.t274	ENOG410PF8M	S	Heterokaryon incompatibility protein (HET)	scaffold10.t19	ENOG410PJ3C	S	UPF0183 domain protein
scaffold1.t275	ENOG410PNNB	I	NAD binding domain of 6-phosphogluconate dehydrogenase	scaffold10.t20	ENOG410PJ6V	S	Pyrimidine 5'-nucleotidase
scaffold1.t276	ENOG410PHC9	T	serine threonine protein kinase	scaffold10.t21	ENOG410PJFV	J	60S ribosomal protein L6
scaffold1.t277	ENOG410Q4G1	P	NA	scaffold10.t22	ENOG410PTPD	S	60Kd inner membrane protein
scaffold1.t278	ENOG410PIKC	Q	Cytochrome p450	scaffold10.t23	ENOG410Q0QQ	S	NA
scaffold1.t279	ENOG410PS8D	S	Rare lipoprotein A (RlpA)-like double-psi beta-barrel	scaffold10.t24	ENOG410PHTF	D	chromosome condensation protein
scaffold1.t280	ENOG410PRE7	S	Pfam:Morph_protein1	scaffold10.t25	ENOG410PR1D	S	SNARE associated Golgi protein
scaffold1.t281	ENOG410PIKC	Q	Cytochrome p450	scaffold10.t26	ENOG410PPM7	J	60S ribosomal protein L36
scaffold1.t284	ENOG410PI46	A	DEAD DEAH box helicase	scaffold10.t27	ENOG410Q3UR	S	NA
scaffold1.t285	ENOG410PGGT	A	ATP-dependent RNA helicase	scaffold10.t29	ENOG410PHDS	C	Mitochondrial carrier
scaffold1.t286	ENOG410PS2Y	A	Nuclear pore RNA shuttling protein Mtr2	scaffold10.t30	ENOG410PISF	J	eukaryotic translation initiation factor
scaffold1.t287	ENOG410PP6F	Q	Oxidoreductase, 2OG-Fe(II) oxygenase family	scaffold10.t31	ENOG410PJJQ	E	Histidine biosynthesis trifunctional protein
scaffold1.t288	ENOG410PF8I	U	AP-3 complex subunit delta	scaffold10.t32	ENOG410PGHC	C	pyruvate dehydrogenase e1 component
scaffold1.t289	ENOG410PF80	T	serine threonine protein kinase	scaffold10.t33	ENOG410PNB7	Q	short-chain dehydrogenase
scaffold1.t290	ENOG410PP2W	O	Ubiquitin-conjugating enzyme	scaffold10.t34	ENOG410PP0G	S	Amidohydrolase
scaffold1.t291	ENOG410PF7X	P	Cation diffusion facilitator 1	scaffold10.t36	ENOG410PP16	S	NA
scaffold1.t292	ENOG410PIE8	P	transporter	scaffold10.t37	ENOG410PP16	S	NA
scaffold1.t293	ENOG410PF7X	P	Cation diffusion facilitator 1	scaffold10.t38	ENOG410PFT1	E	Isocitrate dehydrogenase
scaffold1.t295	ENOG410PH7I	T	Protein-tyrosine phosphatase	scaffold10.t39	ENOG410PQRM	S	NA
scaffold1.t296	ENOG410PZNQ	S	Inherit from euNOG: Nuclear receptor 2C2-associated protein	scaffold10.t40	ENOG410PN82	U	complex, subunit
scaffold1.t297	ENOG410PKBR	S	conserved hypothetical protein	scaffold10.t41	ENOG410PG7T	L	RNA exonuclease
scaffold1.t298	ENOG410PSWF	B	PHD-finger	scaffold10.t42	ENOG410PHZ0	U	Ceramide synthase
scaffold1.t299	ENOG410PJX5	S	conserved hypothetical protein	scaffold10.t43	ENOG410PHZ0	U	Ceramide synthase
scaffold1.t300	ENOG410PIKC	Q	Cytochrome p450	scaffold10.t44	ENOG410PKPC	S	good for full dbp5 activity protein 2
scaffold1.t301	ENOG410PIKC	Q	Cytochrome p450	scaffold10.t45	ENOG410PPUP	B	histone H3
scaffold1.t302	ENOG410PKBR	S	conserved hypothetical protein	scaffold10.t46	ENOG410Q386	S	NA
scaffold1.t304	ENOG410PKY2	S	TBC domain protein	scaffold10.t47	ENOG410PQ9G	S	Cupin_1
scaffold1.t305	ENOG410PIDW	S	Vacuolar protein sorting protein 62	scaffold10.t48	ENOG410PS2W	S	NA
scaffold1.t307	ENOG410PTCT	O	Inherit from NOG: glutathione Stransferase	scaffold10.t49	ENOG410QDG0	O	DnaJ domain-containing protein
scaffold1.t308	ENOG410Q3GR	P	CutC family	scaffold10.t50	ENOG410PI17	E	glutamine synthetase
scaffold1.t309	ENOG410PWNR	I	Inherit from KOG: desaturase	scaffold10.t51	ENOG410PIZ4	U	vacuolar import and degradation protein
scaffold1.t310	ENOG410PHH6	Q	Cytochrome p450	scaffold10.t53	ENOG410Q3KS	S	NA
scaffold1.t311	ENOG410PGMH	K	complex, subunit	scaffold10.t55	ENOG410PFBN	J	Cell wall biogenesis protein phosphatase Ssd1
scaffold1.t312	ENOG410PM4A	S	Protein fatty acyltransferase 4	scaffold10.t56	ENOG410PFWG	E	Isocitrate dehydrogenase
scaffold1.t313	ENOG410PU4E	S	NA	scaffold10.t57	ENOG410PNEV	U	Vacuolar protein sorting protein 24
scaffold1.t314	ENOG410PM0K	S	snoRNP assembly factor Naf1	scaffold10.t58	ENOG410PSFZ	S	NA
scaffold1.t315	ENOG410PGPZ	L	to reverse transcriptase	scaffold10.t59	ENOG410PVGW	S	Endonuclease/Exonuclease/phosphatase family
scaffold1.t316	ENOG410PGPZ	L	to reverse transcriptase	scaffold10.t60	ENOG410PMIZ	S	NA
scaffold1.t317	ENOG410Q41R	S	Transposase family tnp2	scaffold10.t61	ENOG410PTMZ	S	Subunit 17 of Mediator complex
scaffold1.t318	ENOG410Q41R	S	Transposase family tnp2	scaffold10.t62	ENOG410PH7A	J	60S ribosomal protein L5
scaffold1.t319	ENOG410PGPZ	L	to reverse transcriptase	scaffold10.t63	ENOG410PGNI	S	RNP domain protein
scaffold1.t320	ENOG410PGPZ	L	to reverse transcriptase	scaffold10.t64	ENOG410PI7N	S	DUF1716 domain protein
scaffold1.t323	ENOG410PMJ2	S	NA	scaffold10.t65	ENOG410PH3J	A	U3 small nucleolar RNA-associated protein
scaffold1.t324	ENOG410PMJ2	S	NA	scaffold10.t67	ENOG410PHME	O	Protein disulfide isomerase
scaffold1.t325	ENOG410Q3RU	S	NA	scaffold10.t68	ENOG410Q0HU	Z	Inherit from opiNOG: actin binding
scaffold1.t326	ENOG410PJ0M	J	Substrate-binding subunit of tRNA (adenine-N(1)-)- methyltransferase, which catalyzes the formation of N(1)- methyladenine at position 58 (m1A58) in initiator methionyl-tRNA. Binds RNA	scaffold10.t70	ENOG410QDJZ	B	to histone acetylase complex subunit Paf400
scaffold1.t327	ENOG410Q365	S	NA	scaffold10.t71	ENOG410PS22	K	BROMO
scaffold1.t328	ENOG410PHUK	H	Riboflavin synthase	scaffold10.t72	ENOG410PFB5	O	Vacuolar protease A
scaffold1.t329	ENOG410PTDB	S	NA	scaffold10.t73	ENOG410PGKY	D	CMGC CDK CRK7 protein kinase
scaffold1.t330	ENOG410PGUQ	Z	Type-I myosin implicated in the organization of the actin cytoskeleton. Required for proper actin cytoskeleton polarization. At the cell cortex, assembles in patch-like structures together with proteins from the actin-polymerizing machinery and promotes actin assembly. Functions as actin nucleation-promoting factor (NPF) for the Arp2 3 complex	scaffold10.t75	ENOG410Q3IT	S	NA
scaffold1.t331	ENOG410PGUQ	Z	Type-I myosin implicated in the organization of the actin cytoskeleton. Required for proper actin cytoskeleton polarization. At the cell cortex, assembles in patch-like structures together with proteins from the actin-polymerizing machinery and promotes actin assembly. Functions as actin nucleation-promoting factor (NPF) for the Arp2 3 complex	scaffold10.t76	ENOG410PG5P	L	dna repair and recombination protein
scaffold1.t333	ENOG410PJVJ	G	Glucan 1,3-beta-glucosidase	scaffold10.t78	ENOG410PZJA	S	PUB domain
scaffold1.t334	ENOG410PGEJ	M	UDP-N-acetylglucosamine pyrophosphorylase	scaffold10.t79	ENOG410PGZQ	I	patatin-like phospholipase domain-containing protein
scaffold1.t335	ENOG410PK98	Z	conserved hypothetical protein	scaffold10.t80	ENOG410PSVC	S	Protein of unknown function (DUF3759)
scaffold1.t336	ENOG410PQC2	J	Associates with the EF-Tu.GDP complex and induces the exchange of GDP to GTP. It remains bound to the aminoacyl-tRNA.EF- Tu.GTP complex up to the GTP hydrolysis stage on the ribosome	scaffold10.t81	ENOG410PINT	T	Pyruvate dehydrogenase kinase
scaffold1.t337	ENOG410PMJ2	S	NA	scaffold10.t83	ENOG410PIR4	T	serine threonine-protein kinase
scaffold1.t339	ENOG410PJEF	I	alkaline	scaffold10.t84	ENOG410QDQ1	U	PX domain-containing protein
scaffold1.t340	ENOG410PNCD	L	BRCA2, oligonucleotide/oligosaccharide-binding, domain 1	scaffold10.t85	ENOG410Q33V	S	NA
scaffold1.t341	ENOG410PHDJ	Q	Dehydrogenase	scaffold10.t86	ENOG410Q0YV	S	Protein of unknown function (DUF1682)
scaffold1.t342	ENOG410PH4Y	C	mitochondrial oxaloacetate	scaffold10.t87	ENOG410PJ9C	S	Sin3 complex subunit Stb2
scaffold1.t343	ENOG410QD6Y	U	structural constituent of cytoskeleton	scaffold10.t88	ENOG410Q3G5	S	NA
scaffold1.t344	ENOG410PFX2	P	iron-regulated transporter	scaffold10.t91	ENOG410PNQF	J	60S ribosomal protein L35
scaffold1.t345	ENOG410PH82	O	mitochondrial processing peptidase alpha subunit	scaffold10.t92	ENOG410PF80	T	serine threonine protein kinase
scaffold1.t347	ENOG410PPN1	E	FAD dependent oxidoreductase	scaffold10.t93	ENOG410PNSN	G	chitin deacetylase
scaffold1.t348	ENOG410Q41D	S	NA	scaffold10.t94	ENOG410Q103	S	NA
scaffold1.t349	ENOG410PZ1R	S	NA	scaffold10.t95	ENOG410PS7I	K	Transcription factor
scaffold1.t350	ENOG410PKV3	G	Cellobiohydrolase	scaffold10.t96	ENOG410PQ50	J	ribosome biogenesis protein Nhp2
scaffold1.t351	ENOG410PIB8	U	The coatomer is a cytosolic protein complex that binds to dilysine motifs and reversibly associates with Golgi non- clathrin-coated vesicles, which further mediate biosynthetic protein transport from the ER, via the Golgi up to the trans Golgi network. Coatomer complex is required for budding from Golgi membranes, and is essential for the retrograde Golgi-to-ER transport of dilysine-tagged protei…	scaffold10.t97	ENOG410PGA2	S	nuclear segregation protein
scaffold1.t352	ENOG410PFS3	T	Casein kinase I	scaffold10.t98	ENOG410PGE4	K	DNA damage and replication checkpoint protein Rfx1
scaffold1.t353	ENOG410PF8Q	M	chitin synthase	scaffold10.t99	ENOG410QE5S	I	Catalyzes the hydrolysis of inorganic polyphosphate (poly P) chains of many hundreds of phosphate residues into shorter lengths (By similarity)
scaffold1.t354	ENOG410PFR3	H	Pantothenate kinase	scaffold10.t100	ENOG410Q4CU	S	NA
scaffold1.t355	ENOG410PTI2	K	Homeobox domain	scaffold10.t101	ENOG410PIHX	I	acetoacetyl-CoA synthase
scaffold1.t356	ENOG410PFPD	I	Intracellular phospholipase B that catalyzes the double deacylation of phosphatidylcholine (PC) to glycerophosphocholine (GroPCho). Plays an important role in membrane lipid homeostasis. Responsible for the rapid PC turnover in response to inositol, elevated temperatures, or when choline is present in the growth medium (By similarity)	scaffold10.t102	ENOG410Q3ZG	S	NA
scaffold1.t357	ENOG410PIEZ	U	vacuolar sorting protein	scaffold10.t103	ENOG410Q3U7	S	NA
scaffold1.t358	ENOG410Q347	S	NA	scaffold10.t104	ENOG410Q3J2	S	NA
scaffold1.t359	ENOG410PJ93	S	F-box domain protein	scaffold10.t105	ENOG410PJRH	O	ubiquitin-conjugating enzyme
scaffold1.t360	ENOG410PR5T	A	exosome-associated family	scaffold10.t106	ENOG410PSX5	U	Fms-interacting protein
scaffold1.t361	ENOG410PR3F	A	Splicing factor 3B subunit 10 (SF3b10)	scaffold10.t107	ENOG410PHEK	G	glucose-6-phosphate 1-dehydrogenase
scaffold1.t362	ENOG410Q36M	S	Methyltransferase domain	scaffold10.t109	ENOG410PKXY	O	ATP-dependent protease
scaffold1.t363	ENOG410PFV6	S	DUF803 domain membrane protein	scaffold10.t110	ENOG410PGPI	F	dihydroorotase
scaffold1.t364	ENOG410PGU0	Q	laccase, multicopper oxidase, benzenediol oxygen oxidorectuctase (EC 1.10.3.2)	scaffold10.t111	ENOG410PGBY	Z	Kinesin family
scaffold1.t365	ENOG410PHT8	P	zinc metallopeptidase	scaffold10.t112	ENOG410PHTG	U	Endosomal
scaffold1.t367	ENOG410PSV8	J	Eukaryotic mitochondrial regulator protein	scaffold10.t113	ENOG410PJH4	U	ran-specific GTPase-activating protein 1
scaffold1.t368	ENOG410Q3TF	C	FAD binding domain	scaffold10.t114	ENOG410PFXS	O	ATP-dependent Clp protease
scaffold1.t369	ENOG410QDJB	G	transporter	scaffold10.t115	ENOG410PFCZ	T	Cactus-binding C-terminus of cactin protein
scaffold1.t370	ENOG410PGHA	O	t-complex protein 1	scaffold10.t116	ENOG410PGUM	J	Phenylalanyl-tRNA synthetase, beta
scaffold1.t371	ENOG410QDFS	L	helicase, member of the UBC2 RAD6 epistasis group. Functions with DNA repair protein RAD18 in error-free postreplication DNA repair. Involved in the maintenance of wild- type rates of instability of simple repetitive sequences such as poly(GT) repeats. Seems to be involved in maintaining a balance which acts in favor of error-prone non-homologous joining during DNA double-strand breaks repairs (B…	scaffold10.t117	ENOG410PPN9	U	metal homeostatis protein BSD2
scaffold1.t373	ENOG410Q4HB	S	Fungal Zn(2)-Cys(6) binuclear cluster domain	scaffold10.t118	ENOG410Q3EK	S	NA
scaffold1.t374	ENOG410Q0UR	S	NA	scaffold10.t119	ENOG410Q37J	S	NA
scaffold1.t375	ENOG410PGU0	Q	laccase, multicopper oxidase, benzenediol oxygen oxidorectuctase (EC 1.10.3.2)	scaffold10.t120	ENOG410PSCJ	S	Acetyltransferase (GNAT) family
scaffold1.t376	ENOG410PMRH	G	Xylan 1,4-beta-xylosidase involved in the hydrolysis of xylan, a major structural heterogeneous polysaccharide found in plant biomass representing the second most abundant polysaccharide in the biosphere, after cellulose	scaffold10.t121	ENOG410PFXD	S	pheromone-regulated membrane protein
scaffold1.t377	ENOG410PRMM	Q	short chain dehydrogenase	scaffold100.t1	ENOG410PHGT	M	Trehalose synthase
scaffold1.t378	ENOG410PJ47	Q	)-reductase	scaffold100.t2	ENOG410Q3TU	S	NA
scaffold1.t379	ENOG410PRMM	Q	short chain dehydrogenase	scaffold100.t4	ENOG410PS0Q	S	Phosphotransferase enzyme family
scaffold1.t380	ENOG410PQJ0	Z	EFh	scaffold100.t6	ENOG410PGVC	L	Component of the post-replicative DNA mismatch repair system (MMR). Heterodimerizes with msh-2 to form MutS beta, which binds to DNA mismatches thereby initiating DNA repair. Msh-3 provides substrate-binding and substrate-specificity to the complex. When bound, the MutS beta heterodimer bends the DNA helix and shields approximately 20 base pairs. Acts mainly to repair insertion-deletion loops (ID…
scaffold1.t381	ENOG410PHFS	S	conserved hypothetical protein	scaffold100.t7	ENOG410QE9C	K	DNA polymerase phi
scaffold1.t383	ENOG410PIFD	K	Transcription factor that mediates regulation of both acid- and alkaline-expressed genes in response to ambient pH. At alkaline ambient pH, activates transcription of alkaline-expressed genes (including	scaffold100.t8	ENOG410Q32U	S	NA
scaffold1.t384	ENOG410PHB2	K	transcription initiation factor TFIID	scaffold100.t9	ENOG410PZ7D	O	Pfam:WDYHV
scaffold1.t385	ENOG410PRCV	O	Proteasome activator pa28 beta subunit	scaffold100.t10	ENOG410PTZM	O	NA
scaffold1.t386	ENOG410PF98	S	ribosome assembly protein	scaffold100.t13	ENOG410PZ1A	S	NA
scaffold1.t387	ENOG410PS21	O	Glutathione S-transferase	scaffold100.t14	ENOG410Q382	S	NA
scaffold1.t388	ENOG410Q38G	S	NA	scaffold100.t15	ENOG410PQGY	A	Inherit from opiNOG: AlkB, alkylation repair homolog 1 (E. coli)
scaffold1.t389	ENOG410PGK1	T	TBC domain protein	scaffold100.t16	ENOG410PGFS	S	MRS7 family
scaffold1.t390	ENOG410PGK1	T	TBC domain protein	scaffold100.t17	ENOG410Q45E	S	BTB/POZ domain
scaffold1.t392	ENOG410PH7N	A	ribosomal RNA processing protein	scaffold100.t18	ENOG410PYYK	S	NA
scaffold1.t393	ENOG410PKU6	Z	Spc97 Spc98 family protein	scaffold100.t19	ENOG410PZNH	S	NA
scaffold1.t396	ENOG410PIYM	S	DUF803 domain membrane protein	scaffold100.t20	ENOG410QDSS	O	Ubiquitin-conjugating enzyme
scaffold1.t397	ENOG410PIJD	E	homocitrate synthase	scaffold100.t22	ENOG410PGCZ	S	conserved hypothetical protein
scaffold1.t398	ENOG410PFM5	C	inorganic pyrophosphatase	scaffold100.t24	ENOG410QDMQ	J	RF-1 domain
scaffold1.t399	ENOG410PI54	U	Pore membrane protein	scaffold100.t25	ENOG410PTG3	B	linker histone H1 and H5 family
scaffold1.t400	ENOG410PH25	I	AMP-binding enzyme	scaffold100.t26	ENOG410PTB5	S	ER membrane protein SH3
scaffold1.t401	ENOG410PNZN	O	Thioredoxin	scaffold100.t27	ENOG410Q378	S	NA
scaffold1.t402	ENOG410PPJQ	B	Core component of nucleosome. Nucleosomes wrap and compact DNA into chromatin, limiting DNA accessibility to the cellular machineries which require DNA as a template. Histones thereby play a central role in transcription regulation, DNA repair, DNA replication and chromosomal stability. DNA accessibility is regulated via a complex set of post-translational modifications of histones, also called h…	scaffold100.t28	ENOG410Q46J	S	NA
scaffold1.t405	ENOG410PUXR	S	Inherit from opiNOG: Kelch repeat protein	scaffold100.t32	ENOG410PIAR	U	vacuolar sorting protein
scaffold1.t406	ENOG410Q3A6	S	NA	scaffold100.t33	ENOG410Q4B3	S	NA
scaffold1.t407	ENOG410PN4W	T	Carboxylesterase family	scaffold100.t34	ENOG410PN06	S	Cytoplasmic protein required for cell viability
scaffold1.t408	ENOG410PMCN	T	phospholipase C	scaffold100.t35	ENOG410Q355	S	Pfam:DUF298
scaffold1.t409	ENOG410PFXM	V	Protein of unknown function (DUF2424)	scaffold100.t36	ENOG410PKJ5	Q	short chain dehydrogenase
scaffold1.t410	ENOG410PMP3	H	riboflavin biosynthesis protein	scaffold1000.t1	ENOG410PJAF	S	SNARE associated Golgi protein
scaffold1.t411	ENOG410PU0P	S	RhoGEF domain	scaffold1001.t1	ENOG410PGTY	G	beta-galactosidase
scaffold1.t412	ENOG410Q4FK	S	NA	scaffold1005.t1	ENOG410Q41R	S	Transposase family tnp2
scaffold1.t413	ENOG410QEAD	S	ZZ type Zinc finger	scaffold1006.t1	ENOG410PGPZ	L	to reverse transcriptase
scaffold1.t414	ENOG410PIPV	I	Salicylate	scaffold1007.t1	ENOG410PIH4	I	carnitine
scaffold1.t415	ENOG410PM03	U	Involved in transport from the ER to the Golgi apparatus as well as in intra-Golgi transport. It belongs to a super-family of proteins called t-SNAREs or soluble NSF (N-ethylmaleimide- sensitive factor) attachment protein receptor (By similarity)	scaffold101.t1	ENOG410PGKZ	C	Glycerophosphoryl diester phosphodiesterase family
scaffold1.t416	ENOG410PKSW	L	Cut9 interacting protein Scn1	scaffold101.t2	ENOG410PQUK	S	NA
scaffold1.t417	ENOG410Q4F5	S	NA	scaffold101.t4	ENOG410PIEQ	H	Molybdenum cofactor biosynthesis protein
scaffold1.t418	ENOG410PI9Q	A	Specifically methylates the N1 position of guanosine-37 in various cytoplasmic and mitochondrial tRNAs. Methylation is not dependent on the nature of the nucleoside 5' of the target nucleoside. This is the first step in the biosynthesis of wybutosine (yW), a modified base adjacent to the anticodon of tRNAs and required for accurate decoding (By similarity)	scaffold101.t5	ENOG410PTYE	S	Spc19
scaffold1.t419	ENOG410PFJQ	C	Mitochondrial carrier protein	scaffold101.t7	ENOG410PGB2	O	Protease with a carboxypeptidase B-like function involved in the C-terminal processing of the lysine and arginine residues from protein precursors. Promotes cell fusion and is involved in the programmed cell death (By similarity)
scaffold1.t420	ENOG410Q3DK	S	NA	scaffold101.t8	ENOG410PYAF	S	NA
scaffold1.t421	ENOG410PGPZ	L	to reverse transcriptase	scaffold101.t9	ENOG410PMX3	L	Mitochondrial genome maintenance protein mgm101
scaffold1.t424	ENOG410PU0S	S	Eukaryotic protein of unknown function (DUF953)	scaffold101.t11	ENOG410PFIT	Z	gamma-tubulin complex component GCP5
scaffold1.t425	ENOG410PJW5	J	N-acylethanolamine amidohydrolase	scaffold101.t12	ENOG410PN71	S	conserved hypothetical protein
scaffold1.t426	ENOG410Q3IQ	S	FR47-like protein	scaffold101.t13	ENOG410PG8H	D	Cop9 signalosome complex subunit 12
scaffold1.t427	ENOG410PIE4	H	Molybdenum cofactor biosynthesis protein	scaffold101.t14	ENOG410PN9U	S	conserved hypothetical protein
scaffold1.t428	ENOG410PIE4	H	Molybdenum cofactor biosynthesis protein	scaffold101.t15	ENOG410PFWQ	J	Allows the formation of correctly charged Gln-tRNA(Gln) through the transamidation of misacylated Glu-tRNA(Gln) in the mitochondria. The reaction takes place in the presence of glutamine and ATP through an activated gamma-phospho-Glu-tRNA(Gln) (By similarity)
scaffold1.t429	ENOG410PYP9	S	NA	scaffold101.t16	ENOG410PIVC	A	Poly(A) polymerase
scaffold1.t430	ENOG410PJ4C	S	Nipsnap family	scaffold101.t17	ENOG410PIUE	S	PbH1
scaffold1.t432	ENOG410PHWK	A	U3 small nucleolar RNA-associated protein	scaffold101.t18	ENOG410PJVW	S	U2 snRNP component IST3
scaffold1.t433	ENOG410PFXU	S	DUF89 domain protein	scaffold101.t19	ENOG410PGSY	J	Component of the eukaryotic translation initiation factor 3 (eIF-3) complex, which is involved in protein synthesis and, together with other initiation factors, stimulates binding of mRNA and methionyl-tRNAi to the 40S ribosome (By similarity)
scaffold1.t434	ENOG410PHXQ	A	ribonuclease T2	scaffold101.t20	ENOG410PN72	S	conserved hypothetical protein
scaffold1.t435	ENOG410PFJC	C	Aldehyde dehydrogenase	scaffold101.t21	ENOG410Q329	S	NA
scaffold1.t436	ENOG410PTD0	S	NA	scaffold101.t22	ENOG410PZVE	S	GATA zinc finger
scaffold1.t437	ENOG410QDDC	U	SNARE-dependent exocytosis protein	scaffold101.t23	ENOG410PJCW	B	Component of the NuA4 histone acetyltransferase complex which is involved in transcriptional activation of selected genes principally by acetylation of nucleosomal histone H4 and H2A. The NuA4 complex is also involved in DNA repair. Involved in cell cycle progression and meiosis
scaffold1.t438	ENOG410PGND	C	Isocitrate lyase	scaffold101.t24	ENOG410PJ7R	S	integral membrane protein
scaffold1.t439	ENOG410PTMD	S	NA	scaffold101.t25	ENOG410PZQW	S	NA
scaffold1.t440	ENOG410Q45B	S	NA	scaffold101.t26	ENOG410PH17	J	nucleolar complex protein 14
scaffold1.t441	ENOG410PMGW	L	Has a dual role in the assembly of mitochondrial ATPase. Acts as a protease that removes N-terminal residues of mitochondrial ATPase CF(0) subunit 6 at the intermembrane space side. Also involved in the correct assembly of the membrane- embedded ATPase CF(0) particle, probably mediating association of subunit 6 with the subunit 9 ring (By similarity)	scaffold101.t27	ENOG410PGIW	L	Serine threonine protein kinase which activates checkpoint signaling upon genotoxic stresses such as ionizing radiation (IR), ultraviolet light (UV), or DNA replication stalling, thereby acting as a DNA damage sensor. Recognizes the substrate consensus sequence ST -Q. Recruited to DNA lesions in order to initiate the DNA repair by homologous recombination. Phosphorylates histone H2A to form H2AS1…
scaffold1.t442	ENOG410PP81	I	Enoyl-CoA hydratase/isomerase family	scaffold101.t28	ENOG410PGXN	B	Component of the SWR1 complex which mediates the ATP- dependent exchange of histone H2A for the H2A variant HZT1 leading to transcriptional regulation of selected genes by chromatin remodeling. Component of the NuA4 histone acetyltransferase complex which is involved in transcriptional activation of selected genes principally by acetylation of nucleosomal histones H4 and H2A. The NuA4 complex is …
scaffold1.t443	ENOG410Q3N4	S	Ribosome associated membrane protein RAMP4	scaffold101.t29	ENOG410PRYJ	C	Inherit from euNOG: cytochrome C oxidase
scaffold1.t444	ENOG410PHNE	B	histone acetyltransferase type b subunit 2	scaffold101.t30	ENOG410PTTY	S	NA
scaffold1.t445	ENOG410Q0Z8	S	ATP synthase E chain	scaffold101.t31	ENOG410PN1S	A	ribonuclease
scaffold1.t446	ENOG410Q3U5	S	NA	scaffold101.t32	ENOG410PI92	E	Phosphoadenosine phosphosulfate reductase
scaffold1.t447	ENOG410PHZ3	K	cellular morphogenesis regulator DopA	scaffold1011.t1	ENOG410PQ09	I	phospholipase Carboxylesterase
scaffold1.t448	ENOG410PNVN	S	Secretory pathway protein Ssp120	scaffold1013.t1	ENOG410PZDD	S	NA
scaffold1.t449	ENOG410PFN7	Q	(ABC) transporter	scaffold1015.t1	ENOG410PKA2	O	Serine carboxypeptidase S28
scaffold1.t450	ENOG410PSEM	O	Prefoldin subunit	scaffold1016.t1	ENOG410PJAF	S	SNARE associated Golgi protein
scaffold1.t451	ENOG410PHCW	J	u5 small nuclear ribonucleoprotein component	scaffold102.t1	ENOG410PZE2	S	Inherit from euNOG: Bromodomain and PHD finger containing
scaffold1.t452	ENOG410PHEF	A	helicase (ski2	scaffold102.t2	ENOG410PT89	L	DNA polymerase delta subunit 4
scaffold1.t453	ENOG410PUZ4	S	NA	scaffold102.t3	ENOG410PG0H	T	serine threonine protein kinase
scaffold1.t454	ENOG410PJI2	Z	increased sodium tolerance protein 1	scaffold102.t4	ENOG410PG0H	T	serine threonine protein kinase
scaffold1.t455	ENOG410Q380	T	RasGEF	scaffold102.t5	ENOG410PM5A	S	FAD binding domain
scaffold1.t456	ENOG410PG62	U	gtp-binding protein	scaffold102.t8	ENOG410PIKC	Q	Cytochrome p450
scaffold1.t457	ENOG410PNSH	D	RNA recognition motif. (a.k.a. RRM, RBD, or RNP domain)	scaffold102.t10	ENOG410PIKC	Q	Cytochrome p450
scaffold1.t458	ENOG410PJ43	H	decaprenyl-diphosphate synthase subunit 1	scaffold102.t11	ENOG410PGX8	O	Type IV dipeptidyl-peptidase which removes N-terminal dipeptides sequentially from polypeptides having unsubstituted N- termini provided that the penultimate residue is proline (By similarity)
scaffold1.t459	ENOG410Q34T	S	NA	scaffold102.t12	ENOG410PF9U	U	K17065 dynamin 1-like protein EC 3.6.5.5
scaffold1.t460	ENOG410PQ0I	S	NA	scaffold102.t13	ENOG410PMSC	O	BCS1 N terminal
scaffold1.t461	ENOG410PSQ2	S	NA	scaffold102.t14	ENOG410PSGJ	S	Integral membrane protein S linking to the trans Golgi network
scaffold1.t462	ENOG410PH4Z	S	small glutamine-rich tetratricopeptide repeat-containing protein	scaffold102.t15	ENOG410PIKC	Q	Cytochrome p450
scaffold1.t464	ENOG410PFA6	S	PH domain-containing protein	scaffold102.t17	ENOG410PMWK	S	extracellular SCP domain protein Pry1
scaffold1.t466	ENOG410Q38J	S	NA	scaffold102.t18	ENOG410PH92	O	Heat shock protein
scaffold1.t467	ENOG410PT7D	S	NA	scaffold102.t19	ENOG410PMWK	S	extracellular SCP domain protein Pry1
scaffold1.t468	ENOG410PI4N	S	protein beta subunit	scaffold102.t20	ENOG410PIKC	Q	Cytochrome p450
scaffold1.t470	ENOG410PG9J	Z	U4 U6.U5 tri-snRNP-associated protein	scaffold102.t22	ENOG410PG0H	T	serine threonine protein kinase
scaffold1.t471	ENOG410PH29	J	37S ribosomal protein RSM22	scaffold102.t23	ENOG410PIKC	Q	Cytochrome p450
scaffold1.t472	ENOG410PNGA	J	mitochondrial 54S ribosomal protein MRPL1	scaffold102.t24	ENOG410PMWK	S	extracellular SCP domain protein Pry1
scaffold1.t473	ENOG410PTXH	S	NA	scaffold102.t28	ENOG410PI84	C	Mitochondrial carrier protein
scaffold1.t474	ENOG410PJ50	O	26S proteasome non-ATPase regulatory subunit 11	scaffold102.t29	ENOG410PJW6	Z	actin binding protein
scaffold1.t475	ENOG410PG1R	T	1-phosphatidylinositol-3-phosphate 5-kinase	scaffold102.t30	ENOG410Q3A3	S	NA
scaffold1.t476	ENOG410PJ3J	S	Low-temperature viability protein LTV1	scaffold102.t31	ENOG410PPIR	E	FAD dependent oxidoreductase
scaffold1.t477	ENOG410PFBT	K	transcription initiation factor TFIID	scaffold102.t32	ENOG410PPXN	H	Catalyzes the NADPH-dependent reduction of ketopantoate into pantoic acid (By similarity)
scaffold1.t478	ENOG410PHK3	S	NIMA-interacting protein TinC	scaffold102.t33	ENOG410PHD5	Z	actin-binding protein
scaffold1.t479	ENOG410Q33S	S	Helix-loop-helix DNA-binding domain	scaffold102.t34	ENOG410Q3DJ	S	NA
scaffold1.t480	ENOG410PXES	S	NA	scaffold102.t35	ENOG410PH9P	M	dolichyl-phosphate beta-glucosyltransferase
scaffold1.t481	ENOG410Q0EH	U	Inherit from KOG: Insulin-like growth factor 2 receptor	scaffold102.t36	ENOG410PFBY	E	The glycine cleavage system catalyzes the degradation of glycine (By similarity)
scaffold1.t482	ENOG410PJIG	C	NADH-ubiquinone oxidoreductase 49 kDa subunit	scaffold1020.t1	ENOG410Q37M	S	NA
scaffold1.t483	ENOG410PK0I	S	NGG1 interacting factor	scaffold1021.t1	ENOG410PHW5	L	Origin recognition complex subunit
scaffold1.t484	ENOG410PSDM	O	Glutaredoxin	scaffold1024.t1	ENOG410PTEW	T	Phosducin
scaffold1.t485	ENOG410Q477	S	NA	scaffold1025.t1	ENOG410QDZF	S	Reverse transcriptase (RNA-dependent DNA polymerase)
scaffold1.t486	ENOG410PHGH	U	The coatomer is a cytosolic protein complex that binds to dilysine motifs and reversibly associates with Golgi non- clathrin-coated vesicles, which further mediate biosynthetic protein transport from the ER, via the Golgi up to the trans Golgi network. Coatomer complex is required for budding from Golgi membranes, and is essential for the retrograde Golgi-to-ER transport of dilysine-tagged protei…	scaffold1026.t1	ENOG410PGPZ	L	to reverse transcriptase
scaffold1.t487	ENOG410PISI	Q	Purine-cytosine permease	scaffold1029.t1	ENOG410PGPZ	L	to reverse transcriptase
scaffold1.t488	ENOG410PT99	S	NA	scaffold103.t1	ENOG410PFRZ	J	Catalyzes the interconversion of methylthioribose-1- phosphate (MTR-1-P) into methylthioribulose-1-phosphate (MTRu-1-P) (By similarity)
scaffold1.t489	ENOG410PIIT	G	Alpha-1,2-mannosyltransferase	scaffold103.t2	ENOG410PFHD	F	Allantoicase
scaffold1.t490	ENOG410PXY8	S	NA	scaffold103.t3	ENOG410PGXG	I	hormone-sensitive lipase
scaffold1.t492	ENOG410PFTT	B	Paired amphipathic helix protein	scaffold103.t4	ENOG410PQMS	K	ZnF_C2H2
scaffold1.t493	ENOG410PI8G	T	Plasma membrane osmosensor that activates the high osmolarity glycerol (HOG) MAPK signaling pathway in response to high osmolarity (By similarity)	scaffold103.t5	ENOG410PFWU	C	Catalyzes the initial reaction in the xylose utilization pathway by reducing D-xylose into xylitol. Xylose is a major component of hemicelluloses such as xylan. Most fungi utilize D- xylose via three enzymatic reactions, xylose reductase (XR), xylitol dehydrogenase (XDH), and xylulokinase, to form xylulose 5- phosphate, which enters pentose phosphate pathway
scaffold1.t494	ENOG410PJY0	O	RING finger	scaffold103.t6	ENOG410PIWA	U	Tetratricopeptide repeat
scaffold1.t495	ENOG410PRWP	S	WW domain binding protein 11	scaffold103.t9	ENOG410PMV2	U	prenylated Rab acceptor 1
scaffold1.t496	ENOG410PYHC	S	NA	scaffold103.t10	ENOG410PGKG	K	Transcription factor which regulates nonfermentable carbon utilization. Activator of gluconeogenetic genes (By similarity)
scaffold1.t498	ENOG410PRY9	S	NA	scaffold103.t11	ENOG410PPH2	J	Methyltransferase
scaffold1.t499	ENOG410Q49N	S	NA	scaffold103.t12	ENOG410PIA4	P	arsenite
scaffold1.t500	ENOG410PK21	I	Sphingomyelin phosphodiesterase	scaffold103.t13	ENOG410PKTH	Q	short chain dehydrogenase reductase family protein
scaffold1.t501	ENOG410QE95	E	N-acetylglutamate synthase involved in arginine biosynthesis (By similarity)	scaffold103.t15	ENOG410PIEY	T	guanine nucleotide-binding protein
scaffold1.t503	ENOG410PI0H	C	Carnitine acyl carnitine carrier	scaffold103.t16	ENOG410PKRZ	F	nucleoside hydrolase
scaffold1.t504	ENOG410Q0WG	U	FAS1	scaffold103.t17	ENOG410PFDQ	G	l-fucose permease
scaffold1.t505	ENOG410PID2	S	WD repeat protein	scaffold103.t18	ENOG410Q3NI	S	NA
scaffold1.t506	ENOG410PHJ6	O	rab gdp-dissociation inhibitor	scaffold103.t19	ENOG410Q3RH	S	bZIP transcription factor
scaffold1.t507	ENOG410PFMR	G	Pyruvate kinase	scaffold103.t21	ENOG410PIWD	U	protein-ER retention protein
scaffold1.t508	ENOG410PSND	S	SnoRNA binding protein	scaffold103.t22	ENOG410PFPK	C	formate dehydrogenase
scaffold1.t509	ENOG410PN7B	T	Low molecular weight phosphotyrosine protein phosphatase	scaffold103.t23	ENOG410PRQU	S	NA
scaffold1.t510	ENOG410PFAG	C	Methylmalonate-semialdehyde dehydrogenase	scaffold103.t24	ENOG410PFEX	B	Histone acetyltransferase gcn5
scaffold1.t511	ENOG410PTZT	S	SH3-binding, glutamic acid-rich protein	scaffold103.t25	ENOG410PFKS	O	PPIases accelerate the folding of proteins (By similarity)
scaffold1.t512	ENOG410PTZT	S	SH3-binding, glutamic acid-rich protein	scaffold103.t26	ENOG410PGBH	J	ATP-binding RNA helicase involved in the biogenesis of 60S ribosomal subunits and is required for the normal formation of 25S and 5.8S rRNAs (By similarity)
scaffold1.t513	ENOG410PT49	S	Putative adipose-regulatory protein (Seipin)	scaffold103.t27	ENOG410PHAU	B	Catalytic component of the NuA4 histone acetyltransferase (HAT) complex which is involved in epigenetic transcriptional activation of selected genes principally by acetylation of nucleosomal histones H4, H3, H2B, H2A and H2A variant H2A.Z. Acetylates histone H4 to form H4K5ac, H4K8ac, H4K12ac and H4K16ac, histone H3 to form H3K14ac
scaffold1.t514	ENOG410Q3NH	S	NA	scaffold103.t28	ENOG410Q36K	S	NA
scaffold1.t515	ENOG410PJTK	S	LCCL domain protein	scaffold103.t29	ENOG410PJJ5	K	LAG1, DNA binding
scaffold1.t516	ENOG410PJTK	S	LCCL domain protein	scaffold103.t30	ENOG410PXW5	S	NA
scaffold1.t518	ENOG410PPYR	S	NA	scaffold103.t32	ENOG410PGCF	T	protein kinase Yak1
scaffold1.t519	ENOG410Q0Y1	S	Inherit from NOG: trafficking protein particle complex	scaffold103.t33	ENOG410PN5X	S	Putative Phosphatase
scaffold1.t520	ENOG410PFT6	S	integral membrane protein	scaffold103.t34	ENOG410PKA0	S	Thaumatin family
scaffold1.t521	ENOG410PHBV	C	mitochondrial DNA replication protein	scaffold1031.t1	ENOG410Q3DT	S	NA
scaffold1.t522	ENOG410Q3CQ	S	NA	scaffold1035.t1	ENOG410PR81	S	Integral peroxisomal membrane peroxin
scaffold1.t523	ENOG410PTPQ	S	NA	scaffold1036.t1	ENOG410PGPZ	L	to reverse transcriptase
scaffold1.t524	ENOG410QEDC	G	Phosphoglycerate mutase	scaffold1037.t1	ENOG410PIH4	I	carnitine
scaffold1.t525	ENOG410PIRJ	S	cell division control protein 42	scaffold1038.t1	ENOG410QD88	Q	PKS_ER
scaffold1.t526	ENOG410PHUU	K	RNA exonuclease	scaffold1039.t1	ENOG410PIMB	C	L-lactate dehydrogenase
scaffold1.t527	ENOG410PQEC	S	RhoGEF domain	scaffold104.t1	ENOG410PZ51	S	NA
scaffold1.t528	ENOG410Q3X1	S	NA	scaffold104.t2	ENOG410PJH7	Q	monooxygenase
scaffold1.t529	ENOG410PMB5	K	Transcription factor	scaffold104.t3	ENOG410PHCX	G	alpha-glucosidase
scaffold1.t530	ENOG410PKZQ	A	mRNA 3'-end-processing protein YTH1	scaffold104.t5	ENOG410PJC6	S	UPF0016 domain protein
scaffold1.t531	ENOG410PF9R	O	zinc metalloprotease	scaffold104.t6	ENOG410PPDU	F	Phosphorylase superfamily
scaffold1.t532	ENOG410PS15	S	Nuclear fragile X mental retardation-interacting protein 1 (NUFIP1)	scaffold104.t7	ENOG410QDNP	K	HMG (high mobility group) box
scaffold1.t533	ENOG410PK1N	A	rna-binding protein	scaffold104.t8	ENOG410PF95	Q	Sporulation protein SPS19
scaffold1.t534	ENOG410PHKH	J	60s ribosomal protein L16	scaffold104.t9	ENOG410PHCX	G	alpha-glucosidase
scaffold1.t535	ENOG410PQGB	C	Carrier of the growing fatty acid chain in fatty acid biosynthesis (By similarity)	scaffold104.t12	ENOG410Q31W	S	NA
scaffold1.t537	ENOG410PNH8	J	mitochondrial 54S ribosomal protein YmL8	scaffold104.t13	ENOG410PKNA	S	conserved hypothetical protein
scaffold1.t538	ENOG410PRJA	S	Inherit from NOG: Secreted protein	scaffold104.t14	ENOG410PS9T	A	Component of LSm protein complexes, which are involved in RNA processing and may function in a chaperone-like manner, facilitating the efficient association of RNA processing factors with their substrates. Component of the cytoplasmic LSM1-LSM7 complex, which is thought to be involved in mRNA degradation by activating the decapping step in the 5'-to-3' mRNA decay pathway. Component of the nuclear…
scaffold1.t539	ENOG410PHUJ	Q	Dehydrogenase	scaffold104.t16	ENOG410Q0TW	S	GAL4
scaffold1.t540	ENOG410Q4ED	S	NA	scaffold104.t17	ENOG410PV3W	G	glycoside hydrolase family 61 protein
scaffold1.t542	ENOG410PRBQ	S	NA	scaffold104.t19	ENOG410PHH6	Q	Cytochrome p450
scaffold1.t543	ENOG410PQD6	U	phosphatidylglycerol phosphatidylinositol transfer protein	scaffold104.t22	ENOG410PT1F	O	FAS1
scaffold1.t544	ENOG410PRMW	L	Pfam:Exonuc_X-T	scaffold104.t23	ENOG410Q31W	S	NA
scaffold1.t545	ENOG410Q4ED	S	NA	scaffold104.t24	ENOG410PMYF	P	assembly protein
scaffold1.t546	ENOG410Q31S	G	Cellulase (glycosyl hydrolase family 5)	scaffold104.t25	ENOG410Q31W	S	NA
scaffold1.t547	ENOG410Q0ZC	S	Rix1 complex component involved in 60S ribosome maturation	scaffold105.t1	ENOG410Q34Y	S	NA
scaffold1.t549	ENOG410PRCC	S	riboflavin aldehyde-forming enzyme	scaffold105.t2	ENOG410Q45E	S	BTB/POZ domain
scaffold1.t550	ENOG410PJE2	J	Component of the eukaryotic translation initiation factor 3 (eIF-3) complex, which is involved in protein synthesis and, together with other initiation factors, stimulates binding of mRNA and methionyl-tRNAi to the 40S ribosome (By similarity)	scaffold105.t3	ENOG410Q4CW	S	BTB
scaffold1.t551	ENOG410PHDN	P	zinc cadmium resistance protein	scaffold105.t6	ENOG410PIKU	S	NA
scaffold1.t552	ENOG410PKED	K	Component of the Mediator complex, a coactivator involved in the regulated transcription of nearly all RNA polymerase II-dependent genes. Mediator functions as a bridge to convey information from gene-specific regulatory proteins to the basal RNA polymerase II transcription machinery. Mediator is recruited to promoters by direct interactions with regulatory proteins and serves as a scaffold for t…	scaffold105.t7	ENOG410Q343	S	NA
scaffold1.t553	ENOG410PQBZ	S	GRIP domain	scaffold105.t8	ENOG410PWM9	Q	Cytochrome P450
scaffold1.t554	ENOG410PFAY	U	peroxisomal membrane anchor protein	scaffold105.t9	ENOG410PN7F	Q	Cytochrome p450
scaffold1.t555	ENOG410PFSB	J	This protein promotes the GTP-dependent binding of aminoacyl-tRNA to the A-site of ribosomes during protein biosynthesis (By similarity)	scaffold105.t10	ENOG410Q45E	S	BTB/POZ domain
scaffold1.t556	ENOG410PQCB	E	Glycine cleavage H-protein	scaffold105.t11	ENOG410PK78	Q	short chain dehydrogenase
scaffold1.t557	ENOG410PRVP	S	Inherit from NOG: NADH ubiquinone oxidoreductase	scaffold105.t12	ENOG410PNS2	Q	Short chain dehydrogenase
scaffold1.t558	ENOG410PFZS	T	serine threonine-protein kinase RIO2	scaffold105.t13	ENOG410Q4CW	S	BTB
scaffold1.t559	ENOG410PRJT	A	Inherit from opiNOG: Survival motor neuron domain containing 1	scaffold105.t14	ENOG410Q434	S	BTB
scaffold1.t560	ENOG410Q45G	S	NA	scaffold105.t15	ENOG410Q4CW	S	BTB
scaffold1.t561	ENOG410Q49V	S	NA	scaffold105.t16	ENOG410PN4W	T	Carboxylesterase family
scaffold1.t562	ENOG410PHEP	J	Translation Initiation Factor	scaffold105.t18	ENOG410PQ0U	Q	Inherit from KOG: Component of the microsomal membrane bound fatty acid elongation system, which produces the 26-carbon very long-chain fatty acids (VLCFA) from palmitate. Catalyzes the reduction of the 3-ketoacyl-CoA intermediate that is formed in each cycle of fatty acid elongation. VLCFAs serve as precursors for ceramide and sphingolipids (By similarity)
scaffold1.t563	ENOG410PFSH	S	sphingolipid long chain base-responsive protein	scaffold105.t19	ENOG410PIKC	Q	Cytochrome p450
scaffold1.t564	ENOG410PIV3	S	adenosyl-L-methionine (AdoMet)-dependent tRNA (uracil-O(2)-)-methyltransferase (By similarity)	scaffold105.t20	ENOG410QDKI	I	NA
scaffold1.t565	ENOG410Q3NJ	S	NA	scaffold105.t24	ENOG410QDKI	I	NA
scaffold1.t567	ENOG410PSM2	O	Signal peptidase I	scaffold105.t25	ENOG410Q3RU	S	NA
scaffold1.t569	ENOG410QECW	Q	short-chain dehydrogenase	scaffold105.t26	ENOG410PIKC	Q	Cytochrome p450
scaffold1.t570	ENOG410Q4DY	S	NA	scaffold105.t28	ENOG410QDKI	I	NA
scaffold1.t571	ENOG410PGQ4	C	Pyruvate dehydrogenase	scaffold105.t30	ENOG410QDKI	I	NA
scaffold1.t572	ENOG410PQTZ	Z	Nuclear distribution protein nudE homolog 1	scaffold105.t31	ENOG410PH4Y	C	mitochondrial oxaloacetate
scaffold1.t573	ENOG410PWT8	S	NA	scaffold105.t32	ENOG410PGJG	E	2-isopropylmalate synthase
scaffold1.t574	ENOG410PM8Y	S	Nuclear protein Es2	scaffold105.t33	ENOG410Q4DK	S	NA
scaffold1.t575	ENOG410PSUJ	S	N-terminal domain of NEFA-interacting nuclear protein NIP30	scaffold105.t34	ENOG410Q3EZ	S	NA
scaffold1.t576	ENOG410Q131	S	NA	scaffold1051.t1	ENOG410Q3B1	S	NA
scaffold1.t577	ENOG410Q3C1	S	NA	scaffold106.t1	ENOG410PT1I	I	salicylate hydroxylase
scaffold1.t578	ENOG410PV66	S	AMP-binding enzyme	scaffold106.t2	ENOG410PME8	S	Heterokaryon incompatibility protein (HET)
scaffold1.t579	ENOG410PU6I	L	Inherit from opiNOG: X-ray repair complementing defective repair in Chinese hamster cells 2	scaffold106.t3	ENOG410PGHT	S	HET domain-containing protein
scaffold1.t580	ENOG410PT90	S	NA	scaffold106.t4	ENOG410PGHT	S	HET domain-containing protein
scaffold1.t581	ENOG410Q4G7	S	NA	scaffold106.t5	ENOG410PU14	S	Isoprenylcysteine carboxyl methyltransferase (ICMT) family
scaffold1.t582	ENOG410PJMY	S	DUF6 domain protein	scaffold106.t6	ENOG410PV1I	S	Heterokaryon incompatibility protein (HET)
scaffold1.t583	ENOG410PV66	S	AMP-binding enzyme	scaffold106.t7	ENOG410PV69	S	Podospora anserina S mat genomic DNA chromosome
scaffold1.t584	ENOG410PYX7	S	PPR repeat	scaffold106.t9	ENOG410PIAH	A	tRNA A64-2'-O-ribosylphosphate transferase
scaffold1.t585	ENOG410PS5S	S	Minimal binding motif of Hap4 for binding to Hap2/3/5	scaffold106.t11	ENOG410PH8I	O	Secreted aspartic endopeptidase that allows assimilation of proteinaceous substrates. Can catalyze hydrolysis of the major structural proteins of basement membrane, elastin, collagen, and laminin
scaffold1.t586	ENOG410PGDX	P	Metabolite transport protein	scaffold106.t12	ENOG410PZJJ	S	NA
scaffold1.t589	ENOG410PIIN	A	rRNA methyltransferase spb1	scaffold106.t14	ENOG410Q30Y	G	Sugar (and other) transporter
scaffold1.t590	ENOG410Q47K	S	NA	scaffold106.t15	ENOG410PNFG	S	NA
scaffold1.t591	ENOG410PSXS	S	Inherit from euNOG: Cytokinesis regulator (Byr4)	scaffold106.t16	ENOG410PGHT	S	HET domain-containing protein
scaffold1.t592	ENOG410PHZK	S	conserved hypothetical protein	scaffold106.t17	ENOG410PME8	S	Heterokaryon incompatibility protein (HET)
scaffold1.t593	ENOG410PGMK	S	Pfam:Acid_phosphat_A	scaffold106.t20	ENOG410PME8	S	Heterokaryon incompatibility protein (HET)
scaffold1.t594	ENOG410PHG7	O	Mitochondrial inner membrane AAA protease Yta12	scaffold106.t22	ENOG410PGU0	Q	laccase, multicopper oxidase, benzenediol oxygen oxidorectuctase (EC 1.10.3.2)
scaffold1.t595	ENOG410QDIU	G	Major Facilitator Superfamily	scaffold106.t23	ENOG410PJU0	I	NRPS-like enzyme
scaffold1.t596	ENOG410PJ2R	O	Urease accessory protein UreD	scaffold106.t25	ENOG410PU14	S	Isoprenylcysteine carboxyl methyltransferase (ICMT) family
scaffold1.t597	ENOG410PFYK	J	Required for proper 27S pre-rRNA processing and 60S ribosome subunit assembly (By similarity)	scaffold106.t28	ENOG410PY1H	L	Inherit from opiNOG: Conserved hypothetical protein
scaffold1.t598	ENOG410PN87	S	Secretory pathway protein Sec39	scaffold1061.t1	ENOG410PIKC	Q	Cytochrome p450
scaffold1.t599	ENOG410Q3CF	S	NA	scaffold1062.t1	ENOG410PFA3	I	Gamma-butyrobetaine
scaffold1.t600	ENOG410PQNU	S	Involved in nucleolar integrity and required for processing of the pre-rRNA for the 60S ribosome subunit	scaffold1064.t1	ENOG410Q4D5	S	NA
scaffold1.t601	ENOG410PHIT	U	Vacuolar protein sorting protein DigA	scaffold1067.t1	ENOG410PGPZ	L	to reverse transcriptase
scaffold1.t603	ENOG410PHET	Q	Cytochrome p450	scaffold1068.t1	ENOG410PJ6I	Q	Cytochrome p450
scaffold1.t604	ENOG410PFGC	T	phosphatase 2C	scaffold107.t1	ENOG410PQUK	S	NA
scaffold1.t605	ENOG410PIB1	E	gamma-glutamyltranspeptidase	scaffold107.t2	ENOG410PHYR	O	Heat shock protein
scaffold1.t606	ENOG410PSH9	S	Fungal specific transcription factor domain	scaffold107.t3	ENOG410PFX3	H	farnesyl pyrophosphate synthetase
scaffold1.t607	ENOG410PPFV	U	Charged multivesicular body protein	scaffold107.t4	ENOG410Q3TN	S	NA
scaffold1.t608	ENOG410PJK9	O	Peptidyl-prolyl cis-trans	scaffold107.t5	ENOG410PF93	D	checkpoint protein
scaffold1.t609	ENOG410PSQU	S	PPR repeat	scaffold107.t8	ENOG410Q3BP	S	NA
scaffold1.t610	ENOG410PQ4Q	S	NA	scaffold107.t9	ENOG410Q41H	S	NA
scaffold1.t611	ENOG410PGCG	G	transporter	scaffold107.t10	ENOG410PFJ9	S	Positively regulates the activity of the minus-end directed microtubule motor protein dynein. May enhance dynein- mediated microtubule sliding by targeting dynein to the microtubule plus end. Required for nuclear migration during vegetative growth as well as development. Required for retrograde early endosome (EE) transport from the hyphal tip. Required for localization of dynein to the mitotic s…
scaffold1.t612	ENOG410PHIW	S	NA	scaffold107.t13	ENOG410PFKX	I	glycoside hydrolase family 5 protein
scaffold1.t614	ENOG410PP2R	K	Pfam:Beta-trefoil	scaffold107.t17	ENOG410PG2A	L	DNA polymerase gamma
scaffold1.t615	ENOG410PSND	S	SnoRNA binding protein	scaffold107.t19	ENOG410Q47G	S	NA
scaffold1.t616	ENOG410PGBP	G	ribulose-phosphate 3-epimerase	scaffold107.t20	ENOG410Q337	S	NA
scaffold1.t618	ENOG410PNPT	C	Cytochrome c oxidase polypeptide VIa	scaffold1070.t1	ENOG410PJ6I	Q	Cytochrome p450
scaffold1.t619	ENOG410PGI2	O	26S proteasome regulatory subunit	scaffold1072.t1	ENOG410PHW5	L	Origin recognition complex subunit
scaffold1.t620	ENOG410PM3V	C	D-isomer specific 2-hydroxyacid dehydrogenase	scaffold1073.t1	ENOG410PFM7	C	aryl-alcohol dehydrogenase
scaffold1.t621	ENOG410PI6Q	U	importin subunit alpha	scaffold1076.t1	ENOG410PHP4	Q	ATP-dependent bile acid permease
scaffold1.t622	ENOG410PQY0	A	U6 snRNA-associated Sm-like protein LSm5	scaffold1077.t1	ENOG410PJWX	I	polyketide synthase
scaffold1.t624	ENOG410PQME	J	mitochondrial 37S ribosomal protein MRPS16	scaffold1078.t1	ENOG410PGPZ	L	to reverse transcriptase
scaffold1.t625	ENOG410PY52	I	Acyl CoA binding protein	scaffold108.t3	ENOG410Q3XV	S	NA
scaffold1.t626	ENOG410PFCD	C	Succinyl-CoA	scaffold108.t4	ENOG410Q3HG	S	NA
scaffold1.t627	ENOG410PFXQ	U	MRNA transport regulator	scaffold108.t5	ENOG410Q41X	O	Cullin family
scaffold1.t628	ENOG410PGWY	D	Cell division control protein	scaffold108.t6	ENOG410Q15T	S	Bucentaur or craniofacial development
scaffold1.t629	ENOG410PG8K	E	nitrilase	scaffold108.t7	ENOG410PRH4	S	NA
scaffold1.t630	ENOG410Q15Q	S	Mitochondrial ribosomal subunit protein	scaffold108.t8	ENOG410PMWX	U	Transport protein particle
scaffold1.t631	ENOG410PP1C	A	DUF866 domain-containing protein	scaffold108.t9	ENOG410PMYV	F	dihydroorotate oxidase
scaffold1.t632	ENOG410PJS1	S	IQ calmodulin-binding motif protein	scaffold108.t10	ENOG410PQ5M	B	HMG box protein
scaffold1.t633	ENOG410PG0D	T	kinase kinase kinase	scaffold108.t11	ENOG410Q4CW	S	BTB
scaffold1.t634	ENOG410PGTF	Z	CTLH domain-containing protein	scaffold108.t12	ENOG410PJ6N	T	calcium calmodulin-dependent protein kinase
scaffold1.t635	ENOG410PT88	S	rRNA processing protein RRP15	scaffold108.t13	ENOG410PNTW	B	Histone-lysine N-methyltransferase
scaffold1.t636	ENOG410PI9B	F	DIL and Ankyrin	scaffold108.t14	ENOG410PGBQ	J	rna-binding protein
scaffold1.t637	ENOG410PKF5	G	Inherit from COG: dienelactone hydrolase	scaffold108.t15	ENOG410PH4G	S	UV radiation resistance protein
scaffold1.t638	ENOG410PH15	T	Rhomboid family membrane protein	scaffold108.t16	ENOG410Q3BM	S	NA
scaffold1.t639	ENOG410PHQH	S	conserved hypothetical protein	scaffold108.t17	ENOG410PHYE	E	GYF domain protein
scaffold1.t640	ENOG410PTGM	S	NA	scaffold108.t18	ENOG410PH6F	P	A transporter
scaffold1.t641	ENOG410Q3DY	S	NA	scaffold108.t19	ENOG410PNV4	U	Major Facilitator Superfamily
scaffold1.t642	ENOG410Q3AQ	L	Pfam:Exonuc_X-T	scaffold108.t20	ENOG410PIMD	T	Histidine kinase
scaffold1.t643	ENOG410Q4AP	S	NA	scaffold108.t21	ENOG410PGTN	A	ATP-binding RNA helicase involved in transcription elongation and required for the export of mRNA out of the nucleus. SUB2 plays also a role in pre-mRNA splicing and spliceosome assembly. May be involved in rDNA and telomeric silencing, and maintenance of genome integrity
scaffold1.t644	ENOG410PJNK	G	Pectinesterase	scaffold108.t22	ENOG410PGRA	C	mitochondrial dicarboxylate
scaffold1.t645	ENOG410PJNK	G	Pectinesterase	scaffold108.t23	ENOG410PG1I	A	ATP-dependent RNA helicase involved in 40S ribosomal subunit biogenesis. Required for the processing and cleavage of 35S pre-rRNA at sites A0, A1, and A2, leading to mature 18S rRNA
scaffold1.t646	ENOG410PKA7	U	conserved hypothetical protein	scaffold108.t24	ENOG410PQ5M	B	HMG box protein
scaffold1.t647	ENOG410PHD4	Q	oxidoreductase, short-chain dehydrogenase reductase family	scaffold108.t25	ENOG410PHA4	J	tRNA nucleotidyltransferase
scaffold1.t648	ENOG410PQ89	S	NA	scaffold108.t26	ENOG410PPHI	I	Hydrolyzes fatty acids from S-acylated cysteine residues in proteins with a strong preference for palmitoylated G-alpha proteins over other acyl substrates
scaffold1.t649	ENOG410Q3IQ	S	FR47-like protein	scaffold108.t27	ENOG410PG4R	U	vacuolar protein 8
scaffold1.t650	ENOG410PGCY	F	Deoxycytidylate deaminase	scaffold108.t28	ENOG410PNIT	G	glycoside hydrolase family 16 protein
scaffold1.t651	ENOG410PK3J	S	HEAT repeat protein	scaffold108.t29	ENOG410PINN	S	sprT family metallopeptidase
scaffold1.t652	ENOG410PJCM	J	Para-aminobenzoate synthase	scaffold108.t31	ENOG410Q47B	S	NA
scaffold1.t653	ENOG410PHWI	S	NA	scaffold108.t32	ENOG410PNIT	G	glycoside hydrolase family 16 protein
scaffold1.t654	ENOG410PN5Z	O	NEDD8-conjugating enzyme UBC12	scaffold108.t33	ENOG410PRVZ	J	40S ribosomal protein S29
scaffold1.t655	ENOG410QDTF	S	RNA binding protein	scaffold1080.t1	ENOG410PI3F	J	Valyl-trna synthetase
scaffold1.t656	ENOG410PGDE	U	Integral membrane protein sed5	scaffold1081.t1	ENOG410Q4E8	S	ZnF_C2H2
scaffold1.t657	ENOG410Q31R	C	NAD-dependent glycerol-3-phosphate dehydrogenase C-terminus	scaffold1082.t1	ENOG410PGN5	S	conserved hypothetical protein
scaffold1.t658	ENOG410PS4D	S	ZnF_C3H1	scaffold1083.t1	ENOG410PHW5	L	Origin recognition complex subunit
scaffold1.t659	ENOG410PFAD	F	bifunctional purine biosynthetic protein	scaffold1084.t1	ENOG410PG19	C	D-lactate dehydrogenase
scaffold1.t661	ENOG410Q4AQ	S	NA	scaffold1089.t1	ENOG410PRP7	S	NA
scaffold1.t662	ENOG410Q3I1	S	NA	scaffold109.t1	ENOG410PKHF	Q	Cytochrome P450
scaffold1.t663	ENOG410Q39W	S	NA	scaffold109.t2	ENOG410PJ40	E	amidohydrolase
scaffold1.t665	ENOG410PQ5X	J	37S ribosomal protein	scaffold109.t3	ENOG410PI6P	T	protein kinase (VPS15)
scaffold1.t666	ENOG410PIGS	O	proteasome regulatory	scaffold109.t4	ENOG410PT32	O	Heat shock protein
scaffold1.t667	ENOG410Q31A	S	NA	scaffold109.t5	ENOG410PPPU	C	Ubiquinol-cytochrome C reductase
scaffold1.t668	ENOG410Q31K	K	Inherit from euNOG: DNA replication and checkpoint protein	scaffold109.t6	ENOG410Q48A	O	Hsp20/alpha crystallin family
scaffold1.t669	ENOG410Q344	S	NA	scaffold109.t7	ENOG410PF8M	S	Heterokaryon incompatibility protein (HET)
scaffold1.t670	ENOG410PQT1	S	guanyl-specific ribonuclease	scaffold109.t8	ENOG410PJX0	G	Gdp-mannose
scaffold1.t671	ENOG410PI89	A	Splicing factor 3A subunit 2	scaffold109.t9	ENOG410PVTY	G	RmlD substrate binding domain
scaffold1.t672	ENOG410PG56	A	rRNA biogenesis protein RRP5	scaffold109.t11	ENOG410PQ55	S	NA
scaffold1.t673	ENOG410PIAP	S	cell polarity protein	scaffold109.t12	ENOG410PGFX	I	fatty acid desaturase
scaffold1.t674	ENOG410Q3YQ	S	ZnF_C2H2	scaffold109.t13	ENOG410PH5Z	S	hydrolase
scaffold1.t675	ENOG410PYMT	S	NA	scaffold109.t14	ENOG410PK1V	H	(FAD) synthetase
scaffold1.t676	ENOG410PIAP	S	cell polarity protein	scaffold109.t15	ENOG410PJYK	I	ribosome biogenesis protein Sqt1
scaffold1.t677	ENOG410PHGN	I	Triacylglycerol lipase	scaffold109.t16	ENOG410PI1A	H	Biotin apoprotein ligase
scaffold1.t678	ENOG410PI1S	S	S-formylglutathione hydrolase	scaffold109.t18	ENOG410PFH0	T	serine threonine-protein kinase
scaffold1.t679	ENOG410PJPB	T	meiosis-specific serine threonine-protein kinase mek1	scaffold109.t19	ENOG410PIKS	S	C2 domain protein
scaffold1.t680	ENOG410PFXG	S	(GTP)-binding protein	scaffold109.t20	ENOG410PXU6	P	Pro_CA
scaffold1.t681	ENOG410Q4DN	S	NA	scaffold109.t22	ENOG410PJKA	G	Udp-glucose 6-dehydrogenase
scaffold1.t682	ENOG410PGD6	U	exocyst complex component	scaffold109.t23	ENOG410PG3U	O	serine palmitoyltransferase
scaffold1.t683	ENOG410QDWK	K	Class II histone deacetylase complex subunits 2 and 3	scaffold109.t24	ENOG410PTY5	S	Ubiquitin carboxyl-terminal hydrolase
scaffold1.t684	ENOG410Q4DM	S	Double-stranded RNA binding motif	scaffold109.t25	ENOG410PFC8	J	Catalyzes the synthesis of dihydrouridine, a modified base found in the D-loop of most tRNAs. Specifically modifies U47 in cytoplasmic tRNAs (By similarity)
scaffold1.t685	ENOG410QDFG	L	SNF2 family N-terminal domain	scaffold1090.t1	ENOG410PGJ7	O	t-complex protein 1
scaffold1.t686	ENOG410PFXD	S	pheromone-regulated membrane protein	scaffold1092.t1	ENOG410Q091	Q	PKS_ER
scaffold1.t687	ENOG410QD8V	S	NA	scaffold1097.t1	ENOG410PFNJ	T	Mitogen-activated protein kinase
scaffold1.t688	ENOG410PN9T	S	50S ribosome-binding GTPase	scaffold1098.t1	ENOG410PMYN	U	AP-2 complex subunit sigma
scaffold1.t689	ENOG410PYZE	S	NA	scaffold11.t1	ENOG410PFFF	E	Aspartokinase
scaffold1.t690	ENOG410PMBS	S	heparinase II III family protein	scaffold11.t2	ENOG410PN0B	O	PPIases accelerate the folding of proteins
scaffold1.t691	ENOG410PJ8U	I	3-ketoacyl-coA thiolase	scaffold11.t4	ENOG410PFZU	S	Component of the ASTRA complex involved in chromatin remodeling (By similarity)
scaffold1.t692	ENOG410PK4N	L	deoxyribonuclease tatD	scaffold11.t5	ENOG410Q4B2	S	NA
scaffold1.t693	ENOG410Q0GN	S	NA	scaffold11.t6	ENOG410Q38N	S	NA
scaffold1.t694	ENOG410PIM2	I	Ceramide glucosyltransferase	scaffold11.t7	ENOG410Q3C9	K	Inherit from NOG: suppressor protein sef1
scaffold1.t695	ENOG410PHSF	U	Exocyst complex component Sec3	scaffold11.t8	ENOG410QEFJ	Q	ABC transporter transmembrane region
scaffold1.t697	ENOG410Q31I	S	NA	scaffold11.t9	ENOG410PIMA	S	conserved serine proline-rich protein
scaffold1.t698	ENOG410Q377	V	TB2/DP1, HVA22 family	scaffold11.t10	ENOG410PQ7F	D	Sad1 / UNC-like C-terminal
scaffold1.t699	ENOG410PPGI	S	NA	scaffold11.t11	ENOG410PFIW	Q	Quinone oxidoreductase
scaffold1.t700	ENOG410Q0X5	S	WD domain, G-beta repeat	scaffold11.t13	ENOG410PFBQ	G	alpha,alpha-trehalose-phosphate synthase
scaffold1.t701	ENOG410Q32N	K	Homeobox domain	scaffold11.t15	ENOG410PPN9	U	metal homeostatis protein BSD2
scaffold1.t702	ENOG410PMBS	S	heparinase II III family protein	scaffold11.t16	ENOG410PIN3	S	C3HC zinc finger domain-containing protein
scaffold1.t703	ENOG410PTI2	K	Homeobox domain	scaffold11.t17	ENOG410PM2Q	T	serine threonine protein kinase
scaffold1.t704	ENOG410Q3U6	S	NA	scaffold11.t18	ENOG410Q37P	S	NA
scaffold1.t705	ENOG410Q318	S	NA	scaffold11.t19	ENOG410PKE6	J	mitochondrial exoribonuclease Cyt-4
scaffold1.t706	ENOG410PFWU	C	Catalyzes the initial reaction in the xylose utilization pathway by reducing D-xylose into xylitol. Xylose is a major component of hemicelluloses such as xylan. Most fungi utilize D- xylose via three enzymatic reactions, xylose reductase (XR), xylitol dehydrogenase (XDH), and xylulokinase, to form xylulose 5- phosphate, which enters pentose phosphate pathway	scaffold11.t24	ENOG410PTV9	S	NA
scaffold1.t707	ENOG410PGQG	H	Catalyzes the NADPH-dependent reduction of ketopantoate into pantoic acid (By similarity)	scaffold11.t26	ENOG410PFY8	Q	Cytochrome p450
scaffold1.t710	ENOG410Q3DC	S	NA	scaffold11.t27	ENOG410PWT3	S	H-type lectin domain
scaffold1.t712	ENOG410Q3GX	S	NA	scaffold11.t28	ENOG410PFAQ	J	Ribosome maturation protein
scaffold1.t713	ENOG410PM7M	S	complex subunit (Rsc9)	scaffold11.t29	ENOG410PRUE	C	Vacuolar atp synthase subunit
scaffold1.t714	ENOG410PGZA	E	glycine dehydrogenase	scaffold11.t30	ENOG410PQ33	S	Inherit from opiNOG: HEN1 methyltransferase homolog 1 (Arabidopsis)
scaffold1.t715	ENOG410PSSM	S	NA	scaffold11.t31	ENOG410PGUR	J	60S acidic ribosomal protein P0
scaffold1.t716	ENOG410PRYA	U	Protein transport protein SEC61	scaffold11.t32	ENOG410Q4HF	S	NA
scaffold1.t717	ENOG410Q4AJ	S	NA	scaffold11.t33	ENOG410Q33I	T	STYKc
scaffold1.t718	ENOG410PSZ7	U	Vps51/Vps67	scaffold11.t34	ENOG410PSGM	Q	DSBA-like thioredoxin domain
scaffold1.t719	ENOG410PGNB	S	(Rhomboid) family	scaffold11.t35	ENOG410PMH0	S	Frag1/DRAM/Sfk1 family
scaffold1.t720	ENOG410PTMU	S	Eukaryotic family of unknown function (DUF1754)	scaffold11.t36	ENOG410PSMC	U	Vps51/Vps67
scaffold1.t721	ENOG410PSXA	S	NA	scaffold11.t37	ENOG410PP5K	S	Domain of unknown function (DUF427)
scaffold1.t722	ENOG410PGPG	O	Cleaves proteins, imported into the mitochondrion, to their mature size. While most mitochondrial precursor proteins are processed to the mature form in one step by mitochondrial processing peptidase (MPP), the sequential cleavage by MIP of an octapeptide after initial processing by MPP is a required step for a subgroup of nuclear-encoded precursor proteins destined for the matrix or the inner me…	scaffold11.t38	ENOG410Q461	S	NA
scaffold1.t723	ENOG410PRYB	S	NA	scaffold11.t39	ENOG410Q315	S	NA
scaffold1.t724	ENOG410QDZF	S	Reverse transcriptase (RNA-dependent DNA polymerase)	scaffold11.t40	ENOG410PVVW	S	Peptidase family M48
scaffold1.t725	ENOG410PGPZ	L	to reverse transcriptase	scaffold11.t41	ENOG410PPRD	S	Inherit from opiNOG: Methyltransferase like 18
scaffold1.t728	ENOG410PJHH	G	Glycogenin	scaffold11.t42	ENOG410Q3E0	S	NA
scaffold1.t729	ENOG410PFIZ	S	Ubiquinone biosynthesis protein	scaffold11.t43	ENOG410PFCQ	A	Survival factor 1
scaffold1.t730	ENOG410PHJW	C	NADH-dependent flavin oxidoreductase	scaffold11.t44	ENOG410Q3RU	S	NA
scaffold1.t731	ENOG410PIGN	G	Phosphotransferase enzyme family protein	scaffold11.t45	ENOG410PXPH	S	NA
scaffold1.t732	ENOG410PKV3	G	Cellobiohydrolase	scaffold11.t46	ENOG410PR50	C	cytochrome c oxidase polypeptide iv
scaffold1.t733	ENOG410PIQ7	K	dna-directed rna polymerase	scaffold11.t47	ENOG410Q0BI	P	Sodium/calcium exchanger protein
scaffold1.t734	ENOG410PFCR	S	Integral membrane protein (Ptm1)	scaffold11.t48	ENOG410PT9I	J	Protein of unknown function (DUF2392)
scaffold1.t735	ENOG410PFJX	U	Sorting nexin, involved in the separation or division of vacuoles throughout the entire life cycle of the cells. Involved in retrieval of late-Golgi SNAREs from post-Golgi endosomes to the trans-Golgi network, for cytoplasm to vacuole transport (Cvt), mitophagy, and pexophagy (By similarity)	scaffold11.t49	ENOG410PHRC	F	uridine kinase
scaffold1.t736	ENOG410PSP3	D	HORMA domain	scaffold11.t50	ENOG410QDDF	E	Aminotransferase family protein (LolT)
scaffold1.t737	ENOG410PGDR	S	Fungal specific transcription factor domain	scaffold11.t54	ENOG410PM1W	E	Homogentisate 1,2-dioxygenase
scaffold1.t738	ENOG410QDXP	G	Sugar (and other) transporter	scaffold11.t55	ENOG410PKBK	Q	alcohol dehydrogenase
scaffold1.t739	ENOG410PJH6	S	pre-mRNA-splicing factor CWC25	scaffold11.t56	ENOG410PKHQ	G	Transketolase, thiamine diphosphate binding domain
scaffold1.t740	ENOG410PQ1I	S	Ion transport protein	scaffold11.t57	ENOG410PHMM	G	Oxalate decarboxylase
scaffold1.t741	ENOG410Q40B	S	NA	scaffold11.t58	ENOG410PR9W	S	NA
scaffold1.t742	ENOG410PHTB	Z	Cytoskeleton assembly control protein	scaffold11.t60	ENOG410Q3SD	S	NA
scaffold1.t743	ENOG410PJEJ	C	COX1 assembly protein	scaffold11.t61	ENOG410PU79	S	Inherit from opiNOG: Tetratricopeptide repeat and ankyrin repeat containing 1
scaffold1.t744	ENOG410Q34S	S	NA	scaffold11.t62	ENOG410Q3NF	O	NA
scaffold1.t745	ENOG410PIBH	K	transcription factor (TFIIIB)	scaffold11.t63	ENOG410PHAC	L	DNA- helicase
scaffold1.t746	ENOG410PHXQ	A	ribonuclease T2	scaffold11.t66	ENOG410PHXX	G	transporter
scaffold1.t747	ENOG410PT8Q	S	NA	scaffold11.t69	ENOG410Q0HX	S	NA
scaffold1.t748	ENOG410PGKD	B	histone deacetylase	scaffold11.t70	ENOG410PHR6	K	Forkhead transcription factor
scaffold1.t749	ENOG410PQRP	K	DNA-directed RNA	scaffold11.t71	ENOG410PH1K	E	Responsible for the dehydration of cis-homoaconitate to homoisocitric acid (By similarity)
scaffold1.t750	ENOG410Q3AK	S	RNA recognition motif. (a.k.a. RRM, RBD, or RNP domain)	scaffold11.t72	ENOG410PG5D	J	methionyl-tRNA synthetase
scaffold1.t751	ENOG410PXIN	S	Inherit from COG: Triacylglycerol Lipase	scaffold11.t73	ENOG410PQGF	S	Inherit from COG: Hydrolase
scaffold1.t753	ENOG410Q3EN	S	NA	scaffold11.t75	ENOG410Q4G4	S	NA
scaffold1.t754	ENOG410PFZH	L	replication factor C subunit	scaffold11.t76	ENOG410PGHR	S	tRNA(His) guanylyltransferase
scaffold1.t756	ENOG410PHEH	J	seryl-trna synthetase	scaffold11.t77	ENOG410Q39I	S	NA
scaffold1.t757	ENOG410PGIX	U	VHS domain protein	scaffold11.t78	ENOG410PI3B	O	ubiquitin carboxyl-terminal hydrolase
scaffold1.t758	ENOG410PJ5P	S	U3 small nucleolar RNA-associated protein	scaffold11.t79	ENOG410PHMM	G	Oxalate decarboxylase
scaffold1.t759	ENOG410Q48V	S	NA	scaffold11.t82	ENOG410PFB9	S	Alpha beta hydrolase
scaffold1.t760	ENOG410PIPE	S	conserved hypothetical protein	scaffold11.t83	ENOG410PIYI	S	feruloyl esterase B
scaffold1.t761	ENOG410Q3QV	S	NA	scaffold11.t84	ENOG410PKFT	G	K09885 aquaporin rerated protein, other eukaryote
scaffold1.t762	ENOG410PF9T	J	elongation factor 2	scaffold11.t85	ENOG410PKTC	I	steroid alpha reductase family protein
scaffold1.t763	ENOG410PR6T	S	acetyltransferase	scaffold11.t86	ENOG410Q15G	S	Arv1-like family
scaffold1.t764	ENOG410PQIU	S	SUR7/PalI family	scaffold11.t87	ENOG410PJSH	U	DUF410 domain protein
scaffold1.t765	ENOG410PI69	E	agmatinase	scaffold11.t88	ENOG410Q3S5	S	Heat shock factor binding protein 1
scaffold1.t766	ENOG410PZ44	S	NA	scaffold11.t89	ENOG410PNTN	S	synthase
scaffold1.t767	ENOG410QDT0	B	LisH	scaffold11.t91	ENOG410PI3C	K	TFIIH and nucleotide excision repair factor 3 complexes
scaffold1.t768	ENOG410PHM7	T	bax inhibitor family protein	scaffold11.t92	ENOG410PNP7	O	ankyrin repeat-containing protein
scaffold1.t769	ENOG410PI5M	U	transport protein SLY1	scaffold11.t93	ENOG410PNTN	S	synthase
scaffold1.t770	ENOG410PYWB	S	NA	scaffold11.t94	ENOG410Q31F	S	NA
scaffold1.t771	ENOG410PH77	G	Beta-glucan synthesis-associated protein	scaffold11.t95	ENOG410PJMQ	S	aldo-keto reductase
scaffold1.t772	ENOG410PH77	G	Beta-glucan synthesis-associated protein	scaffold11.t96	ENOG410PZE0	S	NA
scaffold1.t773	ENOG410PSC8	O	RINGv	scaffold11.t99	ENOG410PHII	J	alanyl-tRNA synthetase
scaffold1.t775	ENOG410PFQB	D	mitotic spindle checkpoint component MAD2	scaffold11.t100	ENOG410PH2P	G	MFS multidrug transporter
scaffold1.t777	ENOG410PGCU	A	DEAD/DEAH box helicase	scaffold11.t101	ENOG410PHMM	G	Oxalate decarboxylase
scaffold1.t778	ENOG410PFWW	K	transcription initiation factor tfiid subunit	scaffold11.t103	ENOG410Q3AX	S	NA
scaffold1.t780	ENOG410Q3KT	S	NA	scaffold110.t2	ENOG410QEEE	F	carbamoylphosphate synthase
scaffold1.t781	ENOG410PT8F	S	NA	scaffold110.t3	ENOG410Q13U	S	BSD domain
scaffold1.t782	ENOG410PMJQ	S	ser Thr protein phosphatase	scaffold110.t4	ENOG410Q0FI	S	NA
scaffold1.t783	ENOG410PFMX	I	Fatty acid desaturase	scaffold110.t5	ENOG410Q48D	S	NA
scaffold1.t784	ENOG410PFGM	J	60S ribosomal protein L13	scaffold110.t6	ENOG410PTDK	S	NA
scaffold1.t785	ENOG410PFGM	J	60S ribosomal protein L13	scaffold110.t8	ENOG410PG18	J	40S ribosomal protein S18
scaffold1.t786	ENOG410PFMX	I	Fatty acid desaturase	scaffold110.t9	ENOG410PQKV	K	CCAAT-binding transcription factor subunit HAPB
scaffold1.t787	ENOG410PMJQ	S	ser Thr protein phosphatase	scaffold110.t10	ENOG410Q400	S	NA
scaffold1.t788	ENOG410PT8F	S	NA	scaffold110.t11	ENOG410PFGF	E	Dehydrogenase
scaffold1.t789	ENOG410Q3KT	S	NA	scaffold110.t12	ENOG410PKUG	S	C2H2 finger domain protein
scaffold1.t791	ENOG410PFWW	K	transcription initiation factor tfiid subunit	scaffold110.t13	ENOG410PHY5	S	Cellular morphogenesis protein
scaffold1.t792	ENOG410PGCU	A	DEAD/DEAH box helicase	scaffold110.t14	ENOG410PFEK	Q	Catechol dioxygenase
scaffold1.t793	ENOG410PMJQ	S	ser Thr protein phosphatase	scaffold110.t15	ENOG410Q0RW	S	NA
scaffold1.t794	ENOG410PFMX	I	Fatty acid desaturase	scaffold110.t17	ENOG410PRFU	S	RPEL repeat protein
scaffold1.t795	ENOG410PFGM	J	60S ribosomal protein L13	scaffold110.t18	ENOG410PSMU	S	Protein of unknown function (DUF1279)
scaffold1.t796	ENOG410PGGM	E	Methionine synthase	scaffold110.t19	ENOG410PHE5	E	s-adenosylmethionine decarboxylase
scaffold1.t797	ENOG410PTC1	S	Pal1 cell morphology protein	scaffold110.t20	ENOG410Q38K	T	Protein phosphatase 2C
scaffold1.t798	ENOG410PFI1	E	Imidazole glycerol phosphate synthase subunit hisF	scaffold110.t22	ENOG410Q34E	S	NA
scaffold1.t799	ENOG410PFGT	E	d-3-phosphoglycerate dehydrogenase	scaffold110.t23	ENOG410PFPA	L	G1 S regulator
scaffold1.t800	ENOG410PFFB	L	DNA repair protein Rad51	scaffold110.t24	ENOG410PK2S	Z	gamma-tubulin complex component GCP6
scaffold1.t801	ENOG410PNBG	J	mitochondrial 54S ribosomal protein YmL6	scaffold110.t25	ENOG410PHC7	L	Cell division control protein
scaffold1.t802	ENOG410PMZE	J	40s ribosomal protein s16	scaffold110.t27	ENOG410PQ00	L	meiotic recombination protein
scaffold1.t804	ENOG410PSG1	O	Tim17/Tim22/Tim23/Pmp24 family	scaffold110.t28	ENOG410Q3SF	S	NA
scaffold1.t805	ENOG410PGQE	F	pre-rRNA processing protein Esf1	scaffold110.t29	ENOG410PFMQ	C	Mitochondrial carrier protein
scaffold1.t807	ENOG410PPHK	T	Nuclear movement protein nudc	scaffold110.t30	ENOG410QDG9	T	RhoGAP
scaffold1.t808	ENOG410PJSJ	K	MIZ zinc finger protein	scaffold110.t31	ENOG410PGNA	G	cytoplasm protein
scaffold1.t809	ENOG410PG5Y	C	ADP ATP carrier protein	scaffold110.t32	ENOG410PQVD	S	NA
scaffold1.t810	ENOG410PGMY	A	DEAD DEAH box helicase	scaffold110.t33	ENOG410QE93	T	nucleotide exchange factor
scaffold1.t811	ENOG410PFDK	Q	IdgA domain protein	scaffold111.t2	ENOG410PFAS	E	Alcohol oxidase
scaffold1.t812	ENOG410Q0YZ	S	ICE2	scaffold111.t3	ENOG410Q3E8	T	STYKc
scaffold1.t813	ENOG410QE9Q	M	glutamine amidotransferase	scaffold111.t5	ENOG410PKP4	S	oxidoreductase, zinc-binding dehydrogenase family
scaffold1.t814	ENOG410PHNA	G	Phosphoacetylglucosamine mutase	scaffold111.t7	ENOG410PF9K	G	glyceraldehyde-3-phosphate dehydrogenase
scaffold1.t815	ENOG410PH2H	U	vesicular-fusion protein SEC17	scaffold111.t8	ENOG410QDPU	T	RasGEF N-terminal motif
scaffold1.t816	ENOG410PMES	S	Uncharacterized alpha/beta hydrolase domain (DUF2235)	scaffold111.t9	ENOG410PGE5	C	aconitate hydratase
scaffold1.t817	ENOG410PJUN	S	NA	scaffold111.t10	ENOG410PR33	S	Protein of unknown function (DUF1365)
scaffold1.t818	ENOG410PQ9R	S	NAD(P)H-dependent FMN reductase	scaffold111.t11	ENOG410Q3SY	S	NA
scaffold1.t819	ENOG410Q0YU	J	Component of the 90S pre-ribosome involved in the maturation of rRNAs. Required for early cleavages of the pre-RNAs in the 40S ribosomal subunit maturation pathway (By similarity)	scaffold111.t12	ENOG410PMZN	S	Phosphotransferase enzyme family
scaffold1.t820	ENOG410PQNG	P	CorA-like Mg2+ transporter protein	scaffold111.t15	ENOG410PFEJ	J	Translation initiation factor
scaffold1.t821	ENOG410Q34A	S	NA	scaffold111.t16	ENOG410PK6K	O	RING finger
scaffold1.t822	ENOG410PIYK	U	peroxisomal membrane protein PEX16	scaffold111.t17	ENOG410PRP0	S	RNA recognition motif. (a.k.a. RRM, RBD, or RNP domain)
scaffold1.t823	ENOG410PJ9Z	Q	Dehydrogenase	scaffold111.t19	ENOG410PX0I	S	Casein kinase substrate phosphoprotein PP28
scaffold1.t824	ENOG410PWFE	E	Acetohydroxy acid isomeroreductase, catalytic domain	scaffold111.t20	ENOG410PRCI	C	Complex 1 protein (LYR family)
scaffold1.t825	ENOG410PI0I	A	RNA splicing factor Pad-1	scaffold111.t21	ENOG410PS3C	U	Ran-binding protein
scaffold1.t826	ENOG410PJWW	V	alpha/beta hydrolase fold	scaffold111.t22	ENOG410PGJI	M	mitochondrial outer membrane
scaffold1.t827	ENOG410PH2G	E	conserved hypothetical protein	scaffold111.t23	ENOG410PFJ4	S	C2 domain protein
scaffold1.t828	ENOG410PJXJ	S	RTA1 domain protein	scaffold111.t24	ENOG410PGPZ	L	to reverse transcriptase
scaffold1.t829	ENOG410PJ0Y	U	RAB	scaffold112.t1	ENOG410Q41R	S	Transposase family tnp2
scaffold1.t830	ENOG410PKHD	Q	Isochorismatase family	scaffold112.t3	ENOG410PRA2	S	Cyclin
scaffold1.t831	ENOG410PQ25	C	Zinc-binding dehydrogenase	scaffold112.t4	ENOG410PGFA	D	ubiquitin ligase subunit CulD
scaffold1.t833	ENOG410PZEZ	S	NA	scaffold112.t6	ENOG410PHDP	F	adenosine deaminase
scaffold1.t835	ENOG410PT24	S	NA	scaffold112.t7	ENOG410PI9R	Q	)-reductase
scaffold1.t836	ENOG410PHDG	S	NA	scaffold112.t8	ENOG410PT3R	S	Protein of unknown function (DUF3752)
scaffold1.t837	ENOG410PQJ5	S	NA	scaffold112.t9	ENOG410PHW9	F	adenosine deaminase
scaffold1.t838	ENOG410PFEW	T	SGT1 and CS domain protein	scaffold112.t10	ENOG410PFM0	K	complex subunit RSC1
scaffold1.t839	ENOG410PJXJ	S	RTA1 domain protein	scaffold112.t11	ENOG410Q36J	K	ZnF_C2H2
scaffold1.t840	ENOG410PJMY	S	DUF6 domain protein	scaffold112.t12	ENOG410PY2M	S	Inherit from NOG: Xylosidase arabinosidase
scaffold1.t841	ENOG410PGE1	O	Secreted subtilisin-like serine protease with keratinolytic activity that contributes to pathogenicity (By similarity)	scaffold112.t15	ENOG410PHC1	G	Phosphoglycerate mutase
scaffold1.t842	ENOG410QDCK	T	serine threonine-protein phosphatase	scaffold112.t17	ENOG410PGB2	O	Protease with a carboxypeptidase B-like function involved in the C-terminal processing of the lysine and arginine residues from protein precursors. Promotes cell fusion and is involved in the programmed cell death (By similarity)
scaffold1.t843	ENOG410PFMT	J	40S ribosomal protein S11	scaffold112.t18	ENOG410PGB2	O	Protease with a carboxypeptidase B-like function involved in the C-terminal processing of the lysine and arginine residues from protein precursors. Promotes cell fusion and is involved in the programmed cell death (By similarity)
scaffold1.t844	ENOG410PFUW	L	DNA ligase	scaffold112.t21	ENOG410Q42A	P	Cation transport protein
scaffold1.t845	ENOG410PR90	S	pyruvate transmembrane transport	scaffold112.t22	ENOG410PGWE	U	intracellular protein transport protein (Sat1)
scaffold1.t850	ENOG410PGVF	Q	isopentenyl-diphosphate Delta-isomerase	scaffold112.t23	ENOG410PGWE	U	intracellular protein transport protein (Sat1)
scaffold1.t851	ENOG410Q0Z2	D	N terminus of Rad21 / Rec8 like protein	scaffold112.t24	ENOG410PGK6	S	PSP1 domain protein
scaffold1.t852	ENOG410PSF2	S	NA	scaffold113.t1	ENOG410PN7U	S	Phosphotransferase enzyme family
scaffold1.t853	ENOG410Q05U	S	NA	scaffold113.t2	ENOG410PGFR	J	tRNA pseudouridine synthase
scaffold1.t854	ENOG410PJA5	A	decapping enzyme	scaffold113.t3	ENOG410PGFR	J	tRNA pseudouridine synthase
scaffold1.t855	ENOG410PMRM	S	FAD binding domain-containing protein	scaffold113.t4	ENOG410PGGH	E	Methylenetetrahydrofolate reductase
scaffold1.t856	ENOG410PMRM	S	FAD binding domain-containing protein	scaffold113.t6	ENOG410Q382	S	NA
scaffold1.t857	ENOG410PGG8	F	ribose-phosphate pyrophosphokinase	scaffold113.t7	ENOG410PFWZ	T	ELMO CED-12 family protein
scaffold1.t858	ENOG410PHI0	T	Meiosis induction protein kinase	scaffold113.t9	ENOG410PIF8	S	Transcription factor
scaffold1.t859	ENOG410PPT3	C	nadh-ubiquinone oxidoreductase	scaffold113.t10	ENOG410PKM7	Z	chromatin remodeling complex subunit (Arp8)
scaffold1.t860	ENOG410PGGQ	O	Heat shock protein	scaffold113.t12	ENOG410PN3N	K	C2H2 transcription factor (Con7)
scaffold1.t861	ENOG410Q498	S	NA	scaffold113.t13	ENOG410PFJU	I	Catalyzes the condensation of 2 two farnesyl pyrophosphate moieties to form squalene. It is the first committed enzyme of the sterol biosynthesis pathway. Required for the biosynthesis of ergosterol
scaffold1.t863	ENOG410PIYS	S	DUF803 domain protein	scaffold113.t14	ENOG410PFAK	S	PHD transcription factor (Rum1)
scaffold1.t864	ENOG410PMFR	T	DENN domain-containing protein	scaffold113.t15	ENOG410PGA0	L	Phosphatidylinositol 3-kinase
scaffold1.t865	ENOG410PH81	U	Vacuolar protein sorting-associated protein	scaffold113.t16	ENOG410PP6W	S	NA
scaffold1.t866	ENOG410Q4ET	S	NA	scaffold113.t18	ENOG410PQYT	S	NA
scaffold1.t867	ENOG410PGGA	I	elongation of fatty acids protein	scaffold114.t1	ENOG410PZHH	S	Non-Catalytic module family EXPN protein
scaffold1.t868	ENOG410PJIU	T	GTPase Activating Protein	scaffold114.t2	ENOG410PTZW	O	BAG domain
scaffold1.t869	ENOG410PF9E	U	complex, subunit alpha	scaffold114.t3	ENOG410PHWT	T	kinase kinase
scaffold1.t870	ENOG410PI8A	A	Helicase associated domain (HA2)	scaffold114.t4	ENOG410PPQI	U	Got1 family
scaffold1.t871	ENOG410PNVH	O	DnaJ domain protein	scaffold114.t5	ENOG410PFTD	D	inhibitor protein kinase
scaffold1.t872	ENOG410PIVY	S	integral membrane protein	scaffold114.t6	ENOG410PSGX	K	LIM-homeobox protein
scaffold1.t873	ENOG410PFR0	E	conserved hypothetical protein	scaffold114.t8	ENOG410PIVN	S	Uncharacterized protein conserved in bacteria (DUF2264)
scaffold1.t874	ENOG410Q4CK	S	TATA-binding related factor (TRF) of subunit 20 of Mediator complex	scaffold114.t9	ENOG410PIVA	A	Component of the cleavage factor I (CF I) involved in pre-mRNA 3'-end processing (By similarity)
scaffold1.t875	ENOG410PJER	G	Transaldolase is important for the balance of metabolites in the pentose-phosphate pathway (By similarity)	scaffold114.t11	ENOG410PYHZ	L	TatD related DNase
scaffold1.t876	ENOG410Q4AY	S	NA	scaffold114.t12	ENOG410PFNV	S	Chromosome segregation protein
scaffold1.t877	ENOG410PFY9	L	DNA polymerase	scaffold114.t13	ENOG410PFDX	K	Mitochondrial transcription factor that confers selective promoter recognition on the core subunit of the yeast mitochondrial RNA polymerase. Interacts with DNA in a non-specific manner
scaffold1.t878	ENOG410PIY0	G	apospory-associated protein c	scaffold114.t14	ENOG410QDS1	U	importin beta-4 subunit
scaffold1.t879	ENOG410PFRF	T	protein phosphatase PP2A regulatory subunit A	scaffold114.t15	ENOG410PPG1	O	glutathione s-transferase
scaffold1.t880	ENOG410PZF1	S	NA	scaffold114.t16	ENOG410PHGY	D	Chromosome segregation protein
scaffold1.t882	ENOG410PPUN	S	Inherit from NOG: Tic20-like protein	scaffold114.t20	ENOG410PGSI	S	cytomegalovirus gH-receptor family protein
scaffold1.t883	ENOG410PPDN	J	40S ribosomal protein S24	scaffold114.t22	ENOG410PNRT	S	SUR7/PalI family
scaffold1.t884	ENOG410PHDF	Z	Actin-related protein	scaffold114.t23	ENOG410PH5U	O	Glucose-regulated protein
scaffold1.t885	ENOG410PR1W	S	NA	scaffold114.t24	ENOG410PJIS	S	conserved hypothetical protein
scaffold1.t886	ENOG410PH39	I	phosphatidylinositol UDP-GlcNAc transferase PIG-C	scaffold114.t25	ENOG410PFZZ	H	thiamine biosynthetic bifunctional enzyme
scaffold1.t887	ENOG410Q0QX	D	Inherit from opiNOG: Anaphase-promoting complex component Cut20 Apc4	scaffold114.t26	ENOG410PM9D	I	Phytanoyl-CoA dioxygenase family protein
scaffold1.t888	ENOG410Q0QX	D	Inherit from opiNOG: Anaphase-promoting complex component Cut20 Apc4	scaffold114.t27	ENOG410Q47J	S	NA
scaffold1.t889	ENOG410PH8K	A	ATP-dependent RNA helicase DRS1	scaffold115.t1	ENOG410PUSS	O	Removes the N-terminal methionine from nascent proteins (By similarity)
scaffold1.t890	ENOG410PG76	T	Ras guanyl-nucleotide exchange factor RasGEF	scaffold115.t2	ENOG410PN53	U	Nucleoporin subcomplex protein binding to Pom34
scaffold1.t891	ENOG410Q3IE	S	NA	scaffold115.t3	ENOG410PN44	J	mitochondrial 54S ribosomal protein YmL23
scaffold1.t892	ENOG410QDTY	U	Major Facilitator Superfamily	scaffold115.t4	ENOG410Q3MH	S	NA
scaffold1.t894	ENOG410PG8Y	J	Ribosomal protein L15	scaffold115.t5	ENOG410PIJE	T	polarized growth protein
scaffold1.t895	ENOG410PNIT	G	glycoside hydrolase family 16 protein	scaffold115.t6	ENOG410PFUP	L	domain protein
scaffold1.t896	ENOG410PPR4	O	cytoplasm protein	scaffold115.t7	ENOG410PU2M	S	Rab5-interacting protein (Rab5ip)
scaffold1.t899	ENOG410PQ7F	D	Sad1 / UNC-like C-terminal	scaffold115.t8	ENOG410PHPF	E	aspartate-semialdehyde dehydrogenase
scaffold1.t901	ENOG410PM6F	S	NA	scaffold115.t9	ENOG410PKH7	J	3' exoribonuclease family protein
scaffold1.t904	ENOG410PX21	S	NA	scaffold115.t11	ENOG410PWWV	Q	Inherit from opiNOG: dioxygenase
scaffold1.t907	ENOG410Q3D9	S	NA	scaffold115.t12	ENOG410PMFE	G	Glycoside hydrolase family 61
scaffold1.t908	ENOG410PNNW	S	Zinc finger protein	scaffold115.t13	ENOG410Q322	S	NA
scaffold1.t909	ENOG410PNXU	O	Pfam:YDG_SRA	scaffold115.t14	ENOG410PGUP	L	DNA repair protein
scaffold1.t910	ENOG410Q3A4	I	Thiolase, C-terminal domain	scaffold115.t15	ENOG410PMXY	F	Pyrophosphatase that hydrolyzes non-canonical purine nucleotides such as inosine triphosphate (ITP), deoxyinosine triphosphate (dITP) or xanthosine 5'-triphosphate (XTP) to their respective monophosphate derivatives. The enzyme does not distinguish between the deoxy- and ribose forms. Probably excludes non-canonical purines from RNA and DNA precursor pools, thus preventing their incorporation int…
scaffold1.t911	ENOG410PGMB	J	conserved hypothetical protein	scaffold115.t16	ENOG410PJ55	T	serine threonine protein kinase
scaffold1.t912	ENOG410PGWV	J	40s ribosomal protein s3	scaffold115.t17	ENOG410PKTS	G	Glycoside hydrolase family 18 protein
scaffold1.t913	ENOG410PVN8	S	polysaccharide lyase family 8	scaffold115.t18	ENOG410PU0F	S	NA
scaffold1.t914	ENOG410PVN8	S	polysaccharide lyase family 8	scaffold115.t19	ENOG410Q33W	S	NA
scaffold1.t915	ENOG410Q3QR	S	NA	scaffold115.t21	ENOG410PJVU	S	Inherit from NOG: lignin catabolic process
scaffold1.t916	ENOG410PGSJ	J	amidase family	scaffold115.t22	ENOG410PIHP	E	phospho-2-dehydro-3-deoxyheptonate aldolase
scaffold1.t917	ENOG410Q0XF	A	Mpp10 protein	scaffold115.t23	ENOG410PNU3	J	translation machinery-associated protein 22
scaffold1.t918	ENOG410QE0D	U	Protein transport protein SEC9	scaffold115.t27	ENOG410PFTW	G	transporter
scaffold1.t919	ENOG410Q05U	S	NA	scaffold115.t28	ENOG410PJMR	S	UBA TS-N domain protein
scaffold1.t920	ENOG410PM8T	S	inner centromere protein	scaffold115.t29	ENOG410PG4Y	J	methionyl-tRNA synthetase
scaffold1.t921	ENOG410PJG6	Q	Cytochrome p450	scaffold116.t1	ENOG410PI53	C	vacuolar atp synthase subunit b
scaffold1.t922	ENOG410PTGD	J	Ribosomal L32p protein family	scaffold116.t2	ENOG410PGTH	O	cofactor D
scaffold1.t923	ENOG410PSIZ	C	ETC complex I subunit conserved region	scaffold116.t3	ENOG410PGVH	T	PH domain protein
scaffold1.t924	ENOG410PR4U	A	Small nuclear ribonucleoprotein	scaffold116.t4	ENOG410PP82	J	mitochondrial 37S ribosomal protein MRPS12
scaffold1.t925	ENOG410PQN3	S	PHD-finger	scaffold116.t5	ENOG410PS78	L	Zinc-finger of the MIZ type in Nse subunit
scaffold1.t926	ENOG410PT6Z	S	NA	scaffold116.t6	ENOG410PRUS	O	mitochondrial respiratory chain complex II biogenesis
scaffold1.t927	ENOG410PMU8	G	phosphoglycerate mutase family protein	scaffold116.t7	ENOG410Q35K	S	NA
scaffold1.t928	ENOG410PM3F	S	DUF52 domain protein	scaffold116.t8	ENOG410PK4X	F	zinc metallopeptidase
scaffold1.t929	ENOG410PNPG	J	60S ribosomal protein L32	scaffold116.t9	ENOG410PH6A	Q	2OG-Fe(II) oxygenase superfamily
scaffold1.t930	ENOG410QD8C	T	serine threonine protein kinase	scaffold116.t10	ENOG410Q3K8	S	Inherit from euNOG: toxin biosynthesis protein
scaffold1.t931	ENOG410PJIR	J	This protein promotes the GTP-dependent binding of aminoacyl-tRNA to the A-site of ribosomes during protein biosynthesis	scaffold116.t11	ENOG410PHGU	C	alternative oxidase
scaffold1.t932	ENOG410PGQA	G	dienelactone hydrolase	scaffold116.t12	ENOG410PK76	H	pyridoxamine 5'-phosphate oxidase
scaffold1.t933	ENOG410PTKE	S	NA	scaffold116.t13	ENOG410Q49H	S	Fungal_trans
scaffold1.t934	ENOG410PQYZ	S	alpha/beta hydrolase fold	scaffold116.t14	ENOG410PK76	H	pyridoxamine 5'-phosphate oxidase
scaffold1.t935	ENOG410PZPG	S	Pfam:Hap2_elong	scaffold116.t15	ENOG410PMVA	S	Peptidase A4 family
scaffold1.t937	ENOG410PGXM	E	aspartate Aminotransferase	scaffold116.t16	ENOG410PIT8	O	regulatory protein Ral2
scaffold1.t938	ENOG410PFAW	J	Aspartyl-tRNA synthetase	scaffold116.t18	ENOG410PKG5	O	RING finger domain-containing protein
scaffold1.t940	ENOG410PHKF	S	Components of the endosome-vacuole trafficking pathway that regulates nutrient transport. May be involved in processes which determine whether plasma membrane proteins are degraded or routed to the plasma membrane (By similarity)	scaffold116.t19	ENOG410Q0FI	S	NA
scaffold1.t941	ENOG410PGV3	C	nuclear protein SNF4	scaffold116.t20	ENOG410QDPJ	I	Lipase (class 3)
scaffold1.t942	ENOG410PFW0	U	SNARE complex subunit Vam7	scaffold116.t21	ENOG410PGZE	T	FHA domain protein SNIP1
scaffold1.t943	ENOG410PH71	C	Mitochondrial carrier protein	scaffold116.t24	ENOG410PFNY	T	kinase kinase
scaffold1.t944	ENOG410PHSY	T	RhoGEF domain	scaffold116.t25	ENOG410PFN8	O	metallopeptidase MepB
scaffold1.t945	ENOG410PF8W	E	permease	scaffold116.t26	ENOG410PFZ0	T	Universal stress protein
scaffold1.t946	ENOG410QDCR	S	NA	scaffold116.t27	ENOG410PIII	S	Mitochondrial mRNA processing protein PET127
scaffold1.t947	ENOG410PMPD	G	Glycoside hydrolase family 74 protein	scaffold116.t28	ENOG410PI9F	U	ADP-ribosylation factor family protein
scaffold1.t950	ENOG410PK6X	U	Golgi membrane protein involved in vesicular trafficking (By similarity)	scaffold116.t29	ENOG410PRYH	O	Proteasome complex subunit Rpn13 ubiquitin receptor
scaffold1.t951	ENOG410PMWH	V	phosphatase	scaffold116.t31	ENOG410PU6H	S	Predicted coiled-coil protein (DUF2205)
scaffold1.t952	ENOG410PFSQ	M	Electron donor reductase for cytochrome b5. The cytochrome b5 NADH cytochrome b5 reductase electron transfer system supports the catalytic activity of several sterol biosynthetic enzymes (By similarity)	scaffold117.t2	ENOG410PFN9	J	mitochondrial 54S ribosomal protein YmL47
scaffold1.t953	ENOG410Q3EA	S	NA	scaffold117.t5	ENOG410PFS0	A	u4 u6 small nuclear ribonucleoprotein
scaffold1.t954	ENOG410Q3EA	S	NA	scaffold117.t9	ENOG410PFZY	U	peroxisomal membrane protein
scaffold1.t955	ENOG410Q05P	S	NA	scaffold117.t13	ENOG410Q0JE	S	NA
scaffold1.t957	ENOG410PY1X	S	NA	scaffold117.t14	ENOG410PHYB	S	Domain membrane protein
scaffold1.t958	ENOG410PTQY	S	NA	scaffold117.t15	ENOG410PIWC	O	Glutathione transferase
scaffold1.t960	ENOG410PMWK	S	extracellular SCP domain protein Pry1	scaffold117.t16	ENOG410PR3Z	O	Peptidyl-prolyl cis-trans isomerase
scaffold1.t961	ENOG410Q47A	S	NA	scaffold117.t17	ENOG410PGNK	Z	Actin-bundling protein
scaffold1.t962	ENOG410Q08K	S	Protein of unknown function (DUF2012)	scaffold117.t18	ENOG410PH5J	J	amidase family
scaffold1.t963	ENOG410PK1E	S	RRNA processing protein	scaffold117.t19	ENOG410PRQE	S	Inherit from euNOG: Conserved hypothetical protein
scaffold1.t964	ENOG410PHU0	O	ubiquitin	scaffold117.t21	ENOG410PIQE	O	A-pheromone processing metallopeptidase Ste23
scaffold1.t965	ENOG410PIXX	S	WD repeat protein	scaffold118.t8	ENOG410PPTJ	O	Zinc finger protein
scaffold1.t966	ENOG410PMBK	J	Component of the eukaryotic translation initiation factor 3 (eIF-3) complex, which is involved in protein synthesis and, together with other initiation factors, stimulates binding of mRNA and methionyl-tRNAi to the 40S ribosome (By similarity)	scaffold118.t10	ENOG410PI12	T	binding modulator protein Alg2
scaffold1.t967	ENOG410PFIN	E	amino acid transporter	scaffold118.t12	ENOG410PGRF	G	Pfam:Muc_lac_enz
scaffold1.t968	ENOG410PHWQ	I	ab-hydrolase associated lipase	scaffold118.t14	ENOG410PVN8	S	polysaccharide lyase family 8
scaffold1.t969	ENOG410QDJR	B	ATP-utilising chromatin assembly and remodelling N-terminal	scaffold118.t15	ENOG410PHET	Q	Cytochrome p450
scaffold1.t971	ENOG410PR47	S	conserved hypothetical protein	scaffold118.t18	ENOG410Q4GA	S	NA
scaffold1.t972	ENOG410PH6Y	S	Rossmann fold oxidoreductase	scaffold118.t29	ENOG410PIT4	S	epoxide hydrolase
scaffold1.t973	ENOG410PI0X	D	G1 S-specific cyclin	scaffold119.t1	ENOG410QDV9	Z	ubiquitin binding
scaffold1.t974	ENOG410Q336	S	NA	scaffold119.t2	ENOG410PFC9	T	phosphodiesterase
scaffold1.t975	ENOG410PJNY	A	RNA polymerase	scaffold119.t3	ENOG410PJ75	D	Striatin Pro11
scaffold1.t976	ENOG410PJNY	A	RNA polymerase	scaffold119.t4	ENOG410QDV9	Z	ubiquitin binding
scaffold1.t977	ENOG410PNRK	A	Small nuclear ribonucleoprotein	scaffold119.t5	ENOG410PGY9	A	R3H domain protein
scaffold1.t978	ENOG410PH1N	J	Component of the NOP7 complex, which is required for maturation of the 25S and 5.8S ribosomal RNAs and formation of the 60S ribosome (By similarity)	scaffold119.t6	ENOG410PHAY	F	nuclease
scaffold1.t979	ENOG410Q3YB	S	NA	scaffold119.t7	ENOG410PG40	A	tRNA-guanine transglycosylase family protein
scaffold1.t980	ENOG410PJIX	U	guanyl-nucleotide exchange factor	scaffold119.t8	ENOG410PM3J	S	HATPase_c domain protein
scaffold1.t982	ENOG410Q3S8	S	NA	scaffold119.t9	ENOG410PNQ1	O	ubiquitin-conjugating enzyme
scaffold1.t983	ENOG410PMVP	K	DNA-directed RNA polymerases i	scaffold119.t11	ENOG410PSPY	S	Translation machinery associated TMA7
scaffold1.t984	ENOG410PGIB	O	Tubulin-tyrosine ligase family protein	scaffold119.t12	ENOG410PMDW	G	alpha-amylase
scaffold1.t985	ENOG410PFB3	U	Component of the ERMES MDM complex, which serves as a molecular tether to connect the endoplasmic reticulum and mitochondria. Components of this complex are involved in the control of mitochondrial shape and protein biogenesis and may function in phospholipid exchange. The mdm12-mmm1 subcomplex functions in the major beta-barrel assembly pathway that is responsible for biogenesis of all outer mem…	scaffold119.t13	ENOG410PNJN	A	RNA 3'-terminal phosphate cyclase
scaffold1.t988	ENOG410PGBR	T	protein kinase NpkA	scaffold119.t14	ENOG410PKM4	Z	HOOK protein
scaffold1.t989	ENOG410Q04Q	S	NA	scaffold119.t17	ENOG410PIFY	U	Alpha-N-acetylglucosaminidase
scaffold1.t990	ENOG410PG19	C	D-lactate dehydrogenase	scaffold119.t19	ENOG410PFZ3	G	glucose transporter
scaffold1.t991	ENOG410PN9H	S	WD repeat protein	scaffold119.t20	ENOG410PQ5G	S	Glycosyl Hydrolase Family 88
scaffold1.t992	ENOG410PQZN	S	ARID	scaffold119.t21	ENOG410PMMS	S	NA
scaffold1.t993	ENOG410Q4BU	S	Eukaryotic protein of unknown function (DUF1764)	scaffold119.t22	ENOG410PIRN	K	Ccr4-not transcription complex, subunit
scaffold1.t994	ENOG410PSQA	S	NA	scaffold119.t23	ENOG410Q4EH	S	NA
scaffold1.t995	ENOG410PSQA	S	NA	scaffold119.t24	ENOG410PGU0	Q	laccase, multicopper oxidase, benzenediol oxygen oxidorectuctase (EC 1.10.3.2)
scaffold1.t996	ENOG410PFKA	U	Vacuolar protein sorting-associated protein	scaffold119.t26	ENOG410PR8C	S	Pfam:DUF2044
scaffold1.t997	ENOG410Q47S	S	NA	scaffold119.t27	ENOG410PGSN	G	Phosphoglucomutase
scaffold1.t998	ENOG410PKWX	F	Hemoglobin and proliferation regulated protein	scaffold12.t3	ENOG410PRYB	S	NA
scaffold1.t999	ENOG410PRA5	S	NA	scaffold12.t4	ENOG410PFE6	G	MFS multidrug transporter
scaffold1.t1000	ENOG410Q0II	S	PAPA-1-like conserved region	scaffold12.t6	ENOG410PJHH	G	Glycogenin
scaffold1.t1002	ENOG410PMZ9	D	cyclin ccl1	scaffold12.t7	ENOG410PFIZ	S	Ubiquinone biosynthesis protein
scaffold1.t1003	ENOG410Q0D5	S	NA	scaffold12.t8	ENOG410PHJW	C	NADH-dependent flavin oxidoreductase
scaffold1.t1004	ENOG410PIPG	K	Transcription factor	scaffold12.t9	ENOG410PIGN	G	Phosphotransferase enzyme family protein
scaffold1.t1005	ENOG410PSQN	F	Sin-like protein conserved region	scaffold12.t10	ENOG410PKV3	G	Cellobiohydrolase
scaffold1.t1007	ENOG410PGCP	P	K ATPase alpha	scaffold12.t11	ENOG410PIQ7	K	dna-directed rna polymerase
scaffold1.t1008	ENOG410PS42	S	LIM	scaffold12.t12	ENOG410PFCR	S	Integral membrane protein (Ptm1)
scaffold1.t1009	ENOG410PG84	G	Beta-glucosidases are one of a number of cellulolytic enzymes involved in the degradation of cellulosic biomass. Catalyzes the last step releasing glucose from the inhibitory cellobiose (By similarity)	scaffold12.t13	ENOG410PFJX	U	Sorting nexin, involved in the separation or division of vacuoles throughout the entire life cycle of the cells. Involved in retrieval of late-Golgi SNAREs from post-Golgi endosomes to the trans-Golgi network, for cytoplasm to vacuole transport (Cvt), mitophagy, and pexophagy (By similarity)
scaffold1.t1011	ENOG410QEFC	S	NA	scaffold12.t14	ENOG410PGDR	S	Fungal specific transcription factor domain
scaffold1.t1013	ENOG410PME1	O	DnaJ chaperone Caj1	scaffold12.t15	ENOG410QDXP	G	Sugar (and other) transporter
scaffold1.t1014	ENOG410PFKU	K	DNA-directed RNA polymerase III subunit	scaffold12.t16	ENOG410PJH6	S	pre-mRNA-splicing factor CWC25
scaffold1.t1015	ENOG410Q43Q	S	NA	scaffold12.t17	ENOG410PQ1I	S	Ion transport protein
scaffold1.t1016	ENOG410PNSU	F	phosphoribosylglycinamide formyltransferase	scaffold12.t18	ENOG410Q40B	S	NA
scaffold1.t1017	ENOG410PNQU	C	Cytochrome b5-like Heme/Steroid binding domain	scaffold12.t19	ENOG410PHTB	Z	Cytoskeleton assembly control protein
scaffold1.t1018	ENOG410Q3PY	S	NA	scaffold12.t20	ENOG410Q34S	S	NA
scaffold1.t1019	ENOG410Q3AN	T	S_TKc	scaffold12.t21	ENOG410Q4CH	S	NA
scaffold1.t1020	ENOG410PRTB	S	NA	scaffold12.t22	ENOG410PIBH	K	transcription factor (TFIIIB)
scaffold1.t1021	ENOG410PFV3	J	centromere microtubule-binding protein CBF5	scaffold12.t23	ENOG410PHXQ	A	ribonuclease T2
scaffold1.t1022	ENOG410PQSK	J	60S ribosomal protein L22	scaffold12.t24	ENOG410PT8Q	S	NA
scaffold1.t1023	ENOG410PGXQ	A	RNA helicase	scaffold12.t25	ENOG410PGKD	B	histone deacetylase
scaffold1.t1024	ENOG410PFTZ	L	DNA helicase component of the INO80 complex which remodels chromatin by shifting nucleosomes and is involved in DNA repair (By similarity)	scaffold12.t26	ENOG410PQRP	K	DNA-directed RNA
scaffold1.t1025	ENOG410PIAD	C	Fumarate hydratase	scaffold12.t27	ENOG410PXIN	S	Inherit from COG: Triacylglycerol Lipase
scaffold1.t1026	ENOG410PJZK	U	peroxisomal biogenesis factor	scaffold12.t29	ENOG410Q3EN	S	NA
scaffold1.t1027	ENOG410PI7C	H	Catalyzes the radical-mediated insertion of two sulfur atoms into the C-6 and C-8 positions of the octanoyl moiety bound to the lipoyl domains of lipoate-dependent enzymes, thereby converting the octanoylated domains into lipoylated derivatives (By similarity)	scaffold12.t30	ENOG410PFZH	L	replication factor C subunit
scaffold1.t1028	ENOG410PSBD	J	40S ribosomal protein S28	scaffold12.t32	ENOG410PHEH	J	seryl-trna synthetase
scaffold1.t1029	ENOG410PM9M	G	Glycosyl transferase family protein	scaffold12.t33	ENOG410PGIX	U	VHS domain protein
scaffold1.t1030	ENOG410PG1E	K	Required for the formation of a threonylcarbamoyl group on adenosine at position 37 (t(6)A37) in tRNAs that read codons beginning with adenine (By similarity). Component of the EKC KEOPS complex which promotes both telomere uncapping and telomere elongation (By similarity). The complex is required for efficient recruitment of transcriptional coactivators (By similarity)	scaffold12.t34	ENOG410PJ5P	S	U3 small nucleolar RNA-associated protein
scaffold1.t1031	ENOG410PG8G	E	saccharopine dehydrogenase	scaffold12.t35	ENOG410Q48V	S	NA
scaffold1.t1032	ENOG410Q4CY	S	NA	scaffold12.t36	ENOG410PIPE	S	conserved hypothetical protein
scaffold1.t1033	ENOG410PMAX	S	INO80 chromatin remodeling complex	scaffold12.t37	ENOG410Q3QV	S	NA
scaffold1.t1034	ENOG410PQY8	U	Mitochondrial intermembrane chaperone that participates in the import and insertion of some multi-pass transmembrane proteins into the mitochondrial inner membrane. Also required for the transfer of beta-barrel precursors from the TOM complex to the sorting and assembly machinery (SAM complex) of the outer membrane. Acts as a chaperone-like protein that protects the hydrophobic precursors from ag…	scaffold12.t38	ENOG410PF9T	J	elongation factor 2
scaffold1.t1035	ENOG410PIC2	I	Acyltransferase	scaffold12.t39	ENOG410PR6T	S	acetyltransferase
scaffold1.t1036	ENOG410Q49G	S	NA	scaffold12.t40	ENOG410PQIU	S	SUR7/PalI family
scaffold1.t1037	ENOG410PI1R	S	hydrolase	scaffold12.t41	ENOG410PI69	E	agmatinase
scaffold1.t1039	ENOG410PKEC	S	erythromycin esterase	scaffold12.t42	ENOG410PZ44	S	NA
scaffold1.t1040	ENOG410PMAX	S	INO80 chromatin remodeling complex	scaffold12.t43	ENOG410QDP4	S	WD repeat protein
scaffold1.t1041	ENOG410PS36	S	NA	scaffold12.t44	ENOG410QDT0	B	LisH
scaffold1.t1042	ENOG410PGVE	D	cell division control protein 11	scaffold12.t45	ENOG410PHM7	T	bax inhibitor family protein
scaffold1.t1043	ENOG410PFR9	L	DNA mismatch repair protein	scaffold12.t46	ENOG410PI5M	U	transport protein SLY1
scaffold1.t1044	ENOG410PFVP	C	aconitate hydratase	scaffold12.t47	ENOG410PYWB	S	NA
scaffold1.t1045	ENOG410PS5X	S	Autophagy protein 16 (ATG16)	scaffold12.t48	ENOG410PH77	G	Beta-glucan synthesis-associated protein
scaffold1.t1046	ENOG410PFIM	U	gtp-binding protein	scaffold12.t49	ENOG410PH77	G	Beta-glucan synthesis-associated protein
scaffold1.t1047	ENOG410PHWU	T	Oxysterol binding protein	scaffold12.t50	ENOG410Q45D	S	NA
scaffold1.t1048	ENOG410PG84	G	Beta-glucosidases are one of a number of cellulolytic enzymes involved in the degradation of cellulosic biomass. Catalyzes the last step releasing glucose from the inhibitory cellobiose (By similarity)	scaffold12.t51	ENOG410PNY9	S	conserved hypothetical protein
scaffold1.t1049	ENOG410PJ0H	A	mRNA binding post-transcriptional regulator	scaffold12.t52	ENOG410PIF5	C	carrier protein
scaffold1.t1050	ENOG410PFZQ	O	Prohibitin	scaffold12.t53	ENOG410PSC8	O	RINGv
scaffold1.t1051	ENOG410PFRV	A	RNA helicase	scaffold12.t54	ENOG410PFQB	D	mitotic spindle checkpoint component MAD2
scaffold1.t1052	ENOG410PF9G	G	Catalyzes the oxidative decarboxylation of 6- phosphogluconate to ribulose 5-phosphate and CO(2), with concomitant reduction of NADP to NADPH (By similarity)	scaffold12.t56	ENOG410PGCU	A	DEAD/DEAH box helicase
scaffold1.t1053	ENOG410PIW1	E	branched-chain-amino-acid aminotransferase	scaffold12.t57	ENOG410PFWW	K	transcription initiation factor tfiid subunit
scaffold1.t1054	ENOG410PTS7	S	NA	scaffold12.t59	ENOG410Q3KT	S	NA
scaffold1.t1056	ENOG410PY6H	S	NA	scaffold12.t60	ENOG410PT8F	S	NA
scaffold1.t1057	ENOG410QE9I	O	IBR finger domain protein	scaffold12.t61	ENOG410PMJQ	S	ser Thr protein phosphatase
scaffold1.t1058	ENOG410PNV8	F	HIT domain protein	scaffold12.t62	ENOG410PFMX	I	Fatty acid desaturase
scaffold1.t1059	ENOG410PISM	G	6-phosphogluconolactonase	scaffold12.t63	ENOG410PFGM	J	60S ribosomal protein L13
scaffold1.t1060	ENOG410PFU3	S	PXA domain protein	scaffold12.t64	ENOG410PGGM	E	Methionine synthase
scaffold1.t1061	ENOG410Q42Y	S	NA	scaffold12.t65	ENOG410PTC1	S	Pal1 cell morphology protein
scaffold1.t1062	ENOG410PKI7	S	PWI domain	scaffold12.t66	ENOG410PFI1	E	Imidazole glycerol phosphate synthase subunit hisF
scaffold1.t1063	ENOG410PJ1J	G	Alpha-galactosidase	scaffold12.t67	ENOG410PFGT	E	d-3-phosphoglycerate dehydrogenase
scaffold1.t1064	ENOG410QE9I	O	IBR finger domain protein	scaffold12.t68	ENOG410PFFB	L	DNA repair protein Rad51
scaffold1.t1065	ENOG410PJTC	D	nucleotide- binding protein	scaffold12.t69	ENOG410PNBG	J	mitochondrial 54S ribosomal protein YmL6
scaffold1.t1066	ENOG410PT92	S	LysM domain	scaffold12.t70	ENOG410PMZE	J	40s ribosomal protein s16
scaffold1.t1067	ENOG410PJ86	L	DNA replication complex GINS protein psf1	scaffold12.t71	ENOG410Q348	S	NA
scaffold1.t1068	ENOG410QE9I	O	IBR finger domain protein	scaffold12.t72	ENOG410PSG1	O	Tim17/Tim22/Tim23/Pmp24 family
scaffold1.t1069	ENOG410PH1A	L	ATP-dependent DNA helicase involved in error-free DNA damage bypass through homologous recombination (By similarity)	scaffold12.t73	ENOG410PGQE	F	pre-rRNA processing protein Esf1
scaffold1.t1070	ENOG410Q0H3	S	Zinc-finger double-stranded RNA-binding	scaffold12.t75	ENOG410PPHK	T	Nuclear movement protein nudc
scaffold1.t1071	ENOG410PH11	K	transcription	scaffold12.t76	ENOG410PJSJ	K	MIZ zinc finger protein
scaffold1.t1072	ENOG410PK80	O	WD repeat protein	scaffold12.t77	ENOG410PG5Y	C	ADP ATP carrier protein
scaffold1.t1073	ENOG410PRTK	P	Mitochondrial chaperone Frataxin	scaffold12.t78	ENOG410PGMY	A	DEAD DEAH box helicase
scaffold1.t1074	ENOG410PQVM	P	Rhodanese-like domain	scaffold12.t79	ENOG410PFDK	Q	IdgA domain protein
scaffold1.t1075	ENOG410PS92	S	NA	scaffold12.t80	ENOG410Q0YZ	S	ICE2
scaffold1.t1077	ENOG410PIFM	V	thiosulfate sulfurtransferase	scaffold12.t81	ENOG410QE9Q	M	glutamine amidotransferase
scaffold1.t1078	ENOG410PGJJ	C	Vacuolar ATP synthase subunit C	scaffold12.t82	ENOG410PHNA	G	Phosphoacetylglucosamine mutase
scaffold1.t1079	ENOG410PH9B	A	KH domain protein	scaffold12.t83	ENOG410PH2H	U	vesicular-fusion protein SEC17
scaffold1.t1080	ENOG410PM45	O	Ring finger protein	scaffold12.t84	ENOG410PMES	S	Uncharacterized alpha/beta hydrolase domain (DUF2235)
scaffold1.t1081	ENOG410PQXA	S	Inherit from NOG: Urb2/Npa2 family	scaffold12.t85	ENOG410PJUN	S	NA
scaffold1.t1082	ENOG410PGQW	E	Threonine aldolase	scaffold12.t86	ENOG410PQ9R	S	NAD(P)H-dependent FMN reductase
scaffold1.t1083	ENOG410PS9A	S	4F5 protein family	scaffold12.t87	ENOG410Q0YU	J	Component of the 90S pre-ribosome involved in the maturation of rRNAs. Required for early cleavages of the pre-RNAs in the 40S ribosomal subunit maturation pathway (By similarity)
scaffold1.t1084	ENOG410PS46	U	Mitochondrial intermembrane chaperone that participates in the import and insertion of multi-pass transmembrane proteins into the mitochondrial inner membrane. Also required for the transfer of beta-barrel precursors from the TOM complex to the sorting and assembly machinery (SAM complex) of the outer membrane. Acts as a chaperone-like protein that protects the hydrophobic precursors from aggrega…	scaffold12.t88	ENOG410PQNG	P	CorA-like Mg2+ transporter protein
scaffold1.t1085	ENOG410PFRR	A	U3 small nucleolar RNA-associated protein	scaffold12.t89	ENOG410Q34A	S	NA
scaffold1.t1086	ENOG410PJFR	S	integral membrane protein	scaffold12.t90	ENOG410PIYK	U	peroxisomal membrane protein PEX16
scaffold1.t1087	ENOG410PH4U	A	ATP-dependent RNA helicase involved in 40S ribosomal subunit biogenesis. Required for the processing and cleavage of 35S pre-rRNA at sites A0, A1, and A2, leading to mature 18S rRNA	scaffold12.t91	ENOG410PP69	S	Cupin domain protein
scaffold1.t1088	ENOG410PGKI	S	conserved hypothetical protein	scaffold12.t92	ENOG410PJ9Z	Q	Dehydrogenase
scaffold1.t1089	ENOG410PG5U	C	CBS PB1 domain-containing protein	scaffold12.t93	ENOG410PWFE	E	Acetohydroxy acid isomeroreductase, catalytic domain
scaffold1.t1090	ENOG410PTKG	S	Sgf11 (transcriptional regulation protein)	scaffold12.t95	ENOG410PI0I	A	RNA splicing factor Pad-1
scaffold1.t1091	ENOG410PFJG	G	(Mfs) transporter	scaffold12.t96	ENOG410PJWW	V	alpha/beta hydrolase fold
scaffold1.t1092	ENOG410PFAM	J	60S ribosomal export protein NMD3	scaffold12.t97	ENOG410PH2G	E	conserved hypothetical protein
scaffold1.t1093	ENOG410PNXT	Q	aflatoxin biosynthesis ketoreductase nor-1	scaffold12.t98	ENOG410PJXJ	S	RTA1 domain protein
scaffold1.t1094	ENOG410PMEW	S	conserved hypothetical protein	scaffold12.t99	ENOG410PJ0Y	U	RAB
scaffold1.t1095	ENOG410Q13R	U	SNARE domain	scaffold12.t100	ENOG410PQ25	C	Zinc-binding dehydrogenase
scaffold1.t1096	ENOG410PK3D	O	protease	scaffold12.t102	ENOG410PZEZ	S	NA
scaffold1.t1097	ENOG410PJ55	T	serine threonine protein kinase	scaffold12.t104	ENOG410PT24	S	NA
scaffold1.t1099	ENOG410PJ55	T	serine threonine protein kinase	scaffold12.t105	ENOG410PHDG	S	NA
scaffold1.t1100	ENOG410PPS5	S	Yippee zinc-binding protein	scaffold12.t106	ENOG410PQJ5	S	NA
scaffold1.t1101	ENOG410PM57	S	Ras small monomeric GTPase RasB	scaffold12.t107	ENOG410PFEW	T	SGT1 and CS domain protein
scaffold1.t1102	ENOG410PN4H	U	Peroxisomal membrane protein	scaffold12.t108	ENOG410PJXJ	S	RTA1 domain protein
scaffold1.t1103	ENOG410Q3GQ	S	NA	scaffold12.t109	ENOG410PJMY	S	DUF6 domain protein
scaffold1.t1104	ENOG410Q0Y2	S	Protein of unknown function (DUF2413)	scaffold12.t110	ENOG410PGE1	O	Secreted subtilisin-like serine protease with keratinolytic activity that contributes to pathogenicity (By similarity)
scaffold1.t1105	ENOG410PGKA	C	NADH-ubiquinone oxidoreductase 304 kDa subunit	scaffold12.t111	ENOG410QDCK	T	serine threonine-protein phosphatase
scaffold1.t1106	ENOG410PRHK	A	Breast carcinoma amplified sequence 2 (BCAS2)	scaffold12.t112	ENOG410PFMT	J	40S ribosomal protein S11
scaffold1.t1107	ENOG410Q3AQ	L	Pfam:Exonuc_X-T	scaffold12.t113	ENOG410PFUW	L	DNA ligase
scaffold1.t1108	ENOG410PGZC	H	biotin synthase	scaffold12.t114	ENOG410PR90	S	pyruvate transmembrane transport
scaffold1.t1109	ENOG410Q3C4	S	BTG family	scaffold120.t5	ENOG410Q0CQ	S	Domain of unknown function (DUF1708)
scaffold1.t1110	ENOG410PQK4	J	40S ribosomal protein S27	scaffold120.t6	ENOG410PFXA	I	Lysophospholipase
scaffold1.t1111	ENOG410PM3A	I	Acyl-CoA thioesterase	scaffold120.t9	ENOG410PFM7	C	aryl-alcohol dehydrogenase
scaffold1.t1112	ENOG410PICN	L	DNA repair protein Rad14	scaffold120.t10	ENOG410PGHT	S	HET domain-containing protein
scaffold1.t1113	ENOG410PHUX	B	histone deacetylase	scaffold120.t11	ENOG410PGHT	S	HET domain-containing protein
scaffold1.t1114	ENOG410PT2Z	S	NA	scaffold120.t12	ENOG410PFTQ	G	Phosphorylase is an important allosteric enzyme in carbohydrate metabolism. Enzymes from different sources differ in their regulatory mechanisms and in their natural substrates. However, all known phosphorylases share catalytic and structural properties (By similarity)
scaffold1.t1115	ENOG410PFU7	C	succinyl-CoA synthetase beta	scaffold120.t14	ENOG410PMBP	G	resistance protein
scaffold1.t1116	ENOG410PTNM	S	NA	scaffold120.t16	ENOG410Q4CW	S	BTB
scaffold1.t1117	ENOG410PZ6R	S	NA	scaffold120.t17	ENOG410PNCF	I	methylene-fatty-acyl-phospholipid synthase
scaffold1.t1118	ENOG410PFXY	O	Proteasome activator subunit 4	scaffold120.t18	ENOG410Q45E	S	BTB/POZ domain
scaffold1.t1119	ENOG410PYYR	S	Scavenger mRNA decapping enzyme C-term binding	scaffold120.t19	ENOG410PFM7	C	aryl-alcohol dehydrogenase
scaffold1.t1120	ENOG410PPRI	J	Translin family	scaffold120.t20	ENOG410Q36A	S	NA
scaffold1.t1122	ENOG410Q0U0	O	Zinc finger, C3HC4 type (RING finger)	scaffold120.t22	ENOG410PG45	G	Alpha-L-rhamnosidase
scaffold1.t1123	ENOG410PFBE	K	regulatory factor Sgt1	scaffold120.t23	ENOG410PGMQ	G	Ethanolamine phosphate transferase involved in glycosylphosphatidylinositol-anchor biosynthesis. Transfers ethanolamine phosphate to the first alpha-1,4-linked mannose of the glycosylphosphatidylinositol precursor of GPI-anchor
scaffold1.t1124	ENOG410PPQE	C	Subunit of the peripheral V1 complex of vacuolar ATPase essential for assembly or catalytic function. V-ATPase is responsible for acidifying a variety of intracellular compartments in eukaryotic cells (By similarity)	scaffold120.t24	ENOG410Q36E	S	NA
scaffold1.t1125	ENOG410PS9W	S	TIM21	scaffold120.t25	ENOG410Q12B	S	Methyltransferase domain
scaffold1.t1126	ENOG410PFXY	O	Proteasome activator subunit 4	scaffold120.t26	ENOG410Q42Z	S	NA
scaffold1.t1127	ENOG410PNQP	S	Zinc finger protein	scaffold121.t3	ENOG410PS3A	A	SET domain
scaffold1.t1128	ENOG410PJ5D	I	Choline kinase	scaffold121.t4	ENOG410PPUT	S	NA
scaffold1.t1129	ENOG410PNQP	S	Zinc finger protein	scaffold121.t5	ENOG410PZI4	S	Rho termination factor, N-terminal domain
scaffold1.t1130	ENOG410PJ5D	I	Choline kinase	scaffold121.t7	ENOG410PHSR	A	factor 8
scaffold1.t1131	ENOG410Q3Y6	G	Major Facilitator Superfamily	scaffold121.t8	ENOG410Q31Y	S	NA
scaffold1.t1132	ENOG410PGPS	O	mitochondrial DnaJ chaperone	scaffold121.t9	ENOG410PH01	H	Ubiquinone biosynthesis methyltransferase
scaffold1.t1133	ENOG410PPNY	S	NA	scaffold121.t10	ENOG410PNUN	S	rRNA-processing protein
scaffold1.t1134	ENOG410PFG7	D	Cell division control protein	scaffold121.t11	ENOG410PTX7	S	NA
scaffold1.t1135	ENOG410PIRU	G	chitinase	scaffold121.t12	ENOG410Q0YS	S	Histone acetylation protein
scaffold1.t1136	ENOG410QE3R	S	NA	scaffold121.t13	ENOG410Q446	S	NA
scaffold1.t1137	ENOG410PJBE	U	complex subunit sigma	scaffold121.t14	ENOG410PFP9	D	cullin 1
scaffold1.t1138	ENOG410PQZD	K	Component of the Mediator complex, a coactivator involved in the regulated transcription of nearly all RNA polymerase II-dependent genes. Mediator functions as a bridge to convey information from gene-specific regulatory proteins to the basal RNA polymerase II transcription machinery. Mediator is recruited to promoters by direct interactions with regulatory proteins and serves as a scaffold for t…	scaffold121.t15	ENOG410PKMJ	C	Catalyzes the NAD(H)-dependent interconversion of D- fructose 6-phosphate and D-mannitol 1-phosphate in the mannitol metabolic pathway
scaffold1.t1139	ENOG410PIE8	P	transporter	scaffold121.t16	ENOG410PS8D	S	Rare lipoprotein A (RlpA)-like double-psi beta-barrel
scaffold1.t1140	ENOG410PIFS	O	Carboxypeptidase S1	scaffold121.t17	ENOG410QDEW	Z	Actin polymerization protein Bzz1
scaffold1.t1141	ENOG410PS1P	S	Zinc finger, C2H2 type	scaffold121.t18	ENOG410PHN6	A	CCR4-NOT transcription complex subunit 7
scaffold1.t1142	ENOG410PFFZ	P	Occurs in almost all aerobically respiring organisms and serves to protect cells from the toxic effects of hydrogen peroxide (By similarity)	scaffold121.t20	ENOG410PIEJ	S	conserved hypothetical protein
scaffold1.t1143	ENOG410PT0S	S	Protein of unknown function (DUF3128)	scaffold121.t21	ENOG410PYZR	S	Protein of unknown function (DUF2462)
scaffold1.t1144	ENOG410PGAC	L	DNA replication licensing factor mcm5	scaffold121.t22	ENOG410PFC2	C	nadh-ubiquinone oxidoreductase
scaffold1.t1145	ENOG410PHXE	O	Proteasome regulatory subunit	scaffold121.t23	ENOG410PRVI	U	mitochondrial import receptor subunit tom22
scaffold1.t1146	ENOG410PSEF	S	Inherit from KOG: Transmembrane protein 205	scaffold121.t24	ENOG410PRVR	S	GAL4
scaffold1.t1147	ENOG410PKII	A	U2 small nuclear ribonucleoprotein A	scaffold121.t25	ENOG410Q0XE	B	Pfam:Sas10_Utp3_C
scaffold1.t1148	ENOG410PGMX	I	phosphoinositide phosphatase	scaffold122.t1	ENOG410Q3UT	S	NA
scaffold1.t1149	ENOG410PSBV	L	Nucleosome assembly protein (NAP)	scaffold122.t3	ENOG410PH57	J	ATP-binding cassette, subfamily F, member 2
scaffold1.t1150	ENOG410PGYG	G	chitin deacetylase	scaffold122.t5	ENOG410PTV9	S	NA
scaffold1.t1151	ENOG410PFK7	S	1,3-beta-glucanosyltransferase	scaffold122.t6	ENOG410PH1F	E	saccharopine dehydrogenase
scaffold1.t1152	ENOG410PRET	S	SUR7/PalI family	scaffold122.t7	ENOG410PHCT	O	metallo-protease
scaffold1.t1153	ENOG410PGF0	I	May be involved in decane metabolism and autophagy. Involved in the biosynthesis of sterol glucoside (By similarity)	scaffold122.t9	ENOG410PT06	S	NA
scaffold1.t1154	ENOG410PH7F	S	conserved hypothetical protein	scaffold122.t11	ENOG410PR9I	S	nuclear envelope organization
scaffold1.t1155	ENOG410PNN0	U	MSF1 domain protein	scaffold122.t12	ENOG410PKQ8	O	ATP-dependent Clp protease, proteolytic subunit
scaffold1.t1156	ENOG410PPMU	S	Metallo-beta-lactamase superfamily	scaffold122.t13	ENOG410Q4DK	S	NA
scaffold1.t1157	ENOG410PG8U	T	(GTP)-binding protein	scaffold122.t14	ENOG410Q4DK	S	NA
scaffold1.t1158	ENOG410PF9Z	T	kinase kinase kinase	scaffold122.t16	ENOG410PFUN	S	transcriptional co-repressor
scaffold1.t1159	ENOG410PXTG	S	NA	scaffold122.t17	ENOG410PSRT	S	Golgin subfamily A member 7/ERF4 family
scaffold1.t1160	ENOG410PPKZ	S	NA	scaffold122.t18	ENOG410Q16P	S	bZIP transcription factor
scaffold1.t1161	ENOG410PIR9	U	Mitochondrial protein sorting (Msf1)	scaffold123.t4	ENOG410PIJJ	S	aldo-keto reductase
scaffold1.t1162	ENOG410PI0S	I	ABC fatty acid transporter	scaffold123.t5	ENOG410PIJJ	S	aldo-keto reductase
scaffold1.t1163	ENOG410PJZ0	G	Glycosyl hydrolases family 43	scaffold123.t6	ENOG410PJP1	S	WD repeat protein
scaffold1.t1164	ENOG410PT02	S	Heterokaryon incompatibility protein (HET)	scaffold123.t7	ENOG410PQK9	E	haloacid dehalogenase
scaffold1.t1165	ENOG410PFNC	L	DNA replication licensing factor Mcm3	scaffold123.t8	ENOG410Q31Z	S	NA
scaffold1.t1167	ENOG410PFEV	A	splicing factor	scaffold123.t9	ENOG410PTAK	S	NA
scaffold1.t1168	ENOG410Q0YJ	S	NA	scaffold123.t10	ENOG410Q36X	P	Sodium/hydrogen exchanger family
scaffold1.t1169	ENOG410PXQ2	S	5' nucleotidase, deoxy (Pyrimidine), cytosolic type C protein (NT5C)	scaffold123.t11	ENOG410PMMF	S	Acyl-CoA dehydrogenase, middle domain
scaffold1.t1170	ENOG410PNNX	P	carbonic anhydrase	scaffold123.t13	ENOG410PQIZ	S	NmrA-like family
scaffold1.t1171	ENOG410PI2D	S	membrane bound C2 domain protein (Vp115)	scaffold123.t14	ENOG410PG90	Q	alcohol dehydrogenase
scaffold1.t1172	ENOG410PFPV	T	oligopeptide transporter	scaffold123.t15	ENOG410PG5M	K	Suppressor of stem-loop protein 1
scaffold1.t1173	ENOG410PHDX	I	Alpha-ketoglutarate-dependent taurine dioxygenase	scaffold123.t16	ENOG410PFAS	E	Alcohol oxidase
scaffold1.t1174	ENOG410PKSX	G	Adds the third glucose residue to the lipid-linked oligosaccharide precursor for N-linked glycosylation. Transfers glucose from dolichyl phosphate glucose (Dol-P-Glc) onto the lipid-linked oligosaccharide Glc(2)Man(9)GlcNAc(2)-PP-Dol	scaffold123.t18	ENOG410PWSC	S	NA
scaffold1.t1175	ENOG410Q3EQ	S	NA	scaffold123.t19	ENOG410Q02I	S	NA
scaffold1.t1176	ENOG410Q0ZI	S	Spc7 kinetochore protein	scaffold123.t21	ENOG410PFAS	E	Alcohol oxidase
scaffold1.t1177	ENOG410PGNR	Z	Kinesin family	scaffold123.t22	ENOG410PJBN	S	calcium binding protein Caleosin
scaffold1.t1178	ENOG410PH4Z	S	small glutamine-rich tetratricopeptide repeat-containing protein	scaffold123.t25	ENOG410PIQQ	S	conserved hypothetical protein
scaffold1.t1179	ENOG410PK49	A	cell cycle control protein	scaffold123.t26	ENOG410PGHT	S	HET domain-containing protein
scaffold1.t1180	ENOG410PJXJ	S	RTA1 domain protein	scaffold123.t27	ENOG410PH75	T	rho guanyl nucleotide exchange factor
scaffold1.t1181	ENOG410PKYA	L	nudix family hydrolase	scaffold124.t2	ENOG410PQPT	O	Required for the import and folding of small cysteine- containing proteins (small Tim) in the mitochondrial intermembrane space (IMS). Forms a redox cycle with ERV1 that involves a disulfide relay system. Precursor proteins to be imported into the IMS are translocated in their reduced form into the mitochondria. The oxidized form of MIA40 forms a transient intermolecular disulfide bridge with the…
scaffold1.t1182	ENOG410PGDJ	L	DNA repair and recombination protein pif1	scaffold124.t6	ENOG410PIM5	J	mitochondrial 54S ribosomal protein YmL7 YmL5
scaffold1.t1183	ENOG410QDQB	T	RhoGAP	scaffold124.t9	ENOG410PG4C	Q	dienelactone hydrolase
scaffold1.t1184	ENOG410PQ59	T	STE STE20 FRAY protein kinase	scaffold124.t10	ENOG410PK2E	Q	2OG-Fe(II) oxygenase superfamily
scaffold1.t1185	ENOG410PFP2	T	protein kinase dsk1	scaffold124.t11	ENOG410PI0J	Q	short chain dehydrogenase reductase family
scaffold1.t1186	ENOG410Q12T	A	Zinc knuckle	scaffold124.t12	ENOG410PV87	G	NA
scaffold1.t1187	ENOG410PFIA	C	Component of the ubiquinol-cytochrome c reductase complex (complex III or cytochrome b-c1 complex), which is a respiratory chain that generates an electrochemical potential coupled to ATP synthesis (By similarity)	scaffold124.t13	ENOG410PHSB	O	Transmembrane GTPase fzo1
scaffold1.t1188	ENOG410PYSE	S	Glycerophosphoryl diester phosphodiesterase family	scaffold124.t14	ENOG410PGD4	S	Metallo-beta-lactamase superfamily
scaffold1.t1189	ENOG410PRY2	C	Cytochrome c oxidase assembly protein cox19	scaffold124.t16	ENOG410QEG2	U	SAM
scaffold1.t1193	ENOG410PQZ4	K	bZIP transcription factor	scaffold124.t18	ENOG410PG3E	J	ribosomal protein
scaffold1.t1194	ENOG410PFEI	U	Involved in the import of nuclear-targeted proteins into the nucleus and the export of poly(A) RNA out of the nucleus. Has a role in the endoplasmic reticulum-associated degradation (ERAD) pathway (By similarity)	scaffold124.t19	ENOG410PMVA	S	Peptidase A4 family
scaffold1.t1195	ENOG410PJ2P	S	Pfam:3_5_exonuc	scaffold124.t21	ENOG410PI3K	G	Carbohydrate esterase family 8 protein
scaffold1.t1197	ENOG410PKNK	S	Cell morphogenesis protein Las1	scaffold124.t22	ENOG410PK1B	U	SNARE domain protein
scaffold1.t1198	ENOG410PSHR	S	NA	scaffold124.t23	ENOG410PTFM	S	Domain of unknown function (DUF202)
scaffold1.t1199	ENOG410PKK4	Q	dienelactone hydrolase	scaffold124.t24	ENOG410PFYF	D	serine threonine-protein kinase
scaffold1.t1200	ENOG410PH9H	S	NA	scaffold124.t25	ENOG410PGP4	O	mitochondrial processing peptidase beta subunit
scaffold1.t1201	ENOG410PFGK	P	Ammonium transporter	scaffold124.t26	ENOG410PG69	I	CAIB BAIF family enzyme
scaffold1.t1203	ENOG410PTNT	J	mitochondrial 54S ribosomal protein MRPL51	scaffold124.t27	ENOG410PFI6	C	Electron transfer flavoprotein
scaffold1.t1204	ENOG410PTD1	S	NA	scaffold124.t28	ENOG410PH78	Q	monooxygenase
scaffold1.t1205	ENOG410PH4Z	S	small glutamine-rich tetratricopeptide repeat-containing protein	scaffold124.t29	ENOG410PFMV	P	Anion exchange family protein
scaffold1.t1206	ENOG410PS8Z	A	Small nuclear ribonucleoprotein	scaffold124.t30	ENOG410PPWW	S	alpha/beta hydrolase fold
scaffold1.t1207	ENOG410PGYZ	Z	dynein heavy chain	scaffold124.t32	ENOG410Q3ZQ	S	GCC2 and GCC3
scaffold1.t1208	ENOG410PISC	E	homoserine kinase	scaffold124.t33	ENOG410PQHT	Q	NAD dependent epimerase/dehydratase family
scaffold1.t1209	ENOG410PV4E	S	Heterokaryon incompatibility protein (HET)	scaffold124.t35	ENOG410PKYM	S	conserved hypothetical protein
scaffold1.t1210	ENOG410PJIS	S	conserved hypothetical protein	scaffold124.t37	ENOG410Q0FI	S	NA
scaffold1.t1211	ENOG410PQFJ	S	NA	scaffold125.t1	ENOG410PQAG	S	Cyclin
scaffold1.t1212	ENOG410PQFJ	S	NA	scaffold125.t2	ENOG410PTI7	S	NA
scaffold1.t1213	ENOG410PNUA	O	Hsp90 binding co-chaperone (Sba1)	scaffold125.t3	ENOG410PQAG	S	Cyclin
scaffold1.t1214	ENOG410Q3TW	S	NA	scaffold125.t4	ENOG410PQAG	S	Cyclin
scaffold1.t1215	ENOG410QE49	D	Involved in mitochondrial fission. Acts as an adapter protein required to form mitochondrial fission complexes. Formation of these complexes is required to promote constriction and fission of the mitochondrial compartment at a late step in mitochondrial division (By similarity)	scaffold125.t5	ENOG410PTDC	S	Inherit from opiNOG: peptidyl-tRNA hydrolase domain containing 1
scaffold1.t1216	ENOG410PUSP	G	Inherit from opiNOG: Glycosyltransferase-like	scaffold125.t6	ENOG410PS73	O	Ubiquitin-like protein
scaffold1.t1217	ENOG410PGSU	O	assembly protein	scaffold125.t7	ENOG410PFM4	G	Inherit from KOG: D-glycerate 3-kinase
scaffold1.t1218	ENOG410PQK3	S	NmrA-like family	scaffold125.t8	ENOG410PM5F	U	Golgi membrane protein rer1
scaffold1.t1219	ENOG410PNIT	G	glycoside hydrolase family 16 protein	scaffold125.t9	ENOG410PR5W	I	3-oxo-5-alpha-steroid 4-dehydrogenase
scaffold1.t1220	ENOG410PQQI	H	Catalyzes the transfer of endogenously produced octanoic acid from octanoyl-acyl-carrier-protein onto the lipoyl domains of lipoate-dependent enzymes. Lipoyl-ACP can also act as a substrate although octanoyl-ACP is likely to be the physiological substrate (By similarity)	scaffold125.t10	ENOG410PKP1	O	Inherit from opiNOG: glutathione
scaffold1.t1221	ENOG410PHV6	I	Nonspecific lipid-transfer protein	scaffold125.t11	ENOG410PKP1	O	Inherit from opiNOG: glutathione
scaffold1.t1222	ENOG410Q3ZD	T	Protein tyrosine kinase	scaffold125.t13	ENOG410Q33J	S	NA
scaffold1.t1223	ENOG410Q3DU	S	NA	scaffold125.t15	ENOG410PQAG	S	Cyclin
scaffold1.t1225	ENOG410PGTT	T	serine threonine protein kinase	scaffold125.t17	ENOG410PQAG	S	Cyclin
scaffold1.t1228	ENOG410PJBJ	L	formamidopyrimidine-DNA glycosylase	scaffold125.t20	ENOG410PJ14	S	conserved hypothetical protein
scaffold1.t1229	ENOG410PGBA	D	Negative regulator of the PHO system	scaffold125.t21	ENOG410PQAG	S	Cyclin
scaffold1.t1230	ENOG410PGRK	A	U3 small nucleolar RNA-associated protein 5	scaffold125.t22	ENOG410PHBZ	K	histone acetyltransferase Spt10
scaffold1.t1232	ENOG410PIER	Q	Cytochrome p450	scaffold125.t24	ENOG410PFRH	G	hydrolase family 76 protein
scaffold1.t1233	ENOG410PRVZ	J	40S ribosomal protein S29	scaffold126.t1	ENOG410PHP4	Q	ATP-dependent bile acid permease
scaffold1.t1234	ENOG410PNIT	G	glycoside hydrolase family 16 protein	scaffold126.t2	ENOG410Q3W0	S	Thioesterase superfamily
scaffold1.t1235	ENOG410Q47B	S	NA	scaffold126.t3	ENOG410PG2C	C	fumarate reductase
scaffold1.t1237	ENOG410PINN	S	sprT family metallopeptidase	scaffold126.t4	ENOG410PHEJ	I	Enoyl-CoA hydratase
scaffold1.t1238	ENOG410PNIT	G	glycoside hydrolase family 16 protein	scaffold126.t5	ENOG410Q3AD	S	NA
scaffold1.t1239	ENOG410PG4R	U	vacuolar protein 8	scaffold126.t6	ENOG410Q3EM	T	NA
scaffold1.t1240	ENOG410PPHI	I	Hydrolyzes fatty acids from S-acylated cysteine residues in proteins with a strong preference for palmitoylated G-alpha proteins over other acyl substrates	scaffold126.t7	ENOG410PU13	S	Inherit from opiNOG: LysM domain protein
scaffold1.t1241	ENOG410PHA4	J	tRNA nucleotidyltransferase	scaffold126.t9	ENOG410Q31H	S	NA
scaffold1.t1242	ENOG410PQ5M	B	HMG box protein	scaffold126.t10	ENOG410PRM5	S	Spo7-like protein
scaffold1.t1243	ENOG410PG1I	A	ATP-dependent RNA helicase involved in 40S ribosomal subunit biogenesis. Required for the processing and cleavage of 35S pre-rRNA at sites A0, A1, and A2, leading to mature 18S rRNA	scaffold126.t12	ENOG410PR4C	S	NA
scaffold1.t1244	ENOG410PGRA	C	mitochondrial dicarboxylate	scaffold126.t13	ENOG410PG9P	G	MFS monocarboxylate transporter
scaffold1.t1245	ENOG410PGTN	A	ATP-binding RNA helicase involved in transcription elongation and required for the export of mRNA out of the nucleus. SUB2 plays also a role in pre-mRNA splicing and spliceosome assembly. May be involved in rDNA and telomeric silencing, and maintenance of genome integrity	scaffold126.t14	ENOG410PN2J	C	2Fe-2S iron-sulfur cluster binding
scaffold1.t1246	ENOG410PIMD	T	Histidine kinase	scaffold126.t15	ENOG410PGCX	U	F-box protein
scaffold1.t1247	ENOG410PNV4	U	Major Facilitator Superfamily	scaffold126.t16	ENOG410PRTX	S	NA
scaffold1.t1248	ENOG410PH6F	P	A transporter	scaffold126.t17	ENOG410Q3TZ	S	NA
scaffold1.t1249	ENOG410PHYE	E	GYF domain protein	scaffold126.t18	ENOG410PPWV	S	thioesterase family
scaffold1.t1250	ENOG410Q3BM	S	NA	scaffold126.t19	ENOG410PHXZ	G	Inherit from KOG: alpha-galactosidase
scaffold1.t1251	ENOG410PH4G	S	UV radiation resistance protein	scaffold126.t21	ENOG410Q4A7	S	MYND finger
scaffold1.t1252	ENOG410PGBQ	J	rna-binding protein	scaffold126.t22	ENOG410PGMK	S	Pfam:Acid_phosphat_A
scaffold1.t1253	ENOG410PNTW	B	Histone-lysine N-methyltransferase	scaffold126.t23	ENOG410PHPZ	K	Catalyzes the covalent attachment of ubiquitin to other proteins. Plays a role in transcription regulation by catalyzing the monoubiquitination of histone H2B to form H2BK123ub1. H2BK123ub1 gives a specific tag for epigenetic transcriptional activation and is also a prerequisite for H3K4me and H3K79me formation. Also involved in postreplication repair of UV-damaged DNA, in N-end rule-dependent pr…
scaffold1.t1254	ENOG410PJ6N	T	calcium calmodulin-dependent protein kinase	scaffold126.t25	ENOG410PKCY	G	Sucrose transport protein
scaffold1.t1257	ENOG410PQ5M	B	HMG box protein	scaffold126.t26	ENOG410PFF4	C	electron transfer flavoprotein-ubiquinone oxidoreductase
scaffold1.t1258	ENOG410PMYV	F	dihydroorotate oxidase	scaffold127.t1	ENOG410PFXN	T	protein kinase and ribonuclease Ire1
scaffold1.t1259	ENOG410PMWX	U	Transport protein particle	scaffold127.t2	ENOG410PHIS	S	Glutaminase
scaffold1.t1260	ENOG410PRH4	S	NA	scaffold127.t3	ENOG410Q0YD	S	WD repeat-containing protein JIP5
scaffold1.t1261	ENOG410Q15T	S	Bucentaur or craniofacial development	scaffold127.t4	ENOG410PMP6	C	Aldehyde dehydrogenase family
scaffold1.t1262	ENOG410Q41X	O	Cullin family	scaffold127.t5	ENOG410PU9G	S	Heterokaryon incompatibility protein (HET)
scaffold1.t1263	ENOG410Q3HG	S	NA	scaffold127.t8	ENOG410Q31X	S	NA
scaffold1.t1267	ENOG410PGK6	S	PSP1 domain protein	scaffold127.t12	ENOG410Q11X	S	NA
scaffold1.t1268	ENOG410PGWE	U	intracellular protein transport protein (Sat1)	scaffold127.t13	ENOG410Q11X	S	NA
scaffold1.t1269	ENOG410PGWE	U	intracellular protein transport protein (Sat1)	scaffold127.t15	ENOG410PPJE	S	Protein of unknown function (DUF1308)
scaffold1.t1270	ENOG410Q42A	P	Cation transport protein	scaffold127.t16	ENOG410PK2W	C	exopolyphosphatase
scaffold1.t1273	ENOG410PGB2	O	Protease with a carboxypeptidase B-like function involved in the C-terminal processing of the lysine and arginine residues from protein precursors. Promotes cell fusion and is involved in the programmed cell death (By similarity)	scaffold127.t17	ENOG410PHU4	T	AGC YANK protein kinase
scaffold1.t1274	ENOG410PFU0	O	Vacuolar carboxypeptidase involved in degradation of small peptides. Digests preferentially peptides containing an aliphatic or hydrophobic residue in P1' position, as well as methionine, leucine or phenylalanine in P1 position of ester substrate (By similarity)	scaffold127.t18	ENOG410PU2G	A	Inherit from opiNOG: LYR motif containing 4
scaffold1.t1276	ENOG410PHC1	G	Phosphoglycerate mutase	scaffold127.t19	ENOG410PIG4	Q	Flavin-binding monooxygenase-like protein
scaffold1.t1279	ENOG410PY2M	S	Inherit from NOG: Xylosidase arabinosidase	scaffold127.t20	ENOG410PN4S	S	endonuclease exonuclease phosphatase family protein
scaffold1.t1280	ENOG410Q36J	K	ZnF_C2H2	scaffold127.t21	ENOG410PHK1	S	DUF431 domain-containing protein
scaffold1.t1281	ENOG410PFM0	K	complex subunit RSC1	scaffold127.t22	ENOG410PQGK	S	Peroxidase, family 2
scaffold1.t1282	ENOG410PHW9	F	adenosine deaminase	scaffold127.t23	ENOG410PGN3	F	thiamin pyrophosphokinase-related protein
scaffold1.t1283	ENOG410PI9R	Q	)-reductase	scaffold127.t26	ENOG410Q46I	S	NA
scaffold1.t1284	ENOG410PHDP	F	adenosine deaminase	scaffold127.t27	ENOG410PSEH	S	Sds3-like
scaffold1.t1286	ENOG410PGFA	D	ubiquitin ligase subunit CulD	scaffold127.t28	ENOG410Q3W4	S	NA
scaffold1.t1287	ENOG410PRA2	S	Cyclin	scaffold128.t1	ENOG410PGGC	U	GARP complex component
scaffold1.t1288	ENOG410PGXD	U	Chaperone required for the export of the chitin synthase chs3 from the endoplasmic reticulum (By similarity)	scaffold128.t2	ENOG410Q0ME	U	Inherit from KOG: Metaxin 3
scaffold1.t1289	ENOG410PGMK	S	Pfam:Acid_phosphat_A	scaffold128.t6	ENOG410PFH3	S	endonuclease exonuclease phosphatase family protein
scaffold1.t1290	ENOG410PH8U	J	Glutamyl-tRNA synthetase	scaffold128.t7	ENOG410Q3D4	S	Protein of unknown function (DUF3421)
scaffold1.t1291	ENOG410PFEZ	O	Ubiquitin-protein ligase	scaffold128.t8	ENOG410Q3D4	S	Protein of unknown function (DUF3421)
scaffold1.t1292	ENOG410PKMP	U	Bet3 family	scaffold128.t9	ENOG410PT70	S	NA
scaffold1.t1293	ENOG410PGJX	A	U3 small nucleolar RNA-associated protein	scaffold128.t10	ENOG410PJ6M	A	KH domain RNA binding protein
scaffold1.t1294	ENOG410PGPZ	L	to reverse transcriptase	scaffold128.t11	ENOG410Q30E	S	NA
scaffold1.t1295	ENOG410PYW5	L	Reverse transcriptase (RNA-dependent DNA polymerase)	scaffold128.t12	ENOG410PUE5	S	NA
scaffold1.t1297	ENOG410PGPZ	L	to reverse transcriptase	scaffold128.t13	ENOG410Q424	S	Cyclic phosphodiesterase-like protein
scaffold1.t1298	ENOG410PGPZ	L	to reverse transcriptase	scaffold128.t14	ENOG410PUE5	S	NA
scaffold1.t1301	ENOG410PYW5	L	Reverse transcriptase (RNA-dependent DNA polymerase)	scaffold128.t15	ENOG410Q30E	S	NA
scaffold1.t1302	ENOG410PGPZ	L	to reverse transcriptase	scaffold128.t16	ENOG410Q0S5	S	NA
scaffold1.t1303	ENOG410QDZF	S	Reverse transcriptase (RNA-dependent DNA polymerase)	scaffold128.t17	ENOG410PTCE	S	NA
scaffold1.t1304	ENOG410QDZG	S	Reverse transcriptase (RNA-dependent DNA polymerase)	scaffold128.t18	ENOG410PHUM	T	domain-containing protein
scaffold1.t1306	ENOG410PYW5	L	Reverse transcriptase (RNA-dependent DNA polymerase)	scaffold128.t19	ENOG410PGYH	O	ubiquitin carboxyl-terminal hydrolase
scaffold1.t1307	ENOG410PGPZ	L	to reverse transcriptase	scaffold128.t20	ENOG410PKP0	S	TAP-like protein
scaffold1.t1308	ENOG410PGPZ	L	to reverse transcriptase	scaffold128.t21	ENOG410PFVF	F	adenosine deaminase
scaffold1.t1309	ENOG410PIJK	S	ran-binding protein	scaffold128.t22	ENOG410PT64	S	NA
scaffold1.t1310	ENOG410Q37M	S	NA	scaffold128.t27	ENOG410PGIJ	C	Berberine and berberine like
scaffold1.t1311	ENOG410PFG0	D	Nuclear pore protein	scaffold128.t28	ENOG410PIME	J	Translation initiation factor
scaffold1.t1312	ENOG410PGDS	U	Component of the coat protein complex II (COPII) which promotes the formation of transport vesicles from the endoplasmic reticulum (ER). The coat has two main functions, the physical deformation of the endoplasmic reticulum membrane into vesicles and the selection of cargo molecules. It also functions as a component of the nuclear pore complex (NPC). NPC components, collectively referred to as nu…	scaffold129.t1	ENOG410Q39V	S	NA
scaffold1.t1313	ENOG410PFVD	I	phosphatidylserine decarboxylase	scaffold129.t2	ENOG410Q37Y	G	Glycolipid transfer protein (GLTP)
scaffold1.t1314	ENOG410PGD0	J	trna (uracil-5-)-methyltransferase	scaffold129.t3	ENOG410PW94	T	Protein tyrosine kinase
scaffold1.t1315	ENOG410PH9S	P	DUF21 and CBS domain protein (Mam3)	scaffold129.t4	ENOG410Q3BG	S	Fungal_trans
scaffold1.t1316	ENOG410PHM6	C	2-oxo acid dehydrogenases acyltransferase	scaffold129.t5	ENOG410PJIW	S	Fungal specific transcription factor domain
scaffold1.t1317	ENOG410PYFI	Z	dynein heavy chain	scaffold129.t8	ENOG410PVBF	O	protease S8 tripeptidyl peptidase I
scaffold1.t1318	ENOG410PI9E	T	serine threonine-protein kinase	scaffold129.t9	ENOG410Q3K0	S	FBOX
scaffold1.t1319	ENOG410PT7W	S	Subunit 21 of Mediator complex	scaffold129.t10	ENOG410PT0M	S	NA
scaffold1.t1320	ENOG410PN59	S	DUF602 domain-containing protein	scaffold129.t11	ENOG410PJD3	U	Vacuolar protein sorting-associated protein
scaffold1.t1321	ENOG410PGEQ	S	DUF895 domain membrane protein	scaffold129.t13	ENOG410QEFA	S	Lipase (class 3)
scaffold1.t1322	ENOG410PN47	S	Inherit from NOG: Pyridoxamine 5-phosphate oxidase-related, FMN-binding	scaffold129.t14	ENOG410PMRQ	K	Transcription factor
scaffold1.t1323	ENOG410PJQI	E	argininosuccinate synthase	scaffold129.t16	ENOG410PT1I	I	salicylate hydroxylase
scaffold1.t1324	ENOG410PP88	U	membrane biogenesis protein Yop1	scaffold129.t17	ENOG410QB9K	I	Lipase (class 3)
scaffold1.t1325	ENOG410PZB3	S	NA	scaffold129.t18	ENOG410PIZ5	O	Zinc metalloprotease
scaffold1.t1326	ENOG410PNWW	K	DNA-dependent RNA polymerase catalyzes the transcription of DNA into RNA using the four ribonucleoside triphosphates as substrates (By similarity)	scaffold13.t1	ENOG410PIT4	S	epoxide hydrolase
scaffold1.t1327	ENOG410PGFF	E	Aminopeptidase that preferentially cleaves tripeptides. Also has low epoxide hydrolase activity (in vitro). Can hydrolyze an epoxide moiety of LTA(4) to form LTB(4) (in vitro) (By similarity)	scaffold13.t3	ENOG410PIT4	S	epoxide hydrolase
scaffold1.t1328	ENOG410PHZ5	T	Stromal membrane-associated protein	scaffold13.t4	ENOG410PT17	S	NA
scaffold1.t1329	ENOG410PGDS	U	Component of the coat protein complex II (COPII) which promotes the formation of transport vesicles from the endoplasmic reticulum (ER). The coat has two main functions, the physical deformation of the endoplasmic reticulum membrane into vesicles and the selection of cargo molecules. It also functions as a component of the nuclear pore complex (NPC). NPC components, collectively referred to as nu…	scaffold13.t5	ENOG410PIT4	S	epoxide hydrolase
scaffold1.t1330	ENOG410PS79	S	NA	scaffold13.t7	ENOG410PIT4	S	epoxide hydrolase
scaffold1.t1331	ENOG410Q439	S	Mitochondrial ribosomal protein L51 / S25 / CI-B8 domain	scaffold13.t8	ENOG410PHXY	L	Dna repair and recombination protein
scaffold1.t1332	ENOG410PIRB	L	DNA mismatch repair protein	scaffold13.t13	ENOG410PIZK	G	Alpha-N-arabinofuranosidase involved in the degradation of arabinoxylan, a major component of plant hemicellulose. Acts only on small linear 1,5-alpha-linked L-arabinofuranosyl oligosaccharides
scaffold1.t1333	ENOG410PMJJ	S	FAD dependent oxidoreductase	scaffold13.t14	ENOG410PK6R	G	transporter
scaffold1.t1334	ENOG410PRXI	O	cell cycle control protein	scaffold13.t17	ENOG410PIT4	S	epoxide hydrolase
scaffold1.t1335	ENOG410PGEX	U	Involved in nuclear export, actin cytoskeleton organization and vesicular transport (By similarity)	scaffold13.t18	ENOG410Q3E0	S	NA
scaffold1.t1336	ENOG410PGCB	U	Vacuolar protein sorting-associated protein	scaffold13.t19	ENOG410PIT4	S	epoxide hydrolase
scaffold1.t1337	ENOG410PGUD	K	DNA-directed RNA Polymerase	scaffold13.t20	ENOG410PIT4	S	epoxide hydrolase
scaffold1.t1338	ENOG410PG8C	U	Component of the ESCRT-0 complex which is the sorting receptor for ubiquitinated cargo proteins at the multivesicular body (MVB) and recruits ESCRT-I to the MVB outer membrane	scaffold13.t22	ENOG410PSIV	I	GDSL-like Lipase/Acylhydrolase
scaffold1.t1339	ENOG410PSXY	S	Inherit from opiNOG: Conserved hypothetical protein	scaffold13.t34	ENOG410PJ5U	G	(Mfs) transporter
scaffold1.t1340	ENOG410PJW5	J	N-acylethanolamine amidohydrolase	scaffold13.t36	ENOG410PISF	J	eukaryotic translation initiation factor
scaffold1.t1341	ENOG410PNZ5	E	Proline dehydrogenase	scaffold13.t37	ENOG410PHIS	S	Glutaminase
scaffold1.t1342	ENOG410PNZ5	E	Proline dehydrogenase	scaffold13.t38	ENOG410PJ5U	G	(Mfs) transporter
scaffold1.t1343	ENOG410PJYG	O	Cullin binding protein CanA	scaffold13.t40	ENOG410PFTA	S	HET-C domain protein
scaffold1.t1345	ENOG410PG4M	O	Vacuolar protein sorting-associated protein	scaffold13.t41	ENOG410PIUR	T	NTF2 and RRM domain protein
scaffold1.t1346	ENOG410PG7W	T	serine threonine protein kinase	scaffold13.t42	ENOG410PH10	H	Sterol 24-c-methyltransferase
scaffold1.t1347	ENOG410PHM4	J	ribosomal protein L19	scaffold13.t43	ENOG410Q0VY	O	Eukaryotic aspartyl protease
scaffold1.t1348	ENOG410PN9W	B	MOZ/SAS family	scaffold13.t44	ENOG410PFT2	G	transporter
scaffold1.t1349	ENOG410PQUK	S	NA	scaffold13.t46	ENOG410PFT2	G	transporter
scaffold1.t1350	ENOG410Q3GA	T	STYKc	scaffold13.t47	ENOG410PH5H	U	golgi matrix protein
scaffold1.t1351	ENOG410PTX6	S	NA	scaffold13.t48	ENOG410Q310	S	Inherit from KOG: WD repeat domain 26
scaffold1.t1352	ENOG410PJIS	S	conserved hypothetical protein	scaffold13.t49	ENOG410PGAE	E	homoserine dehydrogenase
scaffold1.t1353	ENOG410PJP6	S	cell cycle inhibitor Nif1	scaffold13.t50	ENOG410Q0VY	O	Eukaryotic aspartyl protease
scaffold1.t1354	ENOG410PMCR	J	mitochondrial 54S ribosomal protein YmL35	scaffold13.t52	ENOG410PYF4	S	NA
scaffold1.t1355	ENOG410PHUB	O	serine carboxypeptidase	scaffold13.t53	ENOG410PFT2	G	transporter
scaffold1.t1356	ENOG410PG8V	B	Control of topological states of DNA by transient breakage and subsequent rejoining of DNA strands. Topoisomerase II makes double-strand breaks (By similarity)	scaffold13.t54	ENOG410PGWJ	A	Periodic tryptophan protein 2
scaffold1.t1357	ENOG410Q3YG	S	LSM domain	scaffold13.t55	ENOG410PIW6	O	glutathione s-transferase
scaffold1.t1358	ENOG410PFIK	S	domain) protein	scaffold13.t56	ENOG410PSPP	U	Microsomal signal peptidase 25 kDa subunit (SPC25)
scaffold1.t1360	ENOG410PGTR	E	chorismate synthase	scaffold13.t57	ENOG410PGCM	I	C-8 sterol isomerase
scaffold1.t1361	ENOG410Q4D5	S	NA	scaffold13.t59	ENOG410PJ6I	Q	Cytochrome p450
scaffold1.t1362	ENOG410QDVA	T	RhoGEF	scaffold13.t62	ENOG410PR5B	A	telomere maintenance protein
scaffold1.t1364	ENOG410Q3RZ	S	NA	scaffold13.t63	ENOG410PNTK	B	Core component of nucleosome which plays a central role in DNA double strand break (DSB) repair. Nucleosomes wrap and compact DNA into chromatin, limiting DNA accessibility to the cellular machineries which require DNA as a template. Histones thereby play a central role in transcription regulation, DNA repair, DNA replication and chromosomal stability. DNA accessibility is regulated via a complex…
scaffold1.t1365	ENOG410Q4D5	S	NA	scaffold13.t64	ENOG410PNT7	B	Core component of nucleosome. Nucleosomes wrap and compact DNA into chromatin, limiting DNA accessibility to the cellular machineries which require DNA as a template. Histones thereby play a central role in transcription regulation, DNA repair, DNA replication and chromosomal stability. DNA accessibility is regulated via a complex set of post-translational modifications of histones, also called h…
scaffold1.t1366	ENOG410Q16P	S	bZIP transcription factor	scaffold13.t65	ENOG410PGZH	M	Mandelate racemase muconate lactonizing enzyme family protein
scaffold1.t1367	ENOG410PSRT	S	Golgin subfamily A member 7/ERF4 family	scaffold13.t66	ENOG410PNXE	A	PWI domain mRNA processing protein
scaffold1.t1368	ENOG410PFUN	S	transcriptional co-repressor	scaffold13.t68	ENOG410PJXY	G	hydrolase family 61 protein
scaffold1.t1370	ENOG410Q4DK	S	NA	scaffold13.t69	ENOG410PPZI	B	SET domain-containing protein 5
scaffold1.t1371	ENOG410Q4DK	S	NA	scaffold13.t70	ENOG410PKXU	U	Constituent of COPII-coated endoplasmic reticulum- derived transport vesicles. Required for efficient transport of a subset of secretory proteins to the Golgi. Facilitates retrograde transport from the Golgi to the endoplasmic reticulum (By similarity)
scaffold1.t1372	ENOG410PKQ8	O	ATP-dependent Clp protease, proteolytic subunit	scaffold13.t72	ENOG410PNJP	S	NA
scaffold1.t1373	ENOG410PR9I	S	nuclear envelope organization	scaffold13.t73	ENOG410PH5T	H	Protoporphyrinogen oxidase
scaffold1.t1375	ENOG410PT06	S	NA	scaffold13.t74	ENOG410PNJP	S	NA
scaffold1.t1377	ENOG410PHCT	O	metallo-protease	scaffold13.t75	ENOG410PIUB	S	OPT oligopeptide transporter protein
scaffold1.t1378	ENOG410PH1F	E	saccharopine dehydrogenase	scaffold13.t76	ENOG410PR28	O	UBQ
scaffold1.t1379	ENOG410PTV9	S	NA	scaffold13.t77	ENOG410PSKJ	C	Inherit from euNOG: NADH dehydrogenase ubiquinone iron-sulfur protein
scaffold1.t1381	ENOG410PTV9	S	NA	scaffold13.t78	ENOG410PNJP	S	NA
scaffold1.t1382	ENOG410PH57	J	ATP-binding cassette, subfamily F, member 2	scaffold13.t79	ENOG410PINA	G	Major Facilitator Superfamily
scaffold1.t1384	ENOG410PK4Q	L	Single stranded DNA-dependent ATP-dependent helicase. Involved in non-homologous end joining (NHEJ) DNA double strand break repair. DNA-binding is sequence-independent but has a high affinity to nicks in double stranded DNA and to the ends of duplex DNA. Binds to naturally occurring chromosomal ends, and therefore provides chromosomal end protection. Required also for telomere recombination to re…	scaffold13.t81	ENOG410PFDC	O	glutathione s-transferase
scaffold1.t1385	ENOG410PH8Z	K	SNF2 family ATP-dependent chromatin-remodeling factor snf21	scaffold13.t84	ENOG410PFT7	C	)-reductase
scaffold1.t1386	ENOG410Q3UT	S	NA	scaffold13.t85	ENOG410PPUH	U	PX
scaffold1.t1387	ENOG410PH57	J	ATP-binding cassette, subfamily F, member 2	scaffold13.t86	ENOG410PINA	G	Major Facilitator Superfamily
scaffold1.t1388	ENOG410PH8Z	K	SNF2 family ATP-dependent chromatin-remodeling factor snf21	scaffold13.t88	ENOG410PFDC	O	glutathione s-transferase
scaffold1.t1389	ENOG410PH8Z	K	SNF2 family ATP-dependent chromatin-remodeling factor snf21	scaffold13.t89	ENOG410PIJ6	Q	Dehydrogenase
scaffold1.t1390	ENOG410PX54	S	NA	scaffold13.t90	ENOG410PHW8	Q	2-deoxy-d-gluconate 3-dehydrogenase
scaffold1.t1394	ENOG410PGC2	J	Eukaryotic translation initiation factor 5	scaffold13.t91	ENOG410PH0S	Q	transporter
scaffold1.t1395	ENOG410PX06	L	C-5 cytosine-specific DNA methylase	scaffold130.t1	ENOG410PP6F	Q	Oxidoreductase, 2OG-Fe(II) oxygenase family
scaffold1.t1396	ENOG410PTWU	S	PHD-finger	scaffold130.t3	ENOG410PP6F	Q	Oxidoreductase, 2OG-Fe(II) oxygenase family
scaffold1.t1398	ENOG410PR3J	S	FYVE zinc finger	scaffold130.t4	ENOG410PP6F	Q	Oxidoreductase, 2OG-Fe(II) oxygenase family
scaffold1.t1400	ENOG410Q37M	S	NA	scaffold130.t5	ENOG410PP6F	Q	Oxidoreductase, 2OG-Fe(II) oxygenase family
scaffold1.t1402	ENOG410PN7F	Q	Cytochrome p450	scaffold130.t7	ENOG410PR0T	K	ZnF_C2H2
scaffold1.t1405	ENOG410PG12	P	ATPase required for the post-translational delivery of tail-anchored (TA) proteins to the endoplasmic reticulum. Recognizes and selectively binds the transmembrane domain of TA proteins in the cytosol. This complex then targets to the endoplasmic reticulum by membrane-bound receptors, where the tail- anchored protein is released for insertion. This process is regulated by ATP binding and hydrolys…	scaffold130.t8	ENOG410PS2T	K	C2H2 finger domain protein
scaffold1.t1406	ENOG410Q0XN	U	Inherit from KOG: Signal-recognition-particle assembly has a crucial role in targeting secretory proteins to the rough endoplasmic reticulum membrane (By similarity)	scaffold131.t1	ENOG410PSGW	S	NA
scaffold1.t1407	ENOG410PMV6	J	40s ribosomal protein S17	scaffold131.t2	ENOG410Q3X3	T	STYKc
scaffold1.t1408	ENOG410PNSS	J	40s ribosomal protein s22	scaffold131.t4	ENOG410Q3X3	T	STYKc
scaffold1.t1415	ENOG410PHRD	A	factor ATP-dependent RNA helicase PRP16	scaffold131.t5	ENOG410Q3X3	T	STYKc
scaffold1.t1417	ENOG410PKAP	G	beta-glucosidase	scaffold131.t6	ENOG410Q3X3	T	STYKc
scaffold1.t1419	ENOG410Q37M	S	NA	scaffold131.t7	ENOG410PI11	K	DNA-directed RNA polymerases I and III
scaffold1.t1421	ENOG410PKAP	G	beta-glucosidase	scaffold131.t8	ENOG410Q0MR	S	NA
scaffold1.t1422	ENOG410PMZK	K	copper ion binding	scaffold131.t11	ENOG410PNIT	G	glycoside hydrolase family 16 protein
scaffold1.t1423	ENOG410PHRD	A	factor ATP-dependent RNA helicase PRP16	scaffold131.t12	ENOG410Q3X3	T	STYKc
scaffold1.t1428	ENOG410PP17	O	ubiquitin conjugating enzyme	scaffold131.t13	ENOG410Q3X3	T	STYKc
scaffold1.t1430	ENOG410PG9S	G	Participates in the formation of the lipid-linked precursor oligosaccharide for N-glycosylation. Involved in assembling the dolichol-pyrophosphate-GlcNAc(2)-Man(5) intermediate on the cytoplasmic surface of the ER	scaffold131.t15	ENOG410Q0MR	S	NA
scaffold1.t1431	ENOG410PJ96	O	HIRA-interacting protein 5	scaffold131.t16	ENOG410Q0MR	S	NA
scaffold1.t1432	ENOG410PHQP	H	porphobilinogen deaminase	scaffold131.t18	ENOG410PNN3	S	lactam utilization protein lamB
scaffold1.t1433	ENOG410Q40W	O	NA	scaffold131.t19	ENOG410PKPS	C	salicylate hydroxylase
scaffold1.t1434	ENOG410PU79	S	Inherit from opiNOG: Tetratricopeptide repeat and ankyrin repeat containing 1	scaffold131.t20	ENOG410PKPS	C	salicylate hydroxylase
scaffold1.t1437	ENOG410QE91	T	Reduced viability upon starvation protein	scaffold131.t21	ENOG410PJT2	V	NADPH-dependent methylglyoxal reductase GRE2
scaffold1.t1438	ENOG410PFAQ	J	Ribosome maturation protein	scaffold131.t22	ENOG410PJT2	V	NADPH-dependent methylglyoxal reductase GRE2
scaffold1.t1439	ENOG410PU79	S	Inherit from opiNOG: Tetratricopeptide repeat and ankyrin repeat containing 1	scaffold131.t23	ENOG410PH9H	S	NA
scaffold1.t1444	ENOG410PU79	S	Inherit from opiNOG: Tetratricopeptide repeat and ankyrin repeat containing 1	scaffold131.t24	ENOG410PKPS	C	salicylate hydroxylase
scaffold1.t1445	ENOG410PU79	S	Inherit from opiNOG: Tetratricopeptide repeat and ankyrin repeat containing 1	scaffold132.t1	ENOG410PFVU	S	PQ loop repeat protein
scaffold1.t1446	ENOG410PGQU	A	ATP-dependent RNA helicase required for 60S ribosomal subunit synthesis. Involved in efficient pre-rRNA processing, predominantly at site A3, which is necessary for the normal formation of 25S and 5.8S rRNAs (By similarity)	scaffold132.t2	ENOG410PGBX	G	ER to golgi
scaffold1.t1447	ENOG410PH63	T	Oxysterol binding protein	scaffold132.t3	ENOG410QC8M	S	NA
scaffold1.t1448	ENOG410Q08J	S	NA	scaffold132.t4	ENOG410PQ0C	S	NA
scaffold1.t1449	ENOG410PU79	S	Inherit from opiNOG: Tetratricopeptide repeat and ankyrin repeat containing 1	scaffold132.t5	ENOG410PFVU	S	PQ loop repeat protein
scaffold1.t1451	ENOG410PGQU	A	ATP-dependent RNA helicase required for 60S ribosomal subunit synthesis. Involved in efficient pre-rRNA processing, predominantly at site A3, which is necessary for the normal formation of 25S and 5.8S rRNAs (By similarity)	scaffold132.t6	ENOG410PTUW	S	Smr domain
scaffold1.t1452	ENOG410PU79	S	Inherit from opiNOG: Tetratricopeptide repeat and ankyrin repeat containing 1	scaffold132.t7	ENOG410PICX	C	Dehydrogenase
scaffold1.t1453	ENOG410PU79	S	Inherit from opiNOG: Tetratricopeptide repeat and ankyrin repeat containing 1	scaffold132.t8	ENOG410QDPH	S	Inherit from opiNOG: CSRP2 binding protein
scaffold1.t1454	ENOG410PU79	S	Inherit from opiNOG: Tetratricopeptide repeat and ankyrin repeat containing 1	scaffold132.t9	ENOG410PGKD	B	histone deacetylase
scaffold1.t1455	ENOG410Q40W	O	NA	scaffold132.t11	ENOG410PT8J	S	NA
scaffold1.t1456	ENOG410PZ51	S	NA	scaffold132.t12	ENOG410Q155	B	Chromo shadow domain
scaffold1.t1457	ENOG410PHCX	G	alpha-glucosidase	scaffold132.t13	ENOG410PPRS	A	RNA-binding protein 8A
scaffold1.t1459	ENOG410PJC6	S	UPF0016 domain protein	scaffold132.t14	ENOG410Q3A8	S	NA
scaffold1.t1460	ENOG410PPDU	F	Phosphorylase superfamily	scaffold132.t15	ENOG410Q464	S	NA
scaffold1.t1461	ENOG410QDNP	K	HMG (high mobility group) box	scaffold132.t16	ENOG410PSHY	S	NA
scaffold1.t1462	ENOG410PF95	Q	Sporulation protein SPS19	scaffold132.t17	ENOG410PI5I	O	Tripeptidyl-peptidase
scaffold1.t1463	ENOG410PHCX	G	alpha-glucosidase	scaffold132.t18	ENOG410PI2B	S	Putative glycosyl hydrolase of unknown function (DUF1680)
scaffold1.t1466	ENOG410Q31W	S	NA	scaffold132.t19	ENOG410PT7N	S	Sds3-like
scaffold1.t1467	ENOG410PKNA	S	conserved hypothetical protein	scaffold132.t20	ENOG410PG4C	Q	dienelactone hydrolase
scaffold1.t1469	ENOG410Q0TW	S	GAL4	scaffold132.t21	ENOG410PIU0	Q	actin cytoskeleton organization protein App1
scaffold1.t1470	ENOG410PV3W	G	glycoside hydrolase family 61 protein	scaffold132.t22	ENOG410PND4	S	translocation protein sec72
scaffold1.t1472	ENOG410PHH6	Q	Cytochrome p450	scaffold132.t23	ENOG410PFY4	A	ATP-binding RNA helicase involved in translation initiation. Remodels RNA in response to ADP and ATP concentrations by facilitating disruption, but also formation of RNA duplexes (By similarity)
scaffold1.t1475	ENOG410PT1F	O	FAS1	scaffold132.t24	ENOG410PTE5	S	NA
scaffold1.t1476	ENOG410Q31W	S	NA	scaffold132.t25	ENOG410PTSR	K	GATA zinc finger
scaffold1.t1477	ENOG410PMYF	P	assembly protein	scaffold132.t26	ENOG410PMJI	S	conserved hypothetical protein
scaffold1.t1478	ENOG410Q31W	S	NA	scaffold132.t27	ENOG410PICV	O	DNA-binding protein HGH1
scaffold1.t1479	ENOG410PH0K	Z	chromatin remodeling complex subunit (Arp5)	scaffold132.t28	ENOG410PTW1	S	NA
scaffold1.t1480	ENOG410PFGW	U	(GTP)-binding protein	scaffold132.t29	ENOG410PTW1	S	NA
scaffold1.t1481	ENOG410PN9X	B	Histone methyltransferase that specifically methylates histone H3 to form H3K79me. This methylation is required for telomere silencing and for the pachytene checkpoint during the meiotic cell cycle by allowing the recruitment of RAD9 to double strand breaks. Nucleosomes are preferred as substrate compared to free histones (By similarity)	scaffold132.t31	ENOG410PG4C	Q	dienelactone hydrolase
scaffold1.t1483	ENOG410Q31W	S	NA	scaffold133.t1	ENOG410Q0P2	S	Inherit from opiNOG: zinc finger, HIT-type containing 1
scaffold1.t1486	ENOG410PHCX	G	alpha-glucosidase	scaffold133.t2	ENOG410PGCE	P	MFS phospholipid transporter (Git1)
scaffold1.t1491	ENOG410PQK9	E	haloacid dehalogenase	scaffold133.t3	ENOG410PTFN	O	DSS1/SEM1 family
scaffold1.t1492	ENOG410PI8B	Z	class V myosin	scaffold133.t4	ENOG410PGKD	B	histone deacetylase
scaffold1.t1493	ENOG410PFVY	O	ubiquitin carboxyl-terminal hydrolase	scaffold133.t5	ENOG410PGB1	A	poly(A) RNA export protein
scaffold1.t1494	ENOG410PHA3	O	Heat shock protein	scaffold133.t6	ENOG410PG6G	I	C-5 sterol desaturase
scaffold1.t1495	ENOG410PZY6	S	Contributes to surface hydrophobicity, which is important for processes such as association of hyphae in reproductive structures, dispersal of aerial spores and adhesion of pathogens to host structures	scaffold133.t7	ENOG410PKJ8	E	proline iminopeptidase
scaffold1.t1496	ENOG410PKTP	S	carbohydrate esterase family 16 protein	scaffold133.t8	ENOG410PMRM	S	FAD binding domain-containing protein
scaffold1.t1497	ENOG410PNUF	F	cytosine deaminase	scaffold133.t9	ENOG410PH2P	G	MFS multidrug transporter
scaffold1.t1498	ENOG410PZ51	S	NA	scaffold133.t11	ENOG410PKA0	S	Thaumatin family
scaffold1.t1499	ENOG410PJH7	Q	monooxygenase	scaffold133.t12	ENOG410PH2P	G	MFS multidrug transporter
scaffold1.t1504	ENOG410PHCX	G	alpha-glucosidase	scaffold133.t14	ENOG410Q33Q	S	NA
scaffold1.t1507	ENOG410Q34I	Q	ABC transporter	scaffold133.t15	ENOG410PSNR	S	Inherit from opiNOG: RRM domain protein
scaffold1.t1509	ENOG410PZ51	S	NA	scaffold133.t16	ENOG410PKJP	I	acyl-CoA dehydrogenase
scaffold1.t1510	ENOG410PJH7	Q	monooxygenase	scaffold133.t17	ENOG410Q0RT	S	Outer membrane protein TOM13
scaffold1.t1511	ENOG410PFGF	E	Dehydrogenase	scaffold133.t18	ENOG410Q3AD	S	NA
scaffold1.t1512	ENOG410PJ6X	E	glucose oxidase	scaffold133.t19	ENOG410PHR7	U	Vacuolar morphogenesis protein AvaB
scaffold1.t1514	ENOG410PZ51	S	NA	scaffold133.t20	ENOG410PK9N	A	mRNA export factor MEX67
scaffold1.t1515	ENOG410Q35Q	S	NA	scaffold133.t21	ENOG410Q35W	S	ANK
scaffold1.t1516	ENOG410Q35Q	S	NA	scaffold133.t22	ENOG410Q41V	S	NA
scaffold1.t1517	ENOG410Q33D	L	DEAD/DEAH box helicase	scaffold133.t23	ENOG410PZQH	S	NA
scaffold1.t1518	ENOG410PHCX	G	alpha-glucosidase	scaffold133.t24	ENOG410PHNS	S	endonuclease exonuclease phosphatase family protein
scaffold1.t1519	ENOG410PJH7	Q	monooxygenase	scaffold134.t1	ENOG410QDJD	G	Allantoate permease
scaffold1.t1520	ENOG410PZ51	S	NA	scaffold134.t7	ENOG410Q39C	T	STYKc
scaffold1.t1521	ENOG410PJU0	I	NRPS-like enzyme	scaffold134.t9	ENOG410PJDW	C	reductase complex core protein 2
scaffold1.t1522	ENOG410PTV9	S	NA	scaffold134.t10	ENOG410Q31B	S	Methyltransferase domain
scaffold1.t1523	ENOG410PFGF	E	Dehydrogenase	scaffold134.t11	ENOG410Q3TS	L	Fingers domain of DNA polymerase lambda
scaffold1.t1524	ENOG410PHJA	E	GMC oxidoreductase	scaffold134.t13	ENOG410PIKC	Q	Cytochrome p450
scaffold1.t1525	ENOG410PQFJ	S	NA	scaffold134.t14	ENOG410PIKC	Q	Cytochrome p450
scaffold1.t1526	ENOG410PFD5	T	Oxysterol-binding protein	scaffold134.t17	ENOG410PIKC	Q	Cytochrome p450
scaffold1.t1527	ENOG410PJ0A	C	Nitrite reductase	scaffold134.t18	ENOG410PPB0	S	NA
scaffold1.t1528	ENOG410PKMS	I	Enoyl-CoA hydratase isomerase	scaffold134.t19	ENOG410PTCT	O	Inherit from NOG: glutathione Stransferase
scaffold1.t1530	ENOG410PKMS	I	Enoyl-CoA hydratase isomerase	scaffold134.t22	ENOG410PJG6	Q	Cytochrome p450
scaffold1.t1532	ENOG410Q430	S	NA	scaffold134.t25	ENOG410PGSV	I	acyl-Coenzyme A oxidase
scaffold1.t1533	ENOG410PI8K	O	cysteine protease necessary for autophagy and cytoplasm to vacuole transport (Cvt) (By similarity)	scaffold135.t3	ENOG410PKBR	S	conserved hypothetical protein
scaffold1.t1534	ENOG410Q430	S	NA	scaffold135.t4	ENOG410PGTG	C	NADH flavin oxidoreductase NADH oxidase family protein
scaffold1.t1536	ENOG410PKMS	I	Enoyl-CoA hydratase isomerase	scaffold135.t6	ENOG410PM4G	S	Required for the formation of N(7)-methylguanine at position 46 (m7G46) in tRNA. In the complex, it is required to stabilize and induce conformational change of the catalytic subunit (By similarity)
scaffold1.t1537	ENOG410PJ0A	C	Nitrite reductase	scaffold135.t8	ENOG410PG2D	O	serine peptidase, family S28
scaffold1.t1539	ENOG410Q3XE	S	NA	scaffold135.t9	ENOG410PG1N	G	hydrolase family 47 protein
scaffold1.t1540	ENOG410PGAR	C	mitochondrial	scaffold135.t10	ENOG410PP4X	O	sulfhydryl oxidase
scaffold1.t1544	ENOG410PKMK	I	Phenylacetyl-CoA ligase	scaffold135.t11	ENOG410PT1J	S	Inherit from KOG: zinc finger
scaffold1.t1545	ENOG410PKMK	I	Phenylacetyl-CoA ligase	scaffold135.t12	ENOG410PQJV	K	Paf1
scaffold1.t1546	ENOG410PNIT	G	glycoside hydrolase family 16 protein	scaffold135.t13	ENOG410PRYT	S	Protein of unknown function (DUF2781)
scaffold1.t1547	ENOG410PNIT	G	glycoside hydrolase family 16 protein	scaffold135.t14	ENOG410Q21X	G	Glycosyl hydrolases family 43
scaffold1.t1548	ENOG410QDZF	S	Reverse transcriptase (RNA-dependent DNA polymerase)	scaffold135.t15	ENOG410PXVA	O	aspartic peptidase A1
scaffold1.t1549	ENOG410PY4Q	S	NA	scaffold135.t16	ENOG410PQ7Z	T	Rhomboid family
scaffold1.t1550	ENOG410PMVS	G	Depolymerization of lignin. Catalyzes the C(alpha)- C(beta) cleavage of the propyl side chains of lignin	scaffold135.t17	ENOG410PTM1	S	Putative methyltransferase
scaffold1.t1551	ENOG410PFDJ	F	Urea amidohydrolase	scaffold135.t18	ENOG410Q21X	G	Glycosyl hydrolases family 43
scaffold1.t1552	ENOG410PNIT	G	glycoside hydrolase family 16 protein	scaffold135.t19	ENOG410PM5W	U	Non-classical phosphatidylinositol (PtdIns) transfer protein (PITP), which exhibits PtdIns-binding transfer activity in the absence of detectable PtdCho-binding transfer activity. Regulates PtdIns(4,5)P2 homeostasis at the plasma membrane (By similarity)
scaffold1.t1554	ENOG410PZ38	S	Inherit from NOG: transposon protein	scaffold135.t20	ENOG410Q44X	B	H3
scaffold1.t1556	ENOG410PF98	S	ribosome assembly protein	scaffold135.t21	ENOG410PPJQ	B	Core component of nucleosome. Nucleosomes wrap and compact DNA into chromatin, limiting DNA accessibility to the cellular machineries which require DNA as a template. Histones thereby play a central role in transcription regulation, DNA repair, DNA replication and chromosomal stability. DNA accessibility is regulated via a complex set of post-translational modifications of histones, also called h…
scaffold1.t1557	ENOG410PKMK	I	Phenylacetyl-CoA ligase	scaffold135.t22	ENOG410Q428	S	NA
scaffold1.t1558	ENOG410Q430	S	NA	scaffold135.t23	ENOG410QDQE	T	gtpase activating protein
scaffold1.t1559	ENOG410PK3P	T	phosphatase	scaffold135.t24	ENOG410PFZ2	P	transporter
scaffold1.t1560	ENOG410Q34I	Q	ABC transporter	scaffold135.t28	ENOG410PFWA	J	ATP-binding RNA helicase involved in the biogenesis of 60S ribosomal subunits and is required for the normal formation of 25S and 5.8S rRNAs (By similarity)
scaffold1.t1561	ENOG410PGY4	S	GPR FUN34 family protein	scaffold135.t29	ENOG410PU14	S	Isoprenylcysteine carboxyl methyltransferase (ICMT) family
scaffold1.t1562	ENOG410PP4B	G	conserved hypothetical protein	scaffold136.t3	ENOG410PGU5	I	SacI domain and endonuclease exonuclease phosphatase family protein
scaffold1.t1563	ENOG410PFKN	C	Aldehyde dehydrogenase	scaffold136.t4	ENOG410PGU5	I	SacI domain and endonuclease exonuclease phosphatase family protein
scaffold1.t1564	ENOG410Q430	S	NA	scaffold136.t5	ENOG410PGMT	A	Splicing factor 3A subunit 3
scaffold1.t1567	ENOG410PRMM	Q	short chain dehydrogenase	scaffold136.t6	ENOG410PHSA	A	ATP-dependent RNA helicase involved in 40S ribosomal subunit biogenesis. Required for the processing and cleavage of 35S pre-rRNA at sites A0, A1, and A2, leading to mature 18S rRNA (By similarity)
scaffold1.t1571	ENOG410PYVU	U	Gtr1/RagA G protein conserved region	scaffold136.t8	ENOG410PTQB	U	Inherit from NOG: component of the endoplasmic reticulum- associated degradation (ERAD) pathway (By similarity)
scaffold1.t1572	ENOG410PFGF	E	Dehydrogenase	scaffold136.t9	ENOG410PXS1	S	Phosphatidylethanolamine-binding protein
scaffold1.t1576	ENOG410Q3FD	S	Inherit from euNOG: crinkler (CRN) family protein	scaffold136.t10	ENOG410PP6T	A	pre-mRNA branch site protein p14
scaffold1.t1577	ENOG410PKWZ	L	polymerase	scaffold136.t11	ENOG410PG11	K	DNA-directed RNA Polymerase
scaffold1.t1579	ENOG410PHXQ	A	ribonuclease T2	scaffold136.t12	ENOG410PT2A	S	NA
scaffold1.t1580	ENOG410Q34I	Q	ABC transporter	scaffold136.t13	ENOG410PFPH	H	para-hydroxybenzoate-polyprenyltransferase
scaffold1.t1581	ENOG410PJ6I	Q	Cytochrome p450	scaffold136.t14	ENOG410PFBP	T	Inhibitor
scaffold1.t1582	ENOG410PS1H	O	Proteasome maturation factor UMP1	scaffold136.t15	ENOG410PIPA	S	CCCH zinc finger DNA binding protein
scaffold1.t1584	ENOG410PKWZ	L	polymerase	scaffold136.t16	ENOG410PFEN	G	sugar transporter
scaffold1.t1585	ENOG410PKMK	I	Phenylacetyl-CoA ligase	scaffold136.t17	ENOG410Q390	S	NA
scaffold1.t1589	ENOG410Q3ED	T	other FunK1 protein kinase	scaffold136.t18	ENOG410PKCI	S	NAD binding Rossmann fold oxidoreductase
scaffold1.t1597	ENOG410PRE2	U	Pfam:TBC	scaffold136.t19	ENOG410PZQ5	S	NA
scaffold1.t1599	ENOG410PJ8Q	E	aminopeptidase	scaffold136.t20	ENOG410PFUB	O	The proteasome is a multicatalytic proteinase complex which is characterized by its ability to cleave peptides with Arg, Phe, Tyr, Leu, and Glu adjacent to the leaving group at neutral or slightly basic pH. The proteasome has an ATP-dependent proteolytic activity (By similarity)
scaffold1.t1602	ENOG410PXVA	O	aspartic peptidase A1	scaffold136.t21	ENOG410PI8S	O	proteasome regulatory
scaffold10.t1	ENOG410Q3G2	S	Inherit from NOG: Retrotransposon protein	scaffold136.t22	ENOG410PGK8	O	The proteasome is a multicatalytic proteinase complex which is characterized by its ability to cleave peptides with Arg, Phe, Tyr, Leu, and Glu adjacent to the leaving group at neutral or slightly basic pH. The proteasome has an ATP-dependent proteolytic activity (By similarity)
scaffold10.t2	ENOG410Q45E	S	BTB/POZ domain	scaffold136.t23	ENOG410PISX	S	conserved hypothetical protein
scaffold10.t4	ENOG410PKNH	P	Destroys radicals which are normally produced within the cells and which are toxic to biological systems (By similarity)	scaffold136.t24	ENOG410Q3BD	S	NA
scaffold10.t5	ENOG410PQZP	O	tubulin complex assembly	scaffold136.t25	ENOG410PH8S	S	DUF221 domain protein
scaffold10.t6	ENOG410PF82	U	Vesicle transport V-snare protein	scaffold136.t26	ENOG410PGJ5	Y	nucleoporin nsp1
scaffold10.t10	ENOG410QDNB	S	reverse transcriptase	scaffold136.t27	ENOG410PR2R	Q	Thiopurine S-methyltransferase (TPMT)
scaffold10.t16	ENOG410PTJ4	S	NA	scaffold136.t28	ENOG410PFE6	G	MFS multidrug transporter
scaffold10.t23	ENOG410PR39	L	Helicase conserved C-terminal domain	scaffold137.t1	ENOG410PIER	Q	Cytochrome p450
scaffold10.t27	ENOG410Q0MR	S	NA	scaffold137.t2	ENOG410PGRK	A	U3 small nucleolar RNA-associated protein 5
scaffold10.t28	ENOG410PHH6	Q	Cytochrome p450	scaffold137.t3	ENOG410PGBA	D	Negative regulator of the PHO system
scaffold10.t30	ENOG410PHH6	Q	Cytochrome p450	scaffold137.t4	ENOG410PJBJ	L	formamidopyrimidine-DNA glycosylase
scaffold10.t31	ENOG410PHH6	Q	Cytochrome p450	scaffold137.t7	ENOG410PGHP	T	serine threonine protein kinase
scaffold10.t32	ENOG410Q0MR	S	NA	scaffold137.t10	ENOG410Q3ZD	T	Protein tyrosine kinase
scaffold10.t35	ENOG410PRBC	S	NA	scaffold137.t11	ENOG410PHV6	I	Nonspecific lipid-transfer protein
scaffold10.t36	ENOG410Q3DU	S	NA	scaffold137.t12	ENOG410PQQI	H	Catalyzes the transfer of endogenously produced octanoic acid from octanoyl-acyl-carrier-protein onto the lipoyl domains of lipoate-dependent enzymes. Lipoyl-ACP can also act as a substrate although octanoyl-ACP is likely to be the physiological substrate (By similarity)
scaffold10.t37	ENOG410Q0MR	S	NA	scaffold137.t13	ENOG410PNIT	G	glycoside hydrolase family 16 protein
scaffold10.t39	ENOG410PKXG	E	PHD finger and SET domain protein	scaffold137.t14	ENOG410PQK3	S	NmrA-like family
scaffold10.t40	ENOG410PNK9	S	May be involved in cellular response to stress. Required to maintain mitochondrial DNA (mtDNA) integrity and stability (By similarity)	scaffold137.t15	ENOG410PGSU	O	assembly protein
scaffold10.t41	ENOG410Q45E	S	BTB/POZ domain	scaffold137.t16	ENOG410PUSP	G	Inherit from opiNOG: Glycosyltransferase-like
scaffold10.t42	ENOG410Q3DU	S	NA	scaffold137.t17	ENOG410QE49	D	Involved in mitochondrial fission. Acts as an adapter protein required to form mitochondrial fission complexes. Formation of these complexes is required to promote constriction and fission of the mitochondrial compartment at a late step in mitochondrial division (By similarity)
scaffold10.t43	ENOG410PHH6	Q	Cytochrome p450	scaffold137.t18	ENOG410Q3TW	S	NA
scaffold10.t44	ENOG410PJW1	U	Dynamin family	scaffold137.t19	ENOG410PNUA	O	Hsp90 binding co-chaperone (Sba1)
scaffold10.t45	ENOG410Q3VV	S	NA	scaffold137.t20	ENOG410PQFJ	S	NA
scaffold10.t47	ENOG410PQUF	A	Small nuclear ribonucleoprotein	scaffold137.t21	ENOG410PQFJ	S	NA
scaffold10.t48	ENOG410PN40	C	FMN binding oxidoreductase	scaffold137.t22	ENOG410PV4E	S	Heterokaryon incompatibility protein (HET)
scaffold10.t49	ENOG410Q39F	U	DYNc	scaffold137.t23	ENOG410PISC	E	homoserine kinase
scaffold10.t50	ENOG410PJW1	U	Dynamin family	scaffold137.t24	ENOG410PGYZ	Z	dynein heavy chain
scaffold10.t51	ENOG410PJW1	U	Dynamin family	scaffold137.t25	ENOG410PS8Z	A	Small nuclear ribonucleoprotein
scaffold10.t55	ENOG410Q39F	U	DYNc	scaffold137.t26	ENOG410PRBY	S	mitochondrial genome maintenance protein Mgr2
scaffold10.t56	ENOG410PKP0	S	TAP-like protein	scaffold137.t27	ENOG410PH4Z	S	small glutamine-rich tetratricopeptide repeat-containing protein
scaffold10.t59	ENOG410PIRK	S	GTP-binding protein RHO2	scaffold138.t1	ENOG410PND9	Q	short chain dehydrogenase
scaffold10.t61	ENOG410Q3TN	S	NA	scaffold138.t6	ENOG410PJ3T	G	mono-carboxylate
scaffold10.t63	ENOG410PGPZ	L	to reverse transcriptase	scaffold138.t12	ENOG410Q4HI	S	NA
scaffold10.t65	ENOG410PJ2T	A	WD repeat-containing protein	scaffold138.t16	ENOG410PF8W	E	permease
scaffold10.t67	ENOG410PHHF	G	Pectinolytic enzymes consist of four classes of enzymes pectine lyase, polygalacturonase, pectin methylesterase and rhamnogalacturonase. Hydrolyzes alpha-D-galacturonopyranosyl- (1,2)-alpha-L-rhamnopyranosyl linkages in the backbone of the hairy regions of pectins	scaffold138.t19	ENOG410QDM5	E	permease
scaffold10.t68	ENOG410PV69	S	Podospora anserina S mat genomic DNA chromosome	scaffold138.t20	ENOG410PF8W	E	permease
scaffold10.t70	ENOG410PH2R	O	Secreted metalloproteinase probably acting as a virulence factor (By similarity)	scaffold138.t21	ENOG410PKJS	Z	Microtubule-associated protein RP EB family
scaffold10.t76	ENOG410PFBT	K	transcription initiation factor TFIID	scaffold138.t22	ENOG410Q43Y	S	NA
scaffold10.t77	ENOG410Q372	S	NA	scaffold138.t24	ENOG410PF8Q	M	chitin synthase
scaffold10.t78	ENOG410PXH6	L	Inherit from KOG: transposon protein	scaffold138.t26	ENOG410PJ3T	G	mono-carboxylate
scaffold10.t79	ENOG410PME8	S	Heterokaryon incompatibility protein (HET)	scaffold138.t29	ENOG410PJ3T	G	mono-carboxylate
scaffold10.t80	ENOG410PG34	Q	Cytochrome p450	scaffold138.t30	ENOG410PJ3T	G	mono-carboxylate
scaffold10.t81	ENOG410PKP0	S	TAP-like protein	scaffold138.t31	ENOG410Q3I7	G	Inherit from opiNOG: Mannosidase, beta A, lysosomal
scaffold10.t82	ENOG410PKP0	S	TAP-like protein	scaffold139.t1	ENOG410PIDG	G	beta-hexosaminidase
scaffold10.t83	ENOG410PN33	S	ZnF_C2H2	scaffold139.t2	ENOG410PIDG	G	beta-hexosaminidase
scaffold10.t84	ENOG410PN33	S	ZnF_C2H2	scaffold139.t4	ENOG410PJPI	T	Carotenoid ester lipase
scaffold10.t86	ENOG410PRKG	P	Pro_CA	scaffold139.t5	ENOG410QE6V	E	glutamate dehydrogenase
scaffold10.t87	ENOG410PKP0	S	TAP-like protein	scaffold139.t6	ENOG410PN00	Q	short chain dehydrogenase reductase
scaffold10.t88	ENOG410PKP0	S	TAP-like protein	scaffold139.t7	ENOG410PQPT	O	Required for the import and folding of small cysteine- containing proteins (small Tim) in the mitochondrial intermembrane space (IMS). Forms a redox cycle with ERV1 that involves a disulfide relay system. Precursor proteins to be imported into the IMS are translocated in their reduced form into the mitochondria. The oxidized form of MIA40 forms a transient intermolecular disulfide bridge with the…
scaffold10.t89	ENOG410PTSW	S	NA	scaffold139.t8	ENOG410PJ4I	I	Inherit from COG: Triacylglycerol Lipase
scaffold10.t90	ENOG410Q43P	S	NA	scaffold139.t9	ENOG410PI4J	G	Major Facilitator Superfamily
scaffold10.t91	ENOG410Q36Z	K	Fungal_trans	scaffold139.t10	ENOG410QEFS	S	Major Facilitator Superfamily
scaffold10.t92	ENOG410PKBK	Q	alcohol dehydrogenase	scaffold139.t12	ENOG410PK7U	O	Beta subunit
scaffold10.t96	ENOG410Q39Q	S	NA	scaffold139.t14	ENOG410PN46	S	conserved hypothetical protein
scaffold10.t97	ENOG410PF8M	S	Heterokaryon incompatibility protein (HET)	scaffold139.t17	ENOG410PG4D	D	Cell division control protein
scaffold10.t98	ENOG410PJ40	E	amidohydrolase	scaffold139.t18	ENOG410Q38T	S	NA
scaffold10.t99	ENOG410PRPX	E	Serine hydrolase (FSH1)	scaffold139.t21	ENOG410PQ0V	S	RNA recognition motif. (a.k.a. RRM, RBD, or RNP domain)
scaffold10.t100	ENOG410PS7G	C	Ubiquinol-cytochrome C reductase hinge protein	scaffold139.t22	ENOG410PPJ6	S	IgA Peptidase M64
scaffold10.t103	ENOG410PFRH	G	hydrolase family 76 protein	scaffold139.t24	ENOG410PFM9	Q	Quinone oxidoreductase
scaffold10.t104	ENOG410PI59	O	peptide methionine sulfoxide reductase	scaffold14.t1	ENOG410Q41H	S	NA
scaffold10.t105	ENOG410Q3CZ	S	NA	scaffold14.t2	ENOG410Q4EK	T	other AgaK1 protein kinase
scaffold10.t107	ENOG410PJG6	Q	Cytochrome p450	scaffold14.t3	ENOG410PRUA	S	conserved hypothetical protein
scaffold10.t108	ENOG410PHAG	J	exosome complex exonuclease	scaffold14.t4	ENOG410Q0DZ	S	NA
scaffold10.t109	ENOG410PIW9	S	conserved hypothetical protein	scaffold14.t5	ENOG410PS5J	K	Transcription factor IIA, alpha/beta subunit
scaffold10.t111	ENOG410PZG5	S	NA	scaffold14.t7	ENOG410Q40E	S	Gti1/Pac2 family
scaffold10.t112	ENOG410PRFV	S	Tyrosyl-DNA phosphodiesterase	scaffold14.t8	ENOG410Q40E	S	Gti1/Pac2 family
scaffold10.t113	ENOG410PJU0	I	NRPS-like enzyme	scaffold14.t9	ENOG410Q4B8	S	NA
scaffold10.t114	ENOG410QDJD	G	Allantoate permease	scaffold14.t13	ENOG410PH5V	G	GPI-anchored wall transfer protein 1
scaffold10.t116	ENOG410PGPZ	L	to reverse transcriptase	scaffold14.t14	ENOG410Q3QI	S	NA
scaffold10.t122	ENOG410Q39C	T	STYKc	scaffold14.t16	ENOG410PRUQ	O	CUE domain
scaffold10.t124	ENOG410PJDW	C	reductase complex core protein 2	scaffold14.t17	ENOG410PI4F	S	SET domain-containing protein
scaffold10.t125	ENOG410Q31B	S	Methyltransferase domain	scaffold14.t19	ENOG410PH8I	O	Secreted aspartic endopeptidase that allows assimilation of proteinaceous substrates. Can catalyze hydrolysis of the major structural proteins of basement membrane, elastin, collagen, and laminin
scaffold10.t126	ENOG410Q3TS	L	Fingers domain of DNA polymerase lambda	scaffold14.t20	ENOG410PISN	P	RNA polymerase II transcription elongation factor (Ctr9)
scaffold10.t128	ENOG410PIKC	Q	Cytochrome p450	scaffold14.t21	ENOG410PFFS	B	SAGA complex subunit Ada2
scaffold10.t129	ENOG410PPB0	S	NA	scaffold14.t22	ENOG410PIEF	E	cysteine synthase
scaffold10.t130	ENOG410PJG6	Q	Cytochrome p450	scaffold14.t23	ENOG410PS37	S	Inherit from euNOG: Conserved hypothetical protein
scaffold10.t132	ENOG410PGSV	I	acyl-Coenzyme A oxidase	scaffold14.t25	ENOG410PGE0	J	Cysteinyl-tRNA synthetase
scaffold10.t135	ENOG410Q36Z	K	Fungal_trans	scaffold14.t26	ENOG410PNJ2	T	GAF domain nucleotide-binding protein
scaffold10.t136	ENOG410QDTN	A	RNA-binding La domain protein	scaffold14.t27	ENOG410PJIN	G	Glycolipid transfer protein HET-C2
scaffold10.t137	ENOG410PG2T	S	NA	scaffold14.t28	ENOG410Q40E	S	Gti1/Pac2 family
scaffold10.t138	ENOG410PF89	I	long-chain-fatty-acid--CoA ligase	scaffold14.t29	ENOG410PKF8	M	Nucleotidyl transferase
scaffold10.t139	ENOG410PQP0	S	Pfam:HPC2	scaffold14.t30	ENOG410PQZ4	K	bZIP transcription factor
scaffold10.t141	ENOG410PGSV	I	acyl-Coenzyme A oxidase	scaffold14.t31	ENOG410PJWC	A	factor cwc24
scaffold10.t145	ENOG410PIJ1	S	NA	scaffold14.t33	ENOG410PG4N	T	serine threonine-protein phosphatase
scaffold10.t147	ENOG410PVHV	S	glycoside hydrolase family 79 protein	scaffold14.t34	ENOG410PRM6	S	CRAL/TRIO domain
scaffold10.t151	ENOG410PGAH	S	NA	scaffold14.t36	ENOG410PGJ2	L	NADH pyrophosphatase
scaffold10.t152	ENOG410PJBY	C	Monosaccharide transporter	scaffold14.t38	ENOG410PG0F	C	carrier protein
scaffold10.t153	ENOG410PRP9	K	ZnF_GATA	scaffold14.t39	ENOG410PJGU	J	Translation initiation factor 2
scaffold10.t155	ENOG410PIJ1	S	NA	scaffold14.t40	ENOG410PNMI	O	Eukaryotic aspartyl protease
scaffold10.t156	ENOG410Q3BQ	S	NA	scaffold14.t41	ENOG410PRNQ	Z	ER to Golgi transport-related protein
scaffold10.t157	ENOG410PG6X	P	P-type ATPase	scaffold14.t42	ENOG410PRXJ	J	ribosomal protein L34
scaffold10.t158	ENOG410Q0YQ	S	May act as a negative regulator of salt tolerance (By similarity)	scaffold14.t43	ENOG410PPKM	G	NA
scaffold10.t159	ENOG410PVHV	S	glycoside hydrolase family 79 protein	scaffold14.t44	ENOG410PV5E	E	Proline racemase
scaffold10.t160	ENOG410PVHV	S	glycoside hydrolase family 79 protein	scaffold14.t45	ENOG410PTR6	S	NA
scaffold10.t161	ENOG410PVHV	S	glycoside hydrolase family 79 protein	scaffold14.t46	ENOG410PGWD	J	Component of the eukaryotic translation initiation factor 3 (eIF-3) complex, which is involved in protein synthesis and, together with other initiation factors, stimulates binding of mRNA and methionyl-tRNAi to the 40S ribosome (By similarity)
scaffold10.t163	ENOG410PGPZ	L	to reverse transcriptase	scaffold14.t47	ENOG410PGA5	J	Translation initiation factor
scaffold10.t165	ENOG410PGPZ	L	to reverse transcriptase	scaffold14.t48	ENOG410PHHF	G	Pectinolytic enzymes consist of four classes of enzymes pectine lyase, polygalacturonase, pectin methylesterase and rhamnogalacturonase. Hydrolyzes alpha-D-galacturonopyranosyl- (1,2)-alpha-L-rhamnopyranosyl linkages in the backbone of the hairy regions of pectins
scaffold10.t166	ENOG410PGPZ	L	to reverse transcriptase	scaffold14.t49	ENOG410PHHF	G	Pectinolytic enzymes consist of four classes of enzymes pectine lyase, polygalacturonase, pectin methylesterase and rhamnogalacturonase. Hydrolyzes alpha-D-galacturonopyranosyl- (1,2)-alpha-L-rhamnopyranosyl linkages in the backbone of the hairy regions of pectins
scaffold10.t168	ENOG410PGPZ	L	to reverse transcriptase	scaffold14.t50	ENOG410PF80	T	serine threonine protein kinase
scaffold10.t171	ENOG410PGTG	C	NADH flavin oxidoreductase NADH oxidase family protein	scaffold14.t51	ENOG410PG9D	P	Catalyzes the synthesis of activated sulfate (By similarity)
scaffold10.t172	ENOG410Q4B7	S	NA	scaffold14.t52	ENOG410Q0FS	S	NA
scaffold10.t173	ENOG410PTY1	S	Pfam:Drmip_Hesp	scaffold14.t53	ENOG410PFT5	L	AAA family ATPase
scaffold10.t174	ENOG410PZKP	S	NA	scaffold14.t54	ENOG410PNTW	B	Histone-lysine N-methyltransferase
scaffold10.t175	ENOG410PKC4	G	Oxalate decarboxylase	scaffold14.t55	ENOG410Q3WR	J	Ribosomal protein S17
scaffold10.t176	ENOG410PH8Q	J	elongation factor 1 gamma domain-containing protein	scaffold14.t56	ENOG410PQZP	O	tubulin complex assembly
scaffold10.t177	ENOG410PH8P	S	palmitoyltransferase	scaffold14.t57	ENOG410PF82	U	Vesicle transport V-snare protein
scaffold10.t179	ENOG410PZKP	S	NA	scaffold14.t58	ENOG410PMFE	G	Glycoside hydrolase family 61
scaffold10.t181	ENOG410PSY9	S	Inherit from opiNOG: AlkB, alkylation repair homolog 6 (E. coli)	scaffold14.t59	ENOG410PR2V	S	Protein of unknown function (DUF1168)
scaffold10.t182	ENOG410PGYB	B	SET domain-containing protein 5	scaffold14.t60	ENOG410PJ4S	J	Ribosome biogenesis protein nsa-2
scaffold10.t183	ENOG410PZ1A	S	NA	scaffold14.t61	ENOG410PJZA	U	golgi membrane protein
scaffold10.t184	ENOG410Q3IA	S	NA	scaffold14.t62	ENOG410PG3A	S	fermentation associated protein
scaffold10.t186	ENOG410Q12D	T	Abscisic acid G-protein coupled receptor	scaffold14.t63	ENOG410Q3Q6	S	NA
scaffold10.t187	ENOG410QDAH	G	Inherit from euNOG: Major Facilitator Superfamily	scaffold14.t64	ENOG410PHKY	Q	Carbohydrate esterase family 9 protein
scaffold10.t188	ENOG410PFFF	E	Aspartokinase	scaffold14.t65	ENOG410PI10	E	arginine N-methyltransferase 2
scaffold10.t189	ENOG410PNSV	K	DNA Binding protein	scaffold14.t67	ENOG410PNSF	U	Transport protein particle subunit bet5
scaffold10.t190	ENOG410Q37U	G	NA	scaffold14.t68	ENOG410PH3Y	G	MFS multidrug transporter
scaffold10.t191	ENOG410Q3VU	S	NA	scaffold14.t69	ENOG410PMG5	S	Inherit from COG: Hydrolase
scaffold10.t193	ENOG410Q31Q	D	WD domain, G-beta repeat	scaffold14.t70	ENOG410PG2X	B	SNF2 family helicase ATPase
scaffold10.t194	ENOG410PQR7	S	NA	scaffold14.t71	ENOG410PQMQ	C	Mitochondrial carrier protein
scaffold10.t195	ENOG410PFG8	K	Elongation factor	scaffold14.t72	ENOG410Q3ES	K	Inherit from NOG: Transcriptional inhibitor with a significantly increased number of target genes in response to oleate (By similarity)
scaffold10.t198	ENOG410Q37U	G	NA	scaffold14.t73	ENOG410PHGA	A	splicing factor U2AF
scaffold10.t200	ENOG410PHTQ	Q	alcohol dehydrogenase	scaffold14.t74	ENOG410PR2I	G	Involved in protein N-glycosylation. Essential for the second step of the dolichol-linked oligosaccharide pathway. Anchors the catalytic subunit alg13 to the ER
scaffold10.t201	ENOG410QDAH	G	Inherit from euNOG: Major Facilitator Superfamily	scaffold14.t75	ENOG410PG1F	D	Anaphase-promoting complex subunit
scaffold10.t202	ENOG410PHYC	P	Sodium hydrogen exchanger	scaffold14.t77	ENOG410QE98	S	Fungal_trans
scaffold10.t203	ENOG410PHTQ	Q	alcohol dehydrogenase	scaffold14.t78	ENOG410PPXV	S	protein FMP21, mitochondrial
scaffold10.t204	ENOG410PT3G	S	NA	scaffold14.t79	ENOG410QE92	U	Reduced viability upon starvation protein 161
scaffold10.t205	ENOG410QDZ9	L	NA	scaffold14.t82	ENOG410PFGI	U	Endosomal integral membrane protein
scaffold10.t206	ENOG410QDZF	S	Reverse transcriptase (RNA-dependent DNA polymerase)	scaffold14.t83	ENOG410PH73	J	tyrosyl-tRNA synthetase
scaffold10.t208	ENOG410PQ17	S	conserved hypothetical protein	scaffold14.t84	ENOG410PHFC	A	Exchanges the guanine residue with 7-aminomethyl-7- deazaguanine in tRNAs with GU(N) anticodons (tRNA-Asp, -Asn, -His and -Tyr). After this exchange, a cyclopentendiol moiety is attached to the 7-aminomethyl group of 7-deazaguanine, resulting in the hypermodified nucleoside queuosine (Q) (7-(((4,5-cis- dihydroxy-2-cyclopenten-1-yl)amino)methyl)-7-deazaguanosine) (By similarity)
scaffold10.t209	ENOG410PGAM	U	Mitochondrial export translocase Oxa1	scaffold14.t85	ENOG410PHMJ	J	ATP-binding RNA helicase involved in the biogenesis of 60S ribosomal subunits and is required for the normal formation of 25S and 5.8S rRNAs (By similarity)
scaffold10.t211	ENOG410PHTQ	Q	alcohol dehydrogenase	scaffold14.t86	ENOG410PIP0	G	transporter
scaffold10.t213	ENOG410PFFD	I	Catalyzes the first step in the conversion of phosphatidylethanolamine to phosphatidylcholine during the methylation pathway of phosphatidylcholine biosynthesis (By similarity)	scaffold14.t87	ENOG410Q3D2	S	NA
scaffold10.t218	ENOG410PYY6	S	NA	scaffold14.t88	ENOG410PJYW	G	tyrosinase
scaffold10.t219	ENOG410Q31Q	D	WD domain, G-beta repeat	scaffold14.t89	ENOG410Q3EG	S	NA
scaffold10.t220	ENOG410PQ2R	S	Peroxidase, family 2	scaffold14.t90	ENOG410PIP4	U	intracellular protein transport protein
scaffold10.t221	ENOG410Q4E7	L	NUDIX domain	scaffold14.t91	ENOG410Q4CS	S	Uncharacterized conserved protein (DUF2367)
scaffold10.t223	ENOG410PGAH	S	NA	scaffold14.t92	ENOG410PP6F	Q	Oxidoreductase, 2OG-Fe(II) oxygenase family
scaffold10.t224	ENOG410PGAH	S	NA	scaffold140.t1	ENOG410PGC0	T	NADPH oxidase regulator NoxR
scaffold10.t225	ENOG410PHVB	E	ornithine aminotransferase	scaffold140.t2	ENOG410PT3Z	S	Inherit from NOG: Conserved hypothetical, protein
scaffold10.t226	ENOG410Q3CT	S	Fungal Zn(2)-Cys(6) binuclear cluster domain	scaffold140.t3	ENOG410PS8P	S	NA
scaffold10.t227	ENOG410Q3ZP	S	NA	scaffold140.t4	ENOG410PN03	S	Aldo/keto reductase family
scaffold10.t228	ENOG410PTSY	S	NA	scaffold140.t5	ENOG410PPGZ	G	Glycosyl hydrolases family 18
scaffold10.t229	ENOG410QD6V	K	Functions as a nucleotide exchange factor (NEF) for Hsp70 chaperones which accelerates the release of ADP. Required for fully efficient Hsp70-mediated folding of proteins (By similarity)	scaffold140.t6	ENOG410PJVJ	G	Glucan 1,3-beta-glucosidase
scaffold10.t230	ENOG410PQHB	S	vacuole protein	scaffold140.t7	ENOG410PKFK	S	Phosphotransferase enzyme family
scaffold10.t232	ENOG410PR4C	S	NA	scaffold140.t9	ENOG410PJ4Z	T	gtp binding protein
scaffold10.t233	ENOG410PHIS	S	Glutaminase	scaffold140.t10	ENOG410PI65	G	NADH kinase
scaffold10.t234	ENOG410PI2N	B	Histone chaperone that facilitates histone deposition and histone exchange and removal during nucleosome assembly and disassembly	scaffold140.t13	ENOG410PSPE	S	NA
scaffold10.t235	ENOG410Q3GG	S	NA	scaffold140.t14	ENOG410QE8C	P	phospholipid-transporting ATPase
scaffold10.t236	ENOG410PMRH	G	Xylan 1,4-beta-xylosidase involved in the hydrolysis of xylan, a major structural heterogeneous polysaccharide found in plant biomass representing the second most abundant polysaccharide in the biosphere, after cellulose	scaffold140.t15	ENOG410Q39F	U	DYNc
scaffold10.t237	ENOG410PMRH	G	Xylan 1,4-beta-xylosidase involved in the hydrolysis of xylan, a major structural heterogeneous polysaccharide found in plant biomass representing the second most abundant polysaccharide in the biosphere, after cellulose	scaffold140.t16	ENOG410PU6Z	S	NA
scaffold10.t238	ENOG410PKND	S	UPF0261 domain protein	scaffold140.t18	ENOG410PQF4	S	NA
scaffold10.t239	ENOG410PNRH	O	ubiquitin conjugating enzyme	scaffold140.t19	ENOG410PG2S	S	ABC1 domain protein
scaffold10.t240	ENOG410PFXJ	I	acyl-CoA thioester hydrolase	scaffold140.t20	ENOG410PK5B	S	cell polarity protein
scaffold10.t242	ENOG410PH5U	O	Glucose-regulated protein	scaffold140.t22	ENOG410PKPS	C	salicylate hydroxylase
scaffold10.t243	ENOG410PNPA	S	acetyltransferase	scaffold141.t3	ENOG410Q31W	S	NA
scaffold10.t244	ENOG410Q0WY	U	Protein of unknown function (DUF3414)	scaffold141.t4	ENOG410PME8	S	Heterokaryon incompatibility protein (HET)
scaffold10.t245	ENOG410PHP2	U	golgi traffic protein SFT2	scaffold141.t5	ENOG410PJV4	S	TAP-like protein
scaffold10.t246	ENOG410PK13	G	glycoside hydrolase family 55 protein	scaffold141.t6	ENOG410PJV4	S	TAP-like protein
scaffold10.t247	ENOG410PMRH	G	Xylan 1,4-beta-xylosidase involved in the hydrolysis of xylan, a major structural heterogeneous polysaccharide found in plant biomass representing the second most abundant polysaccharide in the biosphere, after cellulose	scaffold141.t7	ENOG410PJV4	S	TAP-like protein
scaffold10.t248	ENOG410PG3S	K	DNA-directed RNA Polymerase	scaffold141.t8	ENOG410PQAN	S	NA
scaffold10.t249	ENOG410PHRU	O	ubiquitin-conjugating enzyme	scaffold141.t9	ENOG410PMQQ	U	Involved in cytoplasm to vacuole transport (Cvt) and autophagy vesicles formation. May be required for atg8 association to the vesicle membranes (By similarity)
scaffold10.t250	ENOG410PHKJ	V	D-arabinono-1,4-lactone oxidase	scaffold141.t10	ENOG410PNAF	S	DUF218 domain protein
scaffold10.t251	ENOG410PH37	O	HSP70 family	scaffold141.t11	ENOG410PR84	M	Ankyrin repeat
scaffold10.t252	ENOG410Q3IM	S	NA	scaffold141.t12	ENOG410PJV4	S	TAP-like protein
scaffold10.t253	ENOG410PH1G	J	nucleolar complex protein	scaffold141.t13	ENOG410PFIW	Q	Quinone oxidoreductase
scaffold10.t255	ENOG410PFV8	E	Permease	scaffold141.t14	ENOG410PU0N	S	NA
scaffold10.t257	ENOG410PMKC	T	TKL LISK LISK-DD1 protein kinase	scaffold141.t15	ENOG410Q3A1	S	Eukaryotic aspartyl protease
scaffold10.t258	ENOG410PJ87	K	Transcription factor	scaffold141.t16	ENOG410Q3A1	S	Eukaryotic aspartyl protease
scaffold10.t259	ENOG410PFHQ	I	Polyphosphoinositide phosphatase	scaffold141.t17	ENOG410Q31W	S	NA
scaffold10.t260	ENOG410PTV9	S	NA	scaffold141.t18	ENOG410Q33J	S	NA
scaffold10.t262	ENOG410PJ7K	O	ATP-dependent serine protease that mediates the selective degradation of misfolded and unassembled polypeptides in the peroxisomal matrix. Necessary for type 2 peroxisome targeting signal (PTS2)-containing protein processing and facilitates peroxisome matrix protein import (By similarity)	scaffold141.t19	ENOG410PGVJ	E	Asparaginase
scaffold10.t263	ENOG410PIW0	Z	Involved in the partitioning of the mitochondrial organelle and mitochondrial DNA (mtDNA) inheritance (By similarity)	scaffold141.t20	ENOG410Q31W	S	NA
scaffold10.t264	ENOG410PFXU	S	DUF89 domain protein	scaffold141.t21	ENOG410Q33J	S	NA
scaffold10.t265	ENOG410PRVQ	S	NA	scaffold142.t1	ENOG410PH0K	Z	chromatin remodeling complex subunit (Arp5)
scaffold10.t266	ENOG410PFXU	S	DUF89 domain protein	scaffold142.t2	ENOG410PFGW	U	(GTP)-binding protein
scaffold10.t267	ENOG410PIW0	Z	Involved in the partitioning of the mitochondrial organelle and mitochondrial DNA (mtDNA) inheritance (By similarity)	scaffold142.t3	ENOG410PN9X	B	Histone methyltransferase that specifically methylates histone H3 to form H3K79me. This methylation is required for telomere silencing and for the pachytene checkpoint during the meiotic cell cycle by allowing the recruitment of RAD9 to double strand breaks. Nucleosomes are preferred as substrate compared to free histones (By similarity)
scaffold10.t268	ENOG410PJ7K	O	ATP-dependent serine protease that mediates the selective degradation of misfolded and unassembled polypeptides in the peroxisomal matrix. Necessary for type 2 peroxisome targeting signal (PTS2)-containing protein processing and facilitates peroxisome matrix protein import (By similarity)	scaffold142.t4	ENOG410Q31W	S	NA
scaffold10.t270	ENOG410PIPU	A	heterogeneous nuclear ribonucleoprotein HRP1	scaffold142.t6	ENOG410Q31W	S	NA
scaffold10.t271	ENOG410PI9N	S	HEAT repeat protein	scaffold142.t9	ENOG410PU79	S	Inherit from opiNOG: Tetratricopeptide repeat and ankyrin repeat containing 1
scaffold10.t272	ENOG410PIK5	D	Cid1 family poly A polymerase	scaffold142.t10	ENOG410PU79	S	Inherit from opiNOG: Tetratricopeptide repeat and ankyrin repeat containing 1
scaffold10.t273	ENOG410PRPX	E	Serine hydrolase (FSH1)	scaffold142.t11	ENOG410Q0Z2	D	N terminus of Rad21 / Rec8 like protein
scaffold10.t274	ENOG410PJ40	E	amidohydrolase	scaffold142.t12	ENOG410PJT2	V	NADPH-dependent methylglyoxal reductase GRE2
scaffold10.t275	ENOG410PRXI	O	cell cycle control protein	scaffold143.t4	ENOG410PR8Y	S	Pyridine nucleotide-disulphide oxidoreductase
scaffold10.t276	ENOG410PMQ1	S	NA	scaffold143.t5	ENOG410PHF4	O	The proteasome is a multicatalytic proteinase complex which is characterized by its ability to cleave peptides with Arg, Phe, Tyr, Leu, and Glu adjacent to the leaving group at neutral or slightly basic pH. The proteasome has an ATP-dependent proteolytic activity (By similarity)
scaffold10.t277	ENOG410Q10E	K	Inherit from opiNOG: transcription initiation factor	scaffold143.t6	ENOG410PK65	S	NA
scaffold10.t278	ENOG410PHHT	A	Regulatory subunit of the poly(A)-nuclease (PAN) deadenylation complex involved in cytoplasmic mRNA turnover. PAN specifically shortens poly(A) tails of RNA when the poly(A) stretch is bound by polyadenylate-binding protein pab1. Deadenylation of the 3'-tail to a length that is too short to bind pab1 induces mRNA decay. May also be involved in post- transcriptional maturation of mRNA poly(A) tail…	scaffold143.t8	ENOG410PUUD	C	Aldo/keto reductase family
scaffold10.t281	ENOG410QE0J	S	XPG I-region	scaffold143.t9	ENOG410PK6Z	Q	Cytochrome p450
scaffold10.t282	ENOG410PRY2	C	Cytochrome c oxidase assembly protein cox19	scaffold143.t10	ENOG410Q3SE	S	ANK
scaffold10.t284	ENOG410PK6C	S	Amidohydrolase family	scaffold143.t12	ENOG410PQ3X	T	HIT family protein 1
scaffold10.t286	ENOG410PRH8	A	U6 snRNA-associated Sm-like protein LSm7	scaffold143.t13	ENOG410Q375	S	Fungal domain of unknown function (DUF1750)
scaffold10.t287	ENOG410PNRZ	V	DSPc	scaffold143.t14	ENOG410PIK2	O	Pro-kuma_activ
scaffold10.t288	ENOG410PFMJ	S	CUE domain	scaffold143.t15	ENOG410PPBS	S	NA
scaffold10.t289	ENOG410PSW3	S	ZnF_RBZ	scaffold143.t17	ENOG410Q43P	S	NA
scaffold10.t290	ENOG410PG9I	E	Stereospecific condensation of phosphoenolpyruvate (PEP) and D-erythrose-4-phosphate (E4P) giving rise to 3-deoxy-D- arabino-heptulosonate-7-phosphate (DAHP) (By similarity)	scaffold143.t19	ENOG410PGT9	C	Aldehyde dehydrogenase
scaffold10.t291	ENOG410PGIC	S	pre-RNA processing PIH1/Nop17	scaffold143.t20	ENOG410Q3HU	S	NA
scaffold10.t293	ENOG410PMXH	J	Translation initiation factor	scaffold144.t1	ENOG410Q4DE	S	NA
scaffold10.t295	ENOG410Q316	S	Bromodomain associated	scaffold144.t3	ENOG410Q3S3	S	NA
scaffold10.t296	ENOG410PHWJ	I	Cholinephosphate cytidylyltransferase	scaffold144.t5	ENOG410PFTW	G	transporter
scaffold10.t297	ENOG410PGPZ	L	to reverse transcriptase	scaffold144.t6	ENOG410PS21	O	Glutathione S-transferase
scaffold10.t298	ENOG410PGPZ	L	to reverse transcriptase	scaffold144.t7	ENOG410PFTW	G	transporter
scaffold10.t301	ENOG410Q319	S	NA	scaffold144.t8	ENOG410Q37U	G	NA
scaffold10.t303	ENOG410PGPZ	L	to reverse transcriptase	scaffold144.t9	ENOG410PKNC	C	transporter arg-13
scaffold10.t304	ENOG410PFJ4	S	C2 domain protein	scaffold144.t10	ENOG410PSJD	J	Ribosome recycling factor
scaffold10.t305	ENOG410PGJI	M	mitochondrial outer membrane	scaffold144.t12	ENOG410QE9M	O	IBR domain
scaffold10.t306	ENOG410PS3C	U	Ran-binding protein	scaffold144.t13	ENOG410PNF8	O	glutathione s-transferase
scaffold10.t307	ENOG410PRCI	C	Complex 1 protein (LYR family)	scaffold144.t14	ENOG410Q31U	S	NA
scaffold10.t308	ENOG410PX0I	S	Casein kinase substrate phosphoprotein PP28	scaffold144.t15	ENOG410PG05	H	adenosylhomocysteinase
scaffold10.t310	ENOG410PRP0	S	RNA recognition motif. (a.k.a. RRM, RBD, or RNP domain)	scaffold144.t16	ENOG410PYFY	S	NA
scaffold10.t311	ENOG410PK6K	O	RING finger	scaffold144.t17	ENOG410PXSQ	Q	short chain dehydrogenase
scaffold10.t312	ENOG410PFEJ	J	Translation initiation factor	scaffold144.t19	ENOG410PFTW	G	transporter
scaffold10.t314	ENOG410Q3SY	S	NA	scaffold144.t21	ENOG410PSMY	S	Pfam:UPF0057
scaffold10.t315	ENOG410PR33	S	Protein of unknown function (DUF1365)	scaffold144.t23	ENOG410PF86	L	DNA mismatch repair protein Msh2
scaffold10.t316	ENOG410PGE5	C	aconitate hydratase	scaffold145.t1	ENOG410PIQE	O	A-pheromone processing metallopeptidase Ste23
scaffold10.t317	ENOG410QDPU	T	RasGEF N-terminal motif	scaffold145.t3	ENOG410Q33J	S	NA
scaffold10.t319	ENOG410Q446	S	NA	scaffold145.t4	ENOG410Q08B	S	NA
scaffold10.t320	ENOG410PHR2	E	GMC oxidoreductase	scaffold145.t5	ENOG410PFU0	O	Vacuolar carboxypeptidase involved in degradation of small peptides. Digests preferentially peptides containing an aliphatic or hydrophobic residue in P1' position, as well as methionine, leucine or phenylalanine in P1 position of ester substrate (By similarity)
scaffold10.t321	ENOG410Q446	S	NA	scaffold145.t6	ENOG410PJKJ	G	Glycoside hydrolase family 95 protein
scaffold10.t324	ENOG410PITZ	K	RNA Polymerase I	scaffold145.t7	ENOG410Q3FN	S	NA
scaffold10.t325	ENOG410PGM7	K	Histone methyltransferase that methylates histone H3 to form H3K36me. Involved in transcription elongation as well as in transcription repression	scaffold145.t9	ENOG410PGEA	D	DNA. Replication
scaffold10.t329	ENOG410Q5Y4	S	Terpene synthase family, metal binding domain	scaffold145.t10	ENOG410PFVA	O	Ubiquitin-activating enzyme
scaffold10.t330	ENOG410Q5Y4	S	Terpene synthase family, metal binding domain	scaffold145.t11	ENOG410PGR3	G	glycoside hydrolase family 16 protein
scaffold10.t331	ENOG410QE50	Q	nonribosomal peptide synthetase 12	scaffold145.t12	ENOG410PK3E	S	conserved hypothetical protein
scaffold10.t333	ENOG410PFH1	J	Involved in nucleolar processing of pre-18S ribosomal RNA. Involved in ribosome biosynthesis (By similarity)	scaffold145.t13	ENOG410Q320	S	BTB/POZ domain
scaffold10.t334	ENOG410PFH1	J	Involved in nucleolar processing of pre-18S ribosomal RNA. Involved in ribosome biosynthesis (By similarity)	scaffold145.t14	ENOG410PG86	I	polyketide synthase
scaffold10.t335	ENOG410PFV8	E	Permease	scaffold145.t16	ENOG410PFTW	G	transporter
scaffold10.t336	ENOG410PGTG	C	NADH flavin oxidoreductase NADH oxidase family protein	scaffold145.t18	ENOG410PKSR	E	Catalyzes the oxidative ring opening of 3- hydroxyanthranilate to 2-amino-3-carboxymuconate semialdehyde, which spontaneously cyclizes to quinolinate (By similarity)
scaffold10.t337	ENOG410PJ4P	E	K04486 histidinol-phosphatase (PHP family) EC 3.1.3.15	scaffold145.t19	ENOG410PFQ2	L	cell cycle checkpoint protein RAD17
scaffold10.t338	ENOG410PFAS	E	Alcohol oxidase	scaffold145.t20	ENOG410PFEM	J	threonyl-trna synthetase
scaffold10.t339	ENOG410Q3E8	T	STYKc	scaffold146.t1	ENOG410PSZB	S	NA
scaffold10.t340	ENOG410PKP4	S	oxidoreductase, zinc-binding dehydrogenase family	scaffold146.t2	ENOG410PRS2	S	Cation efflux family
scaffold10.t342	ENOG410PF9K	G	glyceraldehyde-3-phosphate dehydrogenase	scaffold146.t3	ENOG410Q473	S	NA
scaffold10.t343	ENOG410QDPU	T	RasGEF N-terminal motif	scaffold146.t5	ENOG410Q0RJ	I	PAP2 superfamily
scaffold10.t344	ENOG410Q446	S	NA	scaffold146.t6	ENOG410Q109	S	Surfeit locus protein 6
scaffold10.t346	ENOG410PHR2	E	GMC oxidoreductase	scaffold146.t7	ENOG410PFUQ	O	PPIases accelerate the folding of proteins. It catalyzes the cis-trans isomerization of proline imidic peptide bonds in oligopeptides. Acts as a regulatory subunit for PP2A-like phosphatases modulating their activity or substrate specificity, probably by inducing a conformational change in the catalytic subunit, a direct target of the PPIase. Can reactivate inactive phosphatase PP2A-phosphatase m…
scaffold10.t348	ENOG410PHH6	Q	Cytochrome p450	scaffold146.t9	ENOG410PGKJ	Q	Multidrug resistance protein
scaffold10.t350	ENOG410PGVS	C	oxidoreductase, zinc-binding dehydrogenase family	scaffold146.t12	ENOG410PHK0	Q	Multicopper oxidase
scaffold10.t351	ENOG410Q11U	C	Inherit from KOG: alcohol dehydrogenase	scaffold146.t13	ENOG410PFHC	M	Chitin Synthase
scaffold10.t352	ENOG410PFJ4	S	C2 domain protein	scaffold146.t14	ENOG410PJG6	Q	Cytochrome p450
scaffold10.t354	ENOG410Q3S8	S	NA	scaffold146.t15	ENOG410PJG6	Q	Cytochrome p450
scaffold10.t355	ENOG410PSHP	S	NA	scaffold146.t17	ENOG410QBWQ	G	Sugar (and other) transporter
scaffold10.t357	ENOG410PH5A	S	transmembrane transport	scaffold147.t1	ENOG410PHW5	L	Origin recognition complex subunit
scaffold10.t358	ENOG410PYVZ	S	Inherit from NOG: Polyketide cyclase / dehydrase and lipid transport	scaffold147.t3	ENOG410PMFA	S	Fungal specific transcription factor domain
scaffold10.t359	ENOG410PFF0	O	Heat shock protein	scaffold147.t4	ENOG410PI77	S	conserved hypothetical protein
scaffold10.t360	ENOG410Q8N4	G	Major Facilitator Superfamily	scaffold147.t8	ENOG410PNYK	J	40s ribosomal protein
scaffold10.t361	ENOG410PFIU	E	Amino acid permease	scaffold147.t9	ENOG410Q0R1	S	Leucine Rich Repeat
scaffold10.t362	ENOG410PJXJ	S	RTA1 domain protein	scaffold147.t10	ENOG410PFX8	Q	Performs an essential function in the generation of cytoplasmic iron-sulfur proteins by mediating export of Fe S cluster precursors from the mitochondrion
scaffold10.t364	ENOG410PMVA	S	Peptidase A4 family	scaffold147.t16	ENOG410PH4A	G	Arabinan endo-1,5-alpha-L-arabinosidase
scaffold10.t366	ENOG410Q3S8	S	NA	scaffold147.t17	ENOG410PH4A	G	Arabinan endo-1,5-alpha-L-arabinosidase
scaffold10.t367	ENOG410PJXJ	S	RTA1 domain protein	scaffold147.t18	ENOG410PF8M	S	Heterokaryon incompatibility protein (HET)
scaffold10.t368	ENOG410PQ90	S	NA	scaffold147.t19	ENOG410Q3VT	S	HYDRO
scaffold10.t369	ENOG410PPGZ	G	Glycosyl hydrolases family 18	scaffold147.t21	ENOG410Q3DU	S	NA
scaffold10.t370	ENOG410Q0XY	S	Putative stress-responsive nuclear envelope protein	scaffold148.t4	ENOG410Q3DU	S	NA
scaffold10.t371	ENOG410PPGZ	G	Glycosyl hydrolases family 18	scaffold148.t5	ENOG410QE3C	U	Siderophore iron transporter
scaffold10.t372	ENOG410PITP	O	ubiquitin carboxyl-terminal hydrolase	scaffold148.t6	ENOG410Q4GY	S	NA
scaffold10.t373	ENOG410PH90	V	BAP31 domain protein	scaffold148.t7	ENOG410PTUG	S	NA
scaffold10.t375	ENOG410Q31I	S	NA	scaffold148.t8	ENOG410PM2G	O	PPIases accelerate the folding of proteins (By similarity)
scaffold10.t376	ENOG410PNT9	J	defective in cullin neddylation protein 1	scaffold148.t9	ENOG410PHKY	Q	Carbohydrate esterase family 9 protein
scaffold10.t379	ENOG410PGVD	S	TIM-barrel enzyme family protein	scaffold148.t10	ENOG410QE3C	U	Siderophore iron transporter
scaffold10.t380	ENOG410Q3CQ	S	NA	scaffold148.t14	ENOG410PHEE	J	60S ribosomal protein L8
scaffold10.t382	ENOG410PHS6	K	karyogamy protein KAR4	scaffold148.t17	ENOG410PHKY	Q	Carbohydrate esterase family 9 protein
scaffold10.t384	ENOG410PGPZ	L	to reverse transcriptase	scaffold148.t18	ENOG410PHH6	Q	Cytochrome p450
scaffold10.t385	ENOG410PHTJ	L	DNA excision repair protein	scaffold149.t3	ENOG410QDM9	J	Eukaryotic translation initiation factor 4G1
scaffold10.t386	ENOG410PH58	T	Oxysterol binding protein	scaffold149.t4	ENOG410PFA0	O	Heat shock protein
scaffold10.t387	ENOG410PGGF	J	Leucyl-tRNA synthetase	scaffold149.t5	ENOG410PHRI	I	phosphotransferase enzyme family domain protein
scaffold10.t388	ENOG410PJ5A	U	Cell surface receptor MFS transporter	scaffold149.t6	ENOG410PQDK	U	Mitochondrial import inner membrane translocase subunit tim22
scaffold10.t389	ENOG410PF9K	G	glyceraldehyde-3-phosphate dehydrogenase	scaffold149.t7	ENOG410PKRD	O	Methylates the carboxyl group of the C-terminal leucine residue of protein phosphatase 2A catalytic subunits to form alpha-leucine ester residues
scaffold10.t390	ENOG410PFT9	G	acid phosphatase	scaffold149.t8	ENOG410PMK3	S	Putative methyltransferase
scaffold10.t391	ENOG410PFT9	G	acid phosphatase	scaffold149.t9	ENOG410PMJ4	Z	dynactin
scaffold10.t394	ENOG410PRUP	K	DNA-binding protein that induces severe bending of DNA. Required for DNA-binding by the FACT complex, a general chromatin factor that acts to reorganize nucleosomes. The FACT complex is involved in multiple processes that require DNA as a template such as mRNA elongation, DNA replication and DNA repair. Also augments the fidelity of transcription by RNA polymerase III independently of any role in…	scaffold149.t10	ENOG410PFCK	P	Potassium
scaffold10.t395	ENOG410PR38	O	Peptidase C65 Otubain	scaffold149.t11	ENOG410Q3ED	T	other FunK1 protein kinase
scaffold10.t396	ENOG410PIEK	J	tRNA pseudouridine synthase	scaffold149.t12	ENOG410QDM9	J	Eukaryotic translation initiation factor 4G1
scaffold10.t397	ENOG410Q3A5	E	Aminotransferase class IV	scaffold149.t13	ENOG410PI5E	S	Alpha beta hydrolase
scaffold10.t398	ENOG410PFT9	G	acid phosphatase	scaffold149.t14	ENOG410PZW5	S	NA
scaffold10.t399	ENOG410PGTG	C	NADH flavin oxidoreductase NADH oxidase family protein	scaffold149.t15	ENOG410PZ1P	S	NA
scaffold10.t400	ENOG410PJIS	S	conserved hypothetical protein	scaffold149.t16	ENOG410PG49	S	Arrestin domain-containing protein
scaffold10.t401	ENOG410QE7F	S	Kelch motif	scaffold149.t17	ENOG410PJ3B	C	Cytochrome b2
scaffold10.t402	ENOG410Q3XC	S	NA	scaffold149.t19	ENOG410PPGA	B	Histone deacetylase domain
scaffold10.t408	ENOG410PPGZ	G	Glycosyl hydrolases family 18	scaffold149.t20	ENOG410PJ3B	C	Cytochrome b2
scaffold10.t409	ENOG410Q3QI	S	NA	scaffold149.t21	ENOG410QDJN	C	carboxyphosphonoenolpyruvate phosphonomutase
scaffold10.t410	ENOG410Q388	S	NA	scaffold149.t22	ENOG410PIKC	Q	Cytochrome p450
scaffold10.t411	ENOG410Q13Y	S	NA	scaffold15.t2	ENOG410Q4GB	S	NA
scaffold10.t412	ENOG410PS0P	T	BolA domain protein	scaffold15.t5	ENOG410PHNJ	G	Glycogen debranching enzyme
scaffold10.t413	ENOG410QE4T	S	SET domain protein	scaffold15.t6	ENOG410QEC1	B	SCA7, zinc-binding domain
scaffold10.t414	ENOG410Q32Y	E	Amidohydrolase	scaffold15.t9	ENOG410QDP3	S	WD domain, G-beta repeat
scaffold10.t415	ENOG410PGA3	Q	Isochorismatase family	scaffold15.t10	ENOG410PHVZ	D	Component of the cytosolic iron-sulfur (Fe S) protein assembly (CIA) machinery. Required for maturation of extramitochondrial Fe-S proteins. The NBP35-CFD1 heterotetramer forms a Fe-S scaffold complex, mediating the de novo assembly of an Fe-S cluster and its transfer to target apoproteins
scaffold10.t416	ENOG410PHZA	A	dimethyladenosine transferase	scaffold15.t11	ENOG410PW94	T	Protein tyrosine kinase
scaffold10.t417	ENOG410PXTG	S	NA	scaffold15.t12	ENOG410PRPV	O	ZnF_C3H1
scaffold10.t418	ENOG410PNED	S	Peptidase family M28	scaffold15.t13	ENOG410PTG1	S	NA
scaffold10.t419	ENOG410PJ8I	J	RNA binding protein Ligatin Tma64	scaffold15.t14	ENOG410PJJ0	S	NAD binding Rossmann fold oxidoreductase
scaffold10.t420	ENOG410PNIT	G	glycoside hydrolase family 16 protein	scaffold15.t15	ENOG410PRA4	K	Transcription initiation factor TFIID subunit
scaffold10.t422	ENOG410PH2A	G	alpha,alpha-trehalose phosphate synthase subunit	scaffold15.t16	ENOG410Q0DA	H	UbiA prenyltransferase family
scaffold10.t423	ENOG410PZXF	S	NA	scaffold15.t17	ENOG410PJG6	Q	Cytochrome p450
scaffold10.t424	ENOG410Q4CB	S	NA	scaffold15.t18	ENOG410PGAR	C	mitochondrial
scaffold10.t425	ENOG410PFNT	T	serine threonine-protein kinase	scaffold15.t19	ENOG410PIW2	S	phosphoribosyltransferase
scaffold10.t426	ENOG410PR40	J	mitochondrial 37S ribosomal protein RSM19	scaffold15.t20	ENOG410PS8H	F	RNA polymerase III RPC4
scaffold10.t428	ENOG410PST5	S	NA	scaffold15.t21	ENOG410PHKN	A	MRNA cleavage and polyadenylation specificity factor complex subunit
scaffold10.t431	ENOG410PNED	S	Peptidase family M28	scaffold15.t22	ENOG410PQCU	C	K02152 V-type H -transporting ATPase subunit G EC 3.6.3.14
scaffold10.t433	ENOG410PH2A	G	alpha,alpha-trehalose phosphate synthase subunit	scaffold15.t23	ENOG410PSMH	S	Fungal Zn(2)-Cys(6) binuclear cluster domain
scaffold10.t435	ENOG410PNIT	G	glycoside hydrolase family 16 protein	scaffold15.t24	ENOG410PRUB	J	60S acidic ribosomal protein P2
scaffold10.t436	ENOG410Q31D	S	NA	scaffold15.t25	ENOG410PIWK	J	40s ribosomal protein s15
scaffold10.t438	ENOG410PJEA	T	Receptor	scaffold15.t26	ENOG410PFBF	T	GTPase-activating protein
scaffold10.t439	ENOG410PJEA	T	Receptor	scaffold15.t27	ENOG410PHSC	E	Carboxypeptidase
scaffold10.t441	ENOG410PYPV	S	NA	scaffold15.t28	ENOG410PFDN	J	mitochondrial 54S ribosomal protein YmL3
scaffold10.t442	ENOG410PJEA	T	Receptor	scaffold15.t29	ENOG410PGKQ	T	RhoGAP and Fes CIP4 domain protein
scaffold10.t443	ENOG410PNRF	T	pheromone receptor	scaffold15.t30	ENOG410PNTK	B	Core component of nucleosome which plays a central role in DNA double strand break (DSB) repair. Nucleosomes wrap and compact DNA into chromatin, limiting DNA accessibility to the cellular machineries which require DNA as a template. Histones thereby play a central role in transcription regulation, DNA repair, DNA replication and chromosomal stability. DNA accessibility is regulated via a complex…
scaffold10.t444	ENOG410PNRF	T	pheromone receptor	scaffold15.t31	ENOG410PYNP	S	NA
scaffold10.t445	ENOG410PJEA	T	Receptor	scaffold15.t32	ENOG410PMVK	M	Has a role in mitochondrial fission. Has a role in outer membrane fission but not matrix separation (By similarity)
scaffold10.t446	ENOG410PJEA	T	Receptor	scaffold15.t33	ENOG410PQT9	O	Cytochrome c oxidase-assembly factor cox23
scaffold10.t447	ENOG410PJEA	T	Receptor	scaffold15.t34	ENOG410PH5J	J	amidase family
scaffold10.t448	ENOG410PJEA	T	Receptor	scaffold15.t35	ENOG410PH5J	J	amidase family
scaffold10.t449	ENOG410PJ6I	Q	Cytochrome p450	scaffold15.t36	ENOG410PJ8F	A	splicing factor U2AF
scaffold10.t452	ENOG410Q3E2	S	MYND finger	scaffold15.t39	ENOG410Q3Q9	S	NA
scaffold10.t453	ENOG410PJ3T	G	mono-carboxylate	scaffold15.t40	ENOG410PHSC	E	Carboxypeptidase
scaffold10.t454	ENOG410PF9I	O	proteasome regulatory	scaffold15.t41	ENOG410Q3DU	S	NA
scaffold10.t455	ENOG410PQAZ	K	Myb-like DNA-binding domain	scaffold15.t42	ENOG410PHSC	E	Carboxypeptidase
scaffold10.t456	ENOG410PHMS	G	transporter	scaffold15.t44	ENOG410Q381	I	Cytidylyltransferase
scaffold10.t460	ENOG410PQYA	S	Protein of unknown function (DUF1687)	scaffold15.t45	ENOG410PSMA	S	OHCU decarboxylase
scaffold10.t463	ENOG410Q335	S	F-box domain	scaffold15.t46	ENOG410PTBE	O	DnaJ domain
scaffold10.t464	ENOG410PFQA	K	Transcription factor	scaffold15.t47	ENOG410Q4CE	B	Chromo (CHRromatin Organisation MOdifier) domain
scaffold10.t465	ENOG410PJAT	U	vacuolar protein sorting protein	scaffold15.t48	ENOG410Q427	S	NA
scaffold10.t466	ENOG410Q335	S	F-box domain	scaffold15.t49	ENOG410PI5N	T	Protein kinase regulator
scaffold10.t469	ENOG410Q335	S	F-box domain	scaffold15.t50	ENOG410PTBE	O	DnaJ domain
scaffold10.t471	ENOG410Q335	S	F-box domain	scaffold15.t51	ENOG410PKTI	S	Pre-rRNA-processing protein IPI3
scaffold10.t473	ENOG410PQYA	S	Protein of unknown function (DUF1687)	scaffold15.t52	ENOG410PIMM	S	NADH-ubiquinone oxidoreductase 21 kDa subunit
scaffold10.t475	ENOG410PIC1	L	SNF2 family helicase ATPase	scaffold15.t54	ENOG410PFPZ	D	serine threonine-protein kinase
scaffold10.t476	ENOG410PMX5	O	prefoldin subunit	scaffold15.t55	ENOG410PPVG	O	)-reductase
scaffold10.t477	ENOG410PFH8	A	Multiple RNA-binding domain-containing protein 1	scaffold15.t56	ENOG410PNPX	Z	Tropomyosin
scaffold10.t482	ENOG410Q0CQ	S	Domain of unknown function (DUF1708)	scaffold15.t57	ENOG410PFAN	S	conserved hypothetical protein
scaffold10.t483	ENOG410PFXA	I	Lysophospholipase	scaffold15.t58	ENOG410PFSM	C	Produces ATP from ADP in the presence of a proton gradient across the membrane (By similarity)
scaffold10.t486	ENOG410PFM7	C	aryl-alcohol dehydrogenase	scaffold15.t59	ENOG410PSWC	C	Ribosomal prokaryotic L21 protein
scaffold10.t487	ENOG410PGHT	S	HET domain-containing protein	scaffold15.t60	ENOG410PGSH	A	formin binding protein
scaffold10.t488	ENOG410PGHT	S	HET domain-containing protein	scaffold15.t61	ENOG410PKV3	G	Cellobiohydrolase
scaffold10.t489	ENOG410PFTQ	G	Phosphorylase is an important allosteric enzyme in carbohydrate metabolism. Enzymes from different sources differ in their regulatory mechanisms and in their natural substrates. However, all known phosphorylases share catalytic and structural properties (By similarity)	scaffold15.t62	ENOG410Q3FD	S	Inherit from euNOG: crinkler (CRN) family protein
scaffold10.t491	ENOG410PMBP	G	resistance protein	scaffold15.t63	ENOG410PI8V	J	factor 1
scaffold10.t492	ENOG410PMBP	G	resistance protein	scaffold15.t64	ENOG410PKS7	U	endosomal cargo receptor Erp5
scaffold10.t494	ENOG410QDZF	S	Reverse transcriptase (RNA-dependent DNA polymerase)	scaffold15.t66	ENOG410PFS6	U	inner membrane translocase subunit tim44
scaffold10.t495	ENOG410PMBP	G	resistance protein	scaffold15.t69	ENOG410PTXM	S	Pfam:MPPN
scaffold10.t498	ENOG410PNCF	I	methylene-fatty-acyl-phospholipid synthase	scaffold15.t70	ENOG410PIY4	S	zinc finger protein ZPR1
scaffold10.t499	ENOG410Q45E	S	BTB/POZ domain	scaffold15.t71	ENOG410PFBG	Q	metal resistance protein YCF1
scaffold10.t500	ENOG410PFM7	C	aryl-alcohol dehydrogenase	scaffold15.t72	ENOG410PKA5	M	Mechanosensitive ion channel
scaffold10.t501	ENOG410Q36A	S	NA	scaffold15.t73	ENOG410PIRD	G	transporter
scaffold10.t502	ENOG410PG45	G	Alpha-L-rhamnosidase	scaffold15.t74	ENOG410PHU4	T	AGC YANK protein kinase
scaffold10.t503	ENOG410PGMQ	G	Ethanolamine phosphate transferase involved in glycosylphosphatidylinositol-anchor biosynthesis. Transfers ethanolamine phosphate to the first alpha-1,4-linked mannose of the glycosylphosphatidylinositol precursor of GPI-anchor	scaffold15.t75	ENOG410PHNN	F	guanylate kinase
scaffold10.t504	ENOG410Q36E	S	NA	scaffold15.t76	ENOG410PINJ	S	Mitochondrial protein
scaffold10.t505	ENOG410Q12B	S	Methyltransferase domain	scaffold15.t77	ENOG410PH0P	A	66S preribosome component MAK16
scaffold10.t507	ENOG410PQ36	S	Methyltransferase domain	scaffold15.t78	ENOG410PFBV	I	sphinganine hydroxylase Sur2
scaffold10.t508	ENOG410PSWV	U	Signal recognition particle 9 kDa protein (SRP9)	scaffold15.t79	ENOG410Q3Q8	S	NA
scaffold10.t509	ENOG410PGWQ	C	mitochondrial 2-oxodicarboxylate carrier	scaffold15.t80	ENOG410PGF5	G	Involved in the import of GDP-mannose from the cytoplasm into the Golgi lumen
scaffold10.t512	ENOG410PGPZ	L	to reverse transcriptase	scaffold15.t81	ENOG410QEBK	C	Catalyzes a 2-step reaction, involving the ATP-dependent carboxylation of the covalently attached biotin in the first step and the transfer of the carboxyl group to pyruvate in the second (By similarity)
scaffold10.t513	ENOG410PGPZ	L	to reverse transcriptase	scaffold15.t82	ENOG410PMC0	S	Oxidoreductase 2-nitropropane dioxygenase family
scaffold10.t514	ENOG410PGPZ	L	to reverse transcriptase	scaffold15.t83	ENOG410PPAD	A	Small nuclear ribonucleoprotein
scaffold10.t515	ENOG410Q0FG	L	Chromo (CHRromatin Organisation MOdifier) domain	scaffold15.t87	ENOG410Q0ZW	S	ER membrane protein SH3
scaffold10.t517	ENOG410PMDI	S	Inherit from opiNOG: Conserved hypothetical protein	scaffold15.t88	ENOG410PFGB	T	GTPase-activating protein
scaffold10.t518	ENOG410PMDI	S	Inherit from opiNOG: Conserved hypothetical protein	scaffold15.t89	ENOG410PK2I	B	SET
scaffold10.t519	ENOG410PIRI	F	adenylosuccinate lyase	scaffold15.t90	ENOG410PHR8	E	Serine dehydratase beta chain
scaffold10.t520	ENOG410PPPC	O	Ubiquitin-conjugating enzyme	scaffold15.t91	ENOG410PFHZ	O	26S proteasome non-ATPase regulatory subunit 3
scaffold10.t521	ENOG410PZEK	S	NA	scaffold15.t92	ENOG410PFZX	S	cell differentiation protein Rcd1
scaffold10.t522	ENOG410PSYG	O	OTU-like cysteine protease	scaffold15.t93	ENOG410PKY0	P	zinc transporter
scaffold10.t523	ENOG410PJYN	Q	short chain dehydrogenase	scaffold15.t94	ENOG410PNS3	S	Fungal_trans
scaffold10.t524	ENOG410PHT0	T	serine threonine protein kinase	scaffold15.t95	ENOG410PFB2	V	Lipase esterase family protein
scaffold10.t525	ENOG410PJ0G	T	nucleotide exchange factor	scaffold15.t96	ENOG410Q4FT	S	NA
scaffold10.t526	ENOG410PR37	S	NA	scaffold15.t97	ENOG410PFG4	S	GTP-binding protein rho3
scaffold10.t529	ENOG410Q05A	S	SUR7/PalI family	scaffold15.t98	ENOG410PIM9	U	clathrin heavy chain
scaffold10.t530	ENOG410PNUW	B	Variant histone H2A which can replace H2A in some nucleosomes. Nucleosomes wrap and compact DNA into chromatin, limiting DNA accessibility to the cellular machineries which require DNA as a template. Histones thereby play a central role in transcription regulation, DNA repair, DNA replication and chromosomal stability. DNA accessibility is regulated via a complex set of post-translational modific…	scaffold15.t99	ENOG410PHKS	S	PQ loop repeat protein
scaffold10.t532	ENOG410PJAJ	K	DNA-dependent RNA polymerase catalyzes the transcription of DNA into RNA using the four ribonucleoside triphosphates as substrates (By similarity)	scaffold15.t101	ENOG410PGR8	S	PDCD2_C domain protein
scaffold10.t534	ENOG410PM5J	C	)-reductase	scaffold15.t102	ENOG410PNS3	S	Fungal_trans
scaffold10.t535	ENOG410PTP5	Z	Mitochondrial ATPase inhibitor, IATP	scaffold15.t103	ENOG410PH48	U	Sorting nexin-41
scaffold10.t536	ENOG410PTK6	C	atp synthase	scaffold15.t104	ENOG410QE6S	L	CCCH zinc finger and SMR
scaffold10.t537	ENOG410PK2G	H	Uroporphyrinogen-III synthase	scaffold150.t1	ENOG410PKJ5	Q	short chain dehydrogenase
scaffold10.t538	ENOG410PI3U	C	Tricarboxylate transport protein	scaffold150.t2	ENOG410PH7C	U	TBC domain protein
scaffold10.t541	ENOG410PG34	Q	Cytochrome p450	scaffold150.t3	ENOG410PFY0	C	succinate dehydrogenase, flavoprotein subunit
scaffold10.t542	ENOG410PFBW	U	complex. Subunit	scaffold150.t5	ENOG410PKJ5	Q	short chain dehydrogenase
scaffold10.t543	ENOG410PKP4	S	oxidoreductase, zinc-binding dehydrogenase family	scaffold150.t6	ENOG410PRZS	A	G-patch domain
scaffold10.t544	ENOG410QDFS	L	helicase, member of the UBC2 RAD6 epistasis group. Functions with DNA repair protein RAD18 in error-free postreplication DNA repair. Involved in the maintenance of wild- type rates of instability of simple repetitive sequences such as poly(GT) repeats. Seems to be involved in maintaining a balance which acts in favor of error-prone non-homologous joining during DNA double-strand breaks repairs (B…	scaffold150.t8	ENOG410PIIR	K	factor mot1
scaffold10.t545	ENOG410PV77	V	Domain of unknown function (DUF3471)	scaffold150.t11	ENOG410Q0YF	A	Sas10/Utp3/C1D family
scaffold10.t546	ENOG410PFF9	C	oxidoreductase which may be involved in DNA replication (By similarity)	scaffold150.t12	ENOG410PIB0	L	Catalytic subunit of the poly(A)-nuclease (PAN) deadenylation complex involved in cytoplasmic mRNA turnover. PAN specifically shortens poly(A) tails of RNA when the poly(A) stretch is bound by polyadenylate-binding protein PAB1. Deadenylation of the 3'-tail to a length that is too short to bind PAB1 induces mRNA decay. May also be involved in post- transcriptional maturation of mRNA poly(A) tails…
scaffold10.t548	ENOG410PI41	L	endonuclease lcl3	scaffold150.t14	ENOG410PFB8	K	complex. Subunit
scaffold10.t550	ENOG410PYFS	A	RNA pseudouridylate synthase	scaffold150.t15	ENOG410PFB8	K	complex. Subunit
scaffold10.t552	ENOG410PNTN	S	synthase	scaffold150.t16	ENOG410PSKX	D	Double-stranded DNA-binding domain
scaffold10.t553	ENOG410PT2M	S	WD40	scaffold150.t17	ENOG410PSG6	S	NA
scaffold10.t554	ENOG410PPQD	Z	Functions as component of the Arp2 3 complex which is involved in regulation of actin polymerization and together with an activating nucleation-promoting factor (NPF) mediates the formation of branched actin networks (By similarity)	scaffold150.t18	ENOG410PRTB	S	NA
scaffold10.t555	ENOG410Q356	S	NA	scaffold150.t19	ENOG410Q0K2	S	NA
scaffold10.t556	ENOG410PSHR	S	NA	scaffold150.t23	ENOG410PZY6	S	Contributes to surface hydrophobicity, which is important for processes such as association of hyphae in reproductive structures, dispersal of aerial spores and adhesion of pathogens to host structures
scaffold10.t557	ENOG410Q356	S	NA	scaffold150.t24	ENOG410PJ1F	L	E3 RING-finger protein, member of the UBC2 RAD6 epistasis group. Associates to the E2 ubiquitin conjugating enzyme UBC2 RAD6 to form the UBC2-RAD18 ubiquitin ligase complex involved in postreplicative repair (PRR) of damaged DNA
scaffold10.t558	ENOG410PSHR	S	NA	scaffold150.t25	ENOG410Q3B1	S	NA
scaffold10.t560	ENOG410PJQW	Q	Cytochrome p450	scaffold150.t26	ENOG410Q05P	S	NA
scaffold10.t564	ENOG410QDNB	S	reverse transcriptase	scaffold151.t2	ENOG410Q36A	S	NA
scaffold10.t568	ENOG410Q4CW	S	BTB	scaffold151.t4	ENOG410PFKZ	I	3-keto-acyl-CoA thiolase
scaffold10.t569	ENOG410Q434	S	BTB	scaffold151.t5	ENOG410Q13H	U	WD domain, G-beta repeat
scaffold10.t570	ENOG410Q34Y	S	NA	scaffold151.t6	ENOG410Q13H	U	WD domain, G-beta repeat
scaffold10.t571	ENOG410PG84	G	Beta-glucosidases are one of a number of cellulolytic enzymes involved in the degradation of cellulosic biomass. Catalyzes the last step releasing glucose from the inhibitory cellobiose (By similarity)	scaffold151.t7	ENOG410PR4W	S	NA
scaffold10.t572	ENOG410PN4W	T	Carboxylesterase family	scaffold151.t9	ENOG410Q148	S	PX domain
scaffold10.t574	ENOG410Q45E	S	BTB/POZ domain	scaffold151.t10	ENOG410PPG1	O	glutathione s-transferase
scaffold10.t575	ENOG410PG84	G	Beta-glucosidases are one of a number of cellulolytic enzymes involved in the degradation of cellulosic biomass. Catalyzes the last step releasing glucose from the inhibitory cellobiose (By similarity)	scaffold151.t11	ENOG410PGU0	Q	laccase, multicopper oxidase, benzenediol oxygen oxidorectuctase (EC 1.10.3.2)
scaffold10.t576	ENOG410Q0G7	S	NA	scaffold151.t13	ENOG410PPG1	O	glutathione s-transferase
scaffold10.t577	ENOG410Q0FU	A	Helicase conserved C-terminal domain	scaffold151.t15	ENOG410Q3KA	O	Fungalysin metallopeptidase (M36)
scaffold10.t579	ENOG410PI54	U	Pore membrane protein	scaffold151.t18	ENOG410PPG1	O	glutathione s-transferase
scaffold10.t580	ENOG410PI54	U	Pore membrane protein	scaffold151.t19	ENOG410PPG1	O	glutathione s-transferase
scaffold10.t581	ENOG410Q45E	S	BTB/POZ domain	scaffold151.t20	ENOG410PK3Q	S	GDSL lipase acylhydrolase family protein
scaffold10.t583	ENOG410QDNB	S	reverse transcriptase	scaffold151.t21	ENOG410PGHT	S	HET domain-containing protein
scaffold10.t584	ENOG410QDNB	S	reverse transcriptase	scaffold152.t4	ENOG410PG7R	Q	Flavin-binding monooxygenase-like
scaffold10.t586	ENOG410Q45E	S	BTB/POZ domain	scaffold152.t5	ENOG410PMDI	S	Inherit from opiNOG: Conserved hypothetical protein
scaffold10.t587	ENOG410Q45E	S	BTB/POZ domain	scaffold152.t6	ENOG410PMDI	S	Inherit from opiNOG: Conserved hypothetical protein
scaffold10.t588	ENOG410Q3KC	S	NA	scaffold152.t7	ENOG410Q3W5	S	Bestrophin, RFP-TM, chloride channel
scaffold10.t589	ENOG410Q45E	S	BTB/POZ domain	scaffold152.t8	ENOG410Q4FJ	S	NA
scaffold10.t590	ENOG410Q45E	S	BTB/POZ domain	scaffold152.t10	ENOG410PG7R	Q	Flavin-binding monooxygenase-like
scaffold10.t592	ENOG410Q45E	S	BTB/POZ domain	scaffold152.t11	ENOG410QDDG	E	Aminotransferase
scaffold10.t593	ENOG410PJQW	Q	Cytochrome p450	scaffold152.t13	ENOG410Q34F	S	O-methyltransferase
scaffold10.t594	ENOG410PNS5	K	SWIB MDM2 domain protein	scaffold152.t15	ENOG410PXHV	S	O-methyltransferase
scaffold10.t595	ENOG410PJW6	Z	actin binding protein	scaffold152.t16	ENOG410PG7R	Q	Flavin-binding monooxygenase-like
scaffold10.t596	ENOG410PW49	Q	short-chain dehydrogenase	scaffold152.t17	ENOG410QDS1	U	importin beta-4 subunit
scaffold10.t597	ENOG410PGHT	S	HET domain-containing protein	scaffold152.t18	ENOG410PIJ1	S	NA
scaffold10.t599	ENOG410Q3KC	S	NA	scaffold153.t1	ENOG410Q0K2	S	NA
scaffold10.t600	ENOG410PMBP	G	resistance protein	scaffold153.t2	ENOG410PG9H	A	Required for small ribosomal subunit (SSU) synthesis. Has a role in the processing of early nucleolar and late cytoplasmic pre-RNA species
scaffold10.t601	ENOG410Q3SF	S	NA	scaffold153.t3	ENOG410Q47N	S	NA
scaffold10.t602	ENOG410PU9G	S	Heterokaryon incompatibility protein (HET)	scaffold153.t4	ENOG410PJAY	G	Mannosyltransferase involved in glycosylphosphatidylinositol-anchor biosynthesis. Transfers the third mannose to Man2-GlcN-acyl-PI during GPI precursor assembly
scaffold10.t604	ENOG410PPMU	S	Metallo-beta-lactamase superfamily	scaffold153.t5	ENOG410Q3D0	S	NA
scaffold10.t605	ENOG410Q45E	S	BTB/POZ domain	scaffold153.t7	ENOG410Q3Q1	S	NA
scaffold10.t606	ENOG410Q45E	S	BTB/POZ domain	scaffold153.t8	ENOG410PSEN	S	NA
scaffold10.t608	ENOG410Q45E	S	BTB/POZ domain	scaffold153.t9	ENOG410PMV3	A	small nucleolar ribonucleoprotein SNU13
scaffold10.t610	ENOG410Q3B1	S	NA	scaffold153.t10	ENOG410PK5S	O	ubiquitin-conjugating enzyme
scaffold10.t615	ENOG410PGVK	S	conserved hypothetical protein	scaffold153.t11	ENOG410PUZ4	S	NA
scaffold10.t616	ENOG410PGMZ	C	aldo keto reductase	scaffold153.t12	ENOG410PFGV	O	The proteasome is a multicatalytic proteinase complex which is characterized by its ability to cleave peptides with Arg, Phe, Tyr, Leu, and Glu adjacent to the leaving group at neutral or slightly basic pH. The proteasome has an ATP-dependent proteolytic activity (By similarity)
scaffold10.t617	ENOG410PZ3Q	S	NA	scaffold153.t13	ENOG410PGTK	I	SacI domain protein
scaffold10.t618	ENOG410PKD5	I	Inherit from KOG: Jumonji domain containing 7	scaffold153.t14	ENOG410PGMU	S	Palmitoyltransferase ERF2
scaffold10.t619	ENOG410Q4DZ	S	NA	scaffold153.t15	ENOG410PJUH	S	Fungal_trans
scaffold10.t621	ENOG410PRCC	S	riboflavin aldehyde-forming enzyme	scaffold153.t17	ENOG410PFM8	H	YdiU domain protein
scaffold10.t622	ENOG410PIRM	O	Ring finger protein	scaffold153.t18	ENOG410PY5N	S	NA
scaffold10.t623	ENOG410PFHW	P	malic acid transport protein	scaffold153.t19	ENOG410PG9B	I	Lipase which is essential for lysis of subvacuolar cytoplasm to vacuole targeted bodies and intravacuolar autophagic bodies. Involved in the lysis of intravacuolar multivesicular body (MVB) vesicles. The intravacuolar membrane disintegration by ATG15 is critical to life span extension (By similarity)
scaffold10.t624	ENOG410Q32Q	S	TEA/ATTS domain family	scaffold153.t20	ENOG410PGHT	S	HET domain-containing protein
scaffold10.t625	ENOG410Q0WZ	I	Pfam:IML2	scaffold153.t21	ENOG410Q4CG	S	WD40
scaffold10.t626	ENOG410PH3N	G	alpha-mannosidase	scaffold153.t22	ENOG410PFSC	E	glutamine synthetase
scaffold10.t627	ENOG410PJD6	L	Oxidation resistance protein 1	scaffold153.t23	ENOG410PSMI	S	Protein of unknown function (DUF3074)
scaffold10.t629	ENOG410QDZF	S	Reverse transcriptase (RNA-dependent DNA polymerase)	scaffold153.t25	ENOG410PSVH	J	54S ribosomal protein
scaffold10.t634	ENOG410PJPT	C	K05916 nitric oxide dioxygenase EC 1.14.12.17	scaffold153.t26	ENOG410PN0Q	O	Essential component of the SCF (SKP1-CUL1-F-box protein) E3 ubiquitin ligase complexes, which mediate the ubiquitination and subsequent proteasomal degradation of target proteins. Controls sulfur metabolite repression, probably by mediating the inactivation or degradation of the metR transcription factor (By similarity)
scaffold10.t635	ENOG410PJ6T	S	ion channel activity	scaffold153.t27	ENOG410PG3F	A	Second step of mRNA capping. Transfer of the GMP moiety of GTP to the 5'-end of RNA via an enzyme-GMP covalent reaction intermediate (By similarity)
scaffold10.t638	ENOG410PKBQ	S	Inherit from opiNOG: Pfam:DUF672	scaffold153.t28	ENOG410Q4F3	S	NA
scaffold10.t639	ENOG410QDZF	S	Reverse transcriptase (RNA-dependent DNA polymerase)	scaffold154.t1	ENOG410PTNS	S	transposable element tc3 transposase
scaffold10.t640	ENOG410Q3SS	S	NA	scaffold154.t2	ENOG410PJS0	O	C2H2 finger domain protein
scaffold10.t641	ENOG410PKD5	I	Inherit from KOG: Jumonji domain containing 7	scaffold154.t3	ENOG410PFVS	H	Plays a central role in 2-thiolation of mcm(5)S(2)U at tRNA wobble positions of tRNA(Lys), tRNA(Glu) and tRNA(Gln). Acts by mediating the C-terminal thiocarboxylation of sulfur carrier URM1. Its N-terminus first activates URM1 as acyl-adenylates (- COAMP), then the persulfide sulfur on the catalytic cysteine is transferred to URM1 to form thiocarboxylation (-COSH) of its C- terminus. The reaction…
scaffold10.t643	ENOG410PGVK	S	conserved hypothetical protein	scaffold154.t4	ENOG410PPMA	D	complex subunit 10
scaffold10.t644	ENOG410PQ4J	P	Copper transporter	scaffold154.t5	ENOG410PHJ2	S	PHD finger domain protein
scaffold10.t645	ENOG410PQMG	S	conserved hypothetical protein	scaffold154.t6	ENOG410PT1W	O	NA
scaffold10.t646	ENOG410PP94	P	Copper transporter	scaffold154.t7	ENOG410PMDM	S	conserved hypothetical protein
scaffold10.t647	ENOG410QCI6	U	FAD-binding domain	scaffold154.t8	ENOG410PGKN	A	ATP-dependent RNA helicase involved nonsense-mediated mRNA decay and ribosome biogenesis through rRNA processing (By similarity)
scaffold10.t648	ENOG410PG84	G	Beta-glucosidases are one of a number of cellulolytic enzymes involved in the degradation of cellulosic biomass. Catalyzes the last step releasing glucose from the inhibitory cellobiose (By similarity)	scaffold154.t9	ENOG410PFUD	S	Ras-related protein
scaffold10.t650	ENOG410PGWF	L	exonuclease	scaffold154.t10	ENOG410PWNV	O	Cyclophilin type peptidyl-prolyl cis-trans isomerase/CLD
scaffold10.t651	ENOG410PGMM	G	alpha-amylase	scaffold154.t11	ENOG410Q3ZA	S	NA
scaffold10.t656	ENOG410QDNA	S	reverse transcriptase	scaffold154.t13	ENOG410PKTG	P	Dyp-type peroxidase family
scaffold10.t657	ENOG410PKA3	S	reverse transcriptase	scaffold154.t14	ENOG410PHAB	P	transporter
scaffold10.t658	ENOG410QDNB	S	reverse transcriptase	scaffold154.t15	ENOG410Q497	S	NA
scaffold10.t660	ENOG410QDNB	S	reverse transcriptase	scaffold154.t16	ENOG410PH3G	J	GTP-binding protein YchF
scaffold10.t666	ENOG410PKE7	E	Inherit from opiNOG: Dehydrogenase	scaffold154.t17	ENOG410PTJX	S	NA
scaffold10.t669	ENOG410PHR2	E	GMC oxidoreductase	scaffold154.t18	ENOG410Q3AD	S	NA
scaffold10.t670	ENOG410PQ09	I	phospholipase Carboxylesterase	scaffold154.t19	ENOG410PUVX	C	Iron-containing alcohol dehydrogenase
scaffold10.t671	ENOG410PNCV	Q	Flavin containing amine oxidoreductase	scaffold154.t20	ENOG410Q46D	S	NA
scaffold10.t672	ENOG410PFMG	E	Kynurenine aminotransferase	scaffold154.t21	ENOG410Q43P	S	NA
scaffold10.t675	ENOG410PZDD	S	NA	scaffold154.t22	ENOG410PXJW	S	NA
scaffold10.t678	ENOG410Q4DK	S	NA	scaffold155.t1	ENOG410PG34	Q	Cytochrome p450
scaffold10.t679	ENOG410PGJG	E	2-isopropylmalate synthase	scaffold155.t2	ENOG410PFBW	U	complex. Subunit
scaffold10.t680	ENOG410PH4Y	C	mitochondrial oxaloacetate	scaffold155.t3	ENOG410PKP4	S	oxidoreductase, zinc-binding dehydrogenase family
scaffold10.t681	ENOG410QDKI	I	NA	scaffold155.t4	ENOG410QDFS	L	helicase, member of the UBC2 RAD6 epistasis group. Functions with DNA repair protein RAD18 in error-free postreplication DNA repair. Involved in the maintenance of wild- type rates of instability of simple repetitive sequences such as poly(GT) repeats. Seems to be involved in maintaining a balance which acts in favor of error-prone non-homologous joining during DNA double-strand breaks repairs (B…
scaffold10.t683	ENOG410QDKI	I	NA	scaffold155.t5	ENOG410PV77	V	Domain of unknown function (DUF3471)
scaffold10.t685	ENOG410PIKC	Q	Cytochrome p450	scaffold155.t6	ENOG410PFF9	C	oxidoreductase which may be involved in DNA replication (By similarity)
scaffold10.t687	ENOG410QDKI	I	NA	scaffold155.t8	ENOG410PI41	L	endonuclease lcl3
scaffold10.t690	ENOG410QDKI	I	NA	scaffold155.t10	ENOG410PYFS	A	RNA pseudouridylate synthase
scaffold10.t691	ENOG410PIKC	Q	Cytochrome p450	scaffold155.t12	ENOG410PNTN	S	synthase
scaffold10.t692	ENOG410PQ0U	Q	Inherit from KOG: Component of the microsomal membrane bound fatty acid elongation system, which produces the 26-carbon very long-chain fatty acids (VLCFA) from palmitate. Catalyzes the reduction of the 3-ketoacyl-CoA intermediate that is formed in each cycle of fatty acid elongation. VLCFAs serve as precursors for ceramide and sphingolipids (By similarity)	scaffold155.t13	ENOG410PT2M	S	WD40
scaffold10.t694	ENOG410PN4W	T	Carboxylesterase family	scaffold155.t14	ENOG410PPQD	Z	Functions as component of the Arp2 3 complex which is involved in regulation of actin polymerization and together with an activating nucleation-promoting factor (NPF) mediates the formation of branched actin networks (By similarity)
scaffold10.t695	ENOG410Q36A	S	NA	scaffold155.t15	ENOG410Q356	S	NA
scaffold10.t696	ENOG410Q434	S	BTB	scaffold155.t16	ENOG410PSHR	S	NA
scaffold10.t698	ENOG410PP9J	Q	short chain dehydrogenase	scaffold155.t17	ENOG410Q356	S	NA
scaffold10.t699	ENOG410PK78	Q	short chain dehydrogenase	scaffold155.t18	ENOG410PSHR	S	NA
scaffold10.t701	ENOG410PN7F	Q	Cytochrome p450	scaffold155.t19	ENOG410PJQW	Q	Cytochrome p450
scaffold10.t702	ENOG410PWM9	Q	Cytochrome P450	scaffold155.t23	ENOG410Q45E	S	BTB/POZ domain
scaffold10.t703	ENOG410Q343	S	NA	scaffold155.t24	ENOG410Q45E	S	BTB/POZ domain
scaffold10.t704	ENOG410PIKU	S	NA	scaffold156.t1	ENOG410PRB7	S	NA
scaffold10.t706	ENOG410Q4CW	S	BTB	scaffold156.t2	ENOG410PM3Q	E	AlaDh_PNT_N
scaffold10.t707	ENOG410Q45E	S	BTB/POZ domain	scaffold156.t3	ENOG410PPMK	K	TFIIA is a component of the transcription machinery of RNA polymerase II and plays an important role in transcriptional activation (By similarity)
scaffold10.t709	ENOG410PTV9	S	NA	scaffold156.t4	ENOG410PJA3	G	glycogen synthase
scaffold10.t710	ENOG410Q45E	S	BTB/POZ domain	scaffold156.t5	ENOG410PH0Z	E	ornithine carbamoyltransferase
scaffold10.t714	ENOG410Q45E	S	BTB/POZ domain	scaffold156.t6	ENOG410PFU9	A	Involved in pre-mRNA splicing and cell cycle progression. Required for the spliceosome assembly and initiation of the DNA replication (By similarity)
scaffold10.t716	ENOG410Q4CW	S	BTB	scaffold156.t7	ENOG410PGNN	O	t-complex protein 1
scaffold10.t720	ENOG410Q36A	S	NA	scaffold156.t9	ENOG410PMNH	S	capsular associated protein
scaffold10.t721	ENOG410Q45E	S	BTB/POZ domain	scaffold156.t10	ENOG410Q0QK	S	NA
scaffold10.t723	ENOG410Q4CW	S	BTB	scaffold156.t11	ENOG410QEFA	S	Lipase (class 3)
scaffold10.t724	ENOG410Q4CW	S	BTB	scaffold156.t12	ENOG410PGU0	Q	laccase, multicopper oxidase, benzenediol oxygen oxidorectuctase (EC 1.10.3.2)
scaffold10.t726	ENOG410PGHT	S	HET domain-containing protein	scaffold156.t13	ENOG410PGR5	L	DNA damage-responsive transcriptional repressor
scaffold10.t727	ENOG410Q45E	S	BTB/POZ domain	scaffold156.t14	ENOG410Q39Z	S	NA
scaffold10.t728	ENOG410PMYY	S	Catalyzes the formation of formate and 2-keto-4- methylthiobutyrate (KMTB) from 1,2-dihydroxy-3-keto-5- methylthiopentene (DHK-MTPene) (By similarity)	scaffold156.t16	ENOG410PVBF	O	protease S8 tripeptidyl peptidase I
scaffold10.t729	ENOG410Q45E	S	BTB/POZ domain	scaffold156.t17	ENOG410PGYC	A	factor ATP-dependent RNA helicase
scaffold10.t730	ENOG410PNBW	I	alpha/beta hydrolase fold	scaffold156.t18	ENOG410PGKS	O	The proteasome is a multicatalytic proteinase complex which is characterized by its ability to cleave peptides with Arg, Phe, Tyr, Leu, and Glu adjacent to the leaving group at neutral or slightly basic pH. The proteasome has an ATP-dependent proteolytic activity (By similarity)
scaffold10.t732	ENOG410PU9G	S	Heterokaryon incompatibility protein (HET)	scaffold157.t1	ENOG410PHDJ	Q	Dehydrogenase
scaffold10.t733	ENOG410Q45E	S	BTB/POZ domain	scaffold157.t4	ENOG410Q446	S	NA
scaffold10.t735	ENOG410PME8	S	Heterokaryon incompatibility protein (HET)	scaffold157.t5	ENOG410PHDJ	Q	Dehydrogenase
scaffold10.t736	ENOG410Q45E	S	BTB/POZ domain	scaffold157.t6	ENOG410PPZE	Q	3-oxoacyl- acyl-carrier-protein reductase
scaffold10.t737	ENOG410QDZE	S	Reverse transcriptase (RNA-dependent DNA polymerase)	scaffold157.t7	ENOG410PHDJ	Q	Dehydrogenase
scaffold10.t738	ENOG410PGPZ	L	to reverse transcriptase	scaffold157.t8	ENOG410Q21X	G	Glycosyl hydrolases family 43
scaffold10.t739	ENOG410QDZG	S	Reverse transcriptase (RNA-dependent DNA polymerase)	scaffold157.t9	ENOG410PGT9	C	Aldehyde dehydrogenase
scaffold10.t740	ENOG410QDZG	S	Reverse transcriptase (RNA-dependent DNA polymerase)	scaffold157.t10	ENOG410Q0HX	S	NA
scaffold10.t741	ENOG410PMMD	L	Inherit from KOG: Retrotransposon protein	scaffold157.t14	ENOG410PT32	O	Heat shock protein
scaffold10.t742	ENOG410QDZG	S	Reverse transcriptase (RNA-dependent DNA polymerase)	scaffold157.t15	ENOG410PT32	O	Heat shock protein
scaffold10.t743	ENOG410PJQW	Q	Cytochrome p450	scaffold157.t17	ENOG410Q3HU	S	NA
scaffold10.t744	ENOG410Q3B1	S	NA	scaffold157.t18	ENOG410Q0FI	S	NA
scaffold10.t746	ENOG410Q3NB	S	NA	scaffold157.t19	ENOG410QDNB	S	reverse transcriptase
scaffold10.t747	ENOG410PKP4	S	oxidoreductase, zinc-binding dehydrogenase family	scaffold157.t22	ENOG410PH2N	G	chitinase
scaffold10.t754	ENOG410PKP4	S	oxidoreductase, zinc-binding dehydrogenase family	scaffold158.t1	ENOG410PJ8D	Q	to cytochrome p450
scaffold10.t755	ENOG410PV9A	S	NA	scaffold158.t5	ENOG410PXUY	S	Bacillus thuringiensis toxin
scaffold10.t757	ENOG410PGSJ	J	amidase family	scaffold158.t6	ENOG410PSQ7	S	Protein of unknown function (DUF1275)
scaffold10.t760	ENOG410PU0F	S	NA	scaffold158.t7	ENOG410PGNT	C	ATP-citrate synthase subunit 1
scaffold10.t768	ENOG410PTXJ	S	NA	scaffold158.t8	ENOG410PJT2	V	NADPH-dependent methylglyoxal reductase GRE2
scaffold10.t769	ENOG410Q40E	S	Gti1/Pac2 family	scaffold158.t9	ENOG410PF7S	G	glucose-6-phosphate isomerase
scaffold10.t770	ENOG410QDZF	S	Reverse transcriptase (RNA-dependent DNA polymerase)	scaffold158.t10	ENOG410PVW2	Q	amine oxidase
scaffold10.t771	ENOG410Q39C	T	STYKc	scaffold158.t12	ENOG410PU24	S	NA
scaffold100.t3	ENOG410PF8W	E	permease	scaffold158.t13	ENOG410Q4AB	S	NA
scaffold100.t5	ENOG410PKJS	Z	Microtubule-associated protein RP EB family	scaffold158.t14	ENOG410Q3Y3	S	NA
scaffold100.t6	ENOG410Q43Y	S	NA	scaffold158.t15	ENOG410PI34	J	Component of the eukaryotic translation initiation factor 3 (eIF-3) complex
scaffold101.t2	ENOG410Q3EF	S	NA	scaffold158.t16	ENOG410PJBW	U	Golgi complex component 7 (COG7)
scaffold101.t3	ENOG410Q3EF	S	NA	scaffold158.t19	ENOG410PGP7	S	protoplast secreted protein 2
scaffold101.t4	ENOG410Q3GE	S	NA	scaffold158.t20	ENOG410PGP7	S	protoplast secreted protein 2
scaffold102.t1	ENOG410Q4GB	S	NA	scaffold158.t21	ENOG410PUNV	S	Transmembrane amino acid transporter protein
scaffold102.t3	ENOG410PX54	S	NA	scaffold158.t22	ENOG410PGYK	E	Cystathionine gamma-lyase
scaffold102.t4	ENOG410PX54	S	NA	scaffold158.t23	ENOG410PZUH	S	NA
scaffold103.t2	ENOG410PKCY	G	Sucrose transport protein	scaffold158.t25	ENOG410Q3TP	S	NA
scaffold103.t3	ENOG410PFF4	C	electron transfer flavoprotein-ubiquinone oxidoreductase	scaffold159.t1	ENOG410PFZG	A	DEAD DEAH box helicase
scaffold105.t3	ENOG410PJ0R	J	One of the essential components for the initiation of protein synthesis. Protects formylmethionyl-tRNA from spontaneous hydrolysis and promotes its binding to the 30S ribosomal subunits. Also involved in the hydrolysis of GTP during the formation of the 70S ribosomal complex (By similarity)	scaffold159.t2	ENOG410Q3Q5	S	NA
scaffold105.t5	ENOG410PGGT	A	ATP-dependent RNA helicase	scaffold159.t3	ENOG410QDED	I	alpha/beta hydrolase fold
scaffold105.t6	ENOG410PFHJ	J	ATP-dependent RNA helicase which is a subunit of the eIF4F complex involved in cap recognition and is required for mRNA binding to ribosome. In the current model of translation initiation, eIF4A unwinds RNA secondary structures in the 5'-UTR of mRNAs which is necessary to allow efficient binding of the small ribosomal subunit, and subsequent scanning for the initiator codon (By similarity)	scaffold159.t4	ENOG410Q4G8	S	NA
scaffold108.t1	ENOG410QDZF	S	Reverse transcriptase (RNA-dependent DNA polymerase)	scaffold159.t5	ENOG410PGE8	K	Component of the FACT complex, a general chromatin factor that acts to reorganize nucleosomes. The FACT complex is involved in multiple processes that require DNA as a template such as mRNA elongation, DNA replication and DNA repair. During transcription elongation the FACT complex acts as a histone chaperone that both destabilizes and restores nucleosomal structure. It facilitates the passage of…
scaffold108.t2	ENOG410Q4EK	T	other AgaK1 protein kinase	scaffold159.t6	ENOG410PTRR	S	NA
scaffold11.t2	ENOG410PKPS	C	salicylate hydroxylase	scaffold159.t7	ENOG410PTKY	S	Protein of unknown function (DUF2420)
scaffold11.t3	ENOG410PH9H	S	NA	scaffold159.t8	ENOG410PIIH	K	DNA-dependent RNA polymerase catalyzes the transcription of DNA into RNA using the four ribonucleoside triphosphates as substrates. Specific core component of RNA polymerase III which synthesizes small RNAs, such as 5S rRNA and tRNAs (By similarity)
scaffold11.t4	ENOG410PJT2	V	NADPH-dependent methylglyoxal reductase GRE2	scaffold159.t9	ENOG410PTG3	B	linker histone H1 and H5 family
scaffold11.t5	ENOG410PJT2	V	NADPH-dependent methylglyoxal reductase GRE2	scaffold159.t10	ENOG410Q3DB	S	NA
scaffold11.t6	ENOG410PKPS	C	salicylate hydroxylase	scaffold159.t11	ENOG410PFWH	A	RNA binding protein
scaffold11.t7	ENOG410PKPS	C	salicylate hydroxylase	scaffold159.t12	ENOG410PKTU	B	histone deacetylase
scaffold11.t8	ENOG410PNN3	S	lactam utilization protein lamB	scaffold159.t13	ENOG410PZ8G	S	NA
scaffold11.t9	ENOG410Q0MR	S	NA	scaffold159.t16	ENOG410QDBB	J	Regulator of chromosome condensation (RCC1) repeat
scaffold11.t11	ENOG410Q0MR	S	NA	scaffold159.t17	ENOG410PT2M	S	WD40
scaffold11.t14	ENOG410PNIT	G	glycoside hydrolase family 16 protein	scaffold159.t18	ENOG410PRZN	S	Rare lipoprotein A (RlpA)-like double-psi beta-barrel
scaffold11.t17	ENOG410Q0MR	S	NA	scaffold159.t19	ENOG410PS8D	S	Rare lipoprotein A (RlpA)-like double-psi beta-barrel
scaffold11.t18	ENOG410PI11	K	DNA-directed RNA polymerases I and III	scaffold159.t20	ENOG410PS8D	S	Rare lipoprotein A (RlpA)-like double-psi beta-barrel
scaffold11.t19	ENOG410Q3X3	T	STYKc	scaffold159.t21	ENOG410PKFJ	S	May negatively regulate the SNF1 kinase (By similarity)
scaffold11.t20	ENOG410Q3X3	T	STYKc	scaffold159.t22	ENOG410PH09	P	endoplasmic reticulum calcium ATPase
scaffold11.t21	ENOG410Q3X3	T	STYKc	scaffold16.t2	ENOG410PHDJ	Q	Dehydrogenase
scaffold11.t23	ENOG410PSGW	S	NA	scaffold16.t3	ENOG410PJRM	S	conserved hypothetical protein
scaffold11.t24	ENOG410Q3X3	T	STYKc	scaffold16.t4	ENOG410PGYG	G	chitin deacetylase
scaffold11.t27	ENOG410QEBK	C	Catalyzes a 2-step reaction, involving the ATP-dependent carboxylation of the covalently attached biotin in the first step and the transfer of the carboxyl group to pyruvate in the second (By similarity)	scaffold16.t5	ENOG410PH9K	U	sec1 family
scaffold11.t28	ENOG410PNIT	G	glycoside hydrolase family 16 protein	scaffold16.t6	ENOG410PFP7	T	nucleotide exchange factor
scaffold11.t29	ENOG410PGH2	G	WD repeat protein	scaffold16.t7	ENOG410PIH4	I	carnitine
scaffold11.t30	ENOG410PNW7	S	conserved hypothetical protein	scaffold16.t8	ENOG410PW5E	S	PB1 domain
scaffold11.t31	ENOG410PH34	S	Nitrosoguanidine resistance protein	scaffold16.t9	ENOG410Q3P5	S	Vitamin-D-receptor interacting Mediator subunit 4
scaffold11.t32	ENOG410PH34	S	Nitrosoguanidine resistance protein	scaffold16.t10	ENOG410PGB2	O	Protease with a carboxypeptidase B-like function involved in the C-terminal processing of the lysine and arginine residues from protein precursors. Promotes cell fusion and is involved in the programmed cell death (By similarity)
scaffold11.t33	ENOG410PNIT	G	glycoside hydrolase family 16 protein	scaffold16.t11	ENOG410Q36D	V	DSPc
scaffold11.t35	ENOG410Q3X3	T	STYKc	scaffold16.t12	ENOG410PK10	S	NA
scaffold11.t36	ENOG410PSGW	S	NA	scaffold16.t14	ENOG410Q3FD	S	Inherit from euNOG: crinkler (CRN) family protein
scaffold11.t37	ENOG410PINA	G	Major Facilitator Superfamily	scaffold16.t16	ENOG410PKWP	P	Chloride channel
scaffold11.t38	ENOG410PINA	G	Major Facilitator Superfamily	scaffold16.t17	ENOG410PQMR	E	Inherit from opiNOG: methyltransferase like 13
scaffold11.t40	ENOG410PINA	G	Major Facilitator Superfamily	scaffold16.t18	ENOG410PQPM	S	Transmembrane proteins 14C
scaffold11.t42	ENOG410PHH6	Q	Cytochrome p450	scaffold16.t19	ENOG410PG5J	U	Peroxisomal targeting signal 2 receptor
scaffold11.t43	ENOG410Q07F	O	isoflavone reductase family protein	scaffold16.t20	ENOG410PISG	S	conserved hypothetical protein
scaffold11.t44	ENOG410QDB6	G	Monocarboxylate transporter	scaffold16.t21	ENOG410PQE7	S	NA
scaffold11.t45	ENOG410PINA	G	Major Facilitator Superfamily	scaffold16.t23	ENOG410PU3J	S	NA
scaffold11.t46	ENOG410PI7D	P	transporter	scaffold16.t24	ENOG410Q3RS	S	NA
scaffold11.t47	ENOG410PMRC	L	Capsid protein (CA) is the structural component of the virus-like particle (VLP), forming the shell that encapsulates the retrotransposons dimeric RNA genome. The particles are assembled from trimer-clustered units and there are holes in the capsid shells that allow for the diffusion of macromolecules. CA has also nucleocapsid-like chaperone activity, promoting primer tRNA(i)-Met annealing to the…	scaffold16.t25	ENOG410PN07	J	ubiquitin-40S ribosomal protein S31 fusion protein
scaffold11.t48	ENOG410QEIF	S	retrotransposon Tto1 - Nicotiana tabacumSimilarity to retrotransposon Tto1 -Nicotiana tabacumSimilarity to reverse transcriptase pol - Volvox carteri	scaffold16.t26	ENOG410PFQP	L	replication factor c
scaffold11.t52	ENOG410PINA	G	Major Facilitator Superfamily	scaffold16.t27	ENOG410Q4CT	S	NA
scaffold11.t56	ENOG410PF8W	E	permease	scaffold16.t28	ENOG410PK24	D	centromere kinetochore protein zw10
scaffold11.t60	ENOG410Q3AD	S	NA	scaffold16.t29	ENOG410PI3S	A	RPR
scaffold11.t61	ENOG410PFGR	S	(GTP)-binding protein	scaffold16.t30	ENOG410PXYR	I	PAP2 superfamily
scaffold11.t62	ENOG410Q32H	S	NA	scaffold16.t31	ENOG410PFXX	L	DNA repair protein rad8
scaffold11.t65	ENOG410Q3ED	T	other FunK1 protein kinase	scaffold16.t32	ENOG410PNR3	G	glycoside hydrolase family 61 protein
scaffold11.t67	ENOG410PGR3	G	glycoside hydrolase family 16 protein	scaffold16.t33	ENOG410PNIT	G	glycoside hydrolase family 16 protein
scaffold11.t71	ENOG410PK3E	S	conserved hypothetical protein	scaffold16.t34	ENOG410PG5J	U	Peroxisomal targeting signal 2 receptor
scaffold11.t72	ENOG410PK3E	S	conserved hypothetical protein	scaffold16.t35	ENOG410PMAZ	S	ANK
scaffold11.t73	ENOG410PGR3	G	glycoside hydrolase family 16 protein	scaffold16.t36	ENOG410PJG6	Q	Cytochrome p450
scaffold11.t74	ENOG410PGR3	G	glycoside hydrolase family 16 protein	scaffold16.t39	ENOG410PMK3	S	Putative methyltransferase
scaffold11.t77	ENOG410Q32H	S	NA	scaffold16.t40	ENOG410PHU4	T	AGC YANK protein kinase
scaffold11.t78	ENOG410Q32H	S	NA	scaffold16.t41	ENOG410PJG6	Q	Cytochrome p450
scaffold11.t79	ENOG410PPB0	S	NA	scaffold16.t42	ENOG410PJG6	Q	Cytochrome p450
scaffold11.t80	ENOG410PK3E	S	conserved hypothetical protein	scaffold16.t43	ENOG410PJG6	Q	Cytochrome p450
scaffold11.t82	ENOG410Q3ED	T	other FunK1 protein kinase	scaffold16.t44	ENOG410Q3PX	S	NA
scaffold11.t83	ENOG410Q3ED	T	other FunK1 protein kinase	scaffold16.t45	ENOG410PHEM	O	Mitochondrial chaperone bcs1
scaffold11.t84	ENOG410PKQ1	Q	Cytochrome p450	scaffold16.t46	ENOG410PHEM	O	Mitochondrial chaperone bcs1
scaffold11.t85	ENOG410PGQT	S	Glyoxal oxidase	scaffold16.t47	ENOG410Q3RD	S	NA
scaffold11.t88	ENOG410Q3ED	T	other FunK1 protein kinase	scaffold16.t49	ENOG410QDIU	G	Major Facilitator Superfamily
scaffold11.t89	ENOG410PI99	S	conserved hypothetical protein	scaffold16.t50	ENOG410PST6	I	PAP2 superfamily
scaffold11.t92	ENOG410PPB0	S	NA	scaffold16.t51	ENOG410Q320	S	BTB/POZ domain
scaffold11.t94	ENOG410PGPZ	L	to reverse transcriptase	scaffold16.t53	ENOG410PHBR	H	pantoate-beta-alanine ligase
scaffold11.t95	ENOG410QB9R	B	Chromo (CHRromatin Organisation MOdifier) domain	scaffold16.t55	ENOG410PKHT	U	dynamin GTPase
scaffold11.t96	ENOG410QDNB	S	reverse transcriptase	scaffold16.t60	ENOG410PIN2	K	Transcription initiation factor
scaffold11.t97	ENOG410PFG7	D	Cell division control protein	scaffold16.t61	ENOG410PINK	K	RNA polymerase III transcription factor TFIIIC subunit (Tfc4)
scaffold11.t98	ENOG410PFDS	L	XPA-binding protein	scaffold16.t64	ENOG410PGC8	G	Catalyzes the dehydration of the S-form of NAD(P)HX at the expense of ATP, which is converted to ADP. Together with NAD(P)HX epimerase, which catalyzes the epimerization of the S- and R-forms, the enzyme allows the repair of both epimers of NAD(P)HX, a damaged form of NAD(P)H that is a result of enzymatic or heat-dependent hydration (By similarity)
scaffold11.t99	ENOG410QB9M	S	NACHT domain	scaffold16.t65	ENOG410Q320	S	BTB/POZ domain
scaffold11.t101	ENOG410PRWG	J	60S acidic ribosomal protein P1	scaffold16.t66	ENOG410PG2N	I	Hydroxymethylglutaryl-CoA synthase
scaffold11.t105	ENOG410PGR3	G	glycoside hydrolase family 16 protein	scaffold16.t72	ENOG410Q320	S	BTB/POZ domain
scaffold11.t107	ENOG410Q32H	S	NA	scaffold16.t73	ENOG410Q3TB	S	BTB
scaffold11.t108	ENOG410PPB0	S	NA	scaffold16.t74	ENOG410Q3TB	S	BTB
scaffold11.t109	ENOG410PK3E	S	conserved hypothetical protein	scaffold16.t75	ENOG410PJF1	S	Protein phosphatase type 1 complex subunit Hex2 Reg1
scaffold11.t110	ENOG410PKQ1	Q	Cytochrome p450	scaffold16.t77	ENOG410Q320	S	BTB/POZ domain
scaffold11.t112	ENOG410Q3ED	T	other FunK1 protein kinase	scaffold16.t78	ENOG410PIQF	U	Guanine nucleotide exchange factor Vps9
scaffold11.t113	ENOG410Q48M	S	NA	scaffold16.t79	ENOG410Q3TB	S	BTB
scaffold11.t115	ENOG410Q38Y	S	NA	scaffold16.t80	ENOG410Q3TB	S	BTB
scaffold11.t116	ENOG410PRMM	Q	short chain dehydrogenase	scaffold16.t81	ENOG410PHWV	I	synthase
scaffold11.t118	ENOG410Q3ED	T	other FunK1 protein kinase	scaffold16.t82	ENOG410PSUT	S	Pericentrin-AKAP-450 domain of centrosomal targeting protein
scaffold11.t119	ENOG410Q3ED	T	other FunK1 protein kinase	scaffold16.t83	ENOG410PR3S	S	NA
scaffold11.t121	ENOG410Q3ED	T	other FunK1 protein kinase	scaffold16.t84	ENOG410PJZ7	S	2-nitropropane dioxygenase
scaffold11.t122	ENOG410Q3ED	T	other FunK1 protein kinase	scaffold16.t86	ENOG410Q320	S	BTB/POZ domain
scaffold11.t123	ENOG410Q3ED	T	other FunK1 protein kinase	scaffold16.t87	ENOG410Q45E	S	BTB/POZ domain
scaffold11.t124	ENOG410Q3ED	T	other FunK1 protein kinase	scaffold160.t2	ENOG410PM5Y	O	Inherit from NOG: glutathione
scaffold11.t125	ENOG410Q3ED	T	other FunK1 protein kinase	scaffold160.t3	ENOG410QE9S	Q	oxidoreductase
scaffold11.t126	ENOG410Q3ED	T	other FunK1 protein kinase	scaffold160.t4	ENOG410Q3DN	S	NA
scaffold11.t129	ENOG410PKQ7	D	spindle assembly checkpoint	scaffold160.t5	ENOG410Q37C	S	NA
scaffold11.t130	ENOG410PQ30	S	Protein of unknown function DUF262	scaffold160.t6	ENOG410Q3DN	S	NA
scaffold11.t132	ENOG410PFR1	S	nuclease	scaffold160.t7	ENOG410Q37C	S	NA
scaffold11.t134	ENOG410Q41P	S	NA	scaffold160.t8	ENOG410Q3DN	S	NA
scaffold11.t135	ENOG410Q3ED	T	other FunK1 protein kinase	scaffold160.t9	ENOG410Q37C	S	NA
scaffold11.t136	ENOG410Q3ED	T	other FunK1 protein kinase	scaffold160.t10	ENOG410PFK5	O	Gpi-anchor transamidase
scaffold11.t137	ENOG410Q3ED	T	other FunK1 protein kinase	scaffold160.t11	ENOG410PZY6	S	Contributes to surface hydrophobicity, which is important for processes such as association of hyphae in reproductive structures, dispersal of aerial spores and adhesion of pathogens to host structures
scaffold11.t138	ENOG410Q32H	S	NA	scaffold160.t13	ENOG410PMVA	S	Peptidase A4 family
scaffold11.t139	ENOG410Q3ED	T	other FunK1 protein kinase	scaffold160.t14	ENOG410PNXV	V	alpha/beta hydrolase fold
scaffold11.t140	ENOG410Q32H	S	NA	scaffold160.t15	ENOG410PSUN	S	NA
scaffold11.t142	ENOG410PGPZ	L	to reverse transcriptase	scaffold160.t16	ENOG410PIYY	O	ubiquitin conjugating enzyme
scaffold11.t143	ENOG410Q3ED	T	other FunK1 protein kinase	scaffold160.t17	ENOG410PM74	V	alpha/beta hydrolase fold
scaffold11.t144	ENOG410Q32H	S	NA	scaffold160.t21	ENOG410PM74	V	alpha/beta hydrolase fold
scaffold11.t145	ENOG410Q32H	S	NA	scaffold160.t22	ENOG410PQTA	V	Beta-lactamase
scaffold11.t146	ENOG410PQY4	S	NA	scaffold160.t23	ENOG410Q3RR	S	NA
scaffold11.t147	ENOG410PQY4	S	NA	scaffold160.t24	ENOG410PMKV	T	Pfam:DUF300
scaffold11.t148	ENOG410PH9H	S	NA	scaffold161.t2	ENOG410PGBM	T	protein kinase gsk3
scaffold11.t149	ENOG410Q3Y1	S	NA	scaffold161.t3	ENOG410QDQX	K	Component of the SCF(sconB) E3 ubiquitin ligase complex involved in the regulation of sulfur metabolite repression, probably by mediating the inactivation or degradation of the metR transcription factor
scaffold11.t150	ENOG410Q3Y1	S	NA	scaffold161.t4	ENOG410PU4Q	S	NA
scaffold11.t151	ENOG410Q3Y1	S	NA	scaffold161.t5	ENOG410PIYJ	H	ubiquinone biosynthesis protein Coq7
scaffold11.t152	ENOG410PQY4	S	NA	scaffold161.t6	ENOG410Q3NR	S	NA
scaffold11.t153	ENOG410PP9R	S	Phosphotransferase enzyme family	scaffold161.t7	ENOG410PGDM	S	rna-binding protein
scaffold11.t154	ENOG410Q3YB	S	NA	scaffold161.t8	ENOG410PFI5	G	Beta-glucosidases are one of a number of cellulolytic enzymes involved in the degradation of cellulosic biomass. Catalyzes the last step releasing glucose from the inhibitory cellobiose
scaffold11.t156	ENOG410Q3X2	U	Isoprenylcysteine carboxyl methyltransferase (ICMT) family	scaffold161.t9	ENOG410PQRS	I	phosphatidylserine decarboxylase
scaffold11.t158	ENOG410PFT2	G	transporter	scaffold161.t10	ENOG410PP3G	S	Uncharacterized conserved protein (DUF2340)
scaffold11.t159	ENOG410Q32Z	S	NA	scaffold161.t11	ENOG410PRCC	S	riboflavin aldehyde-forming enzyme
scaffold11.t160	ENOG410PQ30	S	Protein of unknown function DUF262	scaffold161.t12	ENOG410Q48P	S	NA
scaffold11.t161	ENOG410PH55	D	structural maintenance of chromosomes protein	scaffold161.t13	ENOG410PPNM	J	Required for ribosome biogenesis. Part of a complex which catalyzes pseudouridylation of rRNA. This involves the isomerization of uridine such that the ribose is subsequently attached to C5, instead of the normal N1. Pseudouridine ( psi ) residues may serve to stabilize the conformation of rRNAs
scaffold11.t164	ENOG410PRUR	S	Transmembrane protein 167	scaffold161.t14	ENOG410PFF8	O	Peroxisomal biogenesis factor 6
scaffold11.t165	ENOG410PFPV	T	oligopeptide transporter	scaffold161.t15	ENOG410PKAH	P	Alkaline phosphatase family protein
scaffold11.t166	ENOG410PPD1	S	Domain of unknown function (DUF1708)	scaffold161.t16	ENOG410QDS6	Z	Diaphanous FH3 Domain
scaffold11.t168	ENOG410PM2G	O	PPIases accelerate the folding of proteins (By similarity)	scaffold161.t18	ENOG410PH9A	O	E3 ubiquitin-protein ligase
scaffold11.t169	ENOG410PFPV	T	oligopeptide transporter	scaffold161.t19	ENOG410PG6Z	O	AAA family ATPase
scaffold11.t172	ENOG410Q3KA	O	Fungalysin metallopeptidase (M36)	scaffold161.t20	ENOG410Q3YW	S	NA
scaffold11.t173	ENOG410Q3KA	O	Fungalysin metallopeptidase (M36)	scaffold161.t21	ENOG410PHHP	G	phosphomannomutase
scaffold11.t174	ENOG410PZKF	S	NA	scaffold161.t22	ENOG410PHWH	S	conserved hypothetical protein
scaffold11.t176	ENOG410PJ5T	O	Peroxiredoxin	scaffold161.t23	ENOG410PHZU	A	mRNA cap guanine-N7 methyltransferase
scaffold11.t177	ENOG410PPKG	S	subunit Trm112	scaffold162.t1	ENOG410PJWR	S	nuclear protein Qri2 Nse4
scaffold11.t178	ENOG410PKTX	O	mitochondrial inner membrane	scaffold162.t2	ENOG410PJ6I	Q	Cytochrome p450
scaffold11.t179	ENOG410Q41P	S	NA	scaffold162.t3	ENOG410PJ6I	Q	Cytochrome p450
scaffold11.t181	ENOG410PSW5	U	Inherit from euNOG: NADH-ubiquinone oxidoreductase 9.5 kDa subunit	scaffold162.t5	ENOG410QDF0	P	Membrane transporter
scaffold11.t182	ENOG410PQ9A	K	Component of the EKC KEOPS complex which promotes both telomere uncapping and telomere elongation (By similarity). The complex is required for efficient recruitment of transcriptional coactivators. Important for bud site selection (By similarity)	scaffold162.t6	ENOG410PHR2	E	GMC oxidoreductase
scaffold11.t183	ENOG410PJ0Z	J	Component of the eukaryotic translation initiation factor 3 (eIF-3) complex, which is involved in protein synthesis and, together with other initiation factors, stimulates binding of mRNA and methionyl-tRNAi to the 40S ribosome (By similarity)	scaffold162.t7	ENOG410PFW6	E	Catalyzes the removal of a penultimate prolyl residue from the N-termini of peptides (By similarity)
scaffold11.t185	ENOG410PQKP	S	PHD finger domain protein	scaffold162.t9	ENOG410PT1I	I	salicylate hydroxylase
scaffold11.t186	ENOG410PFKW	P	Calcium channel	scaffold162.t10	ENOG410PT1I	I	salicylate hydroxylase
scaffold11.t187	ENOG410PHV8	F	EH domain binding protein epsin 2	scaffold162.t11	ENOG410PU3U	S	Isochorismatase family
scaffold11.t189	ENOG410PGPZ	L	to reverse transcriptase	scaffold162.t12	ENOG410PMSF	L	DNA replication complex GINS protein SLD5
scaffold11.t192	ENOG410PIDE	Z	Tubulin is the major constituent of microtubules. It binds two moles of GTP, one at an exchangeable site on the beta chain and one at a non-exchangeable site on the alpha chain	scaffold162.t13	ENOG410PQQD	K	CBF NF-Y family transcription factor
scaffold11.t193	ENOG410PGSZ	E	5-oxoprolinase	scaffold162.t14	ENOG410PN1A	O	Ubiquitin carboxyl-terminal hydrolase, family 1
scaffold11.t195	ENOG410PSCV	K	NLI interacting factor-like phosphatase	scaffold162.t15	ENOG410Q3ZF	S	NA
scaffold11.t196	ENOG410PKFM	G	pfkB family carbohydrate kinase	scaffold162.t16	ENOG410PJU0	I	NRPS-like enzyme
scaffold11.t199	ENOG410PI5F	K	Transcription factor	scaffold162.t17	ENOG410PV3W	G	glycoside hydrolase family 61 protein
scaffold11.t200	ENOG410QDTP	E	o-acetylhomoserine	scaffold162.t18	ENOG410PJBA	G	Glycosyl hydrolases family 16
scaffold11.t202	ENOG410PSID	K	hTAFII28-like protein conserved region	scaffold162.t19	ENOG410PIKC	Q	Cytochrome p450
scaffold11.t203	ENOG410PMXX	K	C2H2 finger domain protein (Gli3)	scaffold163.t1	ENOG410Q4EK	T	other AgaK1 protein kinase
scaffold11.t205	ENOG410PPJJ	U	RAB	scaffold163.t3	ENOG410Q4EK	T	other AgaK1 protein kinase
scaffold11.t206	ENOG410PH2R	O	Secreted metalloproteinase probably acting as a virulence factor (By similarity)	scaffold163.t4	ENOG410PHTE	O	Fn3-like domain (DUF1034)
scaffold11.t208	ENOG410QDTP	E	o-acetylhomoserine	scaffold163.t5	ENOG410Q4EK	T	other AgaK1 protein kinase
scaffold11.t209	ENOG410QDTP	E	o-acetylhomoserine	scaffold163.t6	ENOG410Q4EK	T	other AgaK1 protein kinase
scaffold11.t210	ENOG410Q3MS	S	NA	scaffold163.t7	ENOG410Q4EK	T	other AgaK1 protein kinase
scaffold11.t211	ENOG410PJ9F	S	Phytanoyl-CoA dioxygenase family protein	scaffold163.t8	ENOG410Q4EK	T	other AgaK1 protein kinase
scaffold11.t212	ENOG410PF8M	S	Heterokaryon incompatibility protein (HET)	scaffold163.t9	ENOG410PHTE	O	Fn3-like domain (DUF1034)
scaffold11.t216	ENOG410Q379	S	NA	scaffold163.t10	ENOG410PS9I	G	AraC-like ligand binding domain protein
scaffold11.t217	ENOG410PGF9	I	tafazzin	scaffold163.t11	ENOG410PN7D	O	glutaredoxin domain protein
scaffold11.t218	ENOG410PJZF	I	resistance protein	scaffold163.t12	ENOG410PN64	U	COG (conserved oligomeric Golgi) complex component, COG2
scaffold11.t219	ENOG410PSXZ	S	NA	scaffold163.t13	ENOG410PG1T	U	Golgi complex component (Vps8)
scaffold11.t220	ENOG410Q3QP	P	Inherit from KOG: 5'-3' exoribonuclease	scaffold163.t14	ENOG410QDBK	B	PHD
scaffold11.t221	ENOG410Q3QP	P	Inherit from KOG: 5'-3' exoribonuclease	scaffold163.t15	ENOG410PFIF	E	Threonine dehydratase
scaffold11.t222	ENOG410Q3QP	P	Inherit from KOG: 5'-3' exoribonuclease	scaffold163.t16	ENOG410PMG5	S	Inherit from COG: Hydrolase
scaffold11.t223	ENOG410Q0MR	S	NA	scaffold163.t17	ENOG410PTER	S	NADH-ubiquinone oxidoreductase B12 subunit family
[truncated: 7,838 more rows]
