# Supplementary material for: Integrative Genomic and Transcriptomic Analysis of White-Rot Fungi Ganoderma tsugae Growing on Both Coniferous and Broad-Leaved Trees
Source: J Fungi (Basel). 2026 Jan 1;12(1):35. doi: 10.3390/jof12010035 (PMC12842666; doi:10.3390/jof12010035)
Supplement: Supplementary file 1 [file jof-12-00035-s001.zip › Supplementary materials/Table S3.xlsx]

## Sheet: Sheet1
Table S3. Annotation of two strains on GO database.
Ganoderma tsugae Wu 2022				Ganoderma tsugae Cui 14110
Gene id	GO number	GO function	GO ontologies	Gene id	GO number	GO function	GO ontologies
scaffold1.t1	GO:0006357	regulation of transcription from RNA polymerase II promoter	Biological Process	scaffold1.t4	GO:0008152	metabolic process	Biological Process
scaffold1.t1	GO:0006366	transcription from RNA polymerase II promoter	Biological Process	scaffold1.t4	GO:0006476	protein deacetylation	Biological Process
scaffold1.t1	GO:0006351	transcription, DNA-dependent	Biological Process	scaffold1.t4	GO:0044699	single-organism process	Biological Process
scaffold1.t1	GO:0032774	RNA biosynthetic process	Biological Process	scaffold1.t4	GO:0044267	cellular protein metabolic process	Biological Process
scaffold1.t1	GO:0090304	nucleic acid metabolic process	Biological Process	scaffold1.t4	GO:0044260	cellular macromolecule metabolic process	Biological Process
scaffold1.t1	GO:0044249	cellular biosynthetic process	Biological Process	scaffold1.t4	GO:0006325	chromatin organization	Biological Process
scaffold1.t1	GO:0034641	cellular nitrogen compound metabolic process	Biological Process	scaffold1.t4	GO:0071840	cellular component organization or biogenesis	Biological Process
scaffold1.t1	GO:0006807	nitrogen compound metabolic process	Biological Process	scaffold1.t4	GO:0016043	cellular component organization	Biological Process
scaffold1.t1	GO:0034645	cellular macromolecule biosynthetic process	Biological Process	scaffold1.t4	GO:0016575	histone deacetylation	Biological Process
scaffold1.t1	GO:1901362	organic cyclic compound biosynthetic process	Biological Process	scaffold1.t4	GO:0071704	organic substance metabolic process	Biological Process
scaffold1.t1	GO:1901360	organic cyclic compound metabolic process	Biological Process	scaffold1.t4	GO:0016570	histone modification	Biological Process
scaffold1.t1	GO:0006139	nucleobase-containing compound metabolic process	Biological Process	scaffold1.t4	GO:0035601	protein deacylation	Biological Process
scaffold1.t1	GO:0044260	cellular macromolecule metabolic process	Biological Process	scaffold1.t4	GO:0009987	cellular process	Biological Process
scaffold1.t1	GO:0071704	organic substance metabolic process	Biological Process	scaffold1.t4	GO:0006464	cellular protein modification process	Biological Process
scaffold1.t1	GO:0010467	gene expression	Biological Process	scaffold1.t4	GO:0043412	macromolecule modification	Biological Process
scaffold1.t1	GO:0018130	heterocycle biosynthetic process	Biological Process	scaffold1.t4	GO:0036211	protein modification process	Biological Process
scaffold1.t1	GO:1901576	organic substance biosynthetic process	Biological Process	scaffold1.t4	GO:0044763	single-organism cellular process	Biological Process
scaffold1.t1	GO:0006725	cellular aromatic compound metabolic process	Biological Process	scaffold1.t4	GO:0006996	organelle organization	Biological Process
scaffold1.t1	GO:0009987	cellular process	Biological Process	scaffold1.t4	GO:0044238	primary metabolic process	Biological Process
scaffold1.t1	GO:0009058	biosynthetic process	Biological Process	scaffold1.t4	GO:0051276	chromosome organization	Biological Process
scaffold1.t1	GO:0009059	macromolecule biosynthetic process	Biological Process	scaffold1.t4	GO:0019538	protein metabolic process	Biological Process
scaffold1.t1	GO:0008152	metabolic process	Biological Process	scaffold1.t4	GO:0044237	cellular metabolic process	Biological Process
scaffold1.t1	GO:0034654	nucleobase-containing compound biosynthetic process	Biological Process	scaffold1.t4	GO:0043170	macromolecule metabolic process	Biological Process
scaffold1.t1	GO:0046483	heterocycle metabolic process	Biological Process	scaffold1.t4	GO:0016568	chromatin modification	Biological Process
scaffold1.t1	GO:0016070	RNA metabolic process	Biological Process	scaffold1.t4	GO:0016569	covalent chromatin modification	Biological Process
scaffold1.t1	GO:0044238	primary metabolic process	Biological Process	scaffold1.t4	GO:0070932	histone H3 deacetylation	Biological Process
scaffold1.t1	GO:0044271	cellular nitrogen compound biosynthetic process	Biological Process	scaffold1.t4	GO:0070933	histone H4 deacetylation	Biological Process
scaffold1.t1	GO:0044237	cellular metabolic process	Biological Process	scaffold1.t4	GO:0032774	RNA biosynthetic process	Biological Process
scaffold1.t1	GO:0043170	macromolecule metabolic process	Biological Process	scaffold1.t4	GO:0019222	regulation of metabolic process	Biological Process
scaffold1.t1	GO:0019438	aromatic compound biosynthetic process	Biological Process	scaffold1.t4	GO:0031326	regulation of cellular biosynthetic process	Biological Process
scaffold1.t1	GO:0019222	regulation of metabolic process	Biological Process	scaffold1.t4	GO:0031323	regulation of cellular metabolic process	Biological Process
scaffold1.t1	GO:0031326	regulation of cellular biosynthetic process	Biological Process	scaffold1.t4	GO:0090304	nucleic acid metabolic process	Biological Process
scaffold1.t1	GO:0031323	regulation of cellular metabolic process	Biological Process	scaffold1.t4	GO:0044249	cellular biosynthetic process	Biological Process
scaffold1.t1	GO:0050789	regulation of biological process	Biological Process	scaffold1.t4	GO:0034641	cellular nitrogen compound metabolic process	Biological Process
scaffold1.t1	GO:0080090	regulation of primary metabolic process	Biological Process	scaffold1.t4	GO:0006807	nitrogen compound metabolic process	Biological Process
scaffold1.t1	GO:2000112	regulation of cellular macromolecule biosynthetic process	Biological Process	scaffold1.t4	GO:1901360	organic cyclic compound metabolic process	Biological Process
scaffold1.t1	GO:0060255	regulation of macromolecule metabolic process	Biological Process	scaffold1.t4	GO:0034645	cellular macromolecule biosynthetic process	Biological Process
scaffold1.t1	GO:0065007	biological regulation	Biological Process	scaffold1.t4	GO:1901576	organic substance biosynthetic process	Biological Process
scaffold1.t1	GO:0010468	regulation of gene expression	Biological Process	scaffold1.t4	GO:1901362	organic cyclic compound biosynthetic process	Biological Process
scaffold1.t1	GO:0019219	regulation of nucleobase-containing compound metabolic process	Biological Process	scaffold1.t4	GO:0050789	regulation of biological process	Biological Process
scaffold1.t1	GO:0009889	regulation of biosynthetic process	Biological Process	scaffold1.t4	GO:2000112	regulation of cellular macromolecule biosynthetic process	Biological Process
scaffold1.t1	GO:0050794	regulation of cellular process	Biological Process	scaffold1.t4	GO:0010467	gene expression	Biological Process
scaffold1.t1	GO:0051171	regulation of nitrogen compound metabolic process	Biological Process	scaffold1.t4	GO:0010556	regulation of macromolecule biosynthetic process	Biological Process
scaffold1.t1	GO:2001141	regulation of RNA biosynthetic process	Biological Process	scaffold1.t4	GO:0065007	biological regulation	Biological Process
scaffold1.t1	GO:0051252	regulation of RNA metabolic process	Biological Process	scaffold1.t4	GO:0060255	regulation of macromolecule metabolic process	Biological Process
scaffold1.t1	GO:0006355	regulation of transcription, DNA-dependent	Biological Process	scaffold1.t4	GO:0010468	regulation of gene expression	Biological Process
scaffold1.t1	GO:0010556	regulation of macromolecule biosynthetic process	Biological Process	scaffold1.t4	GO:0018130	heterocycle biosynthetic process	Biological Process
scaffold1.t1	GO:0043169	cation binding	Molecular Function	scaffold1.t4	GO:0016070	RNA metabolic process	Biological Process
scaffold1.t1	GO:0046914	transition metal ion binding	Molecular Function	scaffold1.t4	GO:0006139	nucleobase-containing compound metabolic process	Biological Process
scaffold1.t1	GO:0008270	zinc ion binding	Molecular Function	scaffold1.t4	GO:0019219	regulation of nucleobase-containing compound metabolic process	Biological Process
scaffold1.t1	GO:0043167	ion binding	Molecular Function	scaffold1.t4	GO:0009889	regulation of biosynthetic process	Biological Process
scaffold1.t1	GO:0005488	binding	Molecular Function	scaffold1.t4	GO:0006725	cellular aromatic compound metabolic process	Biological Process
scaffold1.t1	GO:0046872	metal ion binding	Molecular Function	scaffold1.t4	GO:0050794	regulation of cellular process	Biological Process
scaffold1.t1	GO:0097159	organic cyclic compound binding	Molecular Function	scaffold1.t4	GO:0051171	regulation of nitrogen compound metabolic process	Biological Process
scaffold1.t1	GO:0003676	nucleic acid binding	Molecular Function	scaffold1.t4	GO:2001141	regulation of RNA biosynthetic process	Biological Process
scaffold1.t1	GO:0003677	DNA binding	Molecular Function	scaffold1.t4	GO:0034654	nucleobase-containing compound biosynthetic process	Biological Process
scaffold1.t1	GO:1901363	heterocyclic compound binding	Molecular Function	scaffold1.t4	GO:0046483	heterocycle metabolic process	Biological Process
scaffold1.t1	GO:0003700	sequence-specific DNA binding transcription factor activity	Molecular Function	scaffold1.t4	GO:0044271	cellular nitrogen compound biosynthetic process	Biological Process
scaffold1.t1	GO:0000981	sequence-specific DNA binding RNA polymerase II transcription factor activity	Molecular Function	scaffold1.t4	GO:0080090	regulation of primary metabolic process	Biological Process
scaffold1.t1	GO:0001071	nucleic acid binding transcription factor activity	Molecular Function	scaffold1.t4	GO:0051252	regulation of RNA metabolic process	Biological Process
scaffold1.t1	GO:0043231	intracellular membrane-bounded organelle	Cellular Component	scaffold1.t4	GO:0009058	biosynthetic process	Biological Process
scaffold1.t1	GO:0005634	nucleus	Cellular Component	scaffold1.t4	GO:0006355	regulation of transcription, DNA-dependent	Biological Process
scaffold1.t1	GO:0044464	cell part	Cellular Component	scaffold1.t4	GO:0009059	macromolecule biosynthetic process	Biological Process
scaffold1.t1	GO:0005623	cell	Cellular Component	scaffold1.t4	GO:0006351	transcription, DNA-dependent	Biological Process
scaffold1.t1	GO:0005622	intracellular	Cellular Component	scaffold1.t4	GO:0019438	aromatic compound biosynthetic process	Biological Process
scaffold1.t1	GO:0043229	intracellular organelle	Cellular Component	scaffold1.t4	GO:0016787	hydrolase activity	Molecular Function
scaffold1.t1	GO:0044424	intracellular part	Cellular Component	scaffold1.t4	GO:0003824	catalytic activity	Molecular Function
scaffold1.t1	GO:0043227	membrane-bounded organelle	Cellular Component	scaffold1.t4	GO:0019213	deacetylase activity	Molecular Function
scaffold1.t1	GO:0043226	organelle	Cellular Component	scaffold1.t4	GO:0004407	histone deacetylase activity	Molecular Function
scaffold1.t2	GO:0090304	nucleic acid metabolic process	Biological Process	scaffold1.t4	GO:0016810	hydrolase activity, acting on carbon-nitrogen (but not peptide) bonds	Molecular Function
scaffold1.t2	GO:0034641	cellular nitrogen compound metabolic process	Biological Process	scaffold1.t4	GO:0016811	hydrolase activity, acting on carbon-nitrogen (but not peptide) bonds, in linear amides	Molecular Function
scaffold1.t2	GO:0006807	nitrogen compound metabolic process	Biological Process	scaffold1.t4	GO:0033558	protein deacetylase activity	Molecular Function
scaffold1.t2	GO:1901360	organic cyclic compound metabolic process	Biological Process	scaffold1.t4	GO:0031078	histone deacetylase activity (H3-K14 specific)	Molecular Function
scaffold1.t2	GO:0006139	nucleobase-containing compound metabolic process	Biological Process	scaffold1.t4	GO:0034739	histone deacetylase activity (H4-K16 specific)	Molecular Function
scaffold1.t2	GO:0044260	cellular macromolecule metabolic process	Biological Process	scaffold1.t4	GO:0032129	histone deacetylase activity (H3-K9 specific)	Molecular Function
scaffold1.t2	GO:0071704	organic substance metabolic process	Biological Process	scaffold1.t4	GO:0017136	NAD-dependent histone deacetylase activity	Molecular Function
scaffold1.t2	GO:0010467	gene expression	Biological Process	scaffold1.t4	GO:0032041	NAD-dependent histone deacetylase activity (H3-K14 specific)	Molecular Function
scaffold1.t2	GO:0016071	mRNA metabolic process	Biological Process	scaffold1.t4	GO:0034979	NAD-dependent protein deacetylase activity	Molecular Function
scaffold1.t2	GO:0009987	cellular process	Biological Process	scaffold1.t4	GO:0097372	NAD-dependent histone deacetylase activity (H3-K18 specific)	Molecular Function
scaffold1.t2	GO:0006725	cellular aromatic compound metabolic process	Biological Process	scaffold1.t4	GO:0046970	NAD-dependent histone deacetylase activity (H4-K16 specific)	Molecular Function
scaffold1.t2	GO:0008152	metabolic process	Biological Process	scaffold1.t4	GO:0046969	NAD-dependent histone deacetylase activity (H3-K9 specific)	Molecular Function
scaffold1.t2	GO:0046483	heterocycle metabolic process	Biological Process	scaffold1.t4	GO:0043231	intracellular membrane-bounded organelle	Cellular Component
scaffold1.t2	GO:0016070	RNA metabolic process	Biological Process	scaffold1.t4	GO:0005634	nucleus	Cellular Component
scaffold1.t2	GO:0044238	primary metabolic process	Biological Process	scaffold1.t4	GO:0044464	cell part	Cellular Component
scaffold1.t2	GO:0044237	cellular metabolic process	Biological Process	scaffold1.t4	GO:0005623	cell	Cellular Component
scaffold1.t2	GO:0043170	macromolecule metabolic process	Biological Process	scaffold1.t4	GO:0005622	intracellular	Cellular Component
scaffold1.t2	GO:0006396	RNA processing	Biological Process	scaffold1.t4	GO:0043229	intracellular organelle	Cellular Component
scaffold1.t2	GO:0006397	mRNA processing	Biological Process	scaffold1.t4	GO:0044424	intracellular part	Cellular Component
scaffold1.t2	GO:0097159	organic cyclic compound binding	Molecular Function	scaffold1.t4	GO:0043227	membrane-bounded organelle	Cellular Component
scaffold1.t2	GO:0005488	binding	Molecular Function	scaffold1.t4	GO:0043226	organelle	Cellular Component
scaffold1.t2	GO:0003676	nucleic acid binding	Molecular Function	scaffold1.t8	GO:0006810	transport	Biological Process
scaffold1.t2	GO:1901363	heterocyclic compound binding	Molecular Function	scaffold1.t8	GO:0008104	protein localization	Biological Process
scaffold1.t2	GO:0043169	cation binding	Molecular Function	scaffold1.t8	GO:0051179	localization	Biological Process
scaffold1.t2	GO:0043167	ion binding	Molecular Function	scaffold1.t8	GO:0071702	organic substance transport	Biological Process
scaffold1.t2	GO:0046872	metal ion binding	Molecular Function	scaffold1.t8	GO:0033036	macromolecule localization	Biological Process
scaffold1.t2	GO:0046914	transition metal ion binding	Molecular Function	scaffold1.t8	GO:0045184	establishment of protein localization	Biological Process
scaffold1.t2	GO:0008270	zinc ion binding	Molecular Function	scaffold1.t8	GO:0051234	establishment of localization	Biological Process
scaffold1.t2	GO:0003723	RNA binding	Molecular Function	scaffold1.t8	GO:0015031	protein transport	Biological Process
scaffold1.t2	GO:0005634	nucleus	Cellular Component	scaffold1.t8	GO:0016020	membrane	Cellular Component
scaffold1.t2	GO:0044464	cell part	Cellular Component	scaffold1.t8	GO:0044425	membrane part	Cellular Component
scaffold1.t2	GO:0043229	intracellular organelle	Cellular Component	scaffold1.t8	GO:0031224	intrinsic to membrane	Cellular Component
scaffold1.t2	GO:0043227	membrane-bounded organelle	Cellular Component	scaffold1.t8	GO:0016021	integral to membrane	Cellular Component
scaffold1.t2	GO:0043226	organelle	Cellular Component	scaffold1.t8	GO:0005783	endoplasmic reticulum	Cellular Component
scaffold1.t2	GO:0043231	intracellular membrane-bounded organelle	Cellular Component	scaffold1.t8	GO:0043229	intracellular organelle	Cellular Component
scaffold1.t2	GO:0005623	cell	Cellular Component	scaffold1.t8	GO:0043227	membrane-bounded organelle	Cellular Component
scaffold1.t2	GO:0005622	intracellular	Cellular Component	scaffold1.t8	GO:0043226	organelle	Cellular Component
scaffold1.t2	GO:0044424	intracellular part	Cellular Component	scaffold1.t8	GO:0005737	cytoplasm	Cellular Component
scaffold1.t3	GO:0008152	metabolic process	Biological Process	scaffold1.t8	GO:0043231	intracellular membrane-bounded organelle	Cellular Component
scaffold1.t3	GO:0019538	protein metabolic process	Biological Process	scaffold1.t8	GO:0044464	cell part	Cellular Component
scaffold1.t3	GO:0043170	macromolecule metabolic process	Biological Process	scaffold1.t8	GO:0005623	cell	Cellular Component
scaffold1.t3	GO:0071704	organic substance metabolic process	Biological Process	scaffold1.t8	GO:0005622	intracellular	Cellular Component
scaffold1.t3	GO:0044238	primary metabolic process	Biological Process	scaffold1.t8	GO:0044444	cytoplasmic part	Cellular Component
scaffold1.t3	GO:0006508	proteolysis	Biological Process	scaffold1.t8	GO:0044424	intracellular part	Cellular Component
scaffold1.t3	GO:0003824	catalytic activity	Molecular Function	scaffold1.t8	GO:0005789	endoplasmic reticulum membrane	Cellular Component
scaffold1.t3	GO:0005488	binding	Molecular Function	scaffold1.t8	GO:0042175	nuclear outer membrane-endoplasmic reticulum membrane network	Cellular Component
scaffold1.t3	GO:0043167	ion binding	Molecular Function	scaffold1.t8	GO:0031090	organelle membrane	Cellular Component
scaffold1.t3	GO:0043169	cation binding	Molecular Function	scaffold1.t8	GO:0044432	endoplasmic reticulum part	Cellular Component
scaffold1.t3	GO:0046872	metal ion binding	Molecular Function	scaffold1.t8	GO:0012505	endomembrane system	Cellular Component
scaffold1.t3	GO:0016787	hydrolase activity	Molecular Function	scaffold1.t8	GO:0044446	intracellular organelle part	Cellular Component
scaffold1.t3	GO:0008233	peptidase activity	Molecular Function	scaffold1.t8	GO:0044422	organelle part	Cellular Component
scaffold1.t3	GO:0008237	metallopeptidase activity	Molecular Function	scaffold1.t9	GO:0009987	cellular process	Biological Process
scaffold1.t3	GO:0070011	peptidase activity, acting on L-amino acid peptides	Molecular Function	scaffold1.t9	GO:0008152	metabolic process	Biological Process
scaffold1.t4	GO:0043169	cation binding	Molecular Function	scaffold1.t9	GO:0006914	autophagy	Biological Process
scaffold1.t4	GO:0046914	transition metal ion binding	Molecular Function	scaffold1.t9	GO:0044237	cellular metabolic process	Biological Process
scaffold1.t4	GO:0043167	ion binding	Molecular Function	scaffold1.t9	GO:0044248	cellular catabolic process	Biological Process
scaffold1.t4	GO:0005488	binding	Molecular Function	scaffold1.t9	GO:0009056	catabolic process	Biological Process
scaffold1.t4	GO:0046872	metal ion binding	Molecular Function	scaffold1.t9	GO:0006810	transport	Biological Process
scaffold1.t4	GO:0008270	zinc ion binding	Molecular Function	scaffold1.t9	GO:0008104	protein localization	Biological Process
scaffold1.t4	GO:0097159	organic cyclic compound binding	Molecular Function	scaffold1.t9	GO:0033036	macromolecule localization	Biological Process
scaffold1.t4	GO:0003676	nucleic acid binding	Molecular Function	scaffold1.t9	GO:0045184	establishment of protein localization	Biological Process
scaffold1.t4	GO:1901363	heterocyclic compound binding	Molecular Function	scaffold1.t9	GO:0051234	establishment of localization	Biological Process
scaffold1.t5	GO:0065007	biological regulation	Biological Process	scaffold1.t9	GO:0071702	organic substance transport	Biological Process
scaffold1.t5	GO:0050789	regulation of biological process	Biological Process	scaffold1.t9	GO:0051179	localization	Biological Process
scaffold1.t5	GO:0019222	regulation of metabolic process	Biological Process	scaffold1.t9	GO:0015031	protein transport	Biological Process
scaffold1.t5	GO:0060255	regulation of macromolecule metabolic process	Biological Process	scaffold1.t9	GO:0003824	catalytic activity	Molecular Function
scaffold1.t5	GO:0010468	regulation of gene expression	Biological Process	scaffold1.t9	GO:0000166	nucleotide binding	Molecular Function
scaffold1.t5	GO:0010608	posttranscriptional regulation of gene expression	Biological Process	scaffold1.t9	GO:0005488	binding	Molecular Function
scaffold1.t5	GO:0009987	cellular process	Biological Process	scaffold1.t9	GO:1901363	heterocyclic compound binding	Molecular Function
scaffold1.t5	GO:0033036	macromolecule localization	Biological Process	scaffold1.t9	GO:1901265	nucleoside phosphate binding	Molecular Function
scaffold1.t5	GO:0016043	cellular component organization	Biological Process	scaffold1.t9	GO:0036094	small molecule binding	Molecular Function
scaffold1.t5	GO:0071840	cellular component organization or biogenesis	Biological Process	scaffold1.t9	GO:0097159	organic cyclic compound binding	Molecular Function
scaffold1.t5	GO:0050794	regulation of cellular process	Biological Process	scaffold1.t9	GO:0005737	cytoplasm	Cellular Component
scaffold1.t5	GO:0044699	single-organism process	Biological Process	scaffold1.t9	GO:0044464	cell part	Cellular Component
scaffold1.t5	GO:0006403	RNA localization	Biological Process	scaffold1.t9	GO:0005623	cell	Cellular Component
scaffold1.t5	GO:0044763	single-organism cellular process	Biological Process	scaffold1.t9	GO:0005622	intracellular	Cellular Component
scaffold1.t5	GO:0051179	localization	Biological Process	scaffold1.t9	GO:0044424	intracellular part	Cellular Component
scaffold1.t5	GO:0006996	organelle organization	Biological Process	scaffold1.t11	GO:0046854	phosphatidylinositol phosphorylation	Biological Process
scaffold1.t5	GO:0051276	chromosome organization	Biological Process	scaffold1.t11	GO:0009987	cellular process	Biological Process
scaffold1.t5	GO:0080090	regulation of primary metabolic process	Biological Process	scaffold1.t11	GO:0046486	glycerolipid metabolic process	Biological Process
scaffold1.t5	GO:0006810	transport	Biological Process	scaffold1.t11	GO:0044710	single-organism metabolic process	Biological Process
scaffold1.t5	GO:0009889	regulation of biosynthetic process	Biological Process	scaffold1.t11	GO:0071704	organic substance metabolic process	Biological Process
scaffold1.t5	GO:0010556	regulation of macromolecule biosynthetic process	Biological Process	scaffold1.t11	GO:0006629	lipid metabolic process	Biological Process
scaffold1.t5	GO:0031326	regulation of cellular biosynthetic process	Biological Process	scaffold1.t11	GO:0046488	phosphatidylinositol metabolic process	Biological Process
scaffold1.t5	GO:0031323	regulation of cellular metabolic process	Biological Process	scaffold1.t11	GO:0008152	metabolic process	Biological Process
scaffold1.t5	GO:2000112	regulation of cellular macromolecule biosynthetic process	Biological Process	scaffold1.t11	GO:0044255	cellular lipid metabolic process	Biological Process
scaffold1.t5	GO:0016568	chromatin modification	Biological Process	scaffold1.t11	GO:0044238	primary metabolic process	Biological Process
scaffold1.t5	GO:0051028	mRNA transport	Biological Process	scaffold1.t11	GO:0044237	cellular metabolic process	Biological Process
scaffold1.t5	GO:0051236	establishment of RNA localization	Biological Process	scaffold1.t11	GO:0006650	glycerophospholipid metabolic process	Biological Process
scaffold1.t5	GO:0051234	establishment of localization	Biological Process	scaffold1.t11	GO:0016310	phosphorylation	Biological Process
scaffold1.t5	GO:0050658	RNA transport	Biological Process	scaffold1.t11	GO:0006644	phospholipid metabolic process	Biological Process
scaffold1.t5	GO:0050657	nucleic acid transport	Biological Process	scaffold1.t11	GO:0006796	phosphate-containing compound metabolic process	Biological Process
scaffold1.t5	GO:0015931	nucleobase-containing compound transport	Biological Process	scaffold1.t11	GO:0006793	phosphorus metabolic process	Biological Process
scaffold1.t5	GO:0051246	regulation of protein metabolic process	Biological Process	scaffold1.t11	GO:0019637	organophosphate metabolic process	Biological Process
scaffold1.t5	GO:0032268	regulation of cellular protein metabolic process	Biological Process	scaffold1.t11	GO:0046834	lipid phosphorylation	Biological Process
scaffold1.t5	GO:0006325	chromatin organization	Biological Process	scaffold1.t11	GO:0030258	lipid modification	Biological Process
scaffold1.t5	GO:0071705	nitrogen compound transport	Biological Process	scaffold1.t11	GO:0016307	phosphatidylinositol phosphate kinase activity	Molecular Function
scaffold1.t5	GO:0071702	organic substance transport	Biological Process	scaffold1.t11	GO:0016740	transferase activity	Molecular Function
scaffold1.t5	GO:0006417	regulation of translation	Biological Process	scaffold1.t11	GO:0016301	kinase activity	Molecular Function
scaffold1.t5	GO:0005488	binding	Molecular Function	scaffold1.t11	GO:0003824	catalytic activity	Molecular Function
scaffold1.t5	GO:0097159	organic cyclic compound binding	Molecular Function	scaffold1.t11	GO:0016773	phosphotransferase activity, alcohol group as acceptor	Molecular Function
scaffold1.t5	GO:0003676	nucleic acid binding	Molecular Function	scaffold1.t11	GO:0016772	transferase activity, transferring phosphorus-containing groups	Molecular Function
scaffold1.t5	GO:1901363	heterocyclic compound binding	Molecular Function	scaffold1.t11	GO:0016308	1-phosphatidylinositol-4-phosphate 5-kinase activity	Molecular Function
scaffold1.t5	GO:0003723	RNA binding	Molecular Function	scaffold1.t12	GO:0000165	MAPK cascade	Biological Process
scaffold1.t5	GO:0005737	cytoplasm	Cellular Component	scaffold1.t12	GO:0009987	cellular process	Biological Process
scaffold1.t5	GO:0044464	cell part	Cellular Component	scaffold1.t12	GO:0050896	response to stimulus	Biological Process
scaffold1.t5	GO:0005623	cell	Cellular Component	scaffold1.t12	GO:0051716	cellular response to stimulus	Biological Process
scaffold1.t5	GO:0005622	intracellular	Cellular Component	scaffold1.t12	GO:0050789	regulation of biological process	Biological Process
scaffold1.t5	GO:0044424	intracellular part	Cellular Component	scaffold1.t12	GO:0065007	biological regulation	Biological Process
scaffold1.t5	GO:0043229	intracellular organelle	Cellular Component	scaffold1.t12	GO:0050794	regulation of cellular process	Biological Process
scaffold1.t5	GO:0043227	membrane-bounded organelle	Cellular Component	scaffold1.t12	GO:0044699	single-organism process	Biological Process
scaffold1.t5	GO:0043226	organelle	Cellular Component	scaffold1.t12	GO:0044763	single-organism cellular process	Biological Process
scaffold1.t5	GO:0005634	nucleus	Cellular Component	scaffold1.t12	GO:0006468	protein phosphorylation	Biological Process
scaffold1.t5	GO:0043231	intracellular membrane-bounded organelle	Cellular Component	scaffold1.t12	GO:0007154	cell communication	Biological Process
scaffold1.t5	GO:0005694	chromosome	Cellular Component	scaffold1.t12	GO:0007165	signal transduction	Biological Process
scaffold1.t5	GO:0044444	cytoplasmic part	Cellular Component	scaffold1.t12	GO:0044700	single organism signaling	Biological Process
scaffold1.t5	GO:0035770	ribonucleoprotein granule	Cellular Component	scaffold1.t12	GO:0044260	cellular macromolecule metabolic process	Biological Process
scaffold1.t5	GO:0000932	cytoplasmic mRNA processing body	Cellular Component	scaffold1.t12	GO:0008152	metabolic process	Biological Process
scaffold1.t5	GO:0000781	chromosome, telomeric region	Cellular Component	scaffold1.t12	GO:0016310	phosphorylation	Biological Process
scaffold1.t5	GO:0043228	non-membrane-bounded organelle	Cellular Component	scaffold1.t12	GO:0023052	signaling	Biological Process
scaffold1.t5	GO:0030529	ribonucleoprotein complex	Cellular Component	scaffold1.t12	GO:0044238	primary metabolic process	Biological Process
scaffold1.t5	GO:0032991	macromolecular complex	Cellular Component	scaffold1.t12	GO:0043170	macromolecule metabolic process	Biological Process
scaffold1.t5	GO:0043232	intracellular non-membrane-bounded organelle	Cellular Component	scaffold1.t12	GO:0071704	organic substance metabolic process	Biological Process
scaffold1.t5	GO:0044446	intracellular organelle part	Cellular Component	scaffold1.t12	GO:0044237	cellular metabolic process	Biological Process
scaffold1.t5	GO:0044427	chromosomal part	Cellular Component	scaffold1.t12	GO:0019538	protein metabolic process	Biological Process
scaffold1.t5	GO:0044422	organelle part	Cellular Component	scaffold1.t12	GO:0035556	intracellular signal transduction	Biological Process
scaffold1.t6	GO:0071704	organic substance metabolic process	Biological Process	scaffold1.t12	GO:0036211	protein modification process	Biological Process
scaffold1.t6	GO:0044238	primary metabolic process	Biological Process	scaffold1.t12	GO:0043412	macromolecule modification	Biological Process
scaffold1.t6	GO:0034645	cellular macromolecule biosynthetic process	Biological Process	scaffold1.t12	GO:0007243	intracellular protein kinase cascade	Biological Process
scaffold1.t6	GO:0044260	cellular macromolecule metabolic process	Biological Process	scaffold1.t12	GO:0044267	cellular protein metabolic process	Biological Process
scaffold1.t6	GO:0044267	cellular protein metabolic process	Biological Process	scaffold1.t12	GO:0006464	cellular protein modification process	Biological Process
scaffold1.t6	GO:0019538	protein metabolic process	Biological Process	scaffold1.t12	GO:0006796	phosphate-containing compound metabolic process	Biological Process
scaffold1.t6	GO:0009987	cellular process	Biological Process	scaffold1.t12	GO:0006793	phosphorus metabolic process	Biological Process
scaffold1.t6	GO:0010467	gene expression	Biological Process	scaffold1.t12	GO:0023014	signal transduction by phosphorylation	Biological Process
scaffold1.t6	GO:0044237	cellular metabolic process	Biological Process	scaffold1.t12	GO:0080090	regulation of primary metabolic process	Biological Process
scaffold1.t6	GO:0043170	macromolecule metabolic process	Biological Process	scaffold1.t12	GO:0019222	regulation of metabolic process	Biological Process
scaffold1.t6	GO:0044249	cellular biosynthetic process	Biological Process	scaffold1.t12	GO:0060255	regulation of macromolecule metabolic process	Biological Process
scaffold1.t6	GO:0009058	biosynthetic process	Biological Process	scaffold1.t12	GO:0009889	regulation of biosynthetic process	Biological Process
scaffold1.t6	GO:0009059	macromolecule biosynthetic process	Biological Process	scaffold1.t12	GO:0010556	regulation of macromolecule biosynthetic process	Biological Process
scaffold1.t6	GO:0008152	metabolic process	Biological Process	scaffold1.t12	GO:0031326	regulation of cellular biosynthetic process	Biological Process
scaffold1.t6	GO:1901576	organic substance biosynthetic process	Biological Process	scaffold1.t12	GO:0031323	regulation of cellular metabolic process	Biological Process
scaffold1.t6	GO:0006412	translation	Biological Process	scaffold1.t12	GO:2000112	regulation of cellular macromolecule biosynthetic process	Biological Process
scaffold1.t6	GO:0002181	cytoplasmic translation	Biological Process	scaffold1.t12	GO:0010468	regulation of gene expression	Biological Process
scaffold1.t6	GO:0005198	structural molecule activity	Molecular Function	scaffold1.t12	GO:2001141	regulation of RNA biosynthetic process	Biological Process
scaffold1.t6	GO:0003735	structural constituent of ribosome	Molecular Function	scaffold1.t12	GO:0006355	regulation of transcription, DNA-dependent	Biological Process
scaffold1.t6	GO:0043229	intracellular organelle	Cellular Component	scaffold1.t12	GO:0051252	regulation of RNA metabolic process	Biological Process
scaffold1.t6	GO:0043228	non-membrane-bounded organelle	Cellular Component	scaffold1.t12	GO:0019219	regulation of nucleobase-containing compound metabolic process	Biological Process
scaffold1.t6	GO:0043226	organelle	Cellular Component	scaffold1.t12	GO:0051171	regulation of nitrogen compound metabolic process	Biological Process
scaffold1.t6	GO:0005737	cytoplasm	Cellular Component	scaffold1.t12	GO:1901362	organic cyclic compound biosynthetic process	Biological Process
scaffold1.t6	GO:0030529	ribonucleoprotein complex	Cellular Component	scaffold1.t12	GO:0046483	heterocycle metabolic process	Biological Process
scaffold1.t6	GO:0005840	ribosome	Cellular Component	scaffold1.t12	GO:0019438	aromatic compound biosynthetic process	Biological Process
scaffold1.t6	GO:0043232	intracellular non-membrane-bounded organelle	Cellular Component	scaffold1.t12	GO:0006807	nitrogen compound metabolic process	Biological Process
scaffold1.t6	GO:0044464	cell part	Cellular Component	scaffold1.t12	GO:1901576	organic substance biosynthetic process	Biological Process
scaffold1.t6	GO:0005623	cell	Cellular Component	scaffold1.t12	GO:1901360	organic cyclic compound metabolic process	Biological Process
scaffold1.t6	GO:0005622	intracellular	Cellular Component	scaffold1.t12	GO:0018130	heterocycle biosynthetic process	Biological Process
scaffold1.t6	GO:0044446	intracellular organelle part	Cellular Component	scaffold1.t12	GO:0034654	nucleobase-containing compound biosynthetic process	Biological Process
scaffold1.t6	GO:0044424	intracellular part	Cellular Component	scaffold1.t12	GO:0016070	RNA metabolic process	Biological Process
scaffold1.t6	GO:0044422	organelle part	Cellular Component	scaffold1.t12	GO:0044271	cellular nitrogen compound biosynthetic process	Biological Process
scaffold1.t6	GO:0015934	large ribosomal subunit	Cellular Component	scaffold1.t12	GO:0006351	transcription, DNA-dependent	Biological Process
scaffold1.t6	GO:0044391	ribosomal subunit	Cellular Component	scaffold1.t12	GO:0032774	RNA biosynthetic process	Biological Process
scaffold1.t6	GO:0032991	macromolecular complex	Cellular Component	scaffold1.t12	GO:0044249	cellular biosynthetic process	Biological Process
scaffold1.t6	GO:0044444	cytoplasmic part	Cellular Component	scaffold1.t12	GO:0034641	cellular nitrogen compound metabolic process	Biological Process
scaffold1.t6	GO:0022625	cytosolic large ribosomal subunit	Cellular Component	scaffold1.t12	GO:0034645	cellular macromolecule biosynthetic process	Biological Process
scaffold1.t6	GO:0022626	cytosolic ribosome	Cellular Component	scaffold1.t12	GO:0006139	nucleobase-containing compound metabolic process	Biological Process
scaffold1.t6	GO:0005829	cytosol	Cellular Component	scaffold1.t12	GO:0006725	cellular aromatic compound metabolic process	Biological Process
scaffold1.t6	GO:0044445	cytosolic part	Cellular Component	scaffold1.t12	GO:0090304	nucleic acid metabolic process	Biological Process
scaffold1.t7	GO:0006631	fatty acid metabolic process	Biological Process	scaffold1.t12	GO:0010467	gene expression	Biological Process
scaffold1.t7	GO:0044710	single-organism metabolic process	Biological Process	scaffold1.t12	GO:0009058	biosynthetic process	Biological Process
scaffold1.t7	GO:0006629	lipid metabolic process	Biological Process	scaffold1.t12	GO:0009059	macromolecule biosynthetic process	Biological Process
scaffold1.t7	GO:0009987	cellular process	Biological Process	scaffold1.t12	GO:0004674	protein serine/threonine kinase activity	Molecular Function
scaffold1.t7	GO:0008152	metabolic process	Biological Process	scaffold1.t12	GO:0016301	kinase activity	Molecular Function
scaffold1.t7	GO:0044237	cellular metabolic process	Biological Process	scaffold1.t12	GO:0016740	transferase activity	Molecular Function
scaffold1.t7	GO:0006633	fatty acid biosynthetic process	Biological Process	scaffold1.t12	GO:0004672	protein kinase activity	Molecular Function
scaffold1.t7	GO:0019752	carboxylic acid metabolic process	Biological Process	scaffold1.t12	GO:0016772	transferase activity, transferring phosphorus-containing groups	Molecular Function
scaffold1.t7	GO:0044249	cellular biosynthetic process	Biological Process	scaffold1.t12	GO:0003824	catalytic activity	Molecular Function
scaffold1.t7	GO:0044281	small molecule metabolic process	Biological Process	scaffold1.t12	GO:0016773	phosphotransferase activity, alcohol group as acceptor	Molecular Function
scaffold1.t7	GO:0044283	small molecule biosynthetic process	Biological Process	scaffold1.t12	GO:0060089	molecular transducer activity	Molecular Function
scaffold1.t7	GO:0072330	monocarboxylic acid biosynthetic process	Biological Process	scaffold1.t12	GO:0004871	signal transducer activity	Molecular Function
scaffold1.t7	GO:1901576	organic substance biosynthetic process	Biological Process	scaffold1.t12	GO:0005057	receptor signaling protein activity	Molecular Function
scaffold1.t7	GO:0044711	single-organism biosynthetic process	Biological Process	scaffold1.t12	GO:0000166	nucleotide binding	Molecular Function
scaffold1.t7	GO:0071704	organic substance metabolic process	Biological Process	scaffold1.t12	GO:0004707	MAP kinase activity	Molecular Function
scaffold1.t7	GO:0032787	monocarboxylic acid metabolic process	Biological Process	scaffold1.t12	GO:0004702	receptor signaling protein serine/threonine kinase activity	Molecular Function
scaffold1.t7	GO:0009058	biosynthetic process	Biological Process	scaffold1.t12	GO:0035639	purine ribonucleoside triphosphate binding	Molecular Function
scaffold1.t7	GO:0043436	oxoacid metabolic process	Biological Process	scaffold1.t12	GO:0005488	binding	Molecular Function
scaffold1.t7	GO:0044255	cellular lipid metabolic process	Biological Process	scaffold1.t12	GO:0043167	ion binding	Molecular Function
scaffold1.t7	GO:0008610	lipid biosynthetic process	Biological Process	scaffold1.t12	GO:1901363	heterocyclic compound binding	Molecular Function
scaffold1.t7	GO:0044238	primary metabolic process	Biological Process	scaffold1.t12	GO:0001883	purine nucleoside binding	Molecular Function
scaffold1.t7	GO:0006082	organic acid metabolic process	Biological Process	scaffold1.t12	GO:0001882	nucleoside binding	Molecular Function
scaffold1.t7	GO:0046394	carboxylic acid biosynthetic process	Biological Process	scaffold1.t12	GO:0043168	anion binding	Molecular Function
scaffold1.t7	GO:0016053	organic acid biosynthetic process	Biological Process	scaffold1.t12	GO:1901265	nucleoside phosphate binding	Molecular Function
scaffold1.t7	GO:0055114	oxidation-reduction process	Biological Process	scaffold1.t12	GO:0032549	ribonucleoside binding	Molecular Function
scaffold1.t7	GO:0006732	coenzyme metabolic process	Biological Process	scaffold1.t12	GO:0017076	purine nucleotide binding	Molecular Function
scaffold1.t7	GO:0009108	coenzyme biosynthetic process	Biological Process	scaffold1.t12	GO:0005524	ATP binding	Molecular Function
scaffold1.t7	GO:0009107	lipoate biosynthetic process	Biological Process	scaffold1.t12	GO:0036094	small molecule binding	Molecular Function
scaffold1.t7	GO:1901362	organic cyclic compound biosynthetic process	Biological Process	scaffold1.t12	GO:0030554	adenyl nucleotide binding	Molecular Function
scaffold1.t7	GO:1901360	organic cyclic compound metabolic process	Biological Process	scaffold1.t12	GO:0032559	adenyl ribonucleotide binding	Molecular Function
scaffold1.t7	GO:0051188	cofactor biosynthetic process	Biological Process	scaffold1.t12	GO:0032555	purine ribonucleotide binding	Molecular Function
scaffold1.t7	GO:0009106	lipoate metabolic process	Biological Process	scaffold1.t12	GO:0097159	organic cyclic compound binding	Molecular Function
scaffold1.t7	GO:0046483	heterocycle metabolic process	Biological Process	scaffold1.t12	GO:0032550	purine ribonucleoside binding	Molecular Function
scaffold1.t7	GO:0018130	heterocycle biosynthetic process	Biological Process	scaffold1.t12	GO:0032553	ribonucleotide binding	Molecular Function
scaffold1.t7	GO:0051186	cofactor metabolic process	Biological Process	scaffold1.t12	GO:0005737	cytoplasm	Cellular Component
scaffold1.t7	GO:0044272	sulfur compound biosynthetic process	Biological Process	scaffold1.t12	GO:0043231	intracellular membrane-bounded organelle	Cellular Component
scaffold1.t7	GO:0006790	sulfur compound metabolic process	Biological Process	scaffold1.t12	GO:0005634	nucleus	Cellular Component
scaffold1.t7	GO:0050136	NADH dehydrogenase (quinone) activity	Molecular Function	scaffold1.t12	GO:0044464	cell part	Cellular Component
scaffold1.t7	GO:0016651	oxidoreductase activity, acting on NAD(P)H	Molecular Function	scaffold1.t12	GO:0005623	cell	Cellular Component
scaffold1.t7	GO:0008137	NADH dehydrogenase (ubiquinone) activity	Molecular Function	scaffold1.t12	GO:0005622	intracellular	Cellular Component
scaffold1.t7	GO:0016655	oxidoreductase activity, acting on NAD(P)H, quinone or similar compound as acceptor	Molecular Function	scaffold1.t12	GO:0043229	intracellular organelle	Cellular Component
scaffold1.t7	GO:0003824	catalytic activity	Molecular Function	scaffold1.t12	GO:0044424	intracellular part	Cellular Component
scaffold1.t7	GO:0003954	NADH dehydrogenase activity	Molecular Function	scaffold1.t12	GO:0043227	membrane-bounded organelle	Cellular Component
scaffold1.t7	GO:0016491	oxidoreductase activity	Molecular Function	scaffold1.t12	GO:0043226	organelle	Cellular Component
scaffold1.t7	GO:0005737	cytoplasm	Cellular Component	scaffold1.t13	GO:0055114	oxidation-reduction process	Biological Process
scaffold1.t7	GO:0044464	cell part	Cellular Component	scaffold1.t13	GO:0044710	single-organism metabolic process	Biological Process
scaffold1.t7	GO:0005622	intracellular	Cellular Component	scaffold1.t13	GO:0008152	metabolic process	Biological Process
scaffold1.t7	GO:0005623	cell	Cellular Component	scaffold1.t13	GO:0009987	cellular process	Biological Process
scaffold1.t7	GO:0044424	intracellular part	Cellular Component	scaffold1.t13	GO:0050896	response to stimulus	Biological Process
scaffold1.t7	GO:0043231	intracellular membrane-bounded organelle	Cellular Component	scaffold1.t13	GO:0044281	small molecule metabolic process	Biological Process
scaffold1.t7	GO:0044444	cytoplasmic part	Cellular Component	scaffold1.t13	GO:0070887	cellular response to chemical stimulus	Biological Process
scaffold1.t7	GO:0005739	mitochondrion	Cellular Component	scaffold1.t13	GO:0044283	small molecule biosynthetic process	Biological Process
scaffold1.t7	GO:0043229	intracellular organelle	Cellular Component	scaffold1.t13	GO:1901362	organic cyclic compound biosynthetic process	Biological Process
scaffold1.t7	GO:0043227	membrane-bounded organelle	Cellular Component	scaffold1.t13	GO:1901360	organic cyclic compound metabolic process	Biological Process
scaffold1.t7	GO:0043226	organelle	Cellular Component	scaffold1.t13	GO:1901576	organic substance biosynthetic process	Biological Process
scaffold1.t8	GO:0009987	cellular process	Biological Process	scaffold1.t13	GO:0044711	single-organism biosynthetic process	Biological Process
scaffold1.t8	GO:0044249	cellular biosynthetic process	Biological Process	scaffold1.t13	GO:0071704	organic substance metabolic process	Biological Process
scaffold1.t8	GO:0034645	cellular macromolecule biosynthetic process	Biological Process	scaffold1.t13	GO:0016126	sterol biosynthetic process	Biological Process
scaffold1.t8	GO:0044267	cellular protein metabolic process	Biological Process	scaffold1.t13	GO:0016125	sterol metabolic process	Biological Process
scaffold1.t8	GO:0044260	cellular macromolecule metabolic process	Biological Process	scaffold1.t13	GO:0006629	lipid metabolic process	Biological Process
scaffold1.t8	GO:0071704	organic substance metabolic process	Biological Process	scaffold1.t13	GO:0046165	alcohol biosynthetic process	Biological Process
scaffold1.t8	GO:0010467	gene expression	Biological Process	scaffold1.t13	GO:0051716	cellular response to stimulus	Biological Process
scaffold1.t8	GO:1901576	organic substance biosynthetic process	Biological Process	scaffold1.t13	GO:0009058	biosynthetic process	Biological Process
scaffold1.t8	GO:0009058	biosynthetic process	Biological Process	scaffold1.t13	GO:0044763	single-organism cellular process	Biological Process
scaffold1.t8	GO:0009059	macromolecule biosynthetic process	Biological Process	scaffold1.t13	GO:0042221	response to chemical stimulus	Biological Process
scaffold1.t8	GO:0008152	metabolic process	Biological Process	scaffold1.t13	GO:0034599	cellular response to oxidative stress	Biological Process
scaffold1.t8	GO:0044238	primary metabolic process	Biological Process	scaffold1.t13	GO:0006979	response to oxidative stress	Biological Process
scaffold1.t8	GO:0019538	protein metabolic process	Biological Process	scaffold1.t13	GO:0008202	steroid metabolic process	Biological Process
scaffold1.t8	GO:0044237	cellular metabolic process	Biological Process	scaffold1.t13	GO:0008610	lipid biosynthetic process	Biological Process
scaffold1.t8	GO:0043170	macromolecule metabolic process	Biological Process	scaffold1.t13	GO:0044238	primary metabolic process	Biological Process
scaffold1.t8	GO:0006412	translation	Biological Process	scaffold1.t13	GO:0044699	single-organism process	Biological Process
scaffold1.t8	GO:0003735	structural constituent of ribosome	Molecular Function	scaffold1.t13	GO:0006950	response to stress	Biological Process
scaffold1.t8	GO:0005198	structural molecule activity	Molecular Function	scaffold1.t13	GO:0006066	alcohol metabolic process	Biological Process
scaffold1.t8	GO:0005622	intracellular	Cellular Component	scaffold1.t13	GO:0006694	steroid biosynthetic process	Biological Process
scaffold1.t8	GO:0043229	intracellular organelle	Cellular Component	scaffold1.t13	GO:0033554	cellular response to stress	Biological Process
scaffold1.t8	GO:0043226	organelle	Cellular Component	scaffold1.t13	GO:1901617	organic hydroxy compound biosynthetic process	Biological Process
scaffold1.t8	GO:0005737	cytoplasm	Cellular Component	scaffold1.t13	GO:1901615	organic hydroxy compound metabolic process	Biological Process
scaffold1.t8	GO:0044464	cell part	Cellular Component	scaffold1.t13	GO:0044249	cellular biosynthetic process	Biological Process
scaffold1.t8	GO:0005623	cell	Cellular Component	scaffold1.t13	GO:0016128	phytosteroid metabolic process	Biological Process
scaffold1.t8	GO:0044444	cytoplasmic part	Cellular Component	scaffold1.t13	GO:0016129	phytosteroid biosynthetic process	Biological Process
scaffold1.t8	GO:0044424	intracellular part	Cellular Component	scaffold1.t13	GO:0044107	cellular alcohol metabolic process	Biological Process
scaffold1.t8	GO:0030529	ribonucleoprotein complex	Cellular Component	scaffold1.t13	GO:0008204	ergosterol metabolic process	Biological Process
scaffold1.t8	GO:0043228	non-membrane-bounded organelle	Cellular Component	scaffold1.t13	GO:0044108	cellular alcohol biosynthetic process	Biological Process
scaffold1.t8	GO:0032991	macromolecular complex	Cellular Component	scaffold1.t13	GO:0044237	cellular metabolic process	Biological Process
scaffold1.t8	GO:0005840	ribosome	Cellular Component	scaffold1.t13	GO:0006696	ergosterol biosynthetic process	Biological Process
scaffold1.t8	GO:0043232	intracellular non-membrane-bounded organelle	Cellular Component	scaffold1.t13	GO:0016491	oxidoreductase activity	Molecular Function
scaffold1.t9	GO:0044710	single-organism metabolic process	Biological Process	scaffold1.t13	GO:0003824	catalytic activity	Molecular Function
scaffold1.t9	GO:0055114	oxidation-reduction process	Biological Process	scaffold1.t13	GO:0004128	cytochrome-b5 reductase activity, acting on NAD(P)H	Molecular Function
scaffold1.t9	GO:0008152	metabolic process	Biological Process	scaffold1.t13	GO:0016651	oxidoreductase activity, acting on NAD(P)H	Molecular Function
scaffold1.t9	GO:0043169	cation binding	Molecular Function	scaffold1.t13	GO:0016653	oxidoreductase activity, acting on NAD(P)H, heme protein as acceptor	Molecular Function
scaffold1.t9	GO:0046914	transition metal ion binding	Molecular Function	scaffold1.t13	GO:0016020	membrane	Cellular Component
scaffold1.t9	GO:0008270	zinc ion binding	Molecular Function	scaffold1.t13	GO:0005737	cytoplasm	Cellular Component
scaffold1.t9	GO:0043167	ion binding	Molecular Function	scaffold1.t13	GO:0005739	mitochondrion	Cellular Component
scaffold1.t9	GO:0003824	catalytic activity	Molecular Function	scaffold1.t13	GO:0044464	cell part	Cellular Component
scaffold1.t9	GO:0005488	binding	Molecular Function	scaffold1.t13	GO:0005623	cell	Cellular Component
scaffold1.t9	GO:0046872	metal ion binding	Molecular Function	scaffold1.t13	GO:0005622	intracellular	Cellular Component
scaffold1.t9	GO:0016491	oxidoreductase activity	Molecular Function	scaffold1.t13	GO:0043229	intracellular organelle	Cellular Component
scaffold1.t13	GO:0006810	transport	Biological Process	scaffold1.t13	GO:0043227	membrane-bounded organelle	Cellular Component
scaffold1.t13	GO:0051234	establishment of localization	Biological Process	scaffold1.t13	GO:0043226	organelle	Cellular Component
scaffold1.t13	GO:0006869	lipid transport	Biological Process	scaffold1.t13	GO:0031090	organelle membrane	Cellular Component
scaffold1.t13	GO:0044765	single-organism transport	Biological Process	scaffold1.t13	GO:0044444	cytoplasmic part	Cellular Component
scaffold1.t13	GO:0071702	organic substance transport	Biological Process	scaffold1.t13	GO:0043231	intracellular membrane-bounded organelle	Cellular Component
scaffold1.t13	GO:0033036	macromolecule localization	Biological Process	scaffold1.t13	GO:0044446	intracellular organelle part	Cellular Component
scaffold1.t13	GO:0010876	lipid localization	Biological Process	scaffold1.t13	GO:0044424	intracellular part	Cellular Component
scaffold1.t13	GO:0051179	localization	Biological Process	scaffold1.t13	GO:0044422	organelle part	Cellular Component
scaffold1.t13	GO:0044699	single-organism process	Biological Process	scaffold1.t13	GO:0031975	envelope	Cellular Component
scaffold1.t13	GO:0005737	cytoplasm	Cellular Component	scaffold1.t13	GO:0031967	organelle envelope	Cellular Component
scaffold1.t13	GO:0043229	intracellular organelle	Cellular Component	scaffold1.t13	GO:0031966	mitochondrial membrane	Cellular Component
scaffold1.t13	GO:0043227	membrane-bounded organelle	Cellular Component	scaffold1.t13	GO:0005740	mitochondrial envelope	Cellular Component
scaffold1.t13	GO:0043226	organelle	Cellular Component	scaffold1.t13	GO:0005741	mitochondrial outer membrane	Cellular Component
scaffold1.t13	GO:0043231	intracellular membrane-bounded organelle	Cellular Component	scaffold1.t13	GO:0044429	mitochondrial part	Cellular Component
scaffold1.t13	GO:0044464	cell part	Cellular Component	scaffold1.t13	GO:0031968	organelle outer membrane	Cellular Component
scaffold1.t13	GO:0005623	cell	Cellular Component	scaffold1.t13	GO:0019867	outer membrane	Cellular Component
scaffold1.t13	GO:0005622	intracellular	Cellular Component	scaffold1.t13	GO:0044425	membrane part	Cellular Component
scaffold1.t13	GO:0044444	cytoplasmic part	Cellular Component	scaffold1.t13	GO:0031224	intrinsic to membrane	Cellular Component
scaffold1.t13	GO:0044424	intracellular part	Cellular Component	scaffold1.t13	GO:0016021	integral to membrane	Cellular Component
scaffold1.t13	GO:0000324	fungal-type vacuole	Cellular Component	scaffold1.t13	GO:0031970	organelle envelope lumen	Cellular Component
scaffold1.t13	GO:0005773	vacuole	Cellular Component	scaffold1.t13	GO:0031974	membrane-enclosed lumen	Cellular Component
scaffold1.t13	GO:0000323	lytic vacuole	Cellular Component	scaffold1.t13	GO:0031306	intrinsic to mitochondrial outer membrane	Cellular Component
scaffold1.t13	GO:0000322	storage vacuole	Cellular Component	scaffold1.t13	GO:0031301	integral to organelle membrane	Cellular Component
scaffold1.t13	GO:0031974	membrane-enclosed lumen	Cellular Component	scaffold1.t13	GO:0031300	intrinsic to organelle membrane	Cellular Component
scaffold1.t13	GO:0000328	fungal-type vacuole lumen	Cellular Component	scaffold1.t13	GO:0032592	integral to mitochondrial membrane	Cellular Component
scaffold1.t13	GO:0005775	vacuolar lumen	Cellular Component	scaffold1.t13	GO:0044455	mitochondrial membrane part	Cellular Component
scaffold1.t13	GO:0044437	vacuolar part	Cellular Component	scaffold1.t13	GO:0005758	mitochondrial intermembrane space	Cellular Component
scaffold1.t13	GO:0043233	organelle lumen	Cellular Component	scaffold1.t13	GO:0031307	integral to mitochondrial outer membrane	Cellular Component
scaffold1.t13	GO:0044446	intracellular organelle part	Cellular Component	scaffold1.t17	GO:0097159	organic cyclic compound binding	Molecular Function
scaffold1.t13	GO:0070013	intracellular organelle lumen	Cellular Component	scaffold1.t17	GO:0005488	binding	Molecular Function
scaffold1.t13	GO:0044422	organelle part	Cellular Component	scaffold1.t17	GO:0003676	nucleic acid binding	Molecular Function
scaffold1.t14	GO:0009987	cellular process	Biological Process	scaffold1.t17	GO:1901363	heterocyclic compound binding	Molecular Function
scaffold1.t14	GO:0090304	nucleic acid metabolic process	Biological Process	scaffold1.t17	GO:0003677	DNA binding	Molecular Function
scaffold1.t14	GO:0006807	nitrogen compound metabolic process	Biological Process	scaffold1.t21	GO:0008152	metabolic process	Biological Process
scaffold1.t14	GO:0006139	nucleobase-containing compound metabolic process	Biological Process	scaffold1.t21	GO:0044267	cellular protein metabolic process	Biological Process
scaffold1.t14	GO:0071704	organic substance metabolic process	Biological Process	scaffold1.t21	GO:0044260	cellular macromolecule metabolic process	Biological Process
scaffold1.t14	GO:1901360	organic cyclic compound metabolic process	Biological Process	scaffold1.t21	GO:0071704	organic substance metabolic process	Biological Process
scaffold1.t14	GO:0090305	nucleic acid phosphodiester bond hydrolysis	Biological Process	scaffold1.t21	GO:0044238	primary metabolic process	Biological Process
scaffold1.t14	GO:0006725	cellular aromatic compound metabolic process	Biological Process	scaffold1.t21	GO:0009987	cellular process	Biological Process
scaffold1.t14	GO:0008152	metabolic process	Biological Process	scaffold1.t21	GO:0019538	protein metabolic process	Biological Process
scaffold1.t14	GO:0046483	heterocycle metabolic process	Biological Process	scaffold1.t21	GO:0044237	cellular metabolic process	Biological Process
scaffold1.t14	GO:0044238	primary metabolic process	Biological Process	scaffold1.t21	GO:0043170	macromolecule metabolic process	Biological Process
scaffold1.t14	GO:0034641	cellular nitrogen compound metabolic process	Biological Process	scaffold1.t21	GO:0006508	proteolysis	Biological Process
scaffold1.t14	GO:0044237	cellular metabolic process	Biological Process	scaffold1.t21	GO:0044248	cellular catabolic process	Biological Process
scaffold1.t14	GO:0043170	macromolecule metabolic process	Biological Process	scaffold1.t21	GO:0043632	modification-dependent macromolecule catabolic process	Biological Process
scaffold1.t14	GO:0019222	regulation of metabolic process	Biological Process	scaffold1.t21	GO:1901575	organic substance catabolic process	Biological Process
scaffold1.t14	GO:0050789	regulation of biological process	Biological Process	scaffold1.t21	GO:0044265	cellular macromolecule catabolic process	Biological Process
scaffold1.t14	GO:0065007	biological regulation	Biological Process	scaffold1.t21	GO:0019941	modification-dependent protein catabolic process	Biological Process
scaffold1.t14	GO:0048519	negative regulation of biological process	Biological Process	scaffold1.t21	GO:0030163	protein catabolic process	Biological Process
scaffold1.t14	GO:0010468	regulation of gene expression	Biological Process	scaffold1.t21	GO:0044257	cellular protein catabolic process	Biological Process
scaffold1.t14	GO:0060255	regulation of macromolecule metabolic process	Biological Process	scaffold1.t21	GO:0009056	catabolic process	Biological Process
scaffold1.t14	GO:0031936	negative regulation of chromatin silencing	Biological Process	scaffold1.t21	GO:0009057	macromolecule catabolic process	Biological Process
scaffold1.t14	GO:0031935	regulation of chromatin silencing	Biological Process	scaffold1.t21	GO:0051603	proteolysis involved in cellular protein catabolic process	Biological Process
scaffold1.t14	GO:0009892	negative regulation of metabolic process	Biological Process	scaffold1.t21	GO:0006511	ubiquitin-dependent protein catabolic process	Biological Process
scaffold1.t14	GO:0000466	maturation of 5.8S rRNA from tricistronic rRNA transcript (SSU-rRNA, 5.8S rRNA, LSU-rRNA)	Biological Process	scaffold1.t21	GO:0016787	hydrolase activity	Molecular Function
scaffold1.t14	GO:0009891	positive regulation of biosynthetic process	Biological Process	scaffold1.t21	GO:0003824	catalytic activity	Molecular Function
scaffold1.t14	GO:0031326	regulation of cellular biosynthetic process	Biological Process	scaffold1.t21	GO:0016790	thiolester hydrolase activity	Molecular Function
scaffold1.t14	GO:0031325	positive regulation of cellular metabolic process	Biological Process	scaffold1.t21	GO:0004221	ubiquitin thiolesterase activity	Molecular Function
scaffold1.t14	GO:0043628	ncRNA 3'-end processing	Biological Process	scaffold1.t21	GO:0016788	hydrolase activity, acting on ester bonds	Molecular Function
scaffold1.t14	GO:0031323	regulation of cellular metabolic process	Biological Process	scaffold1.t21	GO:0008233	peptidase activity	Molecular Function
scaffold1.t14	GO:0040029	regulation of gene expression, epigenetic	Biological Process	scaffold1.t21	GO:0070011	peptidase activity, acting on L-amino acid peptides	Molecular Function
scaffold1.t14	GO:0080090	regulation of primary metabolic process	Biological Process	scaffold1.t21	GO:0008234	cysteine-type peptidase activity	Molecular Function
scaffold1.t14	GO:0010629	negative regulation of gene expression	Biological Process	scaffold1.t23	GO:0008152	metabolic process	Biological Process
scaffold1.t14	GO:0000459	exonucleolytic trimming involved in rRNA processing	Biological Process	scaffold1.t23	GO:0071704	organic substance metabolic process	Biological Process
scaffold1.t14	GO:0010964	regulation of chromatin silencing by small RNA	Biological Process	scaffold1.t23	GO:0009987	cellular process	Biological Process
scaffold1.t14	GO:0034660	ncRNA metabolic process	Biological Process	scaffold1.t23	GO:0044238	primary metabolic process	Biological Process
scaffold1.t14	GO:0044699	single-organism process	Biological Process	scaffold1.t23	GO:0043170	macromolecule metabolic process	Biological Process
scaffold1.t14	GO:0009893	positive regulation of metabolic process	Biological Process	scaffold1.t23	GO:0090304	nucleic acid metabolic process	Biological Process
scaffold1.t14	GO:0060966	regulation of gene silencing by RNA	Biological Process	scaffold1.t23	GO:0034641	cellular nitrogen compound metabolic process	Biological Process
scaffold1.t14	GO:0010605	negative regulation of macromolecule metabolic process	Biological Process	scaffold1.t23	GO:0006807	nitrogen compound metabolic process	Biological Process
scaffold1.t14	GO:0010604	positive regulation of macromolecule metabolic process	Biological Process	scaffold1.t23	GO:1901360	organic cyclic compound metabolic process	Biological Process
scaffold1.t14	GO:0044260	cellular macromolecule metabolic process	Biological Process	scaffold1.t23	GO:0006139	nucleobase-containing compound metabolic process	Biological Process
scaffold1.t14	GO:0051171	regulation of nitrogen compound metabolic process	Biological Process	scaffold1.t23	GO:0006725	cellular aromatic compound metabolic process	Biological Process
scaffold1.t14	GO:0031328	positive regulation of cellular biosynthetic process	Biological Process	scaffold1.t23	GO:0046483	heterocycle metabolic process	Biological Process
scaffold1.t14	GO:2000112	regulation of cellular macromolecule biosynthetic process	Biological Process	scaffold1.t23	GO:0044237	cellular metabolic process	Biological Process
scaffold1.t14	GO:0016458	gene silencing	Biological Process	scaffold1.t23	GO:0044260	cellular macromolecule metabolic process	Biological Process
scaffold1.t14	GO:0031125	rRNA 3'-end processing	Biological Process	scaffold1.t23	GO:0006259	DNA metabolic process	Biological Process
scaffold1.t14	GO:0010467	gene expression	Biological Process	scaffold1.t23	GO:0044249	cellular biosynthetic process	Biological Process
scaffold1.t14	GO:0044085	cellular component biogenesis	Biological Process	scaffold1.t23	GO:0034645	cellular macromolecule biosynthetic process	Biological Process
scaffold1.t14	GO:0006364	rRNA processing	Biological Process	scaffold1.t23	GO:0006260	DNA replication	Biological Process
scaffold1.t14	GO:0051254	positive regulation of RNA metabolic process	Biological Process	scaffold1.t23	GO:1901576	organic substance biosynthetic process	Biological Process
scaffold1.t14	GO:0022613	ribonucleoprotein complex biogenesis	Biological Process	scaffold1.t23	GO:0009058	biosynthetic process	Biological Process
scaffold1.t14	GO:0045815	positive regulation of gene expression, epigenetic	Biological Process	scaffold1.t23	GO:0009059	macromolecule biosynthetic process	Biological Process
scaffold1.t14	GO:0071840	cellular component organization or biogenesis	Biological Process	scaffold1.t23	GO:0006278	RNA-dependent DNA replication	Biological Process
scaffold1.t14	GO:2001141	regulation of RNA biosynthetic process	Biological Process	scaffold1.t23	GO:0015074	DNA integration	Biological Process
scaffold1.t14	GO:0034470	ncRNA processing	Biological Process	scaffold1.t23	GO:0006508	proteolysis	Biological Process
scaffold1.t14	GO:0060968	regulation of gene silencing	Biological Process	scaffold1.t23	GO:0019538	protein metabolic process	Biological Process
scaffold1.t14	GO:0090503	RNA phosphodiester bond hydrolysis, exonucleolytic	Biological Process	scaffold1.t23	GO:0003676	nucleic acid binding	Molecular Function
scaffold1.t14	GO:0019219	regulation of nucleobase-containing compound metabolic process	Biological Process	scaffold1.t23	GO:1901363	heterocyclic compound binding	Molecular Function
scaffold1.t14	GO:0042254	ribosome biogenesis	Biological Process	scaffold1.t23	GO:0097159	organic cyclic compound binding	Molecular Function
scaffold1.t14	GO:0009889	regulation of biosynthetic process	Biological Process	scaffold1.t23	GO:0005488	binding	Molecular Function
scaffold1.t14	GO:0060967	negative regulation of gene silencing by RNA	Biological Process	scaffold1.t23	GO:0003824	catalytic activity	Molecular Function
scaffold1.t14	GO:0031123	RNA 3'-end processing	Biological Process	scaffold1.t23	GO:0016740	transferase activity	Molecular Function
scaffold1.t14	GO:0050794	regulation of cellular process	Biological Process	scaffold1.t23	GO:0016779	nucleotidyltransferase activity	Molecular Function
scaffold1.t14	GO:0000460	maturation of 5.8S rRNA	Biological Process	scaffold1.t23	GO:0034061	DNA polymerase activity	Molecular Function
scaffold1.t14	GO:0010628	positive regulation of gene expression	Biological Process	scaffold1.t23	GO:0003964	RNA-directed DNA polymerase activity	Molecular Function
scaffold1.t14	GO:0044763	single-organism cellular process	Biological Process	scaffold1.t23	GO:0016772	transferase activity, transferring phosphorus-containing groups	Molecular Function
scaffold1.t14	GO:0031047	gene silencing by RNA	Biological Process	scaffold1.t23	GO:0003723	RNA binding	Molecular Function
scaffold1.t14	GO:0000467	exonucleolytic trimming to generate mature 3'-end of 5.8S rRNA from tricistronic rRNA transcript (SSU-rRNA, 5.8S rRNA, LSU-rRNA)	Biological Process	scaffold1.t23	GO:0046872	metal ion binding	Molecular Function
scaffold1.t14	GO:0000469	cleavage involved in rRNA processing	Biological Process	scaffold1.t23	GO:0008270	zinc ion binding	Molecular Function
scaffold1.t14	GO:0045935	positive regulation of nucleobase-containing compound metabolic process	Biological Process	scaffold1.t23	GO:0043169	cation binding	Molecular Function
scaffold1.t14	GO:0060969	negative regulation of gene silencing	Biological Process	scaffold1.t23	GO:0046914	transition metal ion binding	Molecular Function
scaffold1.t14	GO:0016070	RNA metabolic process	Biological Process	scaffold1.t23	GO:0043167	ion binding	Molecular Function
scaffold1.t14	GO:0016072	rRNA metabolic process	Biological Process	scaffold1.t23	GO:0008233	peptidase activity	Molecular Function
scaffold1.t14	GO:0090501	RNA phosphodiester bond hydrolysis	Biological Process	scaffold1.t23	GO:0016787	hydrolase activity	Molecular Function
scaffold1.t14	GO:0051173	positive regulation of nitrogen compound metabolic process	Biological Process	scaffold1.t23	GO:0004175	endopeptidase activity	Molecular Function
scaffold1.t14	GO:0060906	negative regulation of chromatin silencing by small RNA	Biological Process	scaffold1.t23	GO:0070001	aspartic-type peptidase activity	Molecular Function
scaffold1.t14	GO:0051252	regulation of RNA metabolic process	Biological Process	scaffold1.t23	GO:0070011	peptidase activity, acting on L-amino acid peptides	Molecular Function
scaffold1.t14	GO:0006355	regulation of transcription, DNA-dependent	Biological Process	scaffold1.t23	GO:0004190	aspartic-type endopeptidase activity	Molecular Function
scaffold1.t14	GO:0010557	positive regulation of macromolecule biosynthetic process	Biological Process	scaffold1.t23	GO:0043231	intracellular membrane-bounded organelle	Cellular Component
scaffold1.t14	GO:0010556	regulation of macromolecule biosynthetic process	Biological Process	scaffold1.t23	GO:0005634	nucleus	Cellular Component
scaffold1.t14	GO:0048523	negative regulation of cellular process	Biological Process	scaffold1.t23	GO:0044464	cell part	Cellular Component
scaffold1.t14	GO:0048518	positive regulation of biological process	Biological Process	scaffold1.t23	GO:0005623	cell	Cellular Component
scaffold1.t14	GO:0048522	positive regulation of cellular process	Biological Process	scaffold1.t23	GO:0005622	intracellular	Cellular Component
scaffold1.t14	GO:0006396	RNA processing	Biological Process	scaffold1.t23	GO:0043229	intracellular organelle	Cellular Component
scaffold1.t14	GO:0045893	positive regulation of transcription, DNA-dependent	Biological Process	scaffold1.t23	GO:0044424	intracellular part	Cellular Component
scaffold1.t14	GO:0097159	organic cyclic compound binding	Molecular Function	scaffold1.t23	GO:0043227	membrane-bounded organelle	Cellular Component
scaffold1.t14	GO:0003676	nucleic acid binding	Molecular Function	scaffold1.t23	GO:0043226	organelle	Cellular Component
scaffold1.t14	GO:1901363	heterocyclic compound binding	Molecular Function	scaffold1.t25	GO:0008152	metabolic process	Biological Process
scaffold1.t14	GO:0005488	binding	Molecular Function	scaffold1.t25	GO:0009975	cyclase activity	Molecular Function
scaffold1.t14	GO:0016787	hydrolase activity	Molecular Function	scaffold1.t25	GO:0003824	catalytic activity	Molecular Function
scaffold1.t14	GO:0004518	nuclease activity	Molecular Function	scaffold1.t25	GO:0016872	intramolecular lyase activity	Molecular Function
scaffold1.t14	GO:0016788	hydrolase activity, acting on ester bonds	Molecular Function	scaffold1.t25	GO:0047768	carboxy-cis,cis-muconate cyclase activity	Molecular Function
scaffold1.t14	GO:0003824	catalytic activity	Molecular Function	scaffold1.t25	GO:0016853	isomerase activity	Molecular Function
scaffold1.t14	GO:0004527	exonuclease activity	Molecular Function	scaffold1.t28	GO:0055085	transmembrane transport	Biological Process
scaffold1.t14	GO:0004540	ribonuclease activity	Molecular Function	scaffold1.t28	GO:0006810	transport	Biological Process
scaffold1.t14	GO:0032296	double-stranded RNA-specific ribonuclease activity	Molecular Function	scaffold1.t28	GO:0006812	cation transport	Biological Process
scaffold1.t14	GO:0008408	3'-5' exonuclease activity	Molecular Function	scaffold1.t28	GO:0006811	ion transport	Biological Process
scaffold1.t14	GO:0016796	exonuclease activity, active with either ribo- or deoxyribonucleic acids and producing 5'-phosphomonoesters	Molecular Function	scaffold1.t28	GO:0044763	single-organism cellular process	Biological Process
scaffold1.t14	GO:0043169	cation binding	Molecular Function	scaffold1.t28	GO:0044699	single-organism process	Biological Process
scaffold1.t14	GO:0004532	exoribonuclease activity	Molecular Function	scaffold1.t28	GO:0009987	cellular process	Biological Process
scaffold1.t14	GO:0000175	3'-5'-exoribonuclease activity	Molecular Function	scaffold1.t28	GO:0051234	establishment of localization	Biological Process
scaffold1.t14	GO:0016896	exoribonuclease activity, producing 5'-phosphomonoesters	Molecular Function	scaffold1.t28	GO:0034220	ion transmembrane transport	Biological Process
scaffold1.t14	GO:0003723	RNA binding	Molecular Function	scaffold1.t28	GO:0044765	single-organism transport	Biological Process
scaffold1.t14	GO:0043167	ion binding	Molecular Function	scaffold1.t28	GO:0051179	localization	Biological Process
scaffold1.t14	GO:0046872	metal ion binding	Molecular Function	scaffold1.t28	GO:0046434	organophosphate catabolic process	Biological Process
scaffold1.t14	GO:0044464	cell part	Cellular Component	scaffold1.t28	GO:0009166	nucleotide catabolic process	Biological Process
scaffold1.t14	GO:0005623	cell	Cellular Component	scaffold1.t28	GO:0009167	purine ribonucleoside monophosphate metabolic process	Biological Process
scaffold1.t14	GO:0005622	intracellular	Cellular Component	scaffold1.t28	GO:0009164	nucleoside catabolic process	Biological Process
scaffold1.t14	GO:0005737	cytoplasm	Cellular Component	scaffold1.t28	GO:0044281	small molecule metabolic process	Biological Process
scaffold1.t14	GO:0044424	intracellular part	Cellular Component	scaffold1.t28	GO:0009161	ribonucleoside monophosphate metabolic process	Biological Process
scaffold1.t14	GO:0005829	cytosol	Cellular Component	scaffold1.t28	GO:0046130	purine ribonucleoside catabolic process	Biological Process
scaffold1.t14	GO:0044444	cytoplasmic part	Cellular Component	scaffold1.t28	GO:1901360	organic cyclic compound metabolic process	Biological Process
scaffold1.t16	GO:0044238	primary metabolic process	Biological Process	scaffold1.t28	GO:0009169	purine ribonucleoside monophosphate catabolic process	Biological Process
scaffold1.t16	GO:0005975	carbohydrate metabolic process	Biological Process	scaffold1.t28	GO:0044710	single-organism metabolic process	Biological Process
scaffold1.t16	GO:0008152	metabolic process	Biological Process	scaffold1.t28	GO:0009199	ribonucleoside triphosphate metabolic process	Biological Process
scaffold1.t16	GO:0071704	organic substance metabolic process	Biological Process	scaffold1.t28	GO:0042454	ribonucleoside catabolic process	Biological Process
scaffold1.t16	GO:0003824	catalytic activity	Molecular Function	scaffold1.t28	GO:0009207	purine ribonucleoside triphosphate catabolic process	Biological Process
scaffold1.t16	GO:0016787	hydrolase activity	Molecular Function	scaffold1.t28	GO:0009205	purine ribonucleoside triphosphate metabolic process	Biological Process
scaffold1.t16	GO:0016798	hydrolase activity, acting on glycosyl bonds	Molecular Function	scaffold1.t28	GO:0009203	ribonucleoside triphosphate catabolic process	Biological Process
scaffold1.t16	GO:0004553	hydrolase activity, hydrolyzing O-glycosyl compounds	Molecular Function	scaffold1.t28	GO:0046034	ATP metabolic process	Biological Process
scaffold1.t17	GO:0090304	nucleic acid metabolic process	Biological Process	scaffold1.t28	GO:0046128	purine ribonucleoside metabolic process	Biological Process
scaffold1.t17	GO:0034641	cellular nitrogen compound metabolic process	Biological Process	scaffold1.t28	GO:0046483	heterocycle metabolic process	Biological Process
scaffold1.t17	GO:0006807	nitrogen compound metabolic process	Biological Process	scaffold1.t28	GO:1901564	organonitrogen compound metabolic process	Biological Process
scaffold1.t17	GO:0034660	ncRNA metabolic process	Biological Process	scaffold1.t28	GO:1901565	organonitrogen compound catabolic process	Biological Process
scaffold1.t17	GO:0071840	cellular component organization or biogenesis	Biological Process	scaffold1.t28	GO:0034641	cellular nitrogen compound metabolic process	Biological Process
scaffold1.t17	GO:0006139	nucleobase-containing compound metabolic process	Biological Process	scaffold1.t28	GO:0006163	purine nucleotide metabolic process	Biological Process
scaffold1.t17	GO:0044260	cellular macromolecule metabolic process	Biological Process	scaffold1.t28	GO:0019637	organophosphate metabolic process	Biological Process
scaffold1.t17	GO:1901360	organic cyclic compound metabolic process	Biological Process	scaffold1.t28	GO:0009141	nucleoside triphosphate metabolic process	Biological Process
scaffold1.t17	GO:0042254	ribosome biogenesis	Biological Process	scaffold1.t28	GO:0009143	nucleoside triphosphate catabolic process	Biological Process
scaffold1.t17	GO:0071704	organic substance metabolic process	Biological Process	scaffold1.t28	GO:0009144	purine nucleoside triphosphate metabolic process	Biological Process
scaffold1.t17	GO:0010467	gene expression	Biological Process	scaffold1.t28	GO:0009146	purine nucleoside triphosphate catabolic process	Biological Process
scaffold1.t17	GO:0006364	rRNA processing	Biological Process	scaffold1.t28	GO:0006807	nitrogen compound metabolic process	Biological Process
scaffold1.t17	GO:0022613	ribonucleoprotein complex biogenesis	Biological Process	scaffold1.t28	GO:0006195	purine nucleotide catabolic process	Biological Process
scaffold1.t17	GO:0034470	ncRNA processing	Biological Process	scaffold1.t28	GO:1901575	organic substance catabolic process	Biological Process
scaffold1.t17	GO:0009987	cellular process	Biological Process	scaffold1.t28	GO:0006200	ATP catabolic process	Biological Process
scaffold1.t17	GO:0006725	cellular aromatic compound metabolic process	Biological Process	scaffold1.t28	GO:1901361	organic cyclic compound catabolic process	Biological Process
scaffold1.t17	GO:0008152	metabolic process	Biological Process	scaffold1.t28	GO:0009150	purine ribonucleotide metabolic process	Biological Process
scaffold1.t17	GO:0046483	heterocycle metabolic process	Biological Process	scaffold1.t28	GO:0009158	ribonucleoside monophosphate catabolic process	Biological Process
scaffold1.t17	GO:0016070	RNA metabolic process	Biological Process	scaffold1.t28	GO:0009154	purine ribonucleotide catabolic process	Biological Process
scaffold1.t17	GO:0044238	primary metabolic process	Biological Process	scaffold1.t28	GO:0046700	heterocycle catabolic process	Biological Process
scaffold1.t17	GO:0016072	rRNA metabolic process	Biological Process	scaffold1.t28	GO:0009261	ribonucleotide catabolic process	Biological Process
scaffold1.t17	GO:0044237	cellular metabolic process	Biological Process	scaffold1.t28	GO:0019439	aromatic compound catabolic process	Biological Process
scaffold1.t17	GO:0043170	macromolecule metabolic process	Biological Process	scaffold1.t28	GO:0008152	metabolic process	Biological Process
scaffold1.t17	GO:0044085	cellular component biogenesis	Biological Process	scaffold1.t28	GO:0034655	nucleobase-containing compound catabolic process	Biological Process
scaffold1.t17	GO:0006396	RNA processing	Biological Process	scaffold1.t28	GO:0044270	cellular nitrogen compound catabolic process	Biological Process
scaffold1.t17	GO:0043231	intracellular membrane-bounded organelle	Cellular Component	scaffold1.t28	GO:1901292	nucleoside phosphate catabolic process	Biological Process
scaffold1.t17	GO:0005634	nucleus	Cellular Component	scaffold1.t28	GO:0006753	nucleoside phosphate metabolic process	Biological Process
scaffold1.t17	GO:0044464	cell part	Cellular Component	scaffold1.t28	GO:0044248	cellular catabolic process	Biological Process
scaffold1.t17	GO:0005623	cell	Cellular Component	scaffold1.t28	GO:0009128	purine nucleoside monophosphate catabolic process	Biological Process
scaffold1.t17	GO:0005622	intracellular	Cellular Component	scaffold1.t28	GO:0009123	nucleoside monophosphate metabolic process	Biological Process
scaffold1.t17	GO:0043229	intracellular organelle	Cellular Component	scaffold1.t28	GO:0009126	purine nucleoside monophosphate metabolic process	Biological Process
scaffold1.t17	GO:0044424	intracellular part	Cellular Component	scaffold1.t28	GO:0009259	ribonucleotide metabolic process	Biological Process
scaffold1.t17	GO:0043227	membrane-bounded organelle	Cellular Component	scaffold1.t28	GO:0009125	nucleoside monophosphate catabolic process	Biological Process
scaffold1.t17	GO:0043226	organelle	Cellular Component	scaffold1.t28	GO:0006139	nucleobase-containing compound metabolic process	Biological Process
scaffold1.t20	GO:0006413	translational initiation	Biological Process	scaffold1.t28	GO:0042278	purine nucleoside metabolic process	Biological Process
scaffold1.t20	GO:0008152	metabolic process	Biological Process	scaffold1.t28	GO:0006725	cellular aromatic compound metabolic process	Biological Process
scaffold1.t20	GO:0009987	cellular process	Biological Process	scaffold1.t28	GO:0055086	nucleobase-containing small molecule metabolic process	Biological Process
scaffold1.t20	GO:0019538	protein metabolic process	Biological Process	scaffold1.t28	GO:1901136	carbohydrate derivative catabolic process	Biological Process
scaffold1.t20	GO:0044267	cellular protein metabolic process	Biological Process	scaffold1.t28	GO:1901135	carbohydrate derivative metabolic process	Biological Process
scaffold1.t20	GO:0044260	cellular macromolecule metabolic process	Biological Process	scaffold1.t28	GO:0019693	ribose phosphate metabolic process	Biological Process
scaffold1.t20	GO:0044249	cellular biosynthetic process	Biological Process	scaffold1.t28	GO:0072521	purine-containing compound metabolic process	Biological Process
scaffold1.t20	GO:0034645	cellular macromolecule biosynthetic process	Biological Process	scaffold1.t28	GO:0072523	purine-containing compound catabolic process	Biological Process
scaffold1.t20	GO:0043170	macromolecule metabolic process	Biological Process	scaffold1.t28	GO:0071704	organic substance metabolic process	Biological Process
scaffold1.t20	GO:0044237	cellular metabolic process	Biological Process	scaffold1.t28	GO:0006152	purine nucleoside catabolic process	Biological Process
scaffold1.t20	GO:0071704	organic substance metabolic process	Biological Process	scaffold1.t28	GO:0009117	nucleotide metabolic process	Biological Process
scaffold1.t20	GO:0010467	gene expression	Biological Process	scaffold1.t28	GO:0009116	nucleoside metabolic process	Biological Process
scaffold1.t20	GO:1901576	organic substance biosynthetic process	Biological Process	scaffold1.t28	GO:0009119	ribonucleoside metabolic process	Biological Process
scaffold1.t20	GO:0009058	biosynthetic process	Biological Process	scaffold1.t28	GO:0009056	catabolic process	Biological Process
scaffold1.t20	GO:0009059	macromolecule biosynthetic process	Biological Process	scaffold1.t28	GO:0044238	primary metabolic process	Biological Process
scaffold1.t20	GO:0044238	primary metabolic process	Biological Process	scaffold1.t28	GO:0044237	cellular metabolic process	Biological Process
scaffold1.t20	GO:0006412	translation	Biological Process	scaffold1.t28	GO:1901657	glycosyl compound metabolic process	Biological Process
scaffold1.t20	GO:0080090	regulation of primary metabolic process	Biological Process	scaffold1.t28	GO:0006796	phosphate-containing compound metabolic process	Biological Process
scaffold1.t20	GO:0019222	regulation of metabolic process	Biological Process	scaffold1.t28	GO:0006793	phosphorus metabolic process	Biological Process
scaffold1.t20	GO:2000112	regulation of cellular macromolecule biosynthetic process	Biological Process	scaffold1.t28	GO:1901658	glycosyl compound catabolic process	Biological Process
scaffold1.t20	GO:0071840	cellular component organization or biogenesis	Biological Process	scaffold1.t28	GO:0030001	metal ion transport	Biological Process
scaffold1.t20	GO:0010608	posttranscriptional regulation of gene expression	Biological Process	scaffold1.t28	GO:0016787	hydrolase activity	Molecular Function
scaffold1.t20	GO:0060255	regulation of macromolecule metabolic process	Biological Process	scaffold1.t28	GO:0019829	cation-transporting ATPase activity	Molecular Function
scaffold1.t20	GO:0006446	regulation of translational initiation	Biological Process	scaffold1.t28	GO:0005215	transporter activity	Molecular Function
scaffold1.t20	GO:0022607	cellular component assembly	Biological Process	scaffold1.t28	GO:0022891	substrate-specific transmembrane transporter activity	Molecular Function
scaffold1.t20	GO:0050789	regulation of biological process	Biological Process	scaffold1.t28	GO:0022892	substrate-specific transporter activity	Molecular Function
scaffold1.t20	GO:0016043	cellular component organization	Biological Process	scaffold1.t28	GO:0015075	ion transmembrane transporter activity	Molecular Function
scaffold1.t20	GO:0065003	macromolecular complex assembly	Biological Process	scaffold1.t28	GO:0022857	transmembrane transporter activity	Molecular Function
scaffold1.t20	GO:0065007	biological regulation	Biological Process	scaffold1.t28	GO:0016887	ATPase activity	Molecular Function
scaffold1.t20	GO:0009889	regulation of biosynthetic process	Biological Process	scaffold1.t28	GO:0042625	ATPase activity, coupled to transmembrane movement of ions	Molecular Function
scaffold1.t20	GO:0050794	regulation of cellular process	Biological Process	scaffold1.t28	GO:0042626	ATPase activity, coupled to transmembrane movement of substances	Molecular Function
scaffold1.t20	GO:0051246	regulation of protein metabolic process	Biological Process	scaffold1.t28	GO:0016820	hydrolase activity, acting on acid anhydrides, catalyzing transmembrane movement of substances	Molecular Function
scaffold1.t20	GO:0022618	ribonucleoprotein complex assembly	Biological Process	scaffold1.t28	GO:0042623	ATPase activity, coupled	Molecular Function
scaffold1.t20	GO:0022613	ribonucleoprotein complex biogenesis	Biological Process	scaffold1.t28	GO:0015399	primary active transmembrane transporter activity	Molecular Function
scaffold1.t20	GO:0032268	regulation of cellular protein metabolic process	Biological Process	scaffold1.t28	GO:0022804	active transmembrane transporter activity	Molecular Function
scaffold1.t20	GO:0043933	macromolecular complex subunit organization	Biological Process	scaffold1.t28	GO:0008324	cation transmembrane transporter activity	Molecular Function
scaffold1.t20	GO:0031326	regulation of cellular biosynthetic process	Biological Process	scaffold1.t28	GO:0017111	nucleoside-triphosphatase activity	Molecular Function
scaffold1.t20	GO:0031323	regulation of cellular metabolic process	Biological Process	scaffold1.t28	GO:0003824	catalytic activity	Molecular Function
scaffold1.t20	GO:0034622	cellular macromolecular complex assembly	Biological Process	scaffold1.t28	GO:0016818	hydrolase activity, acting on acid anhydrides, in phosphorus-containing anhydrides	Molecular Function
scaffold1.t20	GO:0071826	ribonucleoprotein complex subunit organization	Biological Process	scaffold1.t28	GO:0043492	ATPase activity, coupled to movement of substances	Molecular Function
scaffold1.t20	GO:0010556	regulation of macromolecule biosynthetic process	Biological Process	scaffold1.t28	GO:0016817	hydrolase activity, acting on acid anhydrides	Molecular Function
scaffold1.t20	GO:0010468	regulation of gene expression	Biological Process	scaffold1.t28	GO:0016462	pyrophosphatase activity	Molecular Function
scaffold1.t20	GO:0001731	formation of translation preinitiation complex	Biological Process	scaffold1.t28	GO:0015405	P-P-bond-hydrolysis-driven transmembrane transporter activity	Molecular Function
scaffold1.t20	GO:0044085	cellular component biogenesis	Biological Process	scaffold1.t28	GO:0000166	nucleotide binding	Molecular Function
scaffold1.t20	GO:0006417	regulation of translation	Biological Process	scaffold1.t28	GO:0035639	purine ribonucleoside triphosphate binding	Molecular Function
scaffold1.t20	GO:0097159	organic cyclic compound binding	Molecular Function	scaffold1.t28	GO:0005488	binding	Molecular Function
scaffold1.t20	GO:0008135	translation factor activity, nucleic acid binding	Molecular Function	scaffold1.t28	GO:0043167	ion binding	Molecular Function
scaffold1.t20	GO:0005488	binding	Molecular Function	scaffold1.t28	GO:1901363	heterocyclic compound binding	Molecular Function
scaffold1.t20	GO:0003676	nucleic acid binding	Molecular Function	scaffold1.t28	GO:0001883	purine nucleoside binding	Molecular Function
scaffold1.t20	GO:0003743	translation initiation factor activity	Molecular Function	scaffold1.t28	GO:0001882	nucleoside binding	Molecular Function
scaffold1.t20	GO:1901363	heterocyclic compound binding	Molecular Function	scaffold1.t28	GO:0043168	anion binding	Molecular Function
scaffold1.t20	GO:0003723	RNA binding	Molecular Function	scaffold1.t28	GO:1901265	nucleoside phosphate binding	Molecular Function
scaffold1.t20	GO:0005737	cytoplasm	Cellular Component	scaffold1.t28	GO:0032549	ribonucleoside binding	Molecular Function
scaffold1.t20	GO:0044464	cell part	Cellular Component	scaffold1.t28	GO:0017076	purine nucleotide binding	Molecular Function
scaffold1.t20	GO:0005623	cell	Cellular Component	scaffold1.t28	GO:0036094	small molecule binding	Molecular Function
scaffold1.t20	GO:0044424	intracellular part	Cellular Component	scaffold1.t28	GO:0030554	adenyl nucleotide binding	Molecular Function
scaffold1.t20	GO:0005622	intracellular	Cellular Component	scaffold1.t28	GO:0097159	organic cyclic compound binding	Molecular Function
scaffold1.t20	GO:0043234	protein complex	Cellular Component	scaffold1.t28	GO:0032550	purine ribonucleoside binding	Molecular Function
scaffold1.t20	GO:0005852	eukaryotic translation initiation factor 3 complex	Cellular Component	scaffold1.t28	GO:0032559	adenyl ribonucleotide binding	Molecular Function
scaffold1.t20	GO:0044444	cytoplasmic part	Cellular Component	scaffold1.t28	GO:0005524	ATP binding	Molecular Function
scaffold1.t20	GO:0032991	macromolecular complex	Cellular Component	scaffold1.t28	GO:0032555	purine ribonucleotide binding	Molecular Function
scaffold1.t20	GO:0070993	translation preinitiation complex	Cellular Component	scaffold1.t28	GO:0032553	ribonucleotide binding	Molecular Function
scaffold1.t20	GO:0016282	eukaryotic 43S preinitiation complex	Cellular Component	scaffold1.t28	GO:0046872	metal ion binding	Molecular Function
scaffold1.t20	GO:0030529	ribonucleoprotein complex	Cellular Component	scaffold1.t28	GO:0043169	cation binding	Molecular Function
scaffold1.t20	GO:0033290	eukaryotic 48S preinitiation complex	Cellular Component	scaffold1.t28	GO:0015662	ATPase activity, coupled to transmembrane movement of ions, phosphorylative mechanism	Molecular Function
scaffold1.t21	GO:0006812	cation transport	Biological Process	scaffold1.t28	GO:0046873	metal ion transmembrane transporter activity	Molecular Function
scaffold1.t21	GO:0006810	transport	Biological Process	scaffold1.t28	GO:0022890	inorganic cation transmembrane transporter activity	Molecular Function
scaffold1.t21	GO:0006811	ion transport	Biological Process	scaffold1.t28	GO:0016020	membrane	Cellular Component
scaffold1.t21	GO:0055085	transmembrane transport	Biological Process	scaffold1.t28	GO:0044425	membrane part	Cellular Component
scaffold1.t21	GO:0044699	single-organism process	Biological Process	scaffold1.t28	GO:0031224	intrinsic to membrane	Cellular Component
scaffold1.t21	GO:0051179	localization	Biological Process	scaffold1.t28	GO:0016021	integral to membrane	Cellular Component
scaffold1.t21	GO:0009987	cellular process	Biological Process	scaffold1.t31	GO:0071704	organic substance metabolic process	Biological Process
scaffold1.t21	GO:0044765	single-organism transport	Biological Process	scaffold1.t31	GO:0071554	cell wall organization or biogenesis	Biological Process
scaffold1.t21	GO:0051234	establishment of localization	Biological Process	scaffold1.t31	GO:0044260	cellular macromolecule metabolic process	Biological Process
scaffold1.t21	GO:0034220	ion transmembrane transport	Biological Process	scaffold1.t31	GO:0016998	cell wall macromolecule catabolic process	Biological Process
scaffold1.t21	GO:0044763	single-organism cellular process	Biological Process	scaffold1.t31	GO:0009987	cellular process	Biological Process
scaffold1.t21	GO:0006829	zinc ion transport	Biological Process	scaffold1.t31	GO:0044237	cellular metabolic process	Biological Process
scaffold1.t21	GO:0000041	transition metal ion transport	Biological Process	scaffold1.t31	GO:0043170	macromolecule metabolic process	Biological Process
scaffold1.t21	GO:0071577	zinc ion transmembrane transport	Biological Process	scaffold1.t31	GO:0044248	cellular catabolic process	Biological Process
scaffold1.t21	GO:0030001	metal ion transport	Biological Process	scaffold1.t31	GO:0044036	cell wall macromolecule metabolic process	Biological Process
scaffold1.t21	GO:0072511	divalent inorganic cation transport	Biological Process	scaffold1.t31	GO:0044763	single-organism cellular process	Biological Process
scaffold1.t21	GO:0050801	ion homeostasis	Biological Process	scaffold1.t31	GO:0071840	cellular component organization or biogenesis	Biological Process
scaffold1.t21	GO:0042592	homeostatic process	Biological Process	scaffold1.t31	GO:0008152	metabolic process	Biological Process
scaffold1.t21	GO:0055076	transition metal ion homeostasis	Biological Process	scaffold1.t31	GO:0009056	catabolic process	Biological Process
scaffold1.t21	GO:0072507	divalent inorganic cation homeostasis	Biological Process	scaffold1.t31	GO:0044699	single-organism process	Biological Process
scaffold1.t21	GO:0055069	zinc ion homeostasis	Biological Process	scaffold1.t32	GO:0008152	metabolic process	Biological Process
scaffold1.t21	GO:0046916	cellular transition metal ion homeostasis	Biological Process	scaffold1.t32	GO:0044238	primary metabolic process	Biological Process
scaffold1.t21	GO:0072503	cellular divalent inorganic cation homeostasis	Biological Process	scaffold1.t32	GO:0005975	carbohydrate metabolic process	Biological Process
scaffold1.t21	GO:0006882	cellular zinc ion homeostasis	Biological Process	scaffold1.t32	GO:1901576	organic substance biosynthetic process	Biological Process
scaffold1.t21	GO:0065007	biological regulation	Biological Process	scaffold1.t32	GO:0005996	monosaccharide metabolic process	Biological Process
scaffold1.t21	GO:0065008	regulation of biological quality	Biological Process	scaffold1.t32	GO:0019318	hexose metabolic process	Biological Process
scaffold1.t21	GO:0019725	cellular homeostasis	Biological Process	scaffold1.t32	GO:0019319	hexose biosynthetic process	Biological Process
scaffold1.t21	GO:0006875	cellular metal ion homeostasis	Biological Process	scaffold1.t32	GO:0016051	carbohydrate biosynthetic process	Biological Process
scaffold1.t21	GO:0006873	cellular ion homeostasis	Biological Process	scaffold1.t32	GO:0071704	organic substance metabolic process	Biological Process
scaffold1.t21	GO:0030003	cellular cation homeostasis	Biological Process	scaffold1.t32	GO:0009058	biosynthetic process	Biological Process
scaffold1.t21	GO:0055065	metal ion homeostasis	Biological Process	scaffold1.t32	GO:0046364	monosaccharide biosynthetic process	Biological Process
scaffold1.t21	GO:0055080	cation homeostasis	Biological Process	scaffold1.t32	GO:0044723	single-organism carbohydrate metabolic process	Biological Process
scaffold1.t21	GO:0055082	cellular chemical homeostasis	Biological Process	scaffold1.t32	GO:0006006	glucose metabolic process	Biological Process
scaffold1.t21	GO:0048878	chemical homeostasis	Biological Process	scaffold1.t32	GO:0006094	gluconeogenesis	Biological Process
scaffold1.t21	GO:0008324	cation transmembrane transporter activity	Molecular Function	scaffold1.t32	GO:0016874	ligase activity	Molecular Function
scaffold1.t21	GO:0022891	substrate-specific transmembrane transporter activity	Molecular Function	scaffold1.t32	GO:0003824	catalytic activity	Molecular Function
scaffold1.t21	GO:0022892	substrate-specific transporter activity	Molecular Function	scaffold1.t32	GO:0016885	ligase activity, forming carbon-carbon bonds	Molecular Function
scaffold1.t21	GO:0005215	transporter activity	Molecular Function	scaffold1.t32	GO:0004736	pyruvate carboxylase activity	Molecular Function
scaffold1.t21	GO:0015075	ion transmembrane transporter activity	Molecular Function	scaffold1.t32	GO:0000166	nucleotide binding	Molecular Function
scaffold1.t21	GO:0022857	transmembrane transporter activity	Molecular Function	scaffold1.t32	GO:0035639	purine ribonucleoside triphosphate binding	Molecular Function
scaffold1.t21	GO:0022890	inorganic cation transmembrane transporter activity	Molecular Function	scaffold1.t32	GO:0005488	binding	Molecular Function
scaffold1.t21	GO:0046915	transition metal ion transmembrane transporter activity	Molecular Function	scaffold1.t32	GO:0003676	nucleic acid binding	Molecular Function
scaffold1.t21	GO:0046873	metal ion transmembrane transporter activity	Molecular Function	scaffold1.t32	GO:0003677	DNA binding	Molecular Function
scaffold1.t21	GO:0005385	zinc ion transmembrane transporter activity	Molecular Function	scaffold1.t32	GO:0043167	ion binding	Molecular Function
scaffold1.t21	GO:0072509	divalent inorganic cation transmembrane transporter activity	Molecular Function	scaffold1.t32	GO:1901363	heterocyclic compound binding	Molecular Function
scaffold1.t21	GO:0016020	membrane	Cellular Component	scaffold1.t32	GO:0001883	purine nucleoside binding	Molecular Function
scaffold1.t21	GO:0044425	membrane part	Cellular Component	scaffold1.t32	GO:0001882	nucleoside binding	Molecular Function
scaffold1.t21	GO:0031224	intrinsic to membrane	Cellular Component	scaffold1.t32	GO:0043168	anion binding	Molecular Function
scaffold1.t21	GO:0016021	integral to membrane	Cellular Component	scaffold1.t32	GO:0043169	cation binding	Molecular Function
scaffold1.t21	GO:0043229	intracellular organelle	Cellular Component	scaffold1.t32	GO:1901265	nucleoside phosphate binding	Molecular Function
scaffold1.t21	GO:0043227	membrane-bounded organelle	Cellular Component	scaffold1.t32	GO:0032549	ribonucleoside binding	Molecular Function
scaffold1.t21	GO:0043226	organelle	Cellular Component	scaffold1.t32	GO:0017076	purine nucleotide binding	Molecular Function
scaffold1.t21	GO:0005737	cytoplasm	Cellular Component	scaffold1.t32	GO:0046872	metal ion binding	Molecular Function
scaffold1.t21	GO:0044444	cytoplasmic part	Cellular Component	scaffold1.t32	GO:0005524	ATP binding	Molecular Function
scaffold1.t21	GO:0043231	intracellular membrane-bounded organelle	Cellular Component	scaffold1.t32	GO:0036094	small molecule binding	Molecular Function
scaffold1.t21	GO:0044464	cell part	Cellular Component	scaffold1.t32	GO:0016879	ligase activity, forming carbon-nitrogen bonds	Molecular Function
scaffold1.t21	GO:0005623	cell	Cellular Component	scaffold1.t32	GO:0030554	adenyl nucleotide binding	Molecular Function
scaffold1.t21	GO:0005622	intracellular	Cellular Component	scaffold1.t32	GO:0097159	organic cyclic compound binding	Molecular Function
scaffold1.t21	GO:0044424	intracellular part	Cellular Component	scaffold1.t32	GO:0032559	adenyl ribonucleotide binding	Molecular Function
scaffold1.t21	GO:0000324	fungal-type vacuole	Cellular Component	scaffold1.t32	GO:0032555	purine ribonucleotide binding	Molecular Function
scaffold1.t21	GO:0000323	lytic vacuole	Cellular Component	scaffold1.t32	GO:0004075	biotin carboxylase activity	Molecular Function
scaffold1.t21	GO:0000322	storage vacuole	Cellular Component	scaffold1.t32	GO:0032550	purine ribonucleoside binding	Molecular Function
scaffold1.t21	GO:0005773	vacuole	Cellular Component	scaffold1.t32	GO:0032553	ribonucleotide binding	Molecular Function
scaffold1.t22	GO:0032774	RNA biosynthetic process	Biological Process	scaffold1.t32	GO:0005737	cytoplasm	Cellular Component
scaffold1.t22	GO:0019222	regulation of metabolic process	Biological Process	scaffold1.t32	GO:0044464	cell part	Cellular Component
scaffold1.t22	GO:0031326	regulation of cellular biosynthetic process	Biological Process	scaffold1.t32	GO:0005623	cell	Cellular Component
scaffold1.t22	GO:0031323	regulation of cellular metabolic process	Biological Process	scaffold1.t32	GO:0005622	intracellular	Cellular Component
scaffold1.t22	GO:0090304	nucleic acid metabolic process	Biological Process	scaffold1.t32	GO:0044424	intracellular part	Cellular Component
scaffold1.t22	GO:0044249	cellular biosynthetic process	Biological Process	scaffold1.t32	GO:0005829	cytosol	Cellular Component
scaffold1.t22	GO:0034641	cellular nitrogen compound metabolic process	Biological Process	scaffold1.t32	GO:0044444	cytoplasmic part	Cellular Component
scaffold1.t22	GO:0006807	nitrogen compound metabolic process	Biological Process	scaffold1.t33	GO:0008152	metabolic process	Biological Process
scaffold1.t22	GO:0034645	cellular macromolecule biosynthetic process	Biological Process	scaffold1.t33	GO:0009987	cellular process	Biological Process
scaffold1.t22	GO:1901362	organic cyclic compound biosynthetic process	Biological Process	scaffold1.t33	GO:0044267	cellular protein metabolic process	Biological Process
scaffold1.t22	GO:0050789	regulation of biological process	Biological Process	scaffold1.t33	GO:0044260	cellular macromolecule metabolic process	Biological Process
scaffold1.t22	GO:1901360	organic cyclic compound metabolic process	Biological Process	scaffold1.t33	GO:0071704	organic substance metabolic process	Biological Process
scaffold1.t22	GO:0080090	regulation of primary metabolic process	Biological Process	scaffold1.t33	GO:0006508	proteolysis	Biological Process
scaffold1.t22	GO:0006139	nucleobase-containing compound metabolic process	Biological Process	scaffold1.t33	GO:0044238	primary metabolic process	Biological Process
scaffold1.t22	GO:0044260	cellular macromolecule metabolic process	Biological Process	scaffold1.t33	GO:0019538	protein metabolic process	Biological Process
scaffold1.t22	GO:0071704	organic substance metabolic process	Biological Process	scaffold1.t33	GO:0044237	cellular metabolic process	Biological Process
scaffold1.t22	GO:2000112	regulation of cellular macromolecule biosynthetic process	Biological Process	scaffold1.t33	GO:0043170	macromolecule metabolic process	Biological Process
scaffold1.t22	GO:0060255	regulation of macromolecule metabolic process	Biological Process	scaffold1.t33	GO:0044248	cellular catabolic process	Biological Process
scaffold1.t22	GO:0010467	gene expression	Biological Process	scaffold1.t33	GO:0043632	modification-dependent macromolecule catabolic process	Biological Process
scaffold1.t22	GO:0006357	regulation of transcription from RNA polymerase II promoter	Biological Process	scaffold1.t33	GO:1901575	organic substance catabolic process	Biological Process
scaffold1.t22	GO:0065007	biological regulation	Biological Process	scaffold1.t33	GO:0044265	cellular macromolecule catabolic process	Biological Process
scaffold1.t22	GO:0006366	transcription from RNA polymerase II promoter	Biological Process	scaffold1.t33	GO:0019941	modification-dependent protein catabolic process	Biological Process
scaffold1.t22	GO:0010468	regulation of gene expression	Biological Process	scaffold1.t33	GO:0030163	protein catabolic process	Biological Process
scaffold1.t22	GO:0018130	heterocycle biosynthetic process	Biological Process	scaffold1.t33	GO:0044257	cellular protein catabolic process	Biological Process
scaffold1.t22	GO:1901576	organic substance biosynthetic process	Biological Process	scaffold1.t33	GO:0009056	catabolic process	Biological Process
scaffold1.t22	GO:0019219	regulation of nucleobase-containing compound metabolic process	Biological Process	scaffold1.t33	GO:0009057	macromolecule catabolic process	Biological Process
scaffold1.t22	GO:0006725	cellular aromatic compound metabolic process	Biological Process	scaffold1.t33	GO:0051603	proteolysis involved in cellular protein catabolic process	Biological Process
scaffold1.t22	GO:0009987	cellular process	Biological Process	scaffold1.t33	GO:0006511	ubiquitin-dependent protein catabolic process	Biological Process
scaffold1.t22	GO:0009889	regulation of biosynthetic process	Biological Process	scaffold1.t33	GO:0044699	single-organism process	Biological Process
scaffold1.t22	GO:0050794	regulation of cellular process	Biological Process	scaffold1.t33	GO:0044763	single-organism cellular process	Biological Process
scaffold1.t22	GO:0009058	biosynthetic process	Biological Process	scaffold1.t33	GO:0009991	response to extracellular stimulus	Biological Process
scaffold1.t22	GO:0009059	macromolecule biosynthetic process	Biological Process	scaffold1.t33	GO:0009892	negative regulation of metabolic process	Biological Process
scaffold1.t22	GO:0051171	regulation of nitrogen compound metabolic process	Biological Process	scaffold1.t33	GO:0051172	negative regulation of nitrogen compound metabolic process	Biological Process
scaffold1.t22	GO:0008152	metabolic process	Biological Process	scaffold1.t33	GO:0009890	negative regulation of biosynthetic process	Biological Process
scaffold1.t22	GO:2001141	regulation of RNA biosynthetic process	Biological Process	scaffold1.t33	GO:0031327	negative regulation of cellular biosynthetic process	Biological Process
scaffold1.t22	GO:0034654	nucleobase-containing compound biosynthetic process	Biological Process	scaffold1.t33	GO:0031326	regulation of cellular biosynthetic process	Biological Process
scaffold1.t22	GO:0046483	heterocycle metabolic process	Biological Process	scaffold1.t33	GO:2001141	regulation of RNA biosynthetic process	Biological Process
scaffold1.t22	GO:0016070	RNA metabolic process	Biological Process	scaffold1.t33	GO:0031324	negative regulation of cellular metabolic process	Biological Process
scaffold1.t22	GO:0044238	primary metabolic process	Biological Process	scaffold1.t33	GO:0031323	regulation of cellular metabolic process	Biological Process
scaffold1.t22	GO:0044271	cellular nitrogen compound biosynthetic process	Biological Process	scaffold1.t33	GO:0010629	negative regulation of gene expression	Biological Process
scaffold1.t22	GO:0051252	regulation of RNA metabolic process	Biological Process	scaffold1.t33	GO:0070887	cellular response to chemical stimulus	Biological Process
scaffold1.t22	GO:0044237	cellular metabolic process	Biological Process	scaffold1.t33	GO:0042221	response to chemical stimulus	Biological Process
scaffold1.t22	GO:0043170	macromolecule metabolic process	Biological Process	scaffold1.t33	GO:0051253	negative regulation of RNA metabolic process	Biological Process
scaffold1.t22	GO:0006355	regulation of transcription, DNA-dependent	Biological Process	scaffold1.t33	GO:0050789	regulation of biological process	Biological Process
scaffold1.t22	GO:0010556	regulation of macromolecule biosynthetic process	Biological Process	scaffold1.t33	GO:0080090	regulation of primary metabolic process	Biological Process
scaffold1.t22	GO:0006351	transcription, DNA-dependent	Biological Process	scaffold1.t33	GO:0010605	negative regulation of macromolecule metabolic process	Biological Process
scaffold1.t22	GO:0019438	aromatic compound biosynthetic process	Biological Process	scaffold1.t33	GO:0019222	regulation of metabolic process	Biological Process
scaffold1.t22	GO:0001104	RNA polymerase II transcription cofactor activity	Molecular Function	scaffold1.t33	GO:0031670	cellular response to nutrient	Biological Process
scaffold1.t22	GO:0001076	RNA polymerase II transcription factor binding transcription factor activity	Molecular Function	scaffold1.t33	GO:2000112	regulation of cellular macromolecule biosynthetic process	Biological Process
scaffold1.t22	GO:0003712	transcription cofactor activity	Molecular Function	scaffold1.t33	GO:2000113	negative regulation of cellular macromolecule biosynthetic process	Biological Process
scaffold1.t22	GO:0000989	transcription factor binding transcription factor activity	Molecular Function	scaffold1.t33	GO:0010556	regulation of macromolecule biosynthetic process	Biological Process
scaffold1.t22	GO:0000988	protein binding transcription factor activity	Molecular Function	scaffold1.t33	GO:0065007	biological regulation	Biological Process
scaffold1.t22	GO:0043231	intracellular membrane-bounded organelle	Cellular Component	scaffold1.t33	GO:0060255	regulation of macromolecule metabolic process	Biological Process
scaffold1.t22	GO:0005634	nucleus	Cellular Component	scaffold1.t33	GO:0010468	regulation of gene expression	Biological Process
scaffold1.t22	GO:0044464	cell part	Cellular Component	scaffold1.t33	GO:0071496	cellular response to external stimulus	Biological Process
scaffold1.t22	GO:0005622	intracellular	Cellular Component	scaffold1.t33	GO:0045934	negative regulation of nucleobase-containing compound metabolic process	Biological Process
scaffold1.t22	GO:0043229	intracellular organelle	Cellular Component	scaffold1.t33	GO:0019219	regulation of nucleobase-containing compound metabolic process	Biological Process
scaffold1.t22	GO:0005623	cell	Cellular Component	scaffold1.t33	GO:0009889	regulation of biosynthetic process	Biological Process
scaffold1.t22	GO:0044424	intracellular part	Cellular Component	scaffold1.t33	GO:0007584	response to nutrient	Biological Process
scaffold1.t22	GO:0043227	membrane-bounded organelle	Cellular Component	scaffold1.t33	GO:0051716	cellular response to stimulus	Biological Process
scaffold1.t22	GO:0043226	organelle	Cellular Component	scaffold1.t33	GO:0050794	regulation of cellular process	Biological Process
scaffold1.t22	GO:0043234	protein complex	Cellular Component	scaffold1.t33	GO:0045990	carbon catabolite regulation of transcription	Biological Process
scaffold1.t22	GO:0044446	intracellular organelle part	Cellular Component	scaffold1.t33	GO:0048519	negative regulation of biological process	Biological Process
scaffold1.t22	GO:0032991	macromolecular complex	Cellular Component	scaffold1.t33	GO:0007154	cell communication	Biological Process
scaffold1.t22	GO:0031981	nuclear lumen	Cellular Component	scaffold1.t33	GO:0045013	carbon catabolite repression of transcription	Biological Process
scaffold1.t22	GO:0043233	organelle lumen	Cellular Component	scaffold1.t33	GO:0031668	cellular response to extracellular stimulus	Biological Process
scaffold1.t22	GO:0031974	membrane-enclosed lumen	Cellular Component	scaffold1.t33	GO:0031669	cellular response to nutrient levels	Biological Process
scaffold1.t22	GO:0005654	nucleoplasm	Cellular Component	scaffold1.t33	GO:0009605	response to external stimulus	Biological Process
scaffold1.t22	GO:0070013	intracellular organelle lumen	Cellular Component	scaffold1.t33	GO:0050896	response to stimulus	Biological Process
scaffold1.t22	GO:0044428	nuclear part	Cellular Component	scaffold1.t33	GO:0051252	regulation of RNA metabolic process	Biological Process
scaffold1.t22	GO:0044451	nucleoplasm part	Cellular Component	scaffold1.t33	GO:0031667	response to nutrient levels	Biological Process
scaffold1.t22	GO:0016592	mediator complex	Cellular Component	scaffold1.t33	GO:0006355	regulation of transcription, DNA-dependent	Biological Process
scaffold1.t22	GO:0044422	organelle part	Cellular Component	scaffold1.t33	GO:0045892	negative regulation of transcription, DNA-dependent	Biological Process
scaffold1.t23	GO:0008104	protein localization	Biological Process	scaffold1.t33	GO:0010558	negative regulation of macromolecule biosynthetic process	Biological Process
scaffold1.t23	GO:0034067	protein localization to Golgi apparatus	Biological Process	scaffold1.t33	GO:0048523	negative regulation of cellular process	Biological Process
scaffold1.t23	GO:0000301	retrograde transport, vesicle recycling within Golgi	Biological Process	scaffold1.t33	GO:0051171	regulation of nitrogen compound metabolic process	Biological Process
scaffold1.t23	GO:0072600	establishment of protein localization to Golgi	Biological Process	scaffold1.t33	GO:0016787	hydrolase activity	Molecular Function
scaffold1.t23	GO:0051641	cellular localization	Biological Process	scaffold1.t33	GO:0003824	catalytic activity	Molecular Function
scaffold1.t23	GO:0044699	single-organism process	Biological Process	scaffold1.t33	GO:0016790	thiolester hydrolase activity	Molecular Function
scaffold1.t23	GO:0070727	cellular macromolecule localization	Biological Process	scaffold1.t33	GO:0004221	ubiquitin thiolesterase activity	Molecular Function
scaffold1.t23	GO:0000042	protein targeting to Golgi	Biological Process	scaffold1.t33	GO:0016788	hydrolase activity, acting on ester bonds	Molecular Function
scaffold1.t23	GO:0006886	intracellular protein transport	Biological Process	scaffold1.t33	GO:0008233	peptidase activity	Molecular Function
scaffold1.t23	GO:0071702	organic substance transport	Biological Process	scaffold1.t33	GO:0070011	peptidase activity, acting on L-amino acid peptides	Molecular Function
scaffold1.t23	GO:0033036	macromolecule localization	Biological Process	scaffold1.t33	GO:0008234	cysteine-type peptidase activity	Molecular Function
scaffold1.t23	GO:0034613	cellular protein localization	Biological Process	scaffold1.t38	GO:0009987	cellular process	Biological Process
scaffold1.t23	GO:0009987	cellular process	Biological Process	scaffold1.t38	GO:0044699	single-organism process	Biological Process
scaffold1.t23	GO:0048193	Golgi vesicle transport	Biological Process	scaffold1.t38	GO:0044763	single-organism cellular process	Biological Process
scaffold1.t23	GO:0072594	establishment of protein localization to organelle	Biological Process	scaffold1.t38	GO:0022607	cellular component assembly	Biological Process
scaffold1.t23	GO:0006810	transport	Biological Process	scaffold1.t38	GO:0070271	protein complex biogenesis	Biological Process
scaffold1.t23	GO:0006605	protein targeting	Biological Process	scaffold1.t38	GO:0043933	macromolecular complex subunit organization	Biological Process
scaffold1.t23	GO:0045184	establishment of protein localization	Biological Process	scaffold1.t38	GO:0051603	proteolysis involved in cellular protein catabolic process	Biological Process
scaffold1.t23	GO:0015031	protein transport	Biological Process	scaffold1.t38	GO:0044248	cellular catabolic process	Biological Process
scaffold1.t23	GO:0044765	single-organism transport	Biological Process	scaffold1.t38	GO:0031023	microtubule organizing center organization	Biological Process
scaffold1.t23	GO:0044763	single-organism cellular process	Biological Process	scaffold1.t38	GO:0022402	cell cycle process	Biological Process
scaffold1.t23	GO:0051649	establishment of localization in cell	Biological Process	scaffold1.t38	GO:0043632	modification-dependent macromolecule catabolic process	Biological Process
scaffold1.t23	GO:0051234	establishment of localization	Biological Process	scaffold1.t38	GO:0007049	cell cycle	Biological Process
scaffold1.t23	GO:0051179	localization	Biological Process	scaffold1.t38	GO:0051300	spindle pole body organization	Biological Process
scaffold1.t23	GO:0016482	cytoplasmic transport	Biological Process	scaffold1.t38	GO:1901575	organic substance catabolic process	Biological Process
scaffold1.t23	GO:0006891	intra-Golgi vesicle-mediated transport	Biological Process	scaffold1.t38	GO:0044265	cellular macromolecule catabolic process	Biological Process
scaffold1.t23	GO:0016192	vesicle-mediated transport	Biological Process	scaffold1.t38	GO:0044260	cellular macromolecule metabolic process	Biological Process
scaffold1.t23	GO:0046907	intracellular transport	Biological Process	scaffold1.t38	GO:0043161	proteasomal ubiquitin-dependent protein catabolic process	Biological Process
scaffold1.t23	GO:0033365	protein localization to organelle	Biological Process	scaffold1.t38	GO:0071840	cellular component organization or biogenesis	Biological Process
scaffold1.t23	GO:0043574	peroxisomal transport	Biological Process	scaffold1.t38	GO:0016043	cellular component organization	Biological Process
scaffold1.t23	GO:0009892	negative regulation of metabolic process	Biological Process	scaffold1.t38	GO:0065003	macromolecular complex assembly	Biological Process
scaffold1.t23	GO:0080090	regulation of primary metabolic process	Biological Process	scaffold1.t38	GO:0071704	organic substance metabolic process	Biological Process
scaffold1.t23	GO:0009890	negative regulation of biosynthetic process	Biological Process	scaffold1.t38	GO:0044085	cellular component biogenesis	Biological Process
scaffold1.t23	GO:0050794	regulation of cellular process	Biological Process	scaffold1.t38	GO:0006508	proteolysis	Biological Process
scaffold1.t23	GO:0031326	regulation of cellular biosynthetic process	Biological Process	scaffold1.t38	GO:0030474	spindle pole body duplication	Biological Process
scaffold1.t23	GO:0017038	protein import	Biological Process	scaffold1.t38	GO:0044267	cellular protein metabolic process	Biological Process
scaffold1.t23	GO:0031324	negative regulation of cellular metabolic process	Biological Process	scaffold1.t38	GO:0006461	protein complex assembly	Biological Process
scaffold1.t23	GO:0010629	negative regulation of gene expression	Biological Process	scaffold1.t38	GO:0019941	modification-dependent protein catabolic process	Biological Process
scaffold1.t23	GO:0006625	protein targeting to peroxisome	Biological Process	scaffold1.t38	GO:0030163	protein catabolic process	Biological Process
scaffold1.t23	GO:0050789	regulation of biological process	Biological Process	scaffold1.t38	GO:0008152	metabolic process	Biological Process
scaffold1.t23	GO:0010605	negative regulation of macromolecule metabolic process	Biological Process	scaffold1.t38	GO:0030433	ER-associated protein catabolic process	Biological Process
scaffold1.t23	GO:0019222	regulation of metabolic process	Biological Process	scaffold1.t38	GO:0044257	cellular protein catabolic process	Biological Process
scaffold1.t23	GO:0065002	intracellular protein transmembrane transport	Biological Process	scaffold1.t38	GO:0009056	catabolic process	Biological Process
scaffold1.t23	GO:2000112	regulation of cellular macromolecule biosynthetic process	Biological Process	scaffold1.t38	GO:0009057	macromolecule catabolic process	Biological Process
scaffold1.t23	GO:2000113	negative regulation of cellular macromolecule biosynthetic process	Biological Process	scaffold1.t38	GO:0006996	organelle organization	Biological Process
scaffold1.t23	GO:0016043	cellular component organization	Biological Process	scaffold1.t38	GO:0044238	primary metabolic process	Biological Process
scaffold1.t23	GO:0055085	transmembrane transport	Biological Process	scaffold1.t38	GO:0007017	microtubule-based process	Biological Process
scaffold1.t23	GO:0031327	negative regulation of cellular biosynthetic process	Biological Process	scaffold1.t38	GO:0007010	cytoskeleton organization	Biological Process
scaffold1.t23	GO:0065007	biological regulation	Biological Process	scaffold1.t38	GO:0071822	protein complex subunit organization	Biological Process
scaffold1.t23	GO:0071840	cellular component organization or biogenesis	Biological Process	scaffold1.t38	GO:0019538	protein metabolic process	Biological Process
scaffold1.t23	GO:0048519	negative regulation of biological process	Biological Process	scaffold1.t38	GO:0010498	proteasomal protein catabolic process	Biological Process
scaffold1.t23	GO:0010468	regulation of gene expression	Biological Process	scaffold1.t38	GO:0044237	cellular metabolic process	Biological Process
scaffold1.t23	GO:0045934	negative regulation of nucleobase-containing compound metabolic process	Biological Process	scaffold1.t38	GO:0043170	macromolecule metabolic process	Biological Process
scaffold1.t23	GO:0019219	regulation of nucleobase-containing compound metabolic process	Biological Process	scaffold1.t38	GO:0006511	ubiquitin-dependent protein catabolic process	Biological Process
scaffold1.t23	GO:0009889	regulation of biosynthetic process	Biological Process	scaffold1.t38	GO:0000226	microtubule cytoskeleton organization	Biological Process
scaffold1.t23	GO:0072663	establishment of protein localization to peroxisome	Biological Process	scaffold1.t39	GO:0002943	tRNA dihydrouridine synthesis	Biological Process
scaffold1.t23	GO:0051171	regulation of nitrogen compound metabolic process	Biological Process	scaffold1.t39	GO:0006400	tRNA modification	Biological Process
scaffold1.t23	GO:0051172	negative regulation of nitrogen compound metabolic process	Biological Process	scaffold1.t39	GO:0008033	tRNA processing	Biological Process
scaffold1.t23	GO:0071806	protein transmembrane transport	Biological Process	scaffold1.t39	GO:0055114	oxidation-reduction process	Biological Process
scaffold1.t23	GO:0044743	intracellular protein transmembrane import	Biological Process	scaffold1.t39	GO:0009451	RNA modification	Biological Process
scaffold1.t23	GO:0006996	organelle organization	Biological Process	scaffold1.t39	GO:0090304	nucleic acid metabolic process	Biological Process
scaffold1.t23	GO:2001141	regulation of RNA biosynthetic process	Biological Process	scaffold1.t39	GO:0034641	cellular nitrogen compound metabolic process	Biological Process
scaffold1.t23	GO:0007031	peroxisome organization	Biological Process	scaffold1.t39	GO:0006807	nitrogen compound metabolic process	Biological Process
scaffold1.t23	GO:0060255	regulation of macromolecule metabolic process	Biological Process	scaffold1.t39	GO:0034660	ncRNA metabolic process	Biological Process
scaffold1.t23	GO:0051253	negative regulation of RNA metabolic process	Biological Process	scaffold1.t39	GO:1901360	organic cyclic compound metabolic process	Biological Process
scaffold1.t23	GO:0016558	protein import into peroxisome matrix	Biological Process	scaffold1.t39	GO:0034470	ncRNA processing	Biological Process
scaffold1.t23	GO:0072662	protein localization to peroxisome	Biological Process	scaffold1.t39	GO:0006139	nucleobase-containing compound metabolic process	Biological Process
scaffold1.t23	GO:0031323	regulation of cellular metabolic process	Biological Process	scaffold1.t39	GO:0044710	single-organism metabolic process	Biological Process
scaffold1.t23	GO:0006355	regulation of transcription, DNA-dependent	Biological Process	scaffold1.t39	GO:0044260	cellular macromolecule metabolic process	Biological Process
scaffold1.t23	GO:0010556	regulation of macromolecule biosynthetic process	Biological Process	scaffold1.t39	GO:0071704	organic substance metabolic process	Biological Process
scaffold1.t23	GO:0045892	negative regulation of transcription, DNA-dependent	Biological Process	scaffold1.t39	GO:0010467	gene expression	Biological Process
scaffold1.t23	GO:0051252	regulation of RNA metabolic process	Biological Process	scaffold1.t39	GO:0009987	cellular process	Biological Process
scaffold1.t23	GO:0010558	negative regulation of macromolecule biosynthetic process	Biological Process	scaffold1.t39	GO:0006725	cellular aromatic compound metabolic process	Biological Process
scaffold1.t23	GO:0048523	negative regulation of cellular process	Biological Process	scaffold1.t39	GO:0043412	macromolecule modification	Biological Process
scaffold1.t23	GO:0003714	transcription corepressor activity	Molecular Function	scaffold1.t39	GO:0008152	metabolic process	Biological Process
scaffold1.t23	GO:0003712	transcription cofactor activity	Molecular Function	scaffold1.t39	GO:0046483	heterocycle metabolic process	Biological Process
scaffold1.t23	GO:0000989	transcription factor binding transcription factor activity	Molecular Function	scaffold1.t39	GO:0016070	RNA metabolic process	Biological Process
scaffold1.t23	GO:0000988	protein binding transcription factor activity	Molecular Function	scaffold1.t39	GO:0044238	primary metabolic process	Biological Process
scaffold1.t23	GO:0005737	cytoplasm	Cellular Component	scaffold1.t39	GO:0044237	cellular metabolic process	Biological Process
scaffold1.t23	GO:0005778	peroxisomal membrane	Cellular Component	scaffold1.t39	GO:0043170	macromolecule metabolic process	Biological Process
scaffold1.t23	GO:0031090	organelle membrane	Cellular Component	scaffold1.t39	GO:0006399	tRNA metabolic process	Biological Process
scaffold1.t23	GO:0043227	membrane-bounded organelle	Cellular Component	scaffold1.t39	GO:0006396	RNA processing	Biological Process
scaffold1.t23	GO:0016020	membrane	Cellular Component	scaffold1.t39	GO:0003824	catalytic activity	Molecular Function
scaffold1.t23	GO:0005777	peroxisome	Cellular Component	scaffold1.t39	GO:0016491	oxidoreductase activity	Molecular Function
scaffold1.t23	GO:0044444	cytoplasmic part	Cellular Component	scaffold1.t39	GO:0016627	oxidoreductase activity, acting on the CH-CH group of donors	Molecular Function
scaffold1.t23	GO:0005623	cell	Cellular Component	scaffold1.t39	GO:0017150	tRNA dihydrouridine synthase activity	Molecular Function
scaffold1.t23	GO:0005622	intracellular	Cellular Component	scaffold1.t39	GO:0043168	anion binding	Molecular Function
scaffold1.t23	GO:0044446	intracellular organelle part	Cellular Component	scaffold1.t39	GO:0050662	coenzyme binding	Molecular Function
scaffold1.t23	GO:0042579	microbody	Cellular Component	scaffold1.t39	GO:0050660	flavin adenine dinucleotide binding	Molecular Function
scaffold1.t23	GO:0043229	intracellular organelle	Cellular Component	scaffold1.t39	GO:0097159	organic cyclic compound binding	Molecular Function
scaffold1.t23	GO:0044424	intracellular part	Cellular Component	scaffold1.t39	GO:0000166	nucleotide binding	Molecular Function
scaffold1.t23	GO:0044464	cell part	Cellular Component	scaffold1.t39	GO:0036094	small molecule binding	Molecular Function
scaffold1.t23	GO:0044439	peroxisomal part	Cellular Component	scaffold1.t39	GO:0048037	cofactor binding	Molecular Function
scaffold1.t23	GO:0044438	microbody part	Cellular Component	scaffold1.t39	GO:0005488	binding	Molecular Function
scaffold1.t23	GO:0031903	microbody membrane	Cellular Component	scaffold1.t39	GO:0043167	ion binding	Molecular Function
scaffold1.t23	GO:0043226	organelle	Cellular Component	scaffold1.t39	GO:1901363	heterocyclic compound binding	Molecular Function
scaffold1.t23	GO:0044422	organelle part	Cellular Component	scaffold1.t39	GO:1901265	nucleoside phosphate binding	Molecular Function
scaffold1.t23	GO:0043231	intracellular membrane-bounded organelle	Cellular Component	scaffold1.t39	GO:0043231	intracellular membrane-bounded organelle	Cellular Component
scaffold1.t24	GO:0006810	transport	Biological Process	scaffold1.t39	GO:0005634	nucleus	Cellular Component
scaffold1.t24	GO:0015031	protein transport	Biological Process	scaffold1.t39	GO:0044464	cell part	Cellular Component
scaffold1.t24	GO:0043574	peroxisomal transport	Biological Process	scaffold1.t39	GO:0005622	intracellular	Cellular Component
scaffold1.t24	GO:0008104	protein localization	Biological Process	scaffold1.t39	GO:0043229	intracellular organelle	Cellular Component
scaffold1.t24	GO:0051641	cellular localization	Biological Process	scaffold1.t39	GO:0005623	cell	Cellular Component
scaffold1.t24	GO:0044699	single-organism process	Biological Process	scaffold1.t39	GO:0044424	intracellular part	Cellular Component
scaffold1.t24	GO:0051234	establishment of localization	Biological Process	scaffold1.t39	GO:0043227	membrane-bounded organelle	Cellular Component
scaffold1.t24	GO:0016558	protein import into peroxisome matrix	Biological Process	scaffold1.t39	GO:0043226	organelle	Cellular Component
scaffold1.t24	GO:0065002	intracellular protein transmembrane transport	Biological Process	scaffold1.t40	GO:0071704	organic substance metabolic process	Biological Process
scaffold1.t24	GO:0006886	intracellular protein transport	Biological Process	scaffold1.t40	GO:0071554	cell wall organization or biogenesis	Biological Process
scaffold1.t24	GO:0070727	cellular macromolecule localization	Biological Process	scaffold1.t40	GO:0044260	cellular macromolecule metabolic process	Biological Process
scaffold1.t24	GO:0016043	cellular component organization	Biological Process	scaffold1.t40	GO:0016998	cell wall macromolecule catabolic process	Biological Process
scaffold1.t24	GO:0055085	transmembrane transport	Biological Process	scaffold1.t40	GO:0009987	cellular process	Biological Process
scaffold1.t24	GO:0071840	cellular component organization or biogenesis	Biological Process	scaffold1.t40	GO:0044237	cellular metabolic process	Biological Process
scaffold1.t24	GO:0071702	organic substance transport	Biological Process	scaffold1.t40	GO:0043170	macromolecule metabolic process	Biological Process
scaffold1.t24	GO:0033036	macromolecule localization	Biological Process	scaffold1.t40	GO:0044248	cellular catabolic process	Biological Process
scaffold1.t24	GO:0034613	cellular protein localization	Biological Process	scaffold1.t40	GO:0044036	cell wall macromolecule metabolic process	Biological Process
scaffold1.t24	GO:0017038	protein import	Biological Process	scaffold1.t40	GO:0044763	single-organism cellular process	Biological Process
scaffold1.t24	GO:0006625	protein targeting to peroxisome	Biological Process	scaffold1.t40	GO:0071840	cellular component organization or biogenesis	Biological Process
scaffold1.t24	GO:0072663	establishment of protein localization to peroxisome	Biological Process	scaffold1.t40	GO:0008152	metabolic process	Biological Process
scaffold1.t24	GO:0006605	protein targeting	Biological Process	scaffold1.t40	GO:0009056	catabolic process	Biological Process
scaffold1.t24	GO:0045184	establishment of protein localization	Biological Process	scaffold1.t40	GO:0044699	single-organism process	Biological Process
scaffold1.t24	GO:0033365	protein localization to organelle	Biological Process	scaffold1.t41	GO:0044425	membrane part	Cellular Component
scaffold1.t24	GO:0044765	single-organism transport	Biological Process	scaffold1.t41	GO:0016021	integral to membrane	Cellular Component
scaffold1.t24	GO:0044763	single-organism cellular process	Biological Process	scaffold1.t41	GO:0016020	membrane	Cellular Component
scaffold1.t24	GO:0051649	establishment of localization in cell	Biological Process	scaffold1.t41	GO:0031224	intrinsic to membrane	Cellular Component
scaffold1.t24	GO:0071806	protein transmembrane transport	Biological Process	scaffold1.t42	GO:0071704	organic substance metabolic process	Biological Process
scaffold1.t24	GO:0051179	localization	Biological Process	scaffold1.t42	GO:0071554	cell wall organization or biogenesis	Biological Process
scaffold1.t24	GO:0044743	intracellular protein transmembrane import	Biological Process	scaffold1.t42	GO:0044260	cellular macromolecule metabolic process	Biological Process
scaffold1.t24	GO:0016482	cytoplasmic transport	Biological Process	scaffold1.t42	GO:0016998	cell wall macromolecule catabolic process	Biological Process
scaffold1.t24	GO:0006996	organelle organization	Biological Process	scaffold1.t42	GO:0009987	cellular process	Biological Process
scaffold1.t24	GO:0007031	peroxisome organization	Biological Process	scaffold1.t42	GO:0044237	cellular metabolic process	Biological Process
scaffold1.t24	GO:0046907	intracellular transport	Biological Process	scaffold1.t42	GO:0043170	macromolecule metabolic process	Biological Process
scaffold1.t24	GO:0072662	protein localization to peroxisome	Biological Process	scaffold1.t42	GO:0044248	cellular catabolic process	Biological Process
scaffold1.t24	GO:0072594	establishment of protein localization to organelle	Biological Process	scaffold1.t42	GO:0044036	cell wall macromolecule metabolic process	Biological Process
scaffold1.t24	GO:0009987	cellular process	Biological Process	scaffold1.t42	GO:0044763	single-organism cellular process	Biological Process
scaffold1.t24	GO:0009892	negative regulation of metabolic process	Biological Process	scaffold1.t42	GO:0071840	cellular component organization or biogenesis	Biological Process
scaffold1.t24	GO:0080090	regulation of primary metabolic process	Biological Process	scaffold1.t42	GO:0008152	metabolic process	Biological Process
scaffold1.t24	GO:0009890	negative regulation of biosynthetic process	Biological Process	scaffold1.t42	GO:0009056	catabolic process	Biological Process
scaffold1.t24	GO:0031327	negative regulation of cellular biosynthetic process	Biological Process	scaffold1.t42	GO:0044699	single-organism process	Biological Process
scaffold1.t24	GO:0031326	regulation of cellular biosynthetic process	Biological Process	scaffold1.t44	GO:0016310	phosphorylation	Biological Process
scaffold1.t24	GO:2001141	regulation of RNA biosynthetic process	Biological Process	scaffold1.t44	GO:0009987	cellular process	Biological Process
scaffold1.t24	GO:0031324	negative regulation of cellular metabolic process	Biological Process	scaffold1.t44	GO:0006796	phosphate-containing compound metabolic process	Biological Process
scaffold1.t24	GO:0031323	regulation of cellular metabolic process	Biological Process	scaffold1.t44	GO:0044237	cellular metabolic process	Biological Process
scaffold1.t24	GO:0010629	negative regulation of gene expression	Biological Process	scaffold1.t44	GO:0008152	metabolic process	Biological Process
scaffold1.t24	GO:0050789	regulation of biological process	Biological Process	scaffold1.t44	GO:0006793	phosphorus metabolic process	Biological Process
scaffold1.t24	GO:0010605	negative regulation of macromolecule metabolic process	Biological Process	scaffold1.t44	GO:0044238	primary metabolic process	Biological Process
scaffold1.t24	GO:0019222	regulation of metabolic process	Biological Process	scaffold1.t44	GO:0006468	protein phosphorylation	Biological Process
scaffold1.t24	GO:2000113	negative regulation of cellular macromolecule biosynthetic process	Biological Process	scaffold1.t44	GO:0044260	cellular macromolecule metabolic process	Biological Process
scaffold1.t24	GO:0060255	regulation of macromolecule metabolic process	Biological Process	scaffold1.t44	GO:0044267	cellular protein metabolic process	Biological Process
scaffold1.t24	GO:0065007	biological regulation	Biological Process	scaffold1.t44	GO:0019538	protein metabolic process	Biological Process
scaffold1.t24	GO:0048519	negative regulation of biological process	Biological Process	scaffold1.t44	GO:0043412	macromolecule modification	Biological Process
scaffold1.t24	GO:0010468	regulation of gene expression	Biological Process	scaffold1.t44	GO:0006464	cellular protein modification process	Biological Process
scaffold1.t24	GO:0045934	negative regulation of nucleobase-containing compound metabolic process	Biological Process	scaffold1.t44	GO:0043170	macromolecule metabolic process	Biological Process
scaffold1.t24	GO:0019219	regulation of nucleobase-containing compound metabolic process	Biological Process	scaffold1.t44	GO:0071704	organic substance metabolic process	Biological Process
scaffold1.t24	GO:0009889	regulation of biosynthetic process	Biological Process	scaffold1.t44	GO:0036211	protein modification process	Biological Process
scaffold1.t24	GO:0051171	regulation of nitrogen compound metabolic process	Biological Process	scaffold1.t44	GO:0016740	transferase activity	Molecular Function
scaffold1.t24	GO:0051172	negative regulation of nitrogen compound metabolic process	Biological Process	scaffold1.t44	GO:0016301	kinase activity	Molecular Function
scaffold1.t24	GO:2000112	regulation of cellular macromolecule biosynthetic process	Biological Process	scaffold1.t44	GO:0003824	catalytic activity	Molecular Function
scaffold1.t24	GO:0050794	regulation of cellular process	Biological Process	scaffold1.t44	GO:0016772	transferase activity, transferring phosphorus-containing groups	Molecular Function
scaffold1.t24	GO:0051253	negative regulation of RNA metabolic process	Biological Process	scaffold1.t44	GO:0004713	protein tyrosine kinase activity	Molecular Function
scaffold1.t24	GO:0051252	regulation of RNA metabolic process	Biological Process	scaffold1.t44	GO:0004672	protein kinase activity	Molecular Function
scaffold1.t24	GO:0006355	regulation of transcription, DNA-dependent	Biological Process	scaffold1.t44	GO:0016773	phosphotransferase activity, alcohol group as acceptor	Molecular Function
scaffold1.t24	GO:0010556	regulation of macromolecule biosynthetic process	Biological Process	scaffold1.t44	GO:0035639	purine ribonucleoside triphosphate binding	Molecular Function
scaffold1.t24	GO:0045892	negative regulation of transcription, DNA-dependent	Biological Process	scaffold1.t44	GO:0005488	binding	Molecular Function
scaffold1.t24	GO:0010558	negative regulation of macromolecule biosynthetic process	Biological Process	scaffold1.t44	GO:0000166	nucleotide binding	Molecular Function
scaffold1.t24	GO:0048523	negative regulation of cellular process	Biological Process	scaffold1.t44	GO:1901363	heterocyclic compound binding	Molecular Function
scaffold1.t24	GO:0070271	protein complex biogenesis	Biological Process	scaffold1.t44	GO:0001883	purine nucleoside binding	Molecular Function
scaffold1.t24	GO:0022607	cellular component assembly	Biological Process	scaffold1.t44	GO:0001882	nucleoside binding	Molecular Function
scaffold1.t24	GO:0034622	cellular macromolecular complex assembly	Biological Process	scaffold1.t44	GO:0043168	anion binding	Molecular Function
scaffold1.t24	GO:0071822	protein complex subunit organization	Biological Process	scaffold1.t44	GO:0043167	ion binding	Molecular Function
scaffold1.t24	GO:0065003	macromolecular complex assembly	Biological Process	scaffold1.t44	GO:0032549	ribonucleoside binding	Molecular Function
scaffold1.t24	GO:0044085	cellular component biogenesis	Biological Process	scaffold1.t44	GO:0017076	purine nucleotide binding	Molecular Function
scaffold1.t24	GO:0043623	cellular protein complex assembly	Biological Process	scaffold1.t44	GO:0005524	ATP binding	Molecular Function
scaffold1.t24	GO:0006461	protein complex assembly	Biological Process	scaffold1.t44	GO:1901265	nucleoside phosphate binding	Molecular Function
scaffold1.t24	GO:0043933	macromolecular complex subunit organization	Biological Process	scaffold1.t44	GO:0036094	small molecule binding	Molecular Function
scaffold1.t24	GO:0016560	protein import into peroxisome matrix, docking	Biological Process	scaffold1.t44	GO:0030554	adenyl nucleotide binding	Molecular Function
scaffold1.t24	GO:0000989	transcription factor binding transcription factor activity	Molecular Function	scaffold1.t44	GO:0032559	adenyl ribonucleotide binding	Molecular Function
scaffold1.t24	GO:0003714	transcription corepressor activity	Molecular Function	scaffold1.t44	GO:0097159	organic cyclic compound binding	Molecular Function
scaffold1.t24	GO:0003712	transcription cofactor activity	Molecular Function	scaffold1.t44	GO:0032555	purine ribonucleotide binding	Molecular Function
scaffold1.t24	GO:0000988	protein binding transcription factor activity	Molecular Function	scaffold1.t44	GO:0032550	purine ribonucleoside binding	Molecular Function
scaffold1.t24	GO:0016020	membrane	Cellular Component	scaffold1.t44	GO:0032553	ribonucleotide binding	Molecular Function
scaffold1.t24	GO:0005777	peroxisome	Cellular Component	scaffold1.t47	GO:0006810	transport	Biological Process
scaffold1.t24	GO:0005737	cytoplasm	Cellular Component	scaffold1.t47	GO:0009987	cellular process	Biological Process
scaffold1.t24	GO:0005778	peroxisomal membrane	Cellular Component	scaffold1.t47	GO:0055085	transmembrane transport	Biological Process
scaffold1.t24	GO:0031090	organelle membrane	Cellular Component	scaffold1.t47	GO:0044765	single-organism transport	Biological Process
scaffold1.t24	GO:0043227	membrane-bounded organelle	Cellular Component	scaffold1.t47	GO:0044763	single-organism cellular process	Biological Process
scaffold1.t24	GO:0044444	cytoplasmic part	Cellular Component	scaffold1.t47	GO:0051234	establishment of localization	Biological Process
scaffold1.t24	GO:0005623	cell	Cellular Component	scaffold1.t47	GO:0051179	localization	Biological Process
scaffold1.t24	GO:0005622	intracellular	Cellular Component	scaffold1.t47	GO:0044699	single-organism process	Biological Process
scaffold1.t24	GO:0044446	intracellular organelle part	Cellular Component	scaffold1.t47	GO:0044425	membrane part	Cellular Component
scaffold1.t24	GO:0042579	microbody	Cellular Component	scaffold1.t47	GO:0016021	integral to membrane	Cellular Component
scaffold1.t24	GO:0043229	intracellular organelle	Cellular Component	scaffold1.t47	GO:0016020	membrane	Cellular Component
scaffold1.t24	GO:0044424	intracellular part	Cellular Component	scaffold1.t47	GO:0031224	intrinsic to membrane	Cellular Component
scaffold1.t24	GO:0044464	cell part	Cellular Component	scaffold1.t49	GO:0043229	intracellular organelle	Cellular Component
scaffold1.t24	GO:0044439	peroxisomal part	Cellular Component	scaffold1.t49	GO:0043227	membrane-bounded organelle	Cellular Component
scaffold1.t24	GO:0044438	microbody part	Cellular Component	scaffold1.t49	GO:0043226	organelle	Cellular Component
scaffold1.t24	GO:0031903	microbody membrane	Cellular Component	scaffold1.t49	GO:0005737	cytoplasm	Cellular Component
scaffold1.t24	GO:0043226	organelle	Cellular Component	scaffold1.t49	GO:0044431	Golgi apparatus part	Cellular Component
scaffold1.t24	GO:0044422	organelle part	Cellular Component	scaffold1.t49	GO:0005794	Golgi apparatus	Cellular Component
scaffold1.t24	GO:0043231	intracellular membrane-bounded organelle	Cellular Component	scaffold1.t49	GO:0043231	intracellular membrane-bounded organelle	Cellular Component
scaffold1.t25	GO:0006184	GTP catabolic process	Biological Process	scaffold1.t49	GO:0044464	cell part	Cellular Component
scaffold1.t25	GO:0009987	cellular process	Biological Process	scaffold1.t49	GO:0005623	cell	Cellular Component
scaffold1.t25	GO:0008152	metabolic process	Biological Process	scaffold1.t49	GO:0005622	intracellular	Cellular Component
scaffold1.t25	GO:0071704	organic substance metabolic process	Biological Process	scaffold1.t49	GO:0044446	intracellular organelle part	Cellular Component
scaffold1.t25	GO:0044238	primary metabolic process	Biological Process	scaffold1.t49	GO:0044444	cytoplasmic part	Cellular Component
scaffold1.t25	GO:0044237	cellular metabolic process	Biological Process	scaffold1.t49	GO:0044424	intracellular part	Cellular Component
scaffold1.t25	GO:0006412	translation	Biological Process	scaffold1.t49	GO:0044422	organelle part	Cellular Component
scaffold1.t25	GO:0019538	protein metabolic process	Biological Process	scaffold1.t49	GO:0017119	Golgi transport complex	Cellular Component
scaffold1.t25	GO:0044267	cellular protein metabolic process	Biological Process	scaffold1.t49	GO:0043234	protein complex	Cellular Component
scaffold1.t25	GO:0044260	cellular macromolecule metabolic process	Biological Process	scaffold1.t49	GO:0032991	macromolecular complex	Cellular Component
scaffold1.t25	GO:0044249	cellular biosynthetic process	Biological Process	scaffold1.t50	GO:0055085	transmembrane transport	Biological Process
scaffold1.t25	GO:0034645	cellular macromolecule biosynthetic process	Biological Process	scaffold1.t50	GO:0006810	transport	Biological Process
scaffold1.t25	GO:0043170	macromolecule metabolic process	Biological Process	scaffold1.t50	GO:0044699	single-organism process	Biological Process
scaffold1.t25	GO:0010467	gene expression	Biological Process	scaffold1.t50	GO:0009987	cellular process	Biological Process
scaffold1.t25	GO:1901576	organic substance biosynthetic process	Biological Process	scaffold1.t50	GO:0044763	single-organism cellular process	Biological Process
scaffold1.t25	GO:0009058	biosynthetic process	Biological Process	scaffold1.t50	GO:0051179	localization	Biological Process
scaffold1.t25	GO:0009059	macromolecule biosynthetic process	Biological Process	scaffold1.t50	GO:0044765	single-organism transport	Biological Process
scaffold1.t25	GO:0006414	translational elongation	Biological Process	scaffold1.t50	GO:0051234	establishment of localization	Biological Process
scaffold1.t25	GO:0046434	organophosphate catabolic process	Biological Process	scaffold1.t50	GO:0008643	carbohydrate transport	Biological Process
scaffold1.t25	GO:0009166	nucleotide catabolic process	Biological Process	scaffold1.t50	GO:0071702	organic substance transport	Biological Process
scaffold1.t25	GO:0009164	nucleoside catabolic process	Biological Process	scaffold1.t50	GO:0008645	hexose transport	Biological Process
scaffold1.t25	GO:0044281	small molecule metabolic process	Biological Process	scaffold1.t50	GO:0015749	monosaccharide transport	Biological Process
scaffold1.t25	GO:0046130	purine ribonucleoside catabolic process	Biological Process	scaffold1.t50	GO:0034219	carbohydrate transmembrane transport	Biological Process
scaffold1.t25	GO:1901361	organic cyclic compound catabolic process	Biological Process	scaffold1.t50	GO:0035428	hexose transmembrane transport	Biological Process
scaffold1.t25	GO:0044710	single-organism metabolic process	Biological Process	scaffold1.t50	GO:0015758	glucose transport	Biological Process
scaffold1.t25	GO:0009199	ribonucleoside triphosphate metabolic process	Biological Process	scaffold1.t50	GO:0015755	fructose transport	Biological Process
scaffold1.t25	GO:0042454	ribonucleoside catabolic process	Biological Process	scaffold1.t50	GO:0005215	transporter activity	Molecular Function
scaffold1.t25	GO:0009207	purine ribonucleoside triphosphate catabolic process	Biological Process	scaffold1.t50	GO:0022857	transmembrane transporter activity	Molecular Function
scaffold1.t25	GO:0009205	purine ribonucleoside triphosphate metabolic process	Biological Process	scaffold1.t50	GO:0022891	substrate-specific transmembrane transporter activity	Molecular Function
scaffold1.t25	GO:0046039	GTP metabolic process	Biological Process	scaffold1.t50	GO:0022892	substrate-specific transporter activity	Molecular Function
scaffold1.t25	GO:0046128	purine ribonucleoside metabolic process	Biological Process	scaffold1.t50	GO:0015145	monosaccharide transmembrane transporter activity	Molecular Function
scaffold1.t25	GO:0046483	heterocycle metabolic process	Biological Process	scaffold1.t50	GO:0015144	carbohydrate transmembrane transporter activity	Molecular Function
scaffold1.t25	GO:1901564	organonitrogen compound metabolic process	Biological Process	scaffold1.t50	GO:0051119	sugar transmembrane transporter activity	Molecular Function
scaffold1.t25	GO:1901565	organonitrogen compound catabolic process	Biological Process	scaffold1.t50	GO:1901476	carbohydrate transporter activity	Molecular Function
scaffold1.t25	GO:0006163	purine nucleotide metabolic process	Biological Process	scaffold1.t50	GO:0015149	hexose transmembrane transporter activity	Molecular Function
scaffold1.t25	GO:0019637	organophosphate metabolic process	Biological Process	scaffold1.t50	GO:0005355	glucose transmembrane transporter activity	Molecular Function
scaffold1.t25	GO:0009141	nucleoside triphosphate metabolic process	Biological Process	scaffold1.t50	GO:0016020	membrane	Cellular Component
scaffold1.t25	GO:0009143	nucleoside triphosphate catabolic process	Biological Process	scaffold1.t50	GO:0031224	intrinsic to membrane	Cellular Component
scaffold1.t25	GO:0009144	purine nucleoside triphosphate metabolic process	Biological Process	scaffold1.t50	GO:0016021	integral to membrane	Cellular Component
scaffold1.t25	GO:0009146	purine nucleoside triphosphate catabolic process	Biological Process	scaffold1.t50	GO:0044425	membrane part	Cellular Component
scaffold1.t25	GO:0006807	nitrogen compound metabolic process	Biological Process	scaffold1.t50	GO:0044464	cell part	Cellular Component
scaffold1.t25	GO:0006195	purine nucleotide catabolic process	Biological Process	scaffold1.t50	GO:0005623	cell	Cellular Component
scaffold1.t25	GO:1901575	organic substance catabolic process	Biological Process	scaffold1.t50	GO:0071944	cell periphery	Cellular Component
scaffold1.t25	GO:1901069	guanosine-containing compound catabolic process	Biological Process	scaffold1.t50	GO:0005886	plasma membrane	Cellular Component
scaffold1.t25	GO:1901068	guanosine-containing compound metabolic process	Biological Process	scaffold1.t51	GO:0009987	cellular process	Biological Process
scaffold1.t25	GO:1901360	organic cyclic compound metabolic process	Biological Process	scaffold1.t51	GO:0008152	metabolic process	Biological Process
scaffold1.t25	GO:0009154	purine ribonucleotide catabolic process	Biological Process	scaffold1.t51	GO:0044237	cellular metabolic process	Biological Process
scaffold1.t25	GO:0046700	heterocycle catabolic process	Biological Process	scaffold1.t51	GO:0006796	phosphate-containing compound metabolic process	Biological Process
scaffold1.t25	GO:0009261	ribonucleotide catabolic process	Biological Process	scaffold1.t51	GO:0006793	phosphorus metabolic process	Biological Process
scaffold1.t25	GO:0019439	aromatic compound catabolic process	Biological Process	scaffold1.t51	GO:0044710	single-organism metabolic process	Biological Process
scaffold1.t25	GO:0034655	nucleobase-containing compound catabolic process	Biological Process	scaffold1.t51	GO:0071704	organic substance metabolic process	Biological Process
scaffold1.t25	GO:0009150	purine ribonucleotide metabolic process	Biological Process	scaffold1.t51	GO:0044238	primary metabolic process	Biological Process
scaffold1.t25	GO:0044270	cellular nitrogen compound catabolic process	Biological Process	scaffold1.t51	GO:0019637	organophosphate metabolic process	Biological Process
scaffold1.t25	GO:1901292	nucleoside phosphate catabolic process	Biological Process	scaffold1.t51	GO:0006650	glycerophospholipid metabolic process	Biological Process
scaffold1.t25	GO:0006753	nucleoside phosphate metabolic process	Biological Process	scaffold1.t51	GO:0046486	glycerolipid metabolic process	Biological Process
scaffold1.t25	GO:0044248	cellular catabolic process	Biological Process	scaffold1.t51	GO:0006644	phospholipid metabolic process	Biological Process
scaffold1.t25	GO:0034641	cellular nitrogen compound metabolic process	Biological Process	scaffold1.t51	GO:0006629	lipid metabolic process	Biological Process
scaffold1.t25	GO:0009259	ribonucleotide metabolic process	Biological Process	scaffold1.t51	GO:0046488	phosphatidylinositol metabolic process	Biological Process
scaffold1.t25	GO:0006139	nucleobase-containing compound metabolic process	Biological Process	scaffold1.t51	GO:0044255	cellular lipid metabolic process	Biological Process
scaffold1.t25	GO:0042278	purine nucleoside metabolic process	Biological Process	scaffold1.t51	GO:0016310	phosphorylation	Biological Process
scaffold1.t25	GO:0006725	cellular aromatic compound metabolic process	Biological Process	scaffold1.t51	GO:0046834	lipid phosphorylation	Biological Process
scaffold1.t25	GO:0055086	nucleobase-containing small molecule metabolic process	Biological Process	scaffold1.t51	GO:0046854	phosphatidylinositol phosphorylation	Biological Process
scaffold1.t25	GO:1901136	carbohydrate derivative catabolic process	Biological Process	scaffold1.t51	GO:0030258	lipid modification	Biological Process
scaffold1.t25	GO:1901135	carbohydrate derivative metabolic process	Biological Process	scaffold1.t51	GO:0016311	dephosphorylation	Biological Process
scaffold1.t25	GO:0019693	ribose phosphate metabolic process	Biological Process	scaffold1.t51	GO:0016787	hydrolase activity	Molecular Function
scaffold1.t25	GO:0072521	purine-containing compound metabolic process	Biological Process	scaffold1.t51	GO:0052834	inositol monophosphate phosphatase activity	Molecular Function
scaffold1.t25	GO:0009203	ribonucleoside triphosphate catabolic process	Biological Process	scaffold1.t51	GO:0016791	phosphatase activity	Molecular Function
scaffold1.t25	GO:0072523	purine-containing compound catabolic process	Biological Process	scaffold1.t51	GO:0016788	hydrolase activity, acting on ester bonds	Molecular Function
scaffold1.t25	GO:0006152	purine nucleoside catabolic process	Biological Process	scaffold1.t51	GO:0042578	phosphoric ester hydrolase activity	Molecular Function
scaffold1.t25	GO:0009117	nucleotide metabolic process	Biological Process	scaffold1.t51	GO:0003824	catalytic activity	Molecular Function
scaffold1.t25	GO:0009116	nucleoside metabolic process	Biological Process	scaffold1.t51	GO:0052745	inositol phosphate phosphatase activity	Molecular Function
scaffold1.t25	GO:0009119	ribonucleoside metabolic process	Biological Process	scaffold1.t51	GO:0008934	inositol monophosphate 1-phosphatase activity	Molecular Function
scaffold1.t25	GO:0009056	catabolic process	Biological Process	scaffold1.t51	GO:0052832	inositol monophosphate 3-phosphatase activity	Molecular Function
scaffold1.t25	GO:1901657	glycosyl compound metabolic process	Biological Process	scaffold1.t51	GO:0052833	inositol monophosphate 4-phosphatase activity	Molecular Function
scaffold1.t25	GO:0006796	phosphate-containing compound metabolic process	Biological Process	scaffold1.t52	GO:0002943	tRNA dihydrouridine synthesis	Biological Process
scaffold1.t25	GO:0006793	phosphorus metabolic process	Biological Process	scaffold1.t52	GO:0006400	tRNA modification	Biological Process
scaffold1.t25	GO:1901658	glycosyl compound catabolic process	Biological Process	scaffold1.t52	GO:0008033	tRNA processing	Biological Process
scaffold1.t25	GO:0005488	binding	Molecular Function	scaffold1.t52	GO:0090304	nucleic acid metabolic process	Biological Process
scaffold1.t25	GO:0003676	nucleic acid binding	Molecular Function	scaffold1.t52	GO:0034641	cellular nitrogen compound metabolic process	Biological Process
scaffold1.t25	GO:1901363	heterocyclic compound binding	Molecular Function	scaffold1.t52	GO:0006807	nitrogen compound metabolic process	Biological Process
scaffold1.t25	GO:0008135	translation factor activity, nucleic acid binding	Molecular Function	scaffold1.t52	GO:0034660	ncRNA metabolic process	Biological Process
scaffold1.t25	GO:0097159	organic cyclic compound binding	Molecular Function	scaffold1.t52	GO:1901360	organic cyclic compound metabolic process	Biological Process
scaffold1.t25	GO:0003723	RNA binding	Molecular Function	scaffold1.t52	GO:0034470	ncRNA processing	Biological Process
scaffold1.t25	GO:0003746	translation elongation factor activity	Molecular Function	scaffold1.t52	GO:0006139	nucleobase-containing compound metabolic process	Biological Process
scaffold1.t25	GO:0016787	hydrolase activity	Molecular Function	scaffold1.t52	GO:0044260	cellular macromolecule metabolic process	Biological Process
scaffold1.t25	GO:0003924	GTPase activity	Molecular Function	scaffold1.t52	GO:0071704	organic substance metabolic process	Biological Process
scaffold1.t25	GO:0017111	nucleoside-triphosphatase activity	Molecular Function	scaffold1.t52	GO:0010467	gene expression	Biological Process
scaffold1.t25	GO:0003824	catalytic activity	Molecular Function	scaffold1.t52	GO:0009987	cellular process	Biological Process
scaffold1.t25	GO:0016818	hydrolase activity, acting on acid anhydrides, in phosphorus-containing anhydrides	Molecular Function	scaffold1.t52	GO:0006725	cellular aromatic compound metabolic process	Biological Process
scaffold1.t25	GO:0016817	hydrolase activity, acting on acid anhydrides	Molecular Function	scaffold1.t52	GO:0008152	metabolic process	Biological Process
scaffold1.t25	GO:0016462	pyrophosphatase activity	Molecular Function	scaffold1.t52	GO:0055114	oxidation-reduction process	Biological Process
scaffold1.t25	GO:0000166	nucleotide binding	Molecular Function	scaffold1.t52	GO:0046483	heterocycle metabolic process	Biological Process
scaffold1.t25	GO:0035639	purine ribonucleoside triphosphate binding	Molecular Function	scaffold1.t52	GO:0016070	RNA metabolic process	Biological Process
scaffold1.t25	GO:0043167	ion binding	Molecular Function	scaffold1.t52	GO:0044238	primary metabolic process	Biological Process
scaffold1.t25	GO:0001883	purine nucleoside binding	Molecular Function	scaffold1.t52	GO:0044237	cellular metabolic process	Biological Process
scaffold1.t25	GO:0001882	nucleoside binding	Molecular Function	scaffold1.t52	GO:0043170	macromolecule metabolic process	Biological Process
scaffold1.t25	GO:0043168	anion binding	Molecular Function	scaffold1.t52	GO:0006399	tRNA metabolic process	Biological Process
scaffold1.t25	GO:0019001	guanyl nucleotide binding	Molecular Function	scaffold1.t52	GO:0006396	RNA processing	Biological Process
scaffold1.t25	GO:0032561	guanyl ribonucleotide binding	Molecular Function	scaffold1.t52	GO:0009451	RNA modification	Biological Process
scaffold1.t25	GO:1901265	nucleoside phosphate binding	Molecular Function	scaffold1.t52	GO:0044710	single-organism metabolic process	Biological Process
scaffold1.t25	GO:0032549	ribonucleoside binding	Molecular Function	scaffold1.t52	GO:0043412	macromolecule modification	Biological Process
scaffold1.t25	GO:0017076	purine nucleotide binding	Molecular Function	scaffold1.t52	GO:0003824	catalytic activity	Molecular Function
scaffold1.t25	GO:0005525	GTP binding	Molecular Function	scaffold1.t52	GO:0016491	oxidoreductase activity	Molecular Function
scaffold1.t25	GO:0036094	small molecule binding	Molecular Function	scaffold1.t52	GO:0016627	oxidoreductase activity, acting on the CH-CH group of donors	Molecular Function
scaffold1.t25	GO:0032555	purine ribonucleotide binding	Molecular Function	scaffold1.t52	GO:0017150	tRNA dihydrouridine synthase activity	Molecular Function
scaffold1.t25	GO:0032550	purine ribonucleoside binding	Molecular Function	scaffold1.t52	GO:0043168	anion binding	Molecular Function
scaffold1.t25	GO:0032553	ribonucleotide binding	Molecular Function	scaffold1.t52	GO:0050662	coenzyme binding	Molecular Function
scaffold1.t25	GO:0005622	intracellular	Cellular Component	scaffold1.t52	GO:0050660	flavin adenine dinucleotide binding	Molecular Function
scaffold1.t25	GO:0044464	cell part	Cellular Component	scaffold1.t52	GO:0097159	organic cyclic compound binding	Molecular Function
scaffold1.t25	GO:0005623	cell	Cellular Component	scaffold1.t52	GO:0000166	nucleotide binding	Molecular Function
scaffold1.t25	GO:0005737	cytoplasm	Cellular Component	scaffold1.t52	GO:0036094	small molecule binding	Molecular Function
scaffold1.t25	GO:0044424	intracellular part	Cellular Component	scaffold1.t52	GO:0048037	cofactor binding	Molecular Function
scaffold1.t26	GO:0006520	cellular amino acid metabolic process	Biological Process	scaffold1.t52	GO:0005488	binding	Molecular Function
scaffold1.t26	GO:0019752	carboxylic acid metabolic process	Biological Process	scaffold1.t52	GO:0043167	ion binding	Molecular Function
scaffold1.t26	GO:0009063	cellular amino acid catabolic process	Biological Process	scaffold1.t52	GO:1901363	heterocyclic compound binding	Molecular Function
scaffold1.t26	GO:0006807	nitrogen compound metabolic process	Biological Process	scaffold1.t52	GO:1901265	nucleoside phosphate binding	Molecular Function
scaffold1.t26	GO:0044281	small molecule metabolic process	Biological Process	scaffold1.t54	GO:0006508	proteolysis	Biological Process
scaffold1.t26	GO:0044282	small molecule catabolic process	Biological Process	scaffold1.t54	GO:0008152	metabolic process	Biological Process
scaffold1.t26	GO:0009069	serine family amino acid metabolic process	Biological Process	scaffold1.t54	GO:0051603	proteolysis involved in cellular protein catabolic process	Biological Process
scaffold1.t26	GO:0044712	single-organism catabolic process	Biological Process	scaffold1.t54	GO:0044248	cellular catabolic process	Biological Process
scaffold1.t26	GO:0044710	single-organism metabolic process	Biological Process	scaffold1.t54	GO:0043632	modification-dependent macromolecule catabolic process	Biological Process
scaffold1.t26	GO:0006544	glycine metabolic process	Biological Process	scaffold1.t54	GO:0044267	cellular protein metabolic process	Biological Process
scaffold1.t26	GO:0006546	glycine catabolic process	Biological Process	scaffold1.t54	GO:1901575	organic substance catabolic process	Biological Process
scaffold1.t26	GO:0071704	organic substance metabolic process	Biological Process	scaffold1.t54	GO:0044265	cellular macromolecule catabolic process	Biological Process
scaffold1.t26	GO:1901605	alpha-amino acid metabolic process	Biological Process	scaffold1.t54	GO:0044260	cellular macromolecule metabolic process	Biological Process
scaffold1.t26	GO:1901606	alpha-amino acid catabolic process	Biological Process	scaffold1.t54	GO:0071704	organic substance metabolic process	Biological Process
scaffold1.t26	GO:0009987	cellular process	Biological Process	scaffold1.t54	GO:0044238	primary metabolic process	Biological Process
scaffold1.t26	GO:1901575	organic substance catabolic process	Biological Process	scaffold1.t54	GO:0009987	cellular process	Biological Process
scaffold1.t26	GO:0008152	metabolic process	Biological Process	scaffold1.t54	GO:0019941	modification-dependent protein catabolic process	Biological Process
scaffold1.t26	GO:0043436	oxoacid metabolic process	Biological Process	scaffold1.t54	GO:0030163	protein catabolic process	Biological Process
scaffold1.t26	GO:0009056	catabolic process	Biological Process	scaffold1.t54	GO:0044257	cellular protein catabolic process	Biological Process
scaffold1.t26	GO:0009071	serine family amino acid catabolic process	Biological Process	scaffold1.t54	GO:0009056	catabolic process	Biological Process
scaffold1.t26	GO:0044248	cellular catabolic process	Biological Process	scaffold1.t54	GO:0009057	macromolecule catabolic process	Biological Process
scaffold1.t26	GO:0044238	primary metabolic process	Biological Process	scaffold1.t54	GO:0019538	protein metabolic process	Biological Process
scaffold1.t26	GO:1901564	organonitrogen compound metabolic process	Biological Process	scaffold1.t54	GO:0044237	cellular metabolic process	Biological Process
scaffold1.t26	GO:1901565	organonitrogen compound catabolic process	Biological Process	scaffold1.t54	GO:0043170	macromolecule metabolic process	Biological Process
scaffold1.t26	GO:0006082	organic acid metabolic process	Biological Process	scaffold1.t54	GO:0006511	ubiquitin-dependent protein catabolic process	Biological Process
scaffold1.t26	GO:0046395	carboxylic acid catabolic process	Biological Process	scaffold1.t54	GO:0016787	hydrolase activity	Molecular Function
scaffold1.t26	GO:0016054	organic acid catabolic process	Biological Process	scaffold1.t54	GO:0004175	endopeptidase activity	Molecular Function
scaffold1.t26	GO:0044237	cellular metabolic process	Biological Process	scaffold1.t54	GO:0008233	peptidase activity	Molecular Function
scaffold1.t26	GO:0019464	glycine decarboxylation via glycine cleavage system	Biological Process	scaffold1.t54	GO:0004298	threonine-type endopeptidase activity	Molecular Function
scaffold1.t26	GO:0005737	cytoplasm	Cellular Component	scaffold1.t54	GO:0003824	catalytic activity	Molecular Function
scaffold1.t26	GO:0043234	protein complex	Cellular Component	scaffold1.t54	GO:0070003	threonine-type peptidase activity	Molecular Function
scaffold1.t26	GO:0005960	glycine cleavage complex	Cellular Component	scaffold1.t54	GO:0070011	peptidase activity, acting on L-amino acid peptides	Molecular Function
scaffold1.t26	GO:0032991	macromolecular complex	Cellular Component	scaffold1.t54	GO:0044464	cell part	Cellular Component
scaffold1.t26	GO:0044464	cell part	Cellular Component	scaffold1.t54	GO:0005623	cell	Cellular Component
scaffold1.t26	GO:0005623	cell	Cellular Component	scaffold1.t54	GO:0005622	intracellular	Cellular Component
scaffold1.t26	GO:0005622	intracellular	Cellular Component	scaffold1.t54	GO:0044424	intracellular part	Cellular Component
scaffold1.t26	GO:0044444	cytoplasmic part	Cellular Component	scaffold1.t54	GO:0043229	intracellular organelle	Cellular Component
scaffold1.t26	GO:0044424	intracellular part	Cellular Component	scaffold1.t54	GO:0043227	membrane-bounded organelle	Cellular Component
scaffold1.t28	GO:0009987	cellular process	Biological Process	scaffold1.t54	GO:0043226	organelle	Cellular Component
scaffold1.t28	GO:0008152	metabolic process	Biological Process	scaffold1.t54	GO:0005634	nucleus	Cellular Component
scaffold1.t28	GO:0044260	cellular macromolecule metabolic process	Biological Process	scaffold1.t54	GO:0043231	intracellular membrane-bounded organelle	Cellular Component
scaffold1.t28	GO:0071704	organic substance metabolic process	Biological Process	scaffold1.t54	GO:0005839	proteasome core complex	Cellular Component
scaffold1.t28	GO:0044238	primary metabolic process	Biological Process	scaffold1.t54	GO:0000502	proteasome complex	Cellular Component
scaffold1.t28	GO:0044237	cellular metabolic process	Biological Process	scaffold1.t54	GO:0019773	proteasome core complex, alpha-subunit complex	Cellular Component
scaffold1.t28	GO:0043170	macromolecule metabolic process	Biological Process	scaffold1.t54	GO:0043234	protein complex	Cellular Component
scaffold1.t28	GO:0016310	phosphorylation	Biological Process	scaffold1.t54	GO:0032991	macromolecular complex	Cellular Component
scaffold1.t28	GO:0006468	protein phosphorylation	Biological Process	scaffold1.t54	GO:0005737	cytoplasm	Cellular Component
scaffold1.t28	GO:0044267	cellular protein metabolic process	Biological Process	scaffold1.t55	GO:0000413	protein peptidyl-prolyl isomerization	Biological Process
scaffold1.t28	GO:0006464	cellular protein modification process	Biological Process	scaffold1.t55	GO:0009987	cellular process	Biological Process
scaffold1.t28	GO:0043412	macromolecule modification	Biological Process	scaffold1.t55	GO:0044260	cellular macromolecule metabolic process	Biological Process
scaffold1.t28	GO:0036211	protein modification process	Biological Process	scaffold1.t55	GO:0008152	metabolic process	Biological Process
scaffold1.t28	GO:0019538	protein metabolic process	Biological Process	scaffold1.t55	GO:0043170	macromolecule metabolic process	Biological Process
scaffold1.t28	GO:0006796	phosphate-containing compound metabolic process	Biological Process	scaffold1.t55	GO:0071704	organic substance metabolic process	Biological Process
scaffold1.t28	GO:0006793	phosphorus metabolic process	Biological Process	scaffold1.t55	GO:0044238	primary metabolic process	Biological Process
scaffold1.t28	GO:0016740	transferase activity	Molecular Function	scaffold1.t55	GO:0044237	cellular metabolic process	Biological Process
scaffold1.t28	GO:0016301	kinase activity	Molecular Function	scaffold1.t55	GO:0018193	peptidyl-amino acid modification	Biological Process
scaffold1.t28	GO:0003824	catalytic activity	Molecular Function	scaffold1.t55	GO:0018208	peptidyl-proline modification	Biological Process
scaffold1.t28	GO:0016772	transferase activity, transferring phosphorus-containing groups	Molecular Function	scaffold1.t55	GO:0019538	protein metabolic process	Biological Process
scaffold1.t28	GO:0004672	protein kinase activity	Molecular Function	scaffold1.t55	GO:0044267	cellular protein metabolic process	Biological Process
scaffold1.t28	GO:0016773	phosphotransferase activity, alcohol group as acceptor	Molecular Function	scaffold1.t55	GO:0043412	macromolecule modification	Biological Process
scaffold1.t28	GO:0000166	nucleotide binding	Molecular Function	scaffold1.t55	GO:0036211	protein modification process	Biological Process
scaffold1.t28	GO:0035639	purine ribonucleoside triphosphate binding	Molecular Function	scaffold1.t55	GO:0006464	cellular protein modification process	Biological Process
scaffold1.t28	GO:0005488	binding	Molecular Function	scaffold1.t55	GO:0006457	protein folding	Biological Process
scaffold1.t28	GO:1901363	heterocyclic compound binding	Molecular Function	scaffold1.t55	GO:0050789	regulation of biological process	Biological Process
scaffold1.t28	GO:0001883	purine nucleoside binding	Molecular Function	scaffold1.t55	GO:0065007	biological regulation	Biological Process
scaffold1.t28	GO:0001882	nucleoside binding	Molecular Function	scaffold1.t55	GO:0050794	regulation of cellular process	Biological Process
scaffold1.t28	GO:0043168	anion binding	Molecular Function	scaffold1.t55	GO:0080090	regulation of primary metabolic process	Biological Process
scaffold1.t28	GO:0043167	ion binding	Molecular Function	scaffold1.t55	GO:0019222	regulation of metabolic process	Biological Process
scaffold1.t28	GO:0004674	protein serine/threonine kinase activity	Molecular Function	scaffold1.t55	GO:0031323	regulation of cellular metabolic process	Biological Process
scaffold1.t28	GO:1901265	nucleoside phosphate binding	Molecular Function	scaffold1.t55	GO:0060255	regulation of macromolecule metabolic process	Biological Process
scaffold1.t28	GO:0032549	ribonucleoside binding	Molecular Function	scaffold1.t55	GO:0010604	positive regulation of macromolecule metabolic process	Biological Process
scaffold1.t28	GO:0017076	purine nucleotide binding	Molecular Function	scaffold1.t55	GO:0048518	positive regulation of biological process	Biological Process
scaffold1.t28	GO:0005524	ATP binding	Molecular Function	scaffold1.t55	GO:0048519	negative regulation of biological process	Biological Process
scaffold1.t28	GO:0036094	small molecule binding	Molecular Function	scaffold1.t55	GO:0009893	positive regulation of metabolic process	Biological Process
scaffold1.t28	GO:0030554	adenyl nucleotide binding	Molecular Function	scaffold1.t55	GO:0031325	positive regulation of cellular metabolic process	Biological Process
scaffold1.t28	GO:0032559	adenyl ribonucleotide binding	Molecular Function	scaffold1.t55	GO:0048522	positive regulation of cellular process	Biological Process
scaffold1.t28	GO:0097159	organic cyclic compound binding	Molecular Function	scaffold1.t55	GO:0019220	regulation of phosphate metabolic process	Biological Process
scaffold1.t28	GO:0032555	purine ribonucleotide binding	Molecular Function	scaffold1.t55	GO:0051246	regulation of protein metabolic process	Biological Process
scaffold1.t28	GO:0032550	purine ribonucleoside binding	Molecular Function	scaffold1.t55	GO:0031399	regulation of protein modification process	Biological Process
scaffold1.t28	GO:0032553	ribonucleotide binding	Molecular Function	scaffold1.t55	GO:0032268	regulation of cellular protein metabolic process	Biological Process
scaffold1.t29	GO:0016070	RNA metabolic process	Biological Process	scaffold1.t55	GO:0019219	regulation of nucleobase-containing compound metabolic process	Biological Process
scaffold1.t29	GO:0006139	nucleobase-containing compound metabolic process	Biological Process	scaffold1.t55	GO:0051174	regulation of phosphorus metabolic process	Biological Process
scaffold1.t29	GO:0044238	primary metabolic process	Biological Process	scaffold1.t55	GO:0051171	regulation of nitrogen compound metabolic process	Biological Process
scaffold1.t29	GO:0044260	cellular macromolecule metabolic process	Biological Process	scaffold1.t55	GO:0048523	negative regulation of cellular process	Biological Process
scaffold1.t29	GO:0016071	mRNA metabolic process	Biological Process	scaffold1.t55	GO:2001141	regulation of RNA biosynthetic process	Biological Process
scaffold1.t29	GO:0009987	cellular process	Biological Process	scaffold1.t55	GO:0010605	negative regulation of macromolecule metabolic process	Biological Process
scaffold1.t29	GO:0006725	cellular aromatic compound metabolic process	Biological Process	scaffold1.t55	GO:0009889	regulation of biosynthetic process	Biological Process
scaffold1.t29	GO:0034641	cellular nitrogen compound metabolic process	Biological Process	scaffold1.t55	GO:0031401	positive regulation of protein modification process	Biological Process
scaffold1.t29	GO:0044237	cellular metabolic process	Biological Process	scaffold1.t55	GO:0006355	regulation of transcription, DNA-dependent	Biological Process
scaffold1.t29	GO:0043170	macromolecule metabolic process	Biological Process	scaffold1.t55	GO:0010556	regulation of macromolecule biosynthetic process	Biological Process
scaffold1.t29	GO:0090304	nucleic acid metabolic process	Biological Process	scaffold1.t55	GO:0051128	regulation of cellular component organization	Biological Process
scaffold1.t29	GO:0071704	organic substance metabolic process	Biological Process	scaffold1.t55	GO:0009892	negative regulation of metabolic process	Biological Process
scaffold1.t29	GO:0010467	gene expression	Biological Process	scaffold1.t55	GO:0051247	positive regulation of protein metabolic process	Biological Process
scaffold1.t29	GO:0006807	nitrogen compound metabolic process	Biological Process	scaffold1.t55	GO:0032270	positive regulation of cellular protein metabolic process	Biological Process
scaffold1.t29	GO:1901360	organic cyclic compound metabolic process	Biological Process	scaffold1.t55	GO:0051252	regulation of RNA metabolic process	Biological Process
scaffold1.t29	GO:0008152	metabolic process	Biological Process	scaffold1.t55	GO:0031326	regulation of cellular biosynthetic process	Biological Process
scaffold1.t29	GO:0046483	heterocycle metabolic process	Biological Process	scaffold1.t55	GO:0031324	negative regulation of cellular metabolic process	Biological Process
scaffold1.t29	GO:0006396	RNA processing	Biological Process	scaffold1.t55	GO:2000112	regulation of cellular macromolecule biosynthetic process	Biological Process
scaffold1.t29	GO:0006397	mRNA processing	Biological Process	scaffold1.t55	GO:0006357	regulation of transcription from RNA polymerase II promoter	Biological Process
scaffold1.t29	GO:0097159	organic cyclic compound binding	Molecular Function	scaffold1.t55	GO:0010468	regulation of gene expression	Biological Process
scaffold1.t29	GO:1901363	heterocyclic compound binding	Molecular Function	scaffold1.t55	GO:1901362	organic cyclic compound biosynthetic process	Biological Process
scaffold1.t29	GO:0003723	RNA binding	Molecular Function	scaffold1.t55	GO:1901360	organic cyclic compound metabolic process	Biological Process
scaffold1.t29	GO:0003676	nucleic acid binding	Molecular Function	scaffold1.t55	GO:0046483	heterocycle metabolic process	Biological Process
scaffold1.t29	GO:0005488	binding	Molecular Function	scaffold1.t55	GO:0019438	aromatic compound biosynthetic process	Biological Process
scaffold1.t29	GO:0005737	cytoplasm	Cellular Component	scaffold1.t55	GO:0051253	negative regulation of RNA metabolic process	Biological Process
scaffold1.t29	GO:0043231	intracellular membrane-bounded organelle	Cellular Component	scaffold1.t55	GO:0009890	negative regulation of biosynthetic process	Biological Process
scaffold1.t29	GO:0005634	nucleus	Cellular Component	scaffold1.t55	GO:0010629	negative regulation of gene expression	Biological Process
scaffold1.t29	GO:0044464	cell part	Cellular Component	scaffold1.t55	GO:0006807	nitrogen compound metabolic process	Biological Process
scaffold1.t29	GO:0005623	cell	Cellular Component	scaffold1.t55	GO:0045934	negative regulation of nucleobase-containing compound metabolic process	Biological Process
scaffold1.t29	GO:0005622	intracellular	Cellular Component	scaffold1.t55	GO:0044699	single-organism process	Biological Process
scaffold1.t29	GO:0043229	intracellular organelle	Cellular Component	scaffold1.t55	GO:0006366	transcription from RNA polymerase II promoter	Biological Process
scaffold1.t29	GO:0044424	intracellular part	Cellular Component	scaffold1.t55	GO:0006369	termination of RNA polymerase II transcription	Biological Process
scaffold1.t29	GO:0043227	membrane-bounded organelle	Cellular Component	scaffold1.t55	GO:0018130	heterocycle biosynthetic process	Biological Process
scaffold1.t29	GO:0043226	organelle	Cellular Component	scaffold1.t55	GO:0034654	nucleobase-containing compound biosynthetic process	Biological Process
scaffold1.t32	GO:0009987	cellular process	Biological Process	scaffold1.t55	GO:0016070	RNA metabolic process	Biological Process
scaffold1.t32	GO:0006413	translational initiation	Biological Process	scaffold1.t55	GO:0044271	cellular nitrogen compound biosynthetic process	Biological Process
scaffold1.t32	GO:0044260	cellular macromolecule metabolic process	Biological Process	scaffold1.t55	GO:0006351	transcription, DNA-dependent	Biological Process
scaffold1.t32	GO:0071704	organic substance metabolic process	Biological Process	scaffold1.t55	GO:0006353	DNA-dependent transcription, termination	Biological Process
scaffold1.t32	GO:0008152	metabolic process	Biological Process	scaffold1.t55	GO:0010558	negative regulation of macromolecule biosynthetic process	Biological Process
scaffold1.t32	GO:0044238	primary metabolic process	Biological Process	scaffold1.t55	GO:0032774	RNA biosynthetic process	Biological Process
scaffold1.t32	GO:0044237	cellular metabolic process	Biological Process	scaffold1.t55	GO:0033043	regulation of organelle organization	Biological Process
scaffold1.t32	GO:0043170	macromolecule metabolic process	Biological Process	scaffold1.t55	GO:0044249	cellular biosynthetic process	Biological Process
scaffold1.t32	GO:0006412	translation	Biological Process	scaffold1.t55	GO:0034641	cellular nitrogen compound metabolic process	Biological Process
scaffold1.t32	GO:0044249	cellular biosynthetic process	Biological Process	scaffold1.t55	GO:0034645	cellular macromolecule biosynthetic process	Biological Process
scaffold1.t32	GO:0034645	cellular macromolecule biosynthetic process	Biological Process	scaffold1.t55	GO:0007049	cell cycle	Biological Process
scaffold1.t32	GO:0044267	cellular protein metabolic process	Biological Process	scaffold1.t55	GO:0006139	nucleobase-containing compound metabolic process	Biological Process
scaffold1.t32	GO:0010467	gene expression	Biological Process	scaffold1.t55	GO:0000122	negative regulation of transcription from RNA polymerase II promoter	Biological Process
scaffold1.t32	GO:1901576	organic substance biosynthetic process	Biological Process	scaffold1.t55	GO:0010562	positive regulation of phosphorus metabolic process	Biological Process
scaffold1.t32	GO:0009058	biosynthetic process	Biological Process	scaffold1.t55	GO:0006725	cellular aromatic compound metabolic process	Biological Process
scaffold1.t32	GO:0009059	macromolecule biosynthetic process	Biological Process	scaffold1.t55	GO:0045892	negative regulation of transcription, DNA-dependent	Biological Process
scaffold1.t32	GO:0019538	protein metabolic process	Biological Process	scaffold1.t55	GO:0090304	nucleic acid metabolic process	Biological Process
scaffold1.t32	GO:0050789	regulation of biological process	Biological Process	scaffold1.t55	GO:0045944	positive regulation of transcription from RNA polymerase II promoter	Biological Process
scaffold1.t32	GO:0065007	biological regulation	Biological Process	scaffold1.t55	GO:0031327	negative regulation of cellular biosynthetic process	Biological Process
scaffold1.t32	GO:0050794	regulation of cellular process	Biological Process	scaffold1.t55	GO:2000113	negative regulation of cellular macromolecule biosynthetic process	Biological Process
scaffold1.t32	GO:0080090	regulation of primary metabolic process	Biological Process	scaffold1.t55	GO:0010467	gene expression	Biological Process
scaffold1.t32	GO:0019222	regulation of metabolic process	Biological Process	scaffold1.t55	GO:0045937	positive regulation of phosphate metabolic process	Biological Process
scaffold1.t32	GO:0031326	regulation of cellular biosynthetic process	Biological Process	scaffold1.t55	GO:1901576	organic substance biosynthetic process	Biological Process
scaffold1.t32	GO:0031323	regulation of cellular metabolic process	Biological Process	scaffold1.t55	GO:0009058	biosynthetic process	Biological Process
scaffold1.t32	GO:0010608	posttranscriptional regulation of gene expression	Biological Process	scaffold1.t55	GO:0009059	macromolecule biosynthetic process	Biological Process
scaffold1.t32	GO:0051246	regulation of protein metabolic process	Biological Process	scaffold1.t55	GO:0044763	single-organism cellular process	Biological Process
scaffold1.t32	GO:2000112	regulation of cellular macromolecule biosynthetic process	Biological Process	scaffold1.t55	GO:0051172	negative regulation of nitrogen compound metabolic process	Biological Process
scaffold1.t32	GO:0010468	regulation of gene expression	Biological Process	scaffold1.t55	GO:0031057	negative regulation of histone modification	Biological Process
scaffold1.t32	GO:0060255	regulation of macromolecule metabolic process	Biological Process	scaffold1.t55	GO:0031056	regulation of histone modification	Biological Process
scaffold1.t32	GO:0009889	regulation of biosynthetic process	Biological Process	scaffold1.t55	GO:0031064	negative regulation of histone deacetylation	Biological Process
scaffold1.t32	GO:0032268	regulation of cellular protein metabolic process	Biological Process	scaffold1.t55	GO:0031063	regulation of histone deacetylation	Biological Process
scaffold1.t32	GO:0010556	regulation of macromolecule biosynthetic process	Biological Process	scaffold1.t55	GO:0010639	negative regulation of organelle organization	Biological Process
scaffold1.t32	GO:0006417	regulation of translation	Biological Process	scaffold1.t55	GO:0009894	regulation of catabolic process	Biological Process
scaffold1.t32	GO:0005488	binding	Molecular Function	scaffold1.t55	GO:0009891	positive regulation of biosynthetic process	Biological Process
scaffold1.t32	GO:0003723	RNA binding	Molecular Function	scaffold1.t55	GO:0051248	negative regulation of protein metabolic process	Biological Process
scaffold1.t32	GO:0097159	organic cyclic compound binding	Molecular Function	scaffold1.t55	GO:0035303	regulation of dephosphorylation	Biological Process
scaffold1.t32	GO:0003676	nucleic acid binding	Molecular Function	scaffold1.t55	GO:0035304	regulation of protein dephosphorylation	Biological Process
scaffold1.t32	GO:1901363	heterocyclic compound binding	Molecular Function	scaffold1.t55	GO:0035307	positive regulation of protein dephosphorylation	Biological Process
scaffold1.t32	GO:0008135	translation factor activity, nucleic acid binding	Molecular Function	scaffold1.t55	GO:0035306	positive regulation of dephosphorylation	Biological Process
scaffold1.t32	GO:0003743	translation initiation factor activity	Molecular Function	scaffold1.t55	GO:0031400	negative regulation of protein modification process	Biological Process
scaffold1.t32	GO:0005737	cytoplasm	Cellular Component	scaffold1.t55	GO:0010557	positive regulation of macromolecule biosynthetic process	Biological Process
scaffold1.t32	GO:0044464	cell part	Cellular Component	scaffold1.t55	GO:2001251	negative regulation of chromosome organization	Biological Process
scaffold1.t32	GO:0005623	cell	Cellular Component	scaffold1.t55	GO:0033044	regulation of chromosome organization	Biological Process
scaffold1.t32	GO:0005622	intracellular	Cellular Component	scaffold1.t55	GO:0051129	negative regulation of cellular component organization	Biological Process
scaffold1.t32	GO:0044424	intracellular part	Cellular Component	scaffold1.t55	GO:0031396	regulation of protein ubiquitination	Biological Process
scaffold1.t33	GO:0051179	localization	Biological Process	scaffold1.t55	GO:0045893	positive regulation of transcription, DNA-dependent	Biological Process
scaffold1.t33	GO:0006810	transport	Biological Process	scaffold1.t55	GO:0032269	negative regulation of cellular protein metabolic process	Biological Process
scaffold1.t33	GO:0051234	establishment of localization	Biological Process	scaffold1.t55	GO:0051254	positive regulation of RNA metabolic process	Biological Process
scaffold1.t33	GO:0016192	vesicle-mediated transport	Biological Process	scaffold1.t55	GO:0010628	positive regulation of gene expression	Biological Process
scaffold1.t33	GO:0006897	endocytosis	Biological Process	scaffold1.t55	GO:1902275	regulation of chromatin organization	Biological Process
scaffold1.t33	GO:0019220	regulation of phosphate metabolic process	Biological Process	scaffold1.t55	GO:0031329	regulation of cellular catabolic process	Biological Process
scaffold1.t33	GO:0080090	regulation of primary metabolic process	Biological Process	scaffold1.t55	GO:0031328	positive regulation of cellular biosynthetic process	Biological Process
scaffold1.t33	GO:0019222	regulation of metabolic process	Biological Process	scaffold1.t55	GO:0022402	cell cycle process	Biological Process
scaffold1.t33	GO:0010605	negative regulation of macromolecule metabolic process	Biological Process	scaffold1.t55	GO:0045935	positive regulation of nucleobase-containing compound metabolic process	Biological Process
scaffold1.t33	GO:0044092	negative regulation of molecular function	Biological Process	scaffold1.t55	GO:0000278	mitotic cell cycle	Biological Process
scaffold1.t33	GO:0048519	negative regulation of biological process	Biological Process	scaffold1.t55	GO:0090311	regulation of protein deacetylation	Biological Process
scaffold1.t33	GO:0060255	regulation of macromolecule metabolic process	Biological Process	scaffold1.t55	GO:0051173	positive regulation of nitrogen compound metabolic process	Biological Process
scaffold1.t33	GO:0045859	regulation of protein kinase activity	Biological Process	scaffold1.t55	GO:0000086	G2/M transition of mitotic cell cycle	Biological Process
scaffold1.t33	GO:0042325	regulation of phosphorylation	Biological Process	scaffold1.t55	GO:0000080	G1 phase of mitotic cell cycle	Biological Process
scaffold1.t33	GO:0042326	negative regulation of phosphorylation	Biological Process	scaffold1.t55	GO:0045899	positive regulation of RNA polymerase II transcriptional preinitiation complex assembly	Biological Process
scaffold1.t33	GO:0033673	negative regulation of kinase activity	Biological Process	scaffold1.t55	GO:2000749	positive regulation of chromatin silencing at rDNA	Biological Process
scaffold1.t33	GO:0009892	negative regulation of metabolic process	Biological Process	scaffold1.t55	GO:0030162	regulation of proteolysis	Biological Process
scaffold1.t33	GO:0050789	regulation of biological process	Biological Process	scaffold1.t55	GO:0060260	regulation of transcription initiation from RNA polymerase II promoter	Biological Process
scaffold1.t33	GO:0043549	regulation of kinase activity	Biological Process	scaffold1.t55	GO:0051130	positive regulation of cellular component organization	Biological Process
scaffold1.t33	GO:0065007	biological regulation	Biological Process	scaffold1.t55	GO:0031937	positive regulation of chromatin silencing	Biological Process
scaffold1.t33	GO:0065009	regulation of molecular function	Biological Process	scaffold1.t55	GO:0031935	regulation of chromatin silencing	Biological Process
scaffold1.t33	GO:0050790	regulation of catalytic activity	Biological Process	scaffold1.t55	GO:0051329	interphase of mitotic cell cycle	Biological Process
scaffold1.t33	GO:0050794	regulation of cellular process	Biological Process	scaffold1.t55	GO:0043254	regulation of protein complex assembly	Biological Process
scaffold1.t33	GO:0006950	response to stress	Biological Process	scaffold1.t55	GO:0051325	interphase	Biological Process
scaffold1.t33	GO:0051348	negative regulation of transferase activity	Biological Process	scaffold1.t55	GO:0031397	negative regulation of protein ubiquitination	Biological Process
scaffold1.t33	GO:0031400	negative regulation of protein modification process	Biological Process	scaffold1.t55	GO:2000142	regulation of DNA-dependent transcription, initiation	Biological Process
scaffold1.t33	GO:0051338	regulation of transferase activity	Biological Process	scaffold1.t55	GO:0051318	G1 phase	Biological Process
scaffold1.t33	GO:0043086	negative regulation of catalytic activity	Biological Process	scaffold1.t55	GO:0000114	regulation of transcription involved in G1 phase of mitotic cell cycle	Biological Process
scaffold1.t33	GO:0051248	negative regulation of protein metabolic process	Biological Process	scaffold1.t55	GO:0045898	regulation of RNA polymerase II transcriptional preinitiation complex assembly	Biological Process
scaffold1.t33	GO:0010563	negative regulation of phosphorus metabolic process	Biological Process	scaffold1.t55	GO:0000117	regulation of transcription involved in G2/M transition of mitotic cell cycle	Biological Process
scaffold1.t33	GO:0051246	regulation of protein metabolic process	Biological Process	scaffold1.t55	GO:0042176	regulation of protein catabolic process	Biological Process
scaffold1.t33	GO:0031399	regulation of protein modification process	Biological Process	scaffold1.t55	GO:0061187	regulation of chromatin silencing at rDNA	Biological Process
scaffold1.t33	GO:0032269	negative regulation of cellular protein metabolic process	Biological Process	scaffold1.t55	GO:0044770	cell cycle phase transition	Biological Process
scaffold1.t33	GO:0032268	regulation of cellular protein metabolic process	Biological Process	scaffold1.t55	GO:0044772	mitotic cell cycle phase transition	Biological Process
scaffold1.t33	GO:0050896	response to stimulus	Biological Process	scaffold1.t55	GO:0022403	cell cycle phase	Biological Process
scaffold1.t33	GO:0031324	negative regulation of cellular metabolic process	Biological Process	scaffold1.t55	GO:2000059	negative regulation of protein ubiquitination involved in ubiquitin-dependent protein catabolic process	Biological Process
scaffold1.t33	GO:0031323	regulation of cellular metabolic process	Biological Process	scaffold1.t55	GO:2000058	regulation of protein ubiquitination involved in ubiquitin-dependent protein catabolic process	Biological Process
scaffold1.t33	GO:0006469	negative regulation of protein kinase activity	Biological Process	scaffold1.t55	GO:0060968	regulation of gene silencing	Biological Process
scaffold1.t33	GO:0045936	negative regulation of phosphate metabolic process	Biological Process	scaffold1.t55	GO:0044087	regulation of cellular component biogenesis	Biological Process
scaffold1.t33	GO:0051174	regulation of phosphorus metabolic process	Biological Process	scaffold1.t55	GO:0016853	isomerase activity	Molecular Function
scaffold1.t33	GO:0001933	negative regulation of protein phosphorylation	Biological Process	scaffold1.t55	GO:0003755	peptidyl-prolyl cis-trans isomerase activity	Molecular Function
scaffold1.t33	GO:0001932	regulation of protein phosphorylation	Biological Process	scaffold1.t55	GO:0016859	cis-trans isomerase activity	Molecular Function
scaffold1.t33	GO:0048523	negative regulation of cellular process	Biological Process	scaffold1.t55	GO:0003824	catalytic activity	Molecular Function
scaffold1.t33	GO:0009266	response to temperature stimulus	Biological Process	scaffold1.t55	GO:0005634	nucleus	Cellular Component
scaffold1.t33	GO:0009408	response to heat	Biological Process	scaffold1.t55	GO:0044464	cell part	Cellular Component
scaffold1.t33	GO:0009628	response to abiotic stimulus	Biological Process	scaffold1.t55	GO:0005623	cell	Cellular Component
scaffold1.t33	GO:0005737	cytoplasm	Cellular Component	scaffold1.t55	GO:0043229	intracellular organelle	Cellular Component
scaffold1.t33	GO:0044464	cell part	Cellular Component	scaffold1.t55	GO:0043227	membrane-bounded organelle	Cellular Component
scaffold1.t33	GO:0005623	cell	Cellular Component	scaffold1.t55	GO:0043226	organelle	Cellular Component
scaffold1.t33	GO:0044444	cytoplasmic part	Cellular Component	scaffold1.t55	GO:0043231	intracellular membrane-bounded organelle	Cellular Component
scaffold1.t33	GO:0005622	intracellular	Cellular Component	scaffold1.t55	GO:0005622	intracellular	Cellular Component
scaffold1.t33	GO:0044424	intracellular part	Cellular Component	scaffold1.t55	GO:0044424	intracellular part	Cellular Component
scaffold1.t33	GO:0016020	membrane	Cellular Component	scaffold1.t55	GO:0005737	cytoplasm	Cellular Component
scaffold1.t33	GO:0005739	mitochondrion	Cellular Component	scaffold1.t57	GO:0008152	metabolic process	Biological Process
scaffold1.t33	GO:0031975	envelope	Cellular Component	scaffold1.t57	GO:0043168	anion binding	Molecular Function
scaffold1.t33	GO:0043229	intracellular organelle	Cellular Component	scaffold1.t57	GO:0043169	cation binding	Molecular Function
scaffold1.t33	GO:0043227	membrane-bounded organelle	Cellular Component	scaffold1.t57	GO:0046914	transition metal ion binding	Molecular Function
scaffold1.t33	GO:0043226	organelle	Cellular Component	scaffold1.t57	GO:0030151	molybdenum ion binding	Molecular Function
scaffold1.t33	GO:0031090	organelle membrane	Cellular Component	scaffold1.t57	GO:0043167	ion binding	Molecular Function
scaffold1.t33	GO:0044429	mitochondrial part	Cellular Component	scaffold1.t57	GO:0003824	catalytic activity	Molecular Function
scaffold1.t33	GO:0031968	organelle outer membrane	Cellular Component	scaffold1.t57	GO:0048037	cofactor binding	Molecular Function
scaffold1.t33	GO:0031967	organelle envelope	Cellular Component	scaffold1.t57	GO:0005488	binding	Molecular Function
scaffold1.t33	GO:0031966	mitochondrial membrane	Cellular Component	scaffold1.t57	GO:0046872	metal ion binding	Molecular Function
scaffold1.t33	GO:0043231	intracellular membrane-bounded organelle	Cellular Component	scaffold1.t57	GO:0030170	pyridoxal phosphate binding	Molecular Function
scaffold1.t33	GO:0019867	outer membrane	Cellular Component	scaffold1.t59	GO:0008152	metabolic process	Biological Process
scaffold1.t33	GO:0044446	intracellular organelle part	Cellular Component	scaffold1.t59	GO:0044710	single-organism metabolic process	Biological Process
scaffold1.t33	GO:0005740	mitochondrial envelope	Cellular Component	scaffold1.t59	GO:0055114	oxidation-reduction process	Biological Process
scaffold1.t33	GO:0005741	mitochondrial outer membrane	Cellular Component	scaffold1.t59	GO:0003824	catalytic activity	Molecular Function
scaffold1.t33	GO:0044422	organelle part	Cellular Component	scaffold1.t59	GO:0016787	hydrolase activity	Molecular Function
scaffold1.t33	GO:0032126	eisosome	Cellular Component	scaffold1.t59	GO:0016705	oxidoreductase activity, acting on paired donors, with incorporation or reduction of molecular oxygen	Molecular Function
scaffold1.t34	GO:0032259	methylation	Biological Process	scaffold1.t59	GO:0051920	peroxiredoxin activity	Molecular Function
scaffold1.t34	GO:0008152	metabolic process	Biological Process	scaffold1.t59	GO:0016491	oxidoreductase activity	Molecular Function
scaffold1.t34	GO:0090304	nucleic acid metabolic process	Biological Process	scaffold1.t60	GO:0044238	primary metabolic process	Biological Process
scaffold1.t34	GO:0034641	cellular nitrogen compound metabolic process	Biological Process	scaffold1.t60	GO:0019538	protein metabolic process	Biological Process
scaffold1.t34	GO:0006807	nitrogen compound metabolic process	Biological Process	scaffold1.t60	GO:0043170	macromolecule metabolic process	Biological Process
scaffold1.t34	GO:0034660	ncRNA metabolic process	Biological Process	scaffold1.t60	GO:0071704	organic substance metabolic process	Biological Process
scaffold1.t34	GO:1901360	organic cyclic compound metabolic process	Biological Process	scaffold1.t60	GO:0008152	metabolic process	Biological Process
scaffold1.t34	GO:0034470	ncRNA processing	Biological Process	scaffold1.t60	GO:0006508	proteolysis	Biological Process
scaffold1.t34	GO:0006139	nucleobase-containing compound metabolic process	Biological Process	scaffold1.t60	GO:0016787	hydrolase activity	Molecular Function
scaffold1.t34	GO:0044260	cellular macromolecule metabolic process	Biological Process	scaffold1.t60	GO:0004175	endopeptidase activity	Molecular Function
scaffold1.t34	GO:0071704	organic substance metabolic process	Biological Process	scaffold1.t60	GO:0070001	aspartic-type peptidase activity	Molecular Function
scaffold1.t34	GO:0010467	gene expression	Biological Process	scaffold1.t60	GO:0003824	catalytic activity	Molecular Function
scaffold1.t34	GO:0008033	tRNA processing	Biological Process	scaffold1.t60	GO:0070011	peptidase activity, acting on L-amino acid peptides	Molecular Function
scaffold1.t34	GO:0009987	cellular process	Biological Process	scaffold1.t60	GO:0004190	aspartic-type endopeptidase activity	Molecular Function
scaffold1.t34	GO:0006725	cellular aromatic compound metabolic process	Biological Process	scaffold1.t60	GO:0008233	peptidase activity	Molecular Function
scaffold1.t34	GO:0046483	heterocycle metabolic process	Biological Process	scaffold1.t61	GO:0006810	transport	Biological Process
scaffold1.t34	GO:0016070	RNA metabolic process	Biological Process	scaffold1.t61	GO:0009987	cellular process	Biological Process
scaffold1.t34	GO:0044238	primary metabolic process	Biological Process	scaffold1.t61	GO:0055085	transmembrane transport	Biological Process
scaffold1.t34	GO:0044237	cellular metabolic process	Biological Process	scaffold1.t61	GO:0044765	single-organism transport	Biological Process
scaffold1.t34	GO:0043170	macromolecule metabolic process	Biological Process	scaffold1.t61	GO:0044763	single-organism cellular process	Biological Process
scaffold1.t34	GO:0006399	tRNA metabolic process	Biological Process	scaffold1.t61	GO:0051234	establishment of localization	Biological Process
scaffold1.t34	GO:0006396	RNA processing	Biological Process	scaffold1.t61	GO:0051179	localization	Biological Process
scaffold1.t34	GO:0016740	transferase activity	Molecular Function	scaffold1.t61	GO:0044699	single-organism process	Biological Process
scaffold1.t34	GO:0003824	catalytic activity	Molecular Function	scaffold1.t61	GO:0044425	membrane part	Cellular Component
scaffold1.t34	GO:0016741	transferase activity, transferring one-carbon groups	Molecular Function	scaffold1.t61	GO:0016021	integral to membrane	Cellular Component
scaffold1.t34	GO:0008168	methyltransferase activity	Molecular Function	scaffold1.t61	GO:0016020	membrane	Cellular Component
scaffold1.t34	GO:0005737	cytoplasm	Cellular Component	scaffold1.t61	GO:0031224	intrinsic to membrane	Cellular Component
scaffold1.t34	GO:0044464	cell part	Cellular Component	scaffold1.t62	GO:0006810	transport	Biological Process
scaffold1.t34	GO:0005623	cell	Cellular Component	scaffold1.t62	GO:0009987	cellular process	Biological Process
scaffold1.t34	GO:0005622	intracellular	Cellular Component	scaffold1.t62	GO:0055085	transmembrane transport	Biological Process
scaffold1.t34	GO:0044424	intracellular part	Cellular Component	scaffold1.t62	GO:0044765	single-organism transport	Biological Process
scaffold1.t37	GO:0071704	organic substance metabolic process	Biological Process	scaffold1.t62	GO:0044763	single-organism cellular process	Biological Process
scaffold1.t37	GO:0006508	proteolysis	Biological Process	scaffold1.t62	GO:0051234	establishment of localization	Biological Process
scaffold1.t37	GO:0008152	metabolic process	Biological Process	scaffold1.t62	GO:0051179	localization	Biological Process
scaffold1.t37	GO:0044238	primary metabolic process	Biological Process	scaffold1.t62	GO:0044699	single-organism process	Biological Process
scaffold1.t37	GO:0019538	protein metabolic process	Biological Process	scaffold1.t62	GO:0044425	membrane part	Cellular Component
scaffold1.t37	GO:0043170	macromolecule metabolic process	Biological Process	scaffold1.t62	GO:0016021	integral to membrane	Cellular Component
scaffold1.t37	GO:0008104	protein localization	Biological Process	scaffold1.t62	GO:0016020	membrane	Cellular Component
scaffold1.t37	GO:0072655	establishment of protein localization to mitochondrion	Biological Process	scaffold1.t62	GO:0031224	intrinsic to membrane	Cellular Component
scaffold1.t37	GO:0006839	mitochondrial transport	Biological Process	scaffold1.t65	GO:0006887	exocytosis	Biological Process
scaffold1.t37	GO:0034982	mitochondrial protein processing	Biological Process	scaffold1.t65	GO:0006810	transport	Biological Process
scaffold1.t37	GO:0051641	cellular localization	Biological Process	scaffold1.t65	GO:0009987	cellular process	Biological Process
scaffold1.t37	GO:0071840	cellular component organization or biogenesis	Biological Process	scaffold1.t65	GO:0032940	secretion by cell	Biological Process
scaffold1.t37	GO:0007005	mitochondrion organization	Biological Process	scaffold1.t65	GO:0044699	single-organism process	Biological Process
scaffold1.t37	GO:0044267	cellular protein metabolic process	Biological Process	scaffold1.t65	GO:0044765	single-organism transport	Biological Process
scaffold1.t37	GO:0044260	cellular macromolecule metabolic process	Biological Process	scaffold1.t65	GO:0044763	single-organism cellular process	Biological Process
scaffold1.t37	GO:0070727	cellular macromolecule localization	Biological Process	scaffold1.t65	GO:0051649	establishment of localization in cell	Biological Process
scaffold1.t37	GO:0006886	intracellular protein transport	Biological Process	scaffold1.t65	GO:0051234	establishment of localization	Biological Process
scaffold1.t37	GO:0016043	cellular component organization	Biological Process	scaffold1.t65	GO:0051179	localization	Biological Process
scaffold1.t37	GO:0010467	gene expression	Biological Process	scaffold1.t65	GO:0051641	cellular localization	Biological Process
scaffold1.t37	GO:0044699	single-organism process	Biological Process	scaffold1.t65	GO:0046903	secretion	Biological Process
scaffold1.t37	GO:0071702	organic substance transport	Biological Process	scaffold1.t65	GO:0016192	vesicle-mediated transport	Biological Process
scaffold1.t37	GO:0033036	macromolecule localization	Biological Process	scaffold1.t65	GO:0008104	protein localization	Biological Process
scaffold1.t37	GO:0034613	cellular protein localization	Biological Process	scaffold1.t65	GO:0033036	macromolecule localization	Biological Process
scaffold1.t37	GO:0006627	protein processing involved in protein targeting to mitochondrion	Biological Process	scaffold1.t65	GO:0071702	organic substance transport	Biological Process
scaffold1.t37	GO:0070585	protein localization to mitochondrion	Biological Process	scaffold1.t65	GO:0045184	establishment of protein localization	Biological Process
scaffold1.t37	GO:0072594	establishment of protein localization to organelle	Biological Process	scaffold1.t65	GO:0015031	protein transport	Biological Process
scaffold1.t37	GO:0006626	protein targeting to mitochondrion	Biological Process	scaffold1.t65	GO:0005737	cytoplasm	Cellular Component
scaffold1.t37	GO:0006810	transport	Biological Process	scaffold1.t65	GO:0044464	cell part	Cellular Component
scaffold1.t37	GO:0006605	protein targeting	Biological Process	scaffold1.t65	GO:0005623	cell	Cellular Component
scaffold1.t37	GO:0045184	establishment of protein localization	Biological Process	scaffold1.t65	GO:0005622	intracellular	Cellular Component
scaffold1.t37	GO:0033365	protein localization to organelle	Biological Process	scaffold1.t65	GO:0044444	cytoplasmic part	Cellular Component
scaffold1.t37	GO:0044765	single-organism transport	Biological Process	scaffold1.t65	GO:0044424	intracellular part	Cellular Component
scaffold1.t37	GO:0044763	single-organism cellular process	Biological Process	scaffold1.t65	GO:0031410	cytoplasmic vesicle	Cellular Component
scaffold1.t37	GO:0051649	establishment of localization in cell	Biological Process	scaffold1.t65	GO:0043229	intracellular organelle	Cellular Component
scaffold1.t37	GO:0016485	protein processing	Biological Process	scaffold1.t65	GO:0030133	transport vesicle	Cellular Component
scaffold1.t37	GO:0051234	establishment of localization	Biological Process	scaffold1.t65	GO:0043227	membrane-bounded organelle	Cellular Component
scaffold1.t37	GO:0051179	localization	Biological Process	scaffold1.t65	GO:0043226	organelle	Cellular Component
scaffold1.t37	GO:0016482	cytoplasmic transport	Biological Process	scaffold1.t65	GO:0031982	vesicle	Cellular Component
scaffold1.t37	GO:0006996	organelle organization	Biological Process	scaffold1.t65	GO:0016023	cytoplasmic membrane-bounded vesicle	Cellular Component
scaffold1.t37	GO:0051604	protein maturation	Biological Process	scaffold1.t65	GO:0031988	membrane-bounded vesicle	Cellular Component
scaffold1.t37	GO:0046907	intracellular transport	Biological Process	scaffold1.t65	GO:0043231	intracellular membrane-bounded organelle	Cellular Component
scaffold1.t37	GO:0044237	cellular metabolic process	Biological Process	scaffold1.t67	GO:0008152	metabolic process	Biological Process
scaffold1.t37	GO:0015031	protein transport	Biological Process	scaffold1.t67	GO:0005975	carbohydrate metabolic process	Biological Process
scaffold1.t37	GO:0009987	cellular process	Biological Process	scaffold1.t67	GO:0071704	organic substance metabolic process	Biological Process
scaffold1.t37	GO:0016787	hydrolase activity	Molecular Function	scaffold1.t67	GO:0044723	single-organism carbohydrate metabolic process	Biological Process
scaffold1.t37	GO:0017171	serine hydrolase activity	Molecular Function	scaffold1.t67	GO:0044238	primary metabolic process	Biological Process
scaffold1.t37	GO:0003824	catalytic activity	Molecular Function	scaffold1.t67	GO:0019318	hexose metabolic process	Biological Process
scaffold1.t37	GO:0070011	peptidase activity, acting on L-amino acid peptides	Molecular Function	scaffold1.t67	GO:0006012	galactose metabolic process	Biological Process
scaffold1.t37	GO:0008233	peptidase activity	Molecular Function	scaffold1.t67	GO:0005996	monosaccharide metabolic process	Biological Process
scaffold1.t37	GO:0008236	serine-type peptidase activity	Molecular Function	scaffold1.t67	GO:0009987	cellular process	Biological Process
scaffold1.t37	GO:0016020	membrane	Cellular Component	scaffold1.t67	GO:0044237	cellular metabolic process	Biological Process
scaffold1.t37	GO:0044425	membrane part	Cellular Component	scaffold1.t67	GO:0016853	isomerase activity	Molecular Function
scaffold1.t37	GO:0044464	cell part	Cellular Component	scaffold1.t67	GO:0003824	catalytic activity	Molecular Function
scaffold1.t37	GO:0031975	envelope	Cellular Component	scaffold1.t67	GO:0016857	racemase and epimerase activity, acting on carbohydrates and derivatives	Molecular Function
scaffold1.t37	GO:0043229	intracellular organelle	Cellular Component	scaffold1.t67	GO:0016854	racemase and epimerase activity	Molecular Function
scaffold1.t37	GO:0043227	membrane-bounded organelle	Cellular Component	scaffold1.t67	GO:0003978	UDP-glucose 4-epimerase activity	Molecular Function
scaffold1.t37	GO:0043226	organelle	Cellular Component	scaffold1.t67	GO:0050662	coenzyme binding	Molecular Function
scaffold1.t37	GO:0005737	cytoplasm	Cellular Component	scaffold1.t67	GO:0048037	cofactor binding	Molecular Function
scaffold1.t37	GO:0042720	mitochondrial inner membrane peptidase complex	Cellular Component	scaffold1.t67	GO:0005488	binding	Molecular Function
scaffold1.t37	GO:0031090	organelle membrane	Cellular Component	scaffold1.t67	GO:0030246	carbohydrate binding	Molecular Function
scaffold1.t37	GO:0044444	cytoplasmic part	Cellular Component	scaffold1.t67	GO:0097159	organic cyclic compound binding	Molecular Function
scaffold1.t37	GO:0005739	mitochondrion	Cellular Component	scaffold1.t67	GO:1901363	heterocyclic compound binding	Molecular Function
scaffold1.t37	GO:0044455	mitochondrial membrane part	Cellular Component	scaffold1.t68	GO:0006810	transport	Biological Process
scaffold1.t37	GO:0031967	organelle envelope	Cellular Component	scaffold1.t68	GO:0009987	cellular process	Biological Process
scaffold1.t37	GO:0031966	mitochondrial membrane	Cellular Component	scaffold1.t68	GO:0055085	transmembrane transport	Biological Process
scaffold1.t37	GO:0043234	protein complex	Cellular Component	scaffold1.t68	GO:0044765	single-organism transport	Biological Process
scaffold1.t37	GO:0032991	macromolecular complex	Cellular Component	scaffold1.t68	GO:0044763	single-organism cellular process	Biological Process
scaffold1.t37	GO:0043231	intracellular membrane-bounded organelle	Cellular Component	scaffold1.t68	GO:0051234	establishment of localization	Biological Process
scaffold1.t37	GO:0019866	organelle inner membrane	Cellular Component	scaffold1.t68	GO:0051179	localization	Biological Process
scaffold1.t37	GO:0005623	cell	Cellular Component	scaffold1.t68	GO:0044699	single-organism process	Biological Process
scaffold1.t37	GO:0005622	intracellular	Cellular Component	scaffold1.t68	GO:0044425	membrane part	Cellular Component
scaffold1.t37	GO:0044446	intracellular organelle part	Cellular Component	scaffold1.t68	GO:0016021	integral to membrane	Cellular Component
scaffold1.t37	GO:0005743	mitochondrial inner membrane	Cellular Component	scaffold1.t68	GO:0016020	membrane	Cellular Component
scaffold1.t37	GO:0005740	mitochondrial envelope	Cellular Component	scaffold1.t68	GO:0031224	intrinsic to membrane	Cellular Component
scaffold1.t37	GO:0044429	mitochondrial part	Cellular Component	scaffold1.t69	GO:0006810	transport	Biological Process
scaffold1.t37	GO:0044424	intracellular part	Cellular Component	scaffold1.t69	GO:0009987	cellular process	Biological Process
scaffold1.t37	GO:0044422	organelle part	Cellular Component	scaffold1.t69	GO:0055085	transmembrane transport	Biological Process
scaffold1.t37	GO:0031224	intrinsic to membrane	Cellular Component	scaffold1.t69	GO:0044765	single-organism transport	Biological Process
scaffold1.t37	GO:0016021	integral to membrane	Cellular Component	scaffold1.t69	GO:0044763	single-organism cellular process	Biological Process
scaffold1.t40	GO:0055114	oxidation-reduction process	Biological Process	scaffold1.t69	GO:0051234	establishment of localization	Biological Process
scaffold1.t40	GO:0044710	single-organism metabolic process	Biological Process	scaffold1.t69	GO:0051179	localization	Biological Process
scaffold1.t40	GO:0008152	metabolic process	Biological Process	scaffold1.t69	GO:0044699	single-organism process	Biological Process
scaffold1.t40	GO:0016491	oxidoreductase activity	Molecular Function	scaffold1.t69	GO:0044425	membrane part	Cellular Component
scaffold1.t40	GO:0003824	catalytic activity	Molecular Function	scaffold1.t69	GO:0016021	integral to membrane	Cellular Component
scaffold1.t40	GO:0016614	oxidoreductase activity, acting on CH-OH group of donors	Molecular Function	scaffold1.t69	GO:0016020	membrane	Cellular Component
scaffold1.t40	GO:0016616	oxidoreductase activity, acting on the CH-OH group of donors, NAD or NADP as acceptor	Molecular Function	scaffold1.t69	GO:0031224	intrinsic to membrane	Cellular Component
scaffold1.t42	GO:0008152	metabolic process	Biological Process	scaffold1.t70	GO:0006810	transport	Biological Process
scaffold1.t42	GO:0006090	pyruvate metabolic process	Biological Process	scaffold1.t70	GO:0009987	cellular process	Biological Process
scaffold1.t42	GO:0071704	organic substance metabolic process	Biological Process	scaffold1.t70	GO:0055085	transmembrane transport	Biological Process
scaffold1.t42	GO:0009987	cellular process	Biological Process	scaffold1.t70	GO:0044765	single-organism transport	Biological Process
scaffold1.t42	GO:0044237	cellular metabolic process	Biological Process	scaffold1.t70	GO:0044763	single-organism cellular process	Biological Process
scaffold1.t42	GO:0019752	carboxylic acid metabolic process	Biological Process	scaffold1.t70	GO:0051234	establishment of localization	Biological Process
scaffold1.t42	GO:0044281	small molecule metabolic process	Biological Process	scaffold1.t70	GO:0051179	localization	Biological Process
scaffold1.t42	GO:0044710	single-organism metabolic process	Biological Process	scaffold1.t70	GO:0044699	single-organism process	Biological Process
scaffold1.t42	GO:0032787	monocarboxylic acid metabolic process	Biological Process	scaffold1.t70	GO:0044425	membrane part	Cellular Component
scaffold1.t42	GO:0043436	oxoacid metabolic process	Biological Process	scaffold1.t70	GO:0016021	integral to membrane	Cellular Component
scaffold1.t42	GO:0006082	organic acid metabolic process	Biological Process	scaffold1.t70	GO:0016020	membrane	Cellular Component
scaffold1.t42	GO:0006637	acyl-CoA metabolic process	Biological Process	scaffold1.t70	GO:0031224	intrinsic to membrane	Cellular Component
scaffold1.t42	GO:0006732	coenzyme metabolic process	Biological Process	scaffold1.t71	GO:0008652	cellular amino acid biosynthetic process	Biological Process
scaffold1.t42	GO:0044249	cellular biosynthetic process	Biological Process	scaffold1.t71	GO:0044238	primary metabolic process	Biological Process
scaffold1.t42	GO:0009108	coenzyme biosynthetic process	Biological Process	scaffold1.t71	GO:0019752	carboxylic acid metabolic process	Biological Process
scaffold1.t42	GO:1901576	organic substance biosynthetic process	Biological Process	scaffold1.t71	GO:0006807	nitrogen compound metabolic process	Biological Process
scaffold1.t42	GO:0051186	cofactor metabolic process	Biological Process	scaffold1.t71	GO:0009066	aspartate family amino acid metabolic process	Biological Process
scaffold1.t42	GO:0051188	cofactor biosynthetic process	Biological Process	scaffold1.t71	GO:0044710	single-organism metabolic process	Biological Process
scaffold1.t42	GO:0035383	thioester metabolic process	Biological Process	scaffold1.t71	GO:0006520	cellular amino acid metabolic process	Biological Process
scaffold1.t42	GO:0035384	thioester biosynthetic process	Biological Process	scaffold1.t71	GO:0071704	organic substance metabolic process	Biological Process
scaffold1.t42	GO:0009058	biosynthetic process	Biological Process	scaffold1.t71	GO:1901605	alpha-amino acid metabolic process	Biological Process
scaffold1.t42	GO:0006084	acetyl-CoA metabolic process	Biological Process	scaffold1.t71	GO:0009987	cellular process	Biological Process
scaffold1.t42	GO:0006085	acetyl-CoA biosynthetic process	Biological Process	scaffold1.t71	GO:0008152	metabolic process	Biological Process
scaffold1.t42	GO:0071616	acyl-CoA biosynthetic process	Biological Process	scaffold1.t71	GO:0043436	oxoacid metabolic process	Biological Process
scaffold1.t42	GO:0006793	phosphorus metabolic process	Biological Process	scaffold1.t71	GO:1901564	organonitrogen compound metabolic process	Biological Process
scaffold1.t42	GO:0006086	acetyl-CoA biosynthetic process from pyruvate	Biological Process	scaffold1.t71	GO:0006082	organic acid metabolic process	Biological Process
scaffold1.t42	GO:0016740	transferase activity	Molecular Function	scaffold1.t71	GO:0044237	cellular metabolic process	Biological Process
scaffold1.t42	GO:0003824	catalytic activity	Molecular Function	scaffold1.t71	GO:0044281	small molecule metabolic process	Biological Process
scaffold1.t42	GO:0016746	transferase activity, transferring acyl groups	Molecular Function	scaffold1.t71	GO:0016310	phosphorylation	Biological Process
scaffold1.t42	GO:0030523	dihydrolipoamide S-acyltransferase activity	Molecular Function	scaffold1.t71	GO:0016053	organic acid biosynthetic process	Biological Process
scaffold1.t42	GO:0016417	S-acyltransferase activity	Molecular Function	scaffold1.t71	GO:0044249	cellular biosynthetic process	Biological Process
scaffold1.t42	GO:0016407	acetyltransferase activity	Molecular Function	scaffold1.t71	GO:0009067	aspartate family amino acid biosynthetic process	Biological Process
scaffold1.t42	GO:0016747	transferase activity, transferring acyl groups other than amino-acyl groups	Molecular Function	scaffold1.t71	GO:0044283	small molecule biosynthetic process	Biological Process
scaffold1.t42	GO:0004742	dihydrolipoyllysine-residue acetyltransferase activity	Molecular Function	scaffold1.t71	GO:1901576	organic substance biosynthetic process	Biological Process
scaffold1.t42	GO:0016418	S-acetyltransferase activity	Molecular Function	scaffold1.t71	GO:0044711	single-organism biosynthetic process	Biological Process
scaffold1.t42	GO:0005737	cytoplasm	Cellular Component	scaffold1.t71	GO:1901607	alpha-amino acid biosynthetic process	Biological Process
scaffold1.t42	GO:0044464	cell part	Cellular Component	scaffold1.t71	GO:0009058	biosynthetic process	Biological Process
scaffold1.t42	GO:0005623	cell	Cellular Component	scaffold1.t71	GO:1901566	organonitrogen compound biosynthetic process	Biological Process
scaffold1.t42	GO:0005622	intracellular	Cellular Component	scaffold1.t71	GO:0046394	carboxylic acid biosynthetic process	Biological Process
scaffold1.t42	GO:0044444	cytoplasmic part	Cellular Component	scaffold1.t71	GO:0006566	threonine metabolic process	Biological Process
scaffold1.t42	GO:0044424	intracellular part	Cellular Component	scaffold1.t71	GO:0006796	phosphate-containing compound metabolic process	Biological Process
scaffold1.t42	GO:0045254	pyruvate dehydrogenase complex	Cellular Component	scaffold1.t71	GO:0009088	threonine biosynthetic process	Biological Process
scaffold1.t42	GO:0043234	protein complex	Cellular Component	scaffold1.t71	GO:0006793	phosphorus metabolic process	Biological Process
scaffold1.t42	GO:0032991	macromolecular complex	Cellular Component	scaffold1.t71	GO:0043648	dicarboxylic acid metabolic process	Biological Process
scaffold1.t42	GO:0005739	mitochondrion	Cellular Component	scaffold1.t71	GO:0006553	lysine metabolic process	Biological Process
scaffold1.t42	GO:0005759	mitochondrial matrix	Cellular Component	scaffold1.t71	GO:0009089	lysine biosynthetic process via diaminopimelate	Biological Process
scaffold1.t42	GO:0031974	membrane-enclosed lumen	Cellular Component	scaffold1.t71	GO:0046451	diaminopimelate metabolic process	Biological Process
scaffold1.t42	GO:0043229	intracellular organelle	Cellular Component	scaffold1.t71	GO:0009085	lysine biosynthetic process	Biological Process
scaffold1.t42	GO:0043227	membrane-bounded organelle	Cellular Component	scaffold1.t71	GO:0016740	transferase activity	Molecular Function
scaffold1.t42	GO:0043226	organelle	Cellular Component	scaffold1.t71	GO:0016301	kinase activity	Molecular Function
scaffold1.t42	GO:0043231	intracellular membrane-bounded organelle	Cellular Component	scaffold1.t71	GO:0019202	amino acid kinase activity	Molecular Function
scaffold1.t42	GO:0043233	organelle lumen	Cellular Component	scaffold1.t71	GO:0004072	aspartate kinase activity	Molecular Function
scaffold1.t42	GO:0044446	intracellular organelle part	Cellular Component	scaffold1.t71	GO:0003824	catalytic activity	Molecular Function
scaffold1.t42	GO:0070013	intracellular organelle lumen	Cellular Component	scaffold1.t71	GO:0016772	transferase activity, transferring phosphorus-containing groups	Molecular Function
scaffold1.t42	GO:0044429	mitochondrial part	Cellular Component	scaffold1.t71	GO:0016774	phosphotransferase activity, carboxyl group as acceptor	Molecular Function
scaffold1.t42	GO:0044422	organelle part	Cellular Component	scaffold1.t71	GO:0005488	binding	Molecular Function
scaffold1.t42	GO:0005967	mitochondrial pyruvate dehydrogenase complex	Cellular Component	scaffold1.t71	GO:0043167	ion binding	Molecular Function
scaffold1.t43	GO:0006810	transport	Biological Process	scaffold1.t71	GO:0043168	anion binding	Molecular Function
scaffold1.t43	GO:0051179	localization	Biological Process	scaffold1.t71	GO:0016597	amino acid binding	Molecular Function
scaffold1.t43	GO:0051234	establishment of localization	Biological Process	scaffold1.t71	GO:0031406	carboxylic acid binding	Molecular Function
scaffold1.t43	GO:0005856	cytoskeleton	Cellular Component	scaffold1.t75	GO:0016310	phosphorylation	Biological Process
scaffold1.t43	GO:0043232	intracellular non-membrane-bounded organelle	Cellular Component	scaffold1.t75	GO:0009987	cellular process	Biological Process
scaffold1.t43	GO:0044464	cell part	Cellular Component	scaffold1.t75	GO:0006796	phosphate-containing compound metabolic process	Biological Process
scaffold1.t43	GO:0005623	cell	Cellular Component	scaffold1.t75	GO:0044237	cellular metabolic process	Biological Process
scaffold1.t43	GO:0005622	intracellular	Cellular Component	scaffold1.t75	GO:0008152	metabolic process	Biological Process
scaffold1.t43	GO:0043229	intracellular organelle	Cellular Component	scaffold1.t75	GO:0006793	phosphorus metabolic process	Biological Process
scaffold1.t43	GO:0043228	non-membrane-bounded organelle	Cellular Component	scaffold1.t75	GO:0044238	primary metabolic process	Biological Process
scaffold1.t43	GO:0044424	intracellular part	Cellular Component	scaffold1.t75	GO:0006468	protein phosphorylation	Biological Process
scaffold1.t43	GO:0043226	organelle	Cellular Component	scaffold1.t75	GO:0044260	cellular macromolecule metabolic process	Biological Process
scaffold1.t43	GO:0005737	cytoplasm	Cellular Component	scaffold1.t75	GO:0044267	cellular protein metabolic process	Biological Process
scaffold1.t43	GO:0015630	microtubule cytoskeleton	Cellular Component	scaffold1.t75	GO:0019538	protein metabolic process	Biological Process
scaffold1.t43	GO:0032991	macromolecular complex	Cellular Component	scaffold1.t75	GO:0043412	macromolecule modification	Biological Process
scaffold1.t43	GO:0044446	intracellular organelle part	Cellular Component	scaffold1.t75	GO:0006464	cellular protein modification process	Biological Process
scaffold1.t43	GO:0044430	cytoskeletal part	Cellular Component	scaffold1.t75	GO:0043170	macromolecule metabolic process	Biological Process
scaffold1.t43	GO:0043234	protein complex	Cellular Component	scaffold1.t75	GO:0071704	organic substance metabolic process	Biological Process
scaffold1.t43	GO:0005874	microtubule	Cellular Component	scaffold1.t75	GO:0036211	protein modification process	Biological Process
scaffold1.t43	GO:0044422	organelle part	Cellular Component	scaffold1.t75	GO:0016740	transferase activity	Molecular Function
scaffold1.t44	GO:0008152	metabolic process	Biological Process	scaffold1.t75	GO:0016301	kinase activity	Molecular Function
scaffold1.t44	GO:0003824	catalytic activity	Molecular Function	scaffold1.t75	GO:0003824	catalytic activity	Molecular Function
scaffold1.t49	GO:0008152	metabolic process	Biological Process	scaffold1.t75	GO:0016772	transferase activity, transferring phosphorus-containing groups	Molecular Function
scaffold1.t49	GO:0003824	catalytic activity	Molecular Function	scaffold1.t75	GO:0004713	protein tyrosine kinase activity	Molecular Function
scaffold1.t50	GO:0046434	organophosphate catabolic process	Biological Process	scaffold1.t75	GO:0004672	protein kinase activity	Molecular Function
scaffold1.t50	GO:0009141	nucleoside triphosphate metabolic process	Biological Process	scaffold1.t75	GO:0016773	phosphotransferase activity, alcohol group as acceptor	Molecular Function
scaffold1.t50	GO:0009143	nucleoside triphosphate catabolic process	Biological Process	scaffold1.t75	GO:0035639	purine ribonucleoside triphosphate binding	Molecular Function
scaffold1.t50	GO:0009144	purine nucleoside triphosphate metabolic process	Biological Process	scaffold1.t75	GO:0005488	binding	Molecular Function
scaffold1.t50	GO:0009146	purine nucleoside triphosphate catabolic process	Biological Process	scaffold1.t75	GO:0000166	nucleotide binding	Molecular Function
scaffold1.t50	GO:0009166	nucleotide catabolic process	Biological Process	scaffold1.t75	GO:1901363	heterocyclic compound binding	Molecular Function
scaffold1.t50	GO:0009167	purine ribonucleoside monophosphate metabolic process	Biological Process	scaffold1.t75	GO:0001883	purine nucleoside binding	Molecular Function
scaffold1.t50	GO:0009128	purine nucleoside monophosphate catabolic process	Biological Process	scaffold1.t75	GO:0001882	nucleoside binding	Molecular Function
scaffold1.t50	GO:0006807	nitrogen compound metabolic process	Biological Process	scaffold1.t75	GO:0043168	anion binding	Molecular Function
scaffold1.t50	GO:0044237	cellular metabolic process	Biological Process	scaffold1.t75	GO:0043167	ion binding	Molecular Function
scaffold1.t50	GO:0009161	ribonucleoside monophosphate metabolic process	Biological Process	scaffold1.t75	GO:0032549	ribonucleoside binding	Molecular Function
scaffold1.t50	GO:0009123	nucleoside monophosphate metabolic process	Biological Process	scaffold1.t75	GO:0017076	purine nucleotide binding	Molecular Function
scaffold1.t50	GO:0006195	purine nucleotide catabolic process	Biological Process	scaffold1.t75	GO:0005524	ATP binding	Molecular Function
scaffold1.t50	GO:0009126	purine nucleoside monophosphate metabolic process	Biological Process	scaffold1.t75	GO:1901265	nucleoside phosphate binding	Molecular Function
scaffold1.t50	GO:0009259	ribonucleotide metabolic process	Biological Process	scaffold1.t75	GO:0036094	small molecule binding	Molecular Function
scaffold1.t50	GO:1901360	organic cyclic compound metabolic process	Biological Process	scaffold1.t75	GO:0030554	adenyl nucleotide binding	Molecular Function
scaffold1.t50	GO:0009125	nucleoside monophosphate catabolic process	Biological Process	scaffold1.t75	GO:0032559	adenyl ribonucleotide binding	Molecular Function
scaffold1.t50	GO:0046700	heterocycle catabolic process	Biological Process	scaffold1.t75	GO:0097159	organic cyclic compound binding	Molecular Function
scaffold1.t50	GO:0006139	nucleobase-containing compound metabolic process	Biological Process	scaffold1.t75	GO:0032555	purine ribonucleotide binding	Molecular Function
scaffold1.t50	GO:0044710	single-organism metabolic process	Biological Process	scaffold1.t75	GO:0032550	purine ribonucleoside binding	Molecular Function
scaffold1.t50	GO:0072523	purine-containing compound catabolic process	Biological Process	scaffold1.t75	GO:0032553	ribonucleotide binding	Molecular Function
scaffold1.t50	GO:1901565	organonitrogen compound catabolic process	Biological Process	scaffold1.t82	GO:0008152	metabolic process	Biological Process
scaffold1.t50	GO:0044260	cellular macromolecule metabolic process	Biological Process	scaffold1.t82	GO:0016568	chromatin modification	Biological Process
scaffold1.t50	GO:0046130	purine ribonucleoside catabolic process	Biological Process	scaffold1.t82	GO:0009987	cellular process	Biological Process
scaffold1.t50	GO:0046483	heterocycle metabolic process	Biological Process	scaffold1.t82	GO:0006338	chromatin remodeling	Biological Process
scaffold1.t50	GO:0042278	purine nucleoside metabolic process	Biological Process	scaffold1.t82	GO:0071840	cellular component organization or biogenesis	Biological Process
scaffold1.t50	GO:0006200	ATP catabolic process	Biological Process	scaffold1.t82	GO:0016043	cellular component organization	Biological Process
scaffold1.t50	GO:0071704	organic substance metabolic process	Biological Process	scaffold1.t82	GO:0044699	single-organism process	Biological Process
scaffold1.t50	GO:0009199	ribonucleoside triphosphate metabolic process	Biological Process	scaffold1.t82	GO:0006996	organelle organization	Biological Process
scaffold1.t50	GO:0055086	nucleobase-containing small molecule metabolic process	Biological Process	scaffold1.t82	GO:0006325	chromatin organization	Biological Process
scaffold1.t50	GO:0006152	purine nucleoside catabolic process	Biological Process	scaffold1.t82	GO:0044763	single-organism cellular process	Biological Process
scaffold1.t50	GO:0019637	organophosphate metabolic process	Biological Process	scaffold1.t82	GO:0051276	chromosome organization	Biological Process
scaffold1.t50	GO:0009169	purine ribonucleoside monophosphate catabolic process	Biological Process	scaffold1.t82	GO:0043044	ATP-dependent chromatin remodeling	Biological Process
scaffold1.t50	GO:0009207	purine ribonucleoside triphosphate catabolic process	Biological Process	scaffold1.t82	GO:0046483	heterocycle metabolic process	Biological Process
scaffold1.t50	GO:0009205	purine ribonucleoside triphosphate metabolic process	Biological Process	scaffold1.t82	GO:0034641	cellular nitrogen compound metabolic process	Biological Process
scaffold1.t50	GO:0009987	cellular process	Biological Process	scaffold1.t82	GO:0006807	nitrogen compound metabolic process	Biological Process
scaffold1.t50	GO:0009203	ribonucleoside triphosphate catabolic process	Biological Process	scaffold1.t82	GO:1901360	organic cyclic compound metabolic process	Biological Process
scaffold1.t50	GO:0009158	ribonucleoside monophosphate catabolic process	Biological Process	scaffold1.t82	GO:0006139	nucleobase-containing compound metabolic process	Biological Process
scaffold1.t50	GO:1901361	organic cyclic compound catabolic process	Biological Process	scaffold1.t82	GO:0006725	cellular aromatic compound metabolic process	Biological Process
scaffold1.t50	GO:0046034	ATP metabolic process	Biological Process	scaffold1.t82	GO:0044237	cellular metabolic process	Biological Process
scaffold1.t50	GO:0009154	purine ribonucleotide catabolic process	Biological Process	scaffold1.t82	GO:0071704	organic substance metabolic process	Biological Process
scaffold1.t50	GO:0006725	cellular aromatic compound metabolic process	Biological Process	scaffold1.t82	GO:0044238	primary metabolic process	Biological Process
scaffold1.t50	GO:1901575	organic substance catabolic process	Biological Process	scaffold1.t82	GO:0006200	ATP catabolic process	Biological Process
scaffold1.t50	GO:0009150	purine ribonucleotide metabolic process	Biological Process	scaffold1.t82	GO:0046434	organophosphate catabolic process	Biological Process
scaffold1.t50	GO:0009261	ribonucleotide catabolic process	Biological Process	scaffold1.t82	GO:0009166	nucleotide catabolic process	Biological Process
scaffold1.t50	GO:0019439	aromatic compound catabolic process	Biological Process	scaffold1.t82	GO:0009167	purine ribonucleoside monophosphate metabolic process	Biological Process
scaffold1.t50	GO:0034641	cellular nitrogen compound metabolic process	Biological Process	scaffold1.t82	GO:0009164	nucleoside catabolic process	Biological Process
scaffold1.t50	GO:0009117	nucleotide metabolic process	Biological Process	scaffold1.t82	GO:0009161	ribonucleoside monophosphate metabolic process	Biological Process
scaffold1.t50	GO:0009116	nucleoside metabolic process	Biological Process	scaffold1.t82	GO:0046130	purine ribonucleoside catabolic process	Biological Process
scaffold1.t50	GO:0008152	metabolic process	Biological Process	scaffold1.t82	GO:0009169	purine ribonucleoside monophosphate catabolic process	Biological Process
scaffold1.t50	GO:0034655	nucleobase-containing compound catabolic process	Biological Process	scaffold1.t82	GO:0044710	single-organism metabolic process	Biological Process
scaffold1.t50	GO:0009119	ribonucleoside metabolic process	Biological Process	scaffold1.t82	GO:0009199	ribonucleoside triphosphate metabolic process	Biological Process
scaffold1.t50	GO:0046128	purine ribonucleoside metabolic process	Biological Process	scaffold1.t82	GO:0009207	purine ribonucleoside triphosphate catabolic process	Biological Process
scaffold1.t50	GO:0009056	catabolic process	Biological Process	scaffold1.t82	GO:0009205	purine ribonucleoside triphosphate metabolic process	Biological Process
scaffold1.t50	GO:0044248	cellular catabolic process	Biological Process	scaffold1.t82	GO:0009203	ribonucleoside triphosphate catabolic process	Biological Process
scaffold1.t50	GO:0042454	ribonucleoside catabolic process	Biological Process	scaffold1.t82	GO:0046034	ATP metabolic process	Biological Process
scaffold1.t50	GO:0072521	purine-containing compound metabolic process	Biological Process	scaffold1.t82	GO:0046128	purine ribonucleoside metabolic process	Biological Process
scaffold1.t50	GO:0044238	primary metabolic process	Biological Process	scaffold1.t82	GO:0042454	ribonucleoside catabolic process	Biological Process
scaffold1.t50	GO:1901564	organonitrogen compound metabolic process	Biological Process	scaffold1.t82	GO:1901564	organonitrogen compound metabolic process	Biological Process
scaffold1.t50	GO:0044270	cellular nitrogen compound catabolic process	Biological Process	scaffold1.t82	GO:1901565	organonitrogen compound catabolic process	Biological Process
scaffold1.t50	GO:0090304	nucleic acid metabolic process	Biological Process	scaffold1.t82	GO:0006163	purine nucleotide metabolic process	Biological Process
scaffold1.t50	GO:1901136	carbohydrate derivative catabolic process	Biological Process	scaffold1.t82	GO:0019637	organophosphate metabolic process	Biological Process
scaffold1.t50	GO:1901135	carbohydrate derivative metabolic process	Biological Process	scaffold1.t82	GO:1901135	carbohydrate derivative metabolic process	Biological Process
scaffold1.t50	GO:0009164	nucleoside catabolic process	Biological Process	scaffold1.t82	GO:0044281	small molecule metabolic process	Biological Process
scaffold1.t50	GO:0019693	ribose phosphate metabolic process	Biological Process	scaffold1.t82	GO:0009141	nucleoside triphosphate metabolic process	Biological Process
scaffold1.t50	GO:0043170	macromolecule metabolic process	Biological Process	scaffold1.t82	GO:0009143	nucleoside triphosphate catabolic process	Biological Process
scaffold1.t50	GO:0006163	purine nucleotide metabolic process	Biological Process	scaffold1.t82	GO:0009144	purine nucleoside triphosphate metabolic process	Biological Process
scaffold1.t50	GO:1901657	glycosyl compound metabolic process	Biological Process	scaffold1.t82	GO:0009146	purine nucleoside triphosphate catabolic process	Biological Process
scaffold1.t50	GO:0006796	phosphate-containing compound metabolic process	Biological Process	scaffold1.t82	GO:0006195	purine nucleotide catabolic process	Biological Process
scaffold1.t50	GO:1901292	nucleoside phosphate catabolic process	Biological Process	scaffold1.t82	GO:1901575	organic substance catabolic process	Biological Process
scaffold1.t50	GO:0006793	phosphorus metabolic process	Biological Process	scaffold1.t82	GO:1901361	organic cyclic compound catabolic process	Biological Process
scaffold1.t50	GO:0006259	DNA metabolic process	Biological Process	scaffold1.t82	GO:0009158	ribonucleoside monophosphate catabolic process	Biological Process
scaffold1.t50	GO:0006753	nucleoside phosphate metabolic process	Biological Process	scaffold1.t82	GO:0009154	purine ribonucleotide catabolic process	Biological Process
scaffold1.t50	GO:1901658	glycosyl compound catabolic process	Biological Process	scaffold1.t82	GO:0009150	purine ribonucleotide metabolic process	Biological Process
scaffold1.t50	GO:0044281	small molecule metabolic process	Biological Process	scaffold1.t82	GO:0009261	ribonucleotide catabolic process	Biological Process
scaffold1.t50	GO:0003676	nucleic acid binding	Molecular Function	scaffold1.t82	GO:0019439	aromatic compound catabolic process	Biological Process
scaffold1.t50	GO:0035639	purine ribonucleoside triphosphate binding	Molecular Function	scaffold1.t82	GO:0034655	nucleobase-containing compound catabolic process	Biological Process
scaffold1.t50	GO:0005488	binding	Molecular Function	scaffold1.t82	GO:0046700	heterocycle catabolic process	Biological Process
scaffold1.t50	GO:0016887	ATPase activity	Molecular Function	scaffold1.t82	GO:0044270	cellular nitrogen compound catabolic process	Biological Process
scaffold1.t50	GO:0003677	DNA binding	Molecular Function	scaffold1.t82	GO:1901292	nucleoside phosphate catabolic process	Biological Process
scaffold1.t50	GO:0043167	ion binding	Molecular Function	scaffold1.t82	GO:0009117	nucleotide metabolic process	Biological Process
scaffold1.t50	GO:1901363	heterocyclic compound binding	Molecular Function	scaffold1.t82	GO:0006753	nucleoside phosphate metabolic process	Biological Process
scaffold1.t50	GO:0001883	purine nucleoside binding	Molecular Function	scaffold1.t82	GO:0044248	cellular catabolic process	Biological Process
scaffold1.t50	GO:0001882	nucleoside binding	Molecular Function	scaffold1.t82	GO:0009128	purine nucleoside monophosphate catabolic process	Biological Process
scaffold1.t50	GO:0043168	anion binding	Molecular Function	scaffold1.t82	GO:0009123	nucleoside monophosphate metabolic process	Biological Process
scaffold1.t50	GO:0042623	ATPase activity, coupled	Molecular Function	scaffold1.t82	GO:0009126	purine nucleoside monophosphate metabolic process	Biological Process
scaffold1.t50	GO:0000166	nucleotide binding	Molecular Function	scaffold1.t82	GO:0009259	ribonucleotide metabolic process	Biological Process
scaffold1.t50	GO:1901265	nucleoside phosphate binding	Molecular Function	scaffold1.t82	GO:0009125	nucleoside monophosphate catabolic process	Biological Process
scaffold1.t50	GO:0032549	ribonucleoside binding	Molecular Function	scaffold1.t82	GO:0042278	purine nucleoside metabolic process	Biological Process
scaffold1.t50	GO:0017076	purine nucleotide binding	Molecular Function	scaffold1.t82	GO:0055086	nucleobase-containing small molecule metabolic process	Biological Process
scaffold1.t50	GO:0005524	ATP binding	Molecular Function	scaffold1.t82	GO:1901136	carbohydrate derivative catabolic process	Biological Process
scaffold1.t50	GO:0016787	hydrolase activity	Molecular Function	scaffold1.t82	GO:0072521	purine-containing compound metabolic process	Biological Process
scaffold1.t50	GO:0017111	nucleoside-triphosphatase activity	Molecular Function	scaffold1.t82	GO:0072523	purine-containing compound catabolic process	Biological Process
scaffold1.t50	GO:0036094	small molecule binding	Molecular Function	scaffold1.t82	GO:0006152	purine nucleoside catabolic process	Biological Process
scaffold1.t50	GO:0003824	catalytic activity	Molecular Function	scaffold1.t82	GO:0009116	nucleoside metabolic process	Biological Process
scaffold1.t50	GO:0008094	DNA-dependent ATPase activity	Molecular Function	scaffold1.t82	GO:0009119	ribonucleoside metabolic process	Biological Process
scaffold1.t50	GO:0016818	hydrolase activity, acting on acid anhydrides, in phosphorus-containing anhydrides	Molecular Function	scaffold1.t82	GO:0009056	catabolic process	Biological Process
scaffold1.t50	GO:0030554	adenyl nucleotide binding	Molecular Function	scaffold1.t82	GO:0019693	ribose phosphate metabolic process	Biological Process
scaffold1.t50	GO:0097159	organic cyclic compound binding	Molecular Function	scaffold1.t82	GO:1901657	glycosyl compound metabolic process	Biological Process
scaffold1.t50	GO:0016817	hydrolase activity, acting on acid anhydrides	Molecular Function	scaffold1.t82	GO:0006796	phosphate-containing compound metabolic process	Biological Process
scaffold1.t50	GO:0016462	pyrophosphatase activity	Molecular Function	scaffold1.t82	GO:1901658	glycosyl compound catabolic process	Biological Process
scaffold1.t50	GO:0032559	adenyl ribonucleotide binding	Molecular Function	scaffold1.t82	GO:0006793	phosphorus metabolic process	Biological Process
scaffold1.t50	GO:0032555	purine ribonucleotide binding	Molecular Function	scaffold1.t82	GO:0003676	nucleic acid binding	Molecular Function
scaffold1.t50	GO:0032550	purine ribonucleoside binding	Molecular Function	scaffold1.t82	GO:0016787	hydrolase activity	Molecular Function
scaffold1.t50	GO:0032553	ribonucleotide binding	Molecular Function	scaffold1.t82	GO:0016818	hydrolase activity, acting on acid anhydrides, in phosphorus-containing anhydrides	Molecular Function
scaffold1.t53	GO:0016020	membrane	Cellular Component	scaffold1.t82	GO:0005488	binding	Molecular Function
scaffold1.t54	GO:0008152	metabolic process	Biological Process	scaffold1.t82	GO:0003677	DNA binding	Molecular Function
scaffold1.t54	GO:0003824	catalytic activity	Molecular Function	scaffold1.t82	GO:1901363	heterocyclic compound binding	Molecular Function
scaffold1.t56	GO:0080090	regulation of primary metabolic process	Biological Process	scaffold1.t82	GO:0000166	nucleotide binding	Molecular Function
scaffold1.t56	GO:0019222	regulation of metabolic process	Biological Process	scaffold1.t82	GO:0097159	organic cyclic compound binding	Molecular Function
scaffold1.t56	GO:0019219	regulation of nucleobase-containing compound metabolic process	Biological Process	scaffold1.t82	GO:0017111	nucleoside-triphosphatase activity	Molecular Function
scaffold1.t56	GO:0031323	regulation of cellular metabolic process	Biological Process	scaffold1.t82	GO:0003824	catalytic activity	Molecular Function
scaffold1.t56	GO:2001141	regulation of RNA biosynthetic process	Biological Process	scaffold1.t82	GO:0016817	hydrolase activity, acting on acid anhydrides	Molecular Function
scaffold1.t56	GO:0051252	regulation of RNA metabolic process	Biological Process	scaffold1.t82	GO:0016462	pyrophosphatase activity	Molecular Function
scaffold1.t56	GO:0009889	regulation of biosynthetic process	Biological Process	scaffold1.t82	GO:0035639	purine ribonucleoside triphosphate binding	Molecular Function
scaffold1.t56	GO:0050789	regulation of biological process	Biological Process	scaffold1.t82	GO:0043167	ion binding	Molecular Function
scaffold1.t56	GO:0006355	regulation of transcription, DNA-dependent	Biological Process	scaffold1.t82	GO:0001883	purine nucleoside binding	Molecular Function
scaffold1.t56	GO:0010556	regulation of macromolecule biosynthetic process	Biological Process	scaffold1.t82	GO:0001882	nucleoside binding	Molecular Function
scaffold1.t56	GO:0065007	biological regulation	Biological Process	scaffold1.t82	GO:0043168	anion binding	Molecular Function
scaffold1.t56	GO:0051171	regulation of nitrogen compound metabolic process	Biological Process	scaffold1.t82	GO:1901265	nucleoside phosphate binding	Molecular Function
scaffold1.t56	GO:0031326	regulation of cellular biosynthetic process	Biological Process	scaffold1.t82	GO:0032549	ribonucleoside binding	Molecular Function
scaffold1.t56	GO:0060255	regulation of macromolecule metabolic process	Biological Process	scaffold1.t82	GO:0017076	purine nucleotide binding	Molecular Function
scaffold1.t56	GO:0050794	regulation of cellular process	Biological Process	scaffold1.t82	GO:0005524	ATP binding	Molecular Function
scaffold1.t56	GO:0010468	regulation of gene expression	Biological Process	scaffold1.t82	GO:0004386	helicase activity	Molecular Function
scaffold1.t56	GO:2000112	regulation of cellular macromolecule biosynthetic process	Biological Process	scaffold1.t82	GO:0036094	small molecule binding	Molecular Function
scaffold1.t56	GO:0097159	organic cyclic compound binding	Molecular Function	scaffold1.t82	GO:0030554	adenyl nucleotide binding	Molecular Function
scaffold1.t56	GO:0005488	binding	Molecular Function	scaffold1.t82	GO:0032559	adenyl ribonucleotide binding	Molecular Function
scaffold1.t56	GO:0003676	nucleic acid binding	Molecular Function	scaffold1.t82	GO:0032555	purine ribonucleotide binding	Molecular Function
scaffold1.t56	GO:0003677	DNA binding	Molecular Function	scaffold1.t82	GO:0003682	chromatin binding	Molecular Function
scaffold1.t56	GO:1901363	heterocyclic compound binding	Molecular Function	scaffold1.t82	GO:0032550	purine ribonucleoside binding	Molecular Function
scaffold1.t56	GO:0043565	sequence-specific DNA binding	Molecular Function	scaffold1.t82	GO:0032553	ribonucleotide binding	Molecular Function
scaffold1.t56	GO:0003700	sequence-specific DNA binding transcription factor activity	Molecular Function	scaffold1.t82	GO:0031491	nucleosome binding	Molecular Function
scaffold1.t56	GO:0001071	nucleic acid binding transcription factor activity	Molecular Function	scaffold1.t82	GO:0016887	ATPase activity	Molecular Function
scaffold1.t56	GO:0043231	intracellular membrane-bounded organelle	Cellular Component	scaffold1.t82	GO:0005634	nucleus	Cellular Component
scaffold1.t56	GO:0005634	nucleus	Cellular Component	scaffold1.t82	GO:0043229	intracellular organelle	Cellular Component
scaffold1.t56	GO:0044464	cell part	Cellular Component	scaffold1.t82	GO:0043227	membrane-bounded organelle	Cellular Component
scaffold1.t56	GO:0005623	cell	Cellular Component	scaffold1.t82	GO:0043226	organelle	Cellular Component
scaffold1.t56	GO:0005622	intracellular	Cellular Component	scaffold1.t82	GO:0043231	intracellular membrane-bounded organelle	Cellular Component
scaffold1.t56	GO:0043229	intracellular organelle	Cellular Component	scaffold1.t82	GO:0044464	cell part	Cellular Component
scaffold1.t56	GO:0044424	intracellular part	Cellular Component	scaffold1.t82	GO:0005623	cell	Cellular Component
scaffold1.t56	GO:0043227	membrane-bounded organelle	Cellular Component	scaffold1.t82	GO:0005622	intracellular	Cellular Component
scaffold1.t56	GO:0043226	organelle	Cellular Component	scaffold1.t82	GO:0044424	intracellular part	Cellular Component
scaffold1.t57	GO:0055085	transmembrane transport	Biological Process	scaffold1.t83	GO:0008152	metabolic process	Biological Process
scaffold1.t57	GO:0009987	cellular process	Biological Process	scaffold1.t83	GO:0044238	primary metabolic process	Biological Process
scaffold1.t57	GO:0006810	transport	Biological Process	scaffold1.t83	GO:0044260	cellular macromolecule metabolic process	Biological Process
scaffold1.t57	GO:0044699	single-organism process	Biological Process	scaffold1.t83	GO:0044267	cellular protein metabolic process	Biological Process
scaffold1.t57	GO:0051179	localization	Biological Process	scaffold1.t83	GO:0019538	protein metabolic process	Biological Process
scaffold1.t57	GO:0044763	single-organism cellular process	Biological Process	scaffold1.t83	GO:0009987	cellular process	Biological Process
scaffold1.t57	GO:0051234	establishment of localization	Biological Process	scaffold1.t83	GO:0006464	cellular protein modification process	Biological Process
scaffold1.t57	GO:0044765	single-organism transport	Biological Process	scaffold1.t83	GO:0043170	macromolecule metabolic process	Biological Process
scaffold1.t57	GO:0006820	anion transport	Biological Process	scaffold1.t83	GO:0071704	organic substance metabolic process	Biological Process
scaffold1.t57	GO:0001407	glycerophosphodiester transport	Biological Process	scaffold1.t83	GO:0043412	macromolecule modification	Biological Process
scaffold1.t57	GO:1901264	carbohydrate derivative transport	Biological Process	scaffold1.t83	GO:0036211	protein modification process	Biological Process
scaffold1.t57	GO:0071702	organic substance transport	Biological Process	scaffold1.t83	GO:0044237	cellular metabolic process	Biological Process
scaffold1.t57	GO:0006811	ion transport	Biological Process	scaffold1.t83	GO:0016874	ligase activity	Molecular Function
scaffold1.t57	GO:0015711	organic anion transport	Biological Process	scaffold1.t83	GO:0003824	catalytic activity	Molecular Function
scaffold1.t57	GO:0015748	organophosphate ester transport	Biological Process	scaffold1.t83	GO:0018271	biotin-protein ligase activity	Molecular Function
scaffold1.t57	GO:0034220	ion transmembrane transport	Biological Process	scaffold1.t83	GO:0016879	ligase activity, forming carbon-nitrogen bonds	Molecular Function
scaffold1.t57	GO:0005215	transporter activity	Molecular Function	scaffold1.t83	GO:0004077	biotin-[acetyl-CoA-carboxylase] ligase activity	Molecular Function
scaffold1.t57	GO:0022857	transmembrane transporter activity	Molecular Function	scaffold1.t87	GO:0044710	single-organism metabolic process	Biological Process
scaffold1.t57	GO:0022891	substrate-specific transmembrane transporter activity	Molecular Function	scaffold1.t87	GO:0055114	oxidation-reduction process	Biological Process
scaffold1.t57	GO:0022892	substrate-specific transporter activity	Molecular Function	scaffold1.t87	GO:0008152	metabolic process	Biological Process
scaffold1.t57	GO:0008514	organic anion transmembrane transporter activity	Molecular Function	scaffold1.t87	GO:0043169	cation binding	Molecular Function
scaffold1.t57	GO:0008509	anion transmembrane transporter activity	Molecular Function	scaffold1.t87	GO:0046872	metal ion binding	Molecular Function
scaffold1.t57	GO:0001406	glycerophosphodiester transmembrane transporter activity	Molecular Function	scaffold1.t87	GO:0046914	transition metal ion binding	Molecular Function
scaffold1.t57	GO:0015075	ion transmembrane transporter activity	Molecular Function	scaffold1.t87	GO:0020037	heme binding	Molecular Function
scaffold1.t57	GO:0015605	organophosphate ester transmembrane transporter activity	Molecular Function	scaffold1.t87	GO:0046906	tetrapyrrole binding	Molecular Function
scaffold1.t57	GO:0016020	membrane	Cellular Component	scaffold1.t87	GO:0097159	organic cyclic compound binding	Molecular Function
scaffold1.t57	GO:0016021	integral to membrane	Cellular Component	scaffold1.t87	GO:0016705	oxidoreductase activity, acting on paired donors, with incorporation or reduction of molecular oxygen	Molecular Function
scaffold1.t57	GO:0044425	membrane part	Cellular Component	scaffold1.t87	GO:0043167	ion binding	Molecular Function
scaffold1.t57	GO:0031224	intrinsic to membrane	Cellular Component	scaffold1.t87	GO:0003824	catalytic activity	Molecular Function
scaffold1.t57	GO:0044464	cell part	Cellular Component	scaffold1.t87	GO:0005488	binding	Molecular Function
scaffold1.t57	GO:0005623	cell	Cellular Component	scaffold1.t87	GO:0005506	iron ion binding	Molecular Function
scaffold1.t57	GO:0071944	cell periphery	Cellular Component	scaffold1.t87	GO:0009055	electron carrier activity	Molecular Function
scaffold1.t57	GO:0005886	plasma membrane	Cellular Component	scaffold1.t87	GO:1901363	heterocyclic compound binding	Molecular Function
scaffold1.t59	GO:0032259	methylation	Biological Process	scaffold1.t87	GO:0016491	oxidoreductase activity	Molecular Function
scaffold1.t59	GO:0009451	RNA modification	Biological Process	scaffold1.t87	GO:0004497	monooxygenase activity	Molecular Function
scaffold1.t59	GO:0090304	nucleic acid metabolic process	Biological Process	scaffold1.t89	GO:0090305	nucleic acid phosphodiester bond hydrolysis	Biological Process
scaffold1.t59	GO:0034641	cellular nitrogen compound metabolic process	Biological Process	scaffold1.t89	GO:0090304	nucleic acid metabolic process	Biological Process
scaffold1.t59	GO:0006807	nitrogen compound metabolic process	Biological Process	scaffold1.t89	GO:0034641	cellular nitrogen compound metabolic process	Biological Process
scaffold1.t59	GO:0006139	nucleobase-containing compound metabolic process	Biological Process	scaffold1.t89	GO:0006807	nitrogen compound metabolic process	Biological Process
scaffold1.t59	GO:0044260	cellular macromolecule metabolic process	Biological Process	scaffold1.t89	GO:0044699	single-organism process	Biological Process
scaffold1.t59	GO:1901360	organic cyclic compound metabolic process	Biological Process	scaffold1.t89	GO:0006139	nucleobase-containing compound metabolic process	Biological Process
scaffold1.t59	GO:0071704	organic substance metabolic process	Biological Process	scaffold1.t89	GO:0051716	cellular response to stimulus	Biological Process
scaffold1.t59	GO:0009987	cellular process	Biological Process	scaffold1.t89	GO:0044260	cellular macromolecule metabolic process	Biological Process
scaffold1.t59	GO:0006725	cellular aromatic compound metabolic process	Biological Process	scaffold1.t89	GO:0071704	organic substance metabolic process	Biological Process
scaffold1.t59	GO:0043412	macromolecule modification	Biological Process	scaffold1.t89	GO:1901360	organic cyclic compound metabolic process	Biological Process
scaffold1.t59	GO:0043414	macromolecule methylation	Biological Process	scaffold1.t89	GO:0006281	DNA repair	Biological Process
scaffold1.t59	GO:0008152	metabolic process	Biological Process	scaffold1.t89	GO:0009987	cellular process	Biological Process
scaffold1.t59	GO:0001510	RNA methylation	Biological Process	scaffold1.t89	GO:0006725	cellular aromatic compound metabolic process	Biological Process
scaffold1.t59	GO:0046483	heterocycle metabolic process	Biological Process	scaffold1.t89	GO:0006974	response to DNA damage stimulus	Biological Process
scaffold1.t59	GO:0016070	RNA metabolic process	Biological Process	scaffold1.t89	GO:0006950	response to stress	Biological Process
scaffold1.t59	GO:0044238	primary metabolic process	Biological Process	scaffold1.t89	GO:0044763	single-organism cellular process	Biological Process
scaffold1.t59	GO:0044237	cellular metabolic process	Biological Process	scaffold1.t89	GO:0008152	metabolic process	Biological Process
scaffold1.t59	GO:0043170	macromolecule metabolic process	Biological Process	scaffold1.t89	GO:0046483	heterocycle metabolic process	Biological Process
scaffold1.t59	GO:0042254	ribosome biogenesis	Biological Process	scaffold1.t89	GO:0044238	primary metabolic process	Biological Process
scaffold1.t59	GO:0034660	ncRNA metabolic process	Biological Process	scaffold1.t89	GO:0050896	response to stimulus	Biological Process
scaffold1.t59	GO:0071840	cellular component organization or biogenesis	Biological Process	scaffold1.t89	GO:0044237	cellular metabolic process	Biological Process
scaffold1.t59	GO:0010467	gene expression	Biological Process	scaffold1.t89	GO:0043170	macromolecule metabolic process	Biological Process
scaffold1.t59	GO:0006364	rRNA processing	Biological Process	scaffold1.t89	GO:0033554	cellular response to stress	Biological Process
scaffold1.t59	GO:0022613	ribonucleoprotein complex biogenesis	Biological Process	scaffold1.t89	GO:0006259	DNA metabolic process	Biological Process
scaffold1.t59	GO:0034470	ncRNA processing	Biological Process	scaffold1.t89	GO:0004518	nuclease activity	Molecular Function
scaffold1.t59	GO:0016072	rRNA metabolic process	Biological Process	scaffold1.t89	GO:0016787	hydrolase activity	Molecular Function
scaffold1.t59	GO:0044085	cellular component biogenesis	Biological Process	scaffold1.t89	GO:0016788	hydrolase activity, acting on ester bonds	Molecular Function
scaffold1.t59	GO:0006396	RNA processing	Biological Process	scaffold1.t89	GO:0003824	catalytic activity	Molecular Function
scaffold1.t59	GO:0016740	transferase activity	Molecular Function	scaffold1.t89	GO:0097159	organic cyclic compound binding	Molecular Function
scaffold1.t59	GO:0003824	catalytic activity	Molecular Function	scaffold1.t89	GO:0005488	binding	Molecular Function
scaffold1.t59	GO:0016741	transferase activity, transferring one-carbon groups	Molecular Function	scaffold1.t89	GO:0003676	nucleic acid binding	Molecular Function
scaffold1.t59	GO:0008168	methyltransferase activity	Molecular Function	scaffold1.t89	GO:0003677	DNA binding	Molecular Function
scaffold1.t59	GO:0005634	nucleus	Cellular Component	scaffold1.t89	GO:1901363	heterocyclic compound binding	Molecular Function
scaffold1.t59	GO:0043229	intracellular organelle	Cellular Component	scaffold1.t89	GO:0004519	endonuclease activity	Molecular Function
scaffold1.t59	GO:0043226	organelle	Cellular Component	scaffold1.t89	GO:0004527	exonuclease activity	Molecular Function
scaffold1.t59	GO:0044464	cell part	Cellular Component	scaffold1.t90	GO:0006310	DNA recombination	Biological Process
scaffold1.t59	GO:0005623	cell	Cellular Component	scaffold1.t90	GO:0006139	nucleobase-containing compound metabolic process	Biological Process
scaffold1.t59	GO:0005622	intracellular	Cellular Component	scaffold1.t90	GO:0044260	cellular macromolecule metabolic process	Biological Process
scaffold1.t59	GO:0044424	intracellular part	Cellular Component	scaffold1.t90	GO:0044238	primary metabolic process	Biological Process
scaffold1.t59	GO:0043227	membrane-bounded organelle	Cellular Component	scaffold1.t90	GO:0009987	cellular process	Biological Process
scaffold1.t59	GO:0043231	intracellular membrane-bounded organelle	Cellular Component	scaffold1.t90	GO:0006725	cellular aromatic compound metabolic process	Biological Process
scaffold1.t59	GO:0043228	non-membrane-bounded organelle	Cellular Component	scaffold1.t90	GO:0044237	cellular metabolic process	Biological Process
scaffold1.t59	GO:0043232	intracellular non-membrane-bounded organelle	Cellular Component	scaffold1.t90	GO:0043170	macromolecule metabolic process	Biological Process
scaffold1.t59	GO:0044446	intracellular organelle part	Cellular Component	scaffold1.t90	GO:0090304	nucleic acid metabolic process	Biological Process
scaffold1.t59	GO:0044422	organelle part	Cellular Component	scaffold1.t90	GO:0015074	DNA integration	Biological Process
scaffold1.t59	GO:0031974	membrane-enclosed lumen	Cellular Component	scaffold1.t90	GO:0034641	cellular nitrogen compound metabolic process	Biological Process
scaffold1.t59	GO:0031981	nuclear lumen	Cellular Component	scaffold1.t90	GO:0006807	nitrogen compound metabolic process	Biological Process
scaffold1.t59	GO:0005730	nucleolus	Cellular Component	scaffold1.t90	GO:0008152	metabolic process	Biological Process
scaffold1.t59	GO:0043233	organelle lumen	Cellular Component	scaffold1.t90	GO:0006259	DNA metabolic process	Biological Process
scaffold1.t59	GO:0070013	intracellular organelle lumen	Cellular Component	scaffold1.t90	GO:0071704	organic substance metabolic process	Biological Process
scaffold1.t59	GO:0044428	nuclear part	Cellular Component	scaffold1.t90	GO:1901360	organic cyclic compound metabolic process	Biological Process
scaffold1.t62	GO:0009987	cellular process	Biological Process	scaffold1.t90	GO:0046483	heterocycle metabolic process	Biological Process
scaffold1.t62	GO:0008152	metabolic process	Biological Process	scaffold1.t90	GO:0097159	organic cyclic compound binding	Molecular Function
scaffold1.t62	GO:0090304	nucleic acid metabolic process	Biological Process	scaffold1.t90	GO:1901363	heterocyclic compound binding	Molecular Function
scaffold1.t62	GO:0034641	cellular nitrogen compound metabolic process	Biological Process	scaffold1.t90	GO:0005488	binding	Molecular Function
scaffold1.t62	GO:0006807	nitrogen compound metabolic process	Biological Process	scaffold1.t90	GO:0003676	nucleic acid binding	Molecular Function
scaffold1.t62	GO:1901360	organic cyclic compound metabolic process	Biological Process	scaffold1.t90	GO:0003677	DNA binding	Molecular Function
scaffold1.t62	GO:0006139	nucleobase-containing compound metabolic process	Biological Process	scaffold1.t92	GO:0030036	actin cytoskeleton organization	Biological Process
scaffold1.t62	GO:0044260	cellular macromolecule metabolic process	Biological Process	scaffold1.t92	GO:0071840	cellular component organization or biogenesis	Biological Process
scaffold1.t62	GO:0071704	organic substance metabolic process	Biological Process	scaffold1.t92	GO:0016043	cellular component organization	Biological Process
scaffold1.t62	GO:0010467	gene expression	Biological Process	scaffold1.t92	GO:0044699	single-organism process	Biological Process
scaffold1.t62	GO:0006725	cellular aromatic compound metabolic process	Biological Process	scaffold1.t92	GO:0030029	actin filament-based process	Biological Process
scaffold1.t62	GO:0046483	heterocycle metabolic process	Biological Process	scaffold1.t92	GO:0009987	cellular process	Biological Process
scaffold1.t62	GO:0016070	RNA metabolic process	Biological Process	scaffold1.t92	GO:0044763	single-organism cellular process	Biological Process
scaffold1.t62	GO:0044238	primary metabolic process	Biological Process	scaffold1.t92	GO:0007010	cytoskeleton organization	Biological Process
scaffold1.t62	GO:0044237	cellular metabolic process	Biological Process	scaffold1.t92	GO:0006996	organelle organization	Biological Process
scaffold1.t62	GO:0043170	macromolecule metabolic process	Biological Process	scaffold1.t92	GO:0022607	cellular component assembly	Biological Process
scaffold1.t62	GO:0006396	RNA processing	Biological Process	scaffold1.t92	GO:0043933	macromolecular complex subunit organization	Biological Process
scaffold1.t62	GO:0044464	cell part	Cellular Component	scaffold1.t92	GO:0000147	actin cortical patch assembly	Biological Process
scaffold1.t62	GO:0005623	cell	Cellular Component	scaffold1.t92	GO:0071822	protein complex subunit organization	Biological Process
scaffold1.t62	GO:0005622	intracellular	Cellular Component	scaffold1.t92	GO:0007015	actin filament organization	Biological Process
scaffold1.t63	GO:0016311	dephosphorylation	Biological Process	scaffold1.t92	GO:0030866	cortical actin cytoskeleton organization	Biological Process
scaffold1.t63	GO:0009987	cellular process	Biological Process	scaffold1.t92	GO:0030865	cortical cytoskeleton organization	Biological Process
scaffold1.t63	GO:0044237	cellular metabolic process	Biological Process	scaffold1.t92	GO:0044085	cellular component biogenesis	Biological Process
scaffold1.t63	GO:0006796	phosphate-containing compound metabolic process	Biological Process	scaffold1.t92	GO:0005488	binding	Molecular Function
scaffold1.t63	GO:0008152	metabolic process	Biological Process	scaffold1.t92	GO:0044464	cell part	Cellular Component
scaffold1.t63	GO:0006793	phosphorus metabolic process	Biological Process	scaffold1.t92	GO:0005623	cell	Cellular Component
scaffold1.t63	GO:0016787	hydrolase activity	Molecular Function	scaffold1.t96	GO:0008152	metabolic process	Biological Process
scaffold1.t63	GO:0016791	phosphatase activity	Molecular Function	scaffold1.t96	GO:0071704	organic substance metabolic process	Biological Process
scaffold1.t63	GO:0016788	hydrolase activity, acting on ester bonds	Molecular Function	scaffold1.t96	GO:0009987	cellular process	Biological Process
scaffold1.t63	GO:0042578	phosphoric ester hydrolase activity	Molecular Function	scaffold1.t96	GO:0044238	primary metabolic process	Biological Process
scaffold1.t63	GO:0003824	catalytic activity	Molecular Function	scaffold1.t96	GO:0043170	macromolecule metabolic process	Biological Process
scaffold1.t63	GO:0003993	acid phosphatase activity	Molecular Function	scaffold1.t96	GO:0090304	nucleic acid metabolic process	Biological Process
scaffold1.t64	GO:0008152	metabolic process	Biological Process	scaffold1.t96	GO:0034641	cellular nitrogen compound metabolic process	Biological Process
scaffold1.t64	GO:1901575	organic substance catabolic process	Biological Process	scaffold1.t96	GO:0006807	nitrogen compound metabolic process	Biological Process
scaffold1.t64	GO:0071704	organic substance metabolic process	Biological Process	scaffold1.t96	GO:1901360	organic cyclic compound metabolic process	Biological Process
scaffold1.t64	GO:0009056	catabolic process	Biological Process	scaffold1.t96	GO:0006139	nucleobase-containing compound metabolic process	Biological Process
scaffold1.t64	GO:0044238	primary metabolic process	Biological Process	scaffold1.t96	GO:0006725	cellular aromatic compound metabolic process	Biological Process
scaffold1.t64	GO:0019538	protein metabolic process	Biological Process	scaffold1.t96	GO:0046483	heterocycle metabolic process	Biological Process
scaffold1.t64	GO:0043170	macromolecule metabolic process	Biological Process	scaffold1.t96	GO:0044237	cellular metabolic process	Biological Process
scaffold1.t64	GO:0006508	proteolysis	Biological Process	scaffold1.t96	GO:0044260	cellular macromolecule metabolic process	Biological Process
scaffold1.t64	GO:0030163	protein catabolic process	Biological Process	scaffold1.t96	GO:0006259	DNA metabolic process	Biological Process
scaffold1.t64	GO:0009057	macromolecule catabolic process	Biological Process	scaffold1.t96	GO:0044249	cellular biosynthetic process	Biological Process
scaffold1.t64	GO:0009987	cellular process	Biological Process	scaffold1.t96	GO:0034645	cellular macromolecule biosynthetic process	Biological Process
scaffold1.t64	GO:0044699	single-organism process	Biological Process	scaffold1.t96	GO:0006260	DNA replication	Biological Process
scaffold1.t64	GO:0044763	single-organism cellular process	Biological Process	scaffold1.t96	GO:1901576	organic substance biosynthetic process	Biological Process
scaffold1.t64	GO:0016787	hydrolase activity	Molecular Function	scaffold1.t96	GO:0009058	biosynthetic process	Biological Process
scaffold1.t64	GO:0003824	catalytic activity	Molecular Function	scaffold1.t96	GO:0009059	macromolecule biosynthetic process	Biological Process
scaffold1.t64	GO:0008233	peptidase activity	Molecular Function	scaffold1.t96	GO:0006278	RNA-dependent DNA replication	Biological Process
scaffold1.t64	GO:0008237	metallopeptidase activity	Molecular Function	scaffold1.t96	GO:0015074	DNA integration	Biological Process
scaffold1.t64	GO:0017111	nucleoside-triphosphatase activity	Molecular Function	scaffold1.t96	GO:0006508	proteolysis	Biological Process
scaffold1.t64	GO:0016818	hydrolase activity, acting on acid anhydrides, in phosphorus-containing anhydrides	Molecular Function	scaffold1.t96	GO:0019538	protein metabolic process	Biological Process
scaffold1.t64	GO:0016817	hydrolase activity, acting on acid anhydrides	Molecular Function	scaffold1.t96	GO:0003676	nucleic acid binding	Molecular Function
scaffold1.t64	GO:0016462	pyrophosphatase activity	Molecular Function	scaffold1.t96	GO:1901363	heterocyclic compound binding	Molecular Function
scaffold1.t64	GO:0005488	binding	Molecular Function	scaffold1.t96	GO:0097159	organic cyclic compound binding	Molecular Function
scaffold1.t64	GO:0000166	nucleotide binding	Molecular Function	scaffold1.t96	GO:0005488	binding	Molecular Function
scaffold1.t64	GO:0070011	peptidase activity, acting on L-amino acid peptides	Molecular Function	scaffold1.t96	GO:0003824	catalytic activity	Molecular Function
scaffold1.t64	GO:0043167	ion binding	Molecular Function	scaffold1.t96	GO:0016740	transferase activity	Molecular Function
scaffold1.t64	GO:0035639	purine ribonucleoside triphosphate binding	Molecular Function	scaffold1.t96	GO:0016779	nucleotidyltransferase activity	Molecular Function
scaffold1.t64	GO:1901363	heterocyclic compound binding	Molecular Function	scaffold1.t96	GO:0034061	DNA polymerase activity	Molecular Function
scaffold1.t64	GO:0001882	nucleoside binding	Molecular Function	scaffold1.t96	GO:0003964	RNA-directed DNA polymerase activity	Molecular Function
scaffold1.t64	GO:0043168	anion binding	Molecular Function	scaffold1.t96	GO:0016772	transferase activity, transferring phosphorus-containing groups	Molecular Function
scaffold1.t64	GO:0001883	purine nucleoside binding	Molecular Function	scaffold1.t96	GO:0003723	RNA binding	Molecular Function
scaffold1.t64	GO:0032549	ribonucleoside binding	Molecular Function	scaffold1.t96	GO:0046872	metal ion binding	Molecular Function
scaffold1.t64	GO:0017076	purine nucleotide binding	Molecular Function	scaffold1.t96	GO:0008270	zinc ion binding	Molecular Function
scaffold1.t64	GO:0005524	ATP binding	Molecular Function	scaffold1.t96	GO:0043169	cation binding	Molecular Function
scaffold1.t64	GO:1901265	nucleoside phosphate binding	Molecular Function	scaffold1.t96	GO:0046914	transition metal ion binding	Molecular Function
scaffold1.t64	GO:0036094	small molecule binding	Molecular Function	scaffold1.t96	GO:0043167	ion binding	Molecular Function
scaffold1.t64	GO:0030554	adenyl nucleotide binding	Molecular Function	scaffold1.t96	GO:0008233	peptidase activity	Molecular Function
scaffold1.t64	GO:0097159	organic cyclic compound binding	Molecular Function	scaffold1.t96	GO:0016787	hydrolase activity	Molecular Function
scaffold1.t64	GO:0032559	adenyl ribonucleotide binding	Molecular Function	scaffold1.t96	GO:0004175	endopeptidase activity	Molecular Function
scaffold1.t64	GO:0032555	purine ribonucleotide binding	Molecular Function	scaffold1.t96	GO:0070001	aspartic-type peptidase activity	Molecular Function
scaffold1.t64	GO:0032550	purine ribonucleoside binding	Molecular Function	scaffold1.t96	GO:0070011	peptidase activity, acting on L-amino acid peptides	Molecular Function
scaffold1.t64	GO:0032553	ribonucleotide binding	Molecular Function	scaffold1.t96	GO:0004190	aspartic-type endopeptidase activity	Molecular Function
scaffold1.t64	GO:0004175	endopeptidase activity	Molecular Function	scaffold1.t96	GO:0043231	intracellular membrane-bounded organelle	Cellular Component
scaffold1.t64	GO:0004222	metalloendopeptidase activity	Molecular Function	scaffold1.t96	GO:0005634	nucleus	Cellular Component
scaffold1.t64	GO:0046872	metal ion binding	Molecular Function	scaffold1.t96	GO:0044464	cell part	Cellular Component
scaffold1.t64	GO:0043169	cation binding	Molecular Function	scaffold1.t96	GO:0005623	cell	Cellular Component
scaffold1.t64	GO:0046914	transition metal ion binding	Molecular Function	scaffold1.t96	GO:0005622	intracellular	Cellular Component
scaffold1.t64	GO:0008270	zinc ion binding	Molecular Function	scaffold1.t96	GO:0043229	intracellular organelle	Cellular Component
scaffold1.t64	GO:0016020	membrane	Cellular Component	scaffold1.t96	GO:0044424	intracellular part	Cellular Component
scaffold1.t64	GO:0031224	intrinsic to membrane	Cellular Component	scaffold1.t96	GO:0043227	membrane-bounded organelle	Cellular Component
scaffold1.t64	GO:0016021	integral to membrane	Cellular Component	scaffold1.t96	GO:0043226	organelle	Cellular Component
scaffold1.t64	GO:0044425	membrane part	Cellular Component	scaffold1.t99	GO:0044267	cellular protein metabolic process	Biological Process
scaffold1.t65	GO:0006810	transport	Biological Process	scaffold1.t99	GO:0009987	cellular process	Biological Process
scaffold1.t65	GO:0009987	cellular process	Biological Process	scaffold1.t99	GO:0006457	protein folding	Biological Process
scaffold1.t65	GO:0055085	transmembrane transport	Biological Process	scaffold1.t99	GO:0044260	cellular macromolecule metabolic process	Biological Process
scaffold1.t65	GO:0044765	single-organism transport	Biological Process	scaffold1.t99	GO:0071704	organic substance metabolic process	Biological Process
scaffold1.t65	GO:0044763	single-organism cellular process	Biological Process	scaffold1.t99	GO:0008152	metabolic process	Biological Process
scaffold1.t65	GO:0051234	establishment of localization	Biological Process	scaffold1.t99	GO:0044238	primary metabolic process	Biological Process
scaffold1.t65	GO:0051179	localization	Biological Process	scaffold1.t99	GO:0019538	protein metabolic process	Biological Process
scaffold1.t65	GO:0044699	single-organism process	Biological Process	scaffold1.t99	GO:0044237	cellular metabolic process	Biological Process
scaffold1.t65	GO:0044425	membrane part	Cellular Component	scaffold1.t99	GO:0043170	macromolecule metabolic process	Biological Process
scaffold1.t65	GO:0016021	integral to membrane	Cellular Component	scaffold1.t99	GO:0005488	binding	Molecular Function
scaffold1.t65	GO:0016020	membrane	Cellular Component	scaffold1.t99	GO:0000166	nucleotide binding	Molecular Function
scaffold1.t65	GO:0031224	intrinsic to membrane	Cellular Component	scaffold1.t99	GO:0043168	anion binding	Molecular Function
scaffold1.t66	GO:0006807	nitrogen compound metabolic process	Biological Process	scaffold1.t99	GO:0030554	adenyl nucleotide binding	Molecular Function
scaffold1.t66	GO:0008152	metabolic process	Biological Process	scaffold1.t99	GO:0035639	purine ribonucleoside triphosphate binding	Molecular Function
scaffold1.t66	GO:0043169	cation binding	Molecular Function	scaffold1.t99	GO:0097159	organic cyclic compound binding	Molecular Function
scaffold1.t66	GO:0016151	nickel cation binding	Molecular Function	scaffold1.t99	GO:1901363	heterocyclic compound binding	Molecular Function
scaffold1.t66	GO:0046914	transition metal ion binding	Molecular Function	scaffold1.t99	GO:1901265	nucleoside phosphate binding	Molecular Function
scaffold1.t66	GO:0043167	ion binding	Molecular Function	scaffold1.t99	GO:0036094	small molecule binding	Molecular Function
scaffold1.t66	GO:0005488	binding	Molecular Function	scaffold1.t99	GO:0032553	ribonucleotide binding	Molecular Function
scaffold1.t66	GO:0046872	metal ion binding	Molecular Function	scaffold1.t99	GO:0032559	adenyl ribonucleotide binding	Molecular Function
scaffold1.t67	GO:0042254	ribosome biogenesis	Biological Process	scaffold1.t99	GO:0001883	purine nucleoside binding	Molecular Function
scaffold1.t67	GO:0071840	cellular component organization or biogenesis	Biological Process	scaffold1.t99	GO:0032549	ribonucleoside binding	Molecular Function
scaffold1.t67	GO:0022613	ribonucleoprotein complex biogenesis	Biological Process	scaffold1.t99	GO:0032555	purine ribonucleotide binding	Molecular Function
scaffold1.t67	GO:0044085	cellular component biogenesis	Biological Process	scaffold1.t99	GO:0017076	purine nucleotide binding	Molecular Function
scaffold1.t67	GO:0009987	cellular process	Biological Process	scaffold1.t99	GO:0043167	ion binding	Molecular Function
scaffold1.t67	GO:0022607	cellular component assembly	Biological Process	scaffold1.t99	GO:0032550	purine ribonucleoside binding	Molecular Function
scaffold1.t67	GO:0043933	macromolecular complex subunit organization	Biological Process	scaffold1.t99	GO:0005524	ATP binding	Molecular Function
scaffold1.t67	GO:0034622	cellular macromolecular complex assembly	Biological Process	scaffold1.t99	GO:0001882	nucleoside binding	Molecular Function
scaffold1.t67	GO:0071826	ribonucleoprotein complex subunit organization	Biological Process	scaffold1.t99	GO:0005737	cytoplasm	Cellular Component
scaffold1.t67	GO:0042255	ribosome assembly	Biological Process	scaffold1.t99	GO:0044464	cell part	Cellular Component
scaffold1.t67	GO:0016043	cellular component organization	Biological Process	scaffold1.t99	GO:0005623	cell	Cellular Component
scaffold1.t67	GO:0065003	macromolecular complex assembly	Biological Process	scaffold1.t99	GO:0005622	intracellular	Cellular Component
scaffold1.t67	GO:0022618	ribonucleoprotein complex assembly	Biological Process	scaffold1.t99	GO:0044424	intracellular part	Cellular Component
scaffold1.t67	GO:0044763	single-organism cellular process	Biological Process	scaffold1.t99	GO:0005832	chaperonin-containing T-complex	Cellular Component
scaffold1.t67	GO:0070925	organelle assembly	Biological Process	scaffold1.t99	GO:0043234	protein complex	Cellular Component
scaffold1.t67	GO:0006996	organelle organization	Biological Process	scaffold1.t99	GO:0032991	macromolecular complex	Cellular Component
scaffold1.t67	GO:0044699	single-organism process	Biological Process	scaffold1.t99	GO:0005829	cytosol	Cellular Component
scaffold1.t67	GO:0042273	ribosomal large subunit biogenesis	Biological Process	scaffold1.t99	GO:0044444	cytoplasmic part	Cellular Component
scaffold1.t67	GO:0097159	organic cyclic compound binding	Molecular Function	scaffold1.t99	GO:0044445	cytosolic part	Cellular Component
scaffold1.t67	GO:1901363	heterocyclic compound binding	Molecular Function	scaffold1.t102	GO:0006468	protein phosphorylation	Biological Process
scaffold1.t67	GO:0003723	RNA binding	Molecular Function	scaffold1.t102	GO:0009987	cellular process	Biological Process
scaffold1.t67	GO:0003676	nucleic acid binding	Molecular Function	scaffold1.t102	GO:0016310	phosphorylation	Biological Process
scaffold1.t67	GO:0005488	binding	Molecular Function	scaffold1.t102	GO:0019538	protein metabolic process	Biological Process
scaffold1.t67	GO:0005634	nucleus	Cellular Component	scaffold1.t102	GO:0044267	cellular protein metabolic process	Biological Process
scaffold1.t67	GO:0043229	intracellular organelle	Cellular Component	scaffold1.t102	GO:0044260	cellular macromolecule metabolic process	Biological Process
scaffold1.t67	GO:0043227	membrane-bounded organelle	Cellular Component	scaffold1.t102	GO:0043412	macromolecule modification	Biological Process
scaffold1.t67	GO:0043226	organelle	Cellular Component	scaffold1.t102	GO:0036211	protein modification process	Biological Process
scaffold1.t67	GO:0043231	intracellular membrane-bounded organelle	Cellular Component	scaffold1.t102	GO:0008152	metabolic process	Biological Process
scaffold1.t67	GO:0044464	cell part	Cellular Component	scaffold1.t102	GO:0043170	macromolecule metabolic process	Biological Process
scaffold1.t67	GO:0005623	cell	Cellular Component	scaffold1.t102	GO:0071704	organic substance metabolic process	Biological Process
scaffold1.t67	GO:0005622	intracellular	Cellular Component	scaffold1.t102	GO:0006464	cellular protein modification process	Biological Process
scaffold1.t67	GO:0044424	intracellular part	Cellular Component	scaffold1.t102	GO:0044238	primary metabolic process	Biological Process
scaffold1.t67	GO:0030687	preribosome, large subunit precursor	Cellular Component	scaffold1.t102	GO:0044237	cellular metabolic process	Biological Process
scaffold1.t67	GO:0030684	preribosome	Cellular Component	scaffold1.t102	GO:0006796	phosphate-containing compound metabolic process	Biological Process
scaffold1.t67	GO:0030529	ribonucleoprotein complex	Cellular Component	scaffold1.t102	GO:0006793	phosphorus metabolic process	Biological Process
scaffold1.t67	GO:0032991	macromolecular complex	Cellular Component	scaffold1.t102	GO:0004672	protein kinase activity	Molecular Function
scaffold1.t70	GO:0042254	ribosome biogenesis	Biological Process	scaffold1.t102	GO:0016740	transferase activity	Molecular Function
scaffold1.t70	GO:0071840	cellular component organization or biogenesis	Biological Process	scaffold1.t102	GO:0016301	kinase activity	Molecular Function
scaffold1.t70	GO:0022613	ribonucleoprotein complex biogenesis	Biological Process	scaffold1.t102	GO:0016772	transferase activity, transferring phosphorus-containing groups	Molecular Function
scaffold1.t70	GO:0044085	cellular component biogenesis	Biological Process	scaffold1.t102	GO:0003824	catalytic activity	Molecular Function
scaffold1.t70	GO:0090304	nucleic acid metabolic process	Biological Process	scaffold1.t102	GO:0016773	phosphotransferase activity, alcohol group as acceptor	Molecular Function
scaffold1.t70	GO:0034641	cellular nitrogen compound metabolic process	Biological Process	scaffold1.t102	GO:0000166	nucleotide binding	Molecular Function
scaffold1.t70	GO:0006807	nitrogen compound metabolic process	Biological Process	scaffold1.t102	GO:0004674	protein serine/threonine kinase activity	Molecular Function
scaffold1.t70	GO:0034660	ncRNA metabolic process	Biological Process	scaffold1.t102	GO:0035639	purine ribonucleoside triphosphate binding	Molecular Function
scaffold1.t70	GO:0006139	nucleobase-containing compound metabolic process	Biological Process	scaffold1.t102	GO:0005488	binding	Molecular Function
scaffold1.t70	GO:0044260	cellular macromolecule metabolic process	Biological Process	scaffold1.t102	GO:1901363	heterocyclic compound binding	Molecular Function
scaffold1.t70	GO:1901360	organic cyclic compound metabolic process	Biological Process	scaffold1.t102	GO:0001883	purine nucleoside binding	Molecular Function
scaffold1.t70	GO:0071704	organic substance metabolic process	Biological Process	scaffold1.t102	GO:0001882	nucleoside binding	Molecular Function
scaffold1.t70	GO:0010467	gene expression	Biological Process	scaffold1.t102	GO:0043168	anion binding	Molecular Function
scaffold1.t70	GO:0006364	rRNA processing	Biological Process	scaffold1.t102	GO:0043167	ion binding	Molecular Function
scaffold1.t70	GO:0034470	ncRNA processing	Biological Process	scaffold1.t102	GO:1901265	nucleoside phosphate binding	Molecular Function
scaffold1.t70	GO:0009987	cellular process	Biological Process	scaffold1.t102	GO:0032549	ribonucleoside binding	Molecular Function
scaffold1.t70	GO:0006725	cellular aromatic compound metabolic process	Biological Process	scaffold1.t102	GO:0017076	purine nucleotide binding	Molecular Function
scaffold1.t70	GO:0008152	metabolic process	Biological Process	scaffold1.t102	GO:0005524	ATP binding	Molecular Function
scaffold1.t70	GO:0046483	heterocycle metabolic process	Biological Process	scaffold1.t102	GO:0036094	small molecule binding	Molecular Function
scaffold1.t70	GO:0016070	RNA metabolic process	Biological Process	scaffold1.t102	GO:0030554	adenyl nucleotide binding	Molecular Function
scaffold1.t70	GO:0044238	primary metabolic process	Biological Process	scaffold1.t102	GO:0032559	adenyl ribonucleotide binding	Molecular Function
scaffold1.t70	GO:0016072	rRNA metabolic process	Biological Process	scaffold1.t102	GO:0097159	organic cyclic compound binding	Molecular Function
scaffold1.t70	GO:0044237	cellular metabolic process	Biological Process	scaffold1.t102	GO:0032555	purine ribonucleotide binding	Molecular Function
scaffold1.t70	GO:0043170	macromolecule metabolic process	Biological Process	scaffold1.t102	GO:0032550	purine ribonucleoside binding	Molecular Function
scaffold1.t70	GO:0006396	RNA processing	Biological Process	scaffold1.t102	GO:0032553	ribonucleotide binding	Molecular Function
scaffold1.t70	GO:0005634	nucleus	Cellular Component	scaffold1.t105	GO:0044699	single-organism process	Biological Process
scaffold1.t70	GO:0044464	cell part	Cellular Component	scaffold1.t105	GO:0050789	regulation of biological process	Biological Process
scaffold1.t70	GO:0005623	cell	Cellular Component	scaffold1.t105	GO:0065007	biological regulation	Biological Process
scaffold1.t70	GO:0005622	intracellular	Cellular Component	scaffold1.t105	GO:0009987	cellular process	Biological Process
scaffold1.t70	GO:0044424	intracellular part	Cellular Component	scaffold1.t105	GO:0050794	regulation of cellular process	Biological Process
scaffold1.t70	GO:0031974	membrane-enclosed lumen	Cellular Component	scaffold1.t105	GO:0044763	single-organism cellular process	Biological Process
scaffold1.t70	GO:0043229	intracellular organelle	Cellular Component	scaffold1.t105	GO:0051716	cellular response to stimulus	Biological Process
scaffold1.t70	GO:0043228	non-membrane-bounded organelle	Cellular Component	scaffold1.t105	GO:0007154	cell communication	Biological Process
scaffold1.t70	GO:0043227	membrane-bounded organelle	Cellular Component	scaffold1.t105	GO:0050896	response to stimulus	Biological Process
scaffold1.t70	GO:0043226	organelle	Cellular Component	scaffold1.t105	GO:0023052	signaling	Biological Process
scaffold1.t70	GO:0031981	nuclear lumen	Cellular Component	scaffold1.t105	GO:0007165	signal transduction	Biological Process
scaffold1.t70	GO:0005730	nucleolus	Cellular Component	scaffold1.t105	GO:0035556	intracellular signal transduction	Biological Process
scaffold1.t70	GO:0043231	intracellular membrane-bounded organelle	Cellular Component	scaffold1.t105	GO:0031929	TOR signaling cascade	Biological Process
scaffold1.t70	GO:0043232	intracellular non-membrane-bounded organelle	Cellular Component	scaffold1.t105	GO:0044700	single organism signaling	Biological Process
scaffold1.t70	GO:0043233	organelle lumen	Cellular Component	scaffold1.t105	GO:0044464	cell part	Cellular Component
scaffold1.t70	GO:0044446	intracellular organelle part	Cellular Component	scaffold1.t105	GO:0005623	cell	Cellular Component
scaffold1.t70	GO:0070013	intracellular organelle lumen	Cellular Component	scaffold1.t105	GO:0005622	intracellular	Cellular Component
scaffold1.t70	GO:0044428	nuclear part	Cellular Component	scaffold1.t105	GO:0044424	intracellular part	Cellular Component
scaffold1.t70	GO:0044422	organelle part	Cellular Component	scaffold1.t105	GO:0031931	TORC1 complex	Cellular Component
scaffold1.t70	GO:0030687	preribosome, large subunit precursor	Cellular Component	scaffold1.t105	GO:0043234	protein complex	Cellular Component
scaffold1.t70	GO:0030684	preribosome	Cellular Component	scaffold1.t105	GO:0032991	macromolecular complex	Cellular Component
scaffold1.t70	GO:0030529	ribonucleoprotein complex	Cellular Component	scaffold1.t106	GO:0005488	binding	Molecular Function
scaffold1.t70	GO:0032991	macromolecular complex	Cellular Component	scaffold1.t108	GO:0006200	ATP catabolic process	Biological Process
scaffold1.t71	GO:0009987	cellular process	Biological Process	scaffold1.t108	GO:0046434	organophosphate catabolic process	Biological Process
scaffold1.t71	GO:0044699	single-organism process	Biological Process	scaffold1.t108	GO:0009141	nucleoside triphosphate metabolic process	Biological Process
scaffold1.t71	GO:0044763	single-organism cellular process	Biological Process	scaffold1.t108	GO:0009143	nucleoside triphosphate catabolic process	Biological Process
scaffold1.t71	GO:0006810	transport	Biological Process	scaffold1.t108	GO:0009144	purine nucleoside triphosphate metabolic process	Biological Process
scaffold1.t71	GO:0051649	establishment of localization in cell	Biological Process	scaffold1.t108	GO:0009146	purine nucleoside triphosphate catabolic process	Biological Process
scaffold1.t71	GO:0051234	establishment of localization	Biological Process	scaffold1.t108	GO:0009166	nucleotide catabolic process	Biological Process
scaffold1.t71	GO:0051179	localization	Biological Process	scaffold1.t108	GO:0009167	purine ribonucleoside monophosphate metabolic process	Biological Process
scaffold1.t71	GO:0051641	cellular localization	Biological Process	scaffold1.t108	GO:0009128	purine nucleoside monophosphate catabolic process	Biological Process
scaffold1.t71	GO:0016192	vesicle-mediated transport	Biological Process	scaffold1.t108	GO:0006807	nitrogen compound metabolic process	Biological Process
scaffold1.t71	GO:0046907	intracellular transport	Biological Process	scaffold1.t108	GO:0044237	cellular metabolic process	Biological Process
scaffold1.t71	GO:0015031	protein transport	Biological Process	scaffold1.t108	GO:0009161	ribonucleoside monophosphate metabolic process	Biological Process
scaffold1.t71	GO:0008104	protein localization	Biological Process	scaffold1.t108	GO:0009123	nucleoside monophosphate metabolic process	Biological Process
scaffold1.t71	GO:0070727	cellular macromolecule localization	Biological Process	scaffold1.t108	GO:0006195	purine nucleotide catabolic process	Biological Process
scaffold1.t71	GO:0006886	intracellular protein transport	Biological Process	scaffold1.t108	GO:0009126	purine nucleoside monophosphate metabolic process	Biological Process
scaffold1.t71	GO:0071702	organic substance transport	Biological Process	scaffold1.t108	GO:0009259	ribonucleotide metabolic process	Biological Process
scaffold1.t71	GO:0033036	macromolecule localization	Biological Process	scaffold1.t108	GO:1901360	organic cyclic compound metabolic process	Biological Process
scaffold1.t71	GO:0034613	cellular protein localization	Biological Process	scaffold1.t108	GO:0009125	nucleoside monophosphate catabolic process	Biological Process
scaffold1.t71	GO:0045184	establishment of protein localization	Biological Process	scaffold1.t108	GO:0046700	heterocycle catabolic process	Biological Process
scaffold1.t71	GO:0005488	binding	Molecular Function	scaffold1.t108	GO:0006139	nucleobase-containing compound metabolic process	Biological Process
scaffold1.t71	GO:0046872	metal ion binding	Molecular Function	scaffold1.t108	GO:0044710	single-organism metabolic process	Biological Process
scaffold1.t71	GO:0043169	cation binding	Molecular Function	scaffold1.t108	GO:0072523	purine-containing compound catabolic process	Biological Process
scaffold1.t71	GO:0046914	transition metal ion binding	Molecular Function	scaffold1.t108	GO:1901565	organonitrogen compound catabolic process	Biological Process
scaffold1.t71	GO:0043167	ion binding	Molecular Function	scaffold1.t108	GO:0046130	purine ribonucleoside catabolic process	Biological Process
scaffold1.t71	GO:0008270	zinc ion binding	Molecular Function	scaffold1.t108	GO:0046483	heterocycle metabolic process	Biological Process
scaffold1.t73	GO:0044710	single-organism metabolic process	Biological Process	scaffold1.t108	GO:0042278	purine nucleoside metabolic process	Biological Process
scaffold1.t73	GO:0055114	oxidation-reduction process	Biological Process	scaffold1.t108	GO:0071704	organic substance metabolic process	Biological Process
scaffold1.t73	GO:0008152	metabolic process	Biological Process	scaffold1.t108	GO:0009199	ribonucleoside triphosphate metabolic process	Biological Process
scaffold1.t73	GO:0043169	cation binding	Molecular Function	scaffold1.t108	GO:0055086	nucleobase-containing small molecule metabolic process	Biological Process
scaffold1.t73	GO:0046872	metal ion binding	Molecular Function	scaffold1.t108	GO:0006152	purine nucleoside catabolic process	Biological Process
scaffold1.t73	GO:0046914	transition metal ion binding	Molecular Function	scaffold1.t108	GO:0009169	purine ribonucleoside monophosphate catabolic process	Biological Process
scaffold1.t73	GO:0020037	heme binding	Molecular Function	scaffold1.t108	GO:0009207	purine ribonucleoside triphosphate catabolic process	Biological Process
scaffold1.t73	GO:0046906	tetrapyrrole binding	Molecular Function	scaffold1.t108	GO:0009205	purine ribonucleoside triphosphate metabolic process	Biological Process
scaffold1.t73	GO:0097159	organic cyclic compound binding	Molecular Function	scaffold1.t108	GO:0009987	cellular process	Biological Process
scaffold1.t73	GO:0016705	oxidoreductase activity, acting on paired donors, with incorporation or reduction of molecular oxygen	Molecular Function	scaffold1.t108	GO:0009203	ribonucleoside triphosphate catabolic process	Biological Process
scaffold1.t73	GO:0043167	ion binding	Molecular Function	scaffold1.t108	GO:0009158	ribonucleoside monophosphate catabolic process	Biological Process
scaffold1.t73	GO:0003824	catalytic activity	Molecular Function	scaffold1.t108	GO:1901361	organic cyclic compound catabolic process	Biological Process
scaffold1.t73	GO:0005488	binding	Molecular Function	scaffold1.t108	GO:0046034	ATP metabolic process	Biological Process
scaffold1.t73	GO:0005506	iron ion binding	Molecular Function	scaffold1.t108	GO:0009154	purine ribonucleotide catabolic process	Biological Process
scaffold1.t73	GO:0009055	electron carrier activity	Molecular Function	scaffold1.t108	GO:0006725	cellular aromatic compound metabolic process	Biological Process
scaffold1.t73	GO:1901363	heterocyclic compound binding	Molecular Function	scaffold1.t108	GO:1901575	organic substance catabolic process	Biological Process
scaffold1.t73	GO:0016491	oxidoreductase activity	Molecular Function	scaffold1.t108	GO:0009150	purine ribonucleotide metabolic process	Biological Process
scaffold1.t73	GO:0004497	monooxygenase activity	Molecular Function	scaffold1.t108	GO:0009261	ribonucleotide catabolic process	Biological Process
scaffold1.t75	GO:0008152	metabolic process	Biological Process	scaffold1.t108	GO:0019637	organophosphate metabolic process	Biological Process
scaffold1.t75	GO:0009987	cellular process	Biological Process	scaffold1.t108	GO:0034641	cellular nitrogen compound metabolic process	Biological Process
scaffold1.t75	GO:0044237	cellular metabolic process	Biological Process	scaffold1.t108	GO:0009117	nucleotide metabolic process	Biological Process
scaffold1.t75	GO:0016311	dephosphorylation	Biological Process	scaffold1.t108	GO:0009116	nucleoside metabolic process	Biological Process
scaffold1.t75	GO:0006796	phosphate-containing compound metabolic process	Biological Process	scaffold1.t108	GO:0008152	metabolic process	Biological Process
scaffold1.t75	GO:0006793	phosphorus metabolic process	Biological Process	scaffold1.t108	GO:0034655	nucleobase-containing compound catabolic process	Biological Process
scaffold1.t75	GO:0006470	protein dephosphorylation	Biological Process	scaffold1.t108	GO:0009119	ribonucleoside metabolic process	Biological Process
scaffold1.t75	GO:0044267	cellular protein metabolic process	Biological Process	scaffold1.t108	GO:0046128	purine ribonucleoside metabolic process	Biological Process
scaffold1.t75	GO:0044260	cellular macromolecule metabolic process	Biological Process	scaffold1.t108	GO:0009056	catabolic process	Biological Process
scaffold1.t75	GO:0071704	organic substance metabolic process	Biological Process	scaffold1.t108	GO:0044248	cellular catabolic process	Biological Process
scaffold1.t75	GO:0006464	cellular protein modification process	Biological Process	scaffold1.t108	GO:0042454	ribonucleoside catabolic process	Biological Process
scaffold1.t75	GO:0043412	macromolecule modification	Biological Process	scaffold1.t108	GO:0072521	purine-containing compound metabolic process	Biological Process
scaffold1.t75	GO:0036211	protein modification process	Biological Process	scaffold1.t108	GO:0044238	primary metabolic process	Biological Process
scaffold1.t75	GO:0044238	primary metabolic process	Biological Process	scaffold1.t108	GO:1901564	organonitrogen compound metabolic process	Biological Process
scaffold1.t75	GO:0019538	protein metabolic process	Biological Process	scaffold1.t108	GO:0044270	cellular nitrogen compound catabolic process	Biological Process
scaffold1.t75	GO:0043170	macromolecule metabolic process	Biological Process	scaffold1.t108	GO:1901136	carbohydrate derivative catabolic process	Biological Process
scaffold1.t75	GO:0003824	catalytic activity	Molecular Function	scaffold1.t108	GO:1901135	carbohydrate derivative metabolic process	Biological Process
scaffold1.t75	GO:0016787	hydrolase activity	Molecular Function	scaffold1.t108	GO:0009164	nucleoside catabolic process	Biological Process
scaffold1.t75	GO:0016791	phosphatase activity	Molecular Function	scaffold1.t108	GO:0019693	ribose phosphate metabolic process	Biological Process
scaffold1.t75	GO:0016788	hydrolase activity, acting on ester bonds	Molecular Function	scaffold1.t108	GO:0006163	purine nucleotide metabolic process	Biological Process
scaffold1.t75	GO:0042578	phosphoric ester hydrolase activity	Molecular Function	scaffold1.t108	GO:1901657	glycosyl compound metabolic process	Biological Process
scaffold1.t75	GO:0004721	phosphoprotein phosphatase activity	Molecular Function	scaffold1.t108	GO:0006796	phosphate-containing compound metabolic process	Biological Process
scaffold1.t75	GO:0004722	protein serine/threonine phosphatase activity	Molecular Function	scaffold1.t108	GO:1901292	nucleoside phosphate catabolic process	Biological Process
scaffold1.t75	GO:0043169	cation binding	Molecular Function	scaffold1.t108	GO:0006793	phosphorus metabolic process	Biological Process
scaffold1.t75	GO:0043167	ion binding	Molecular Function	scaffold1.t108	GO:0019439	aromatic compound catabolic process	Biological Process
scaffold1.t75	GO:0046872	metal ion binding	Molecular Function	scaffold1.t108	GO:0006753	nucleoside phosphate metabolic process	Biological Process
scaffold1.t75	GO:0005488	binding	Molecular Function	scaffold1.t108	GO:1901658	glycosyl compound catabolic process	Biological Process
scaffold1.t76	GO:0044238	primary metabolic process	Biological Process	scaffold1.t108	GO:0044281	small molecule metabolic process	Biological Process
scaffold1.t76	GO:0044710	single-organism metabolic process	Biological Process	scaffold1.t108	GO:0035639	purine ribonucleoside triphosphate binding	Molecular Function
scaffold1.t76	GO:0009987	cellular process	Biological Process	scaffold1.t108	GO:0005488	binding	Molecular Function
scaffold1.t76	GO:1901564	organonitrogen compound metabolic process	Biological Process	scaffold1.t108	GO:0016887	ATPase activity	Molecular Function
scaffold1.t76	GO:0006575	cellular modified amino acid metabolic process	Biological Process	scaffold1.t108	GO:0000166	nucleotide binding	Molecular Function
scaffold1.t76	GO:0006082	organic acid metabolic process	Biological Process	scaffold1.t108	GO:1901363	heterocyclic compound binding	Molecular Function
scaffold1.t76	GO:0044237	cellular metabolic process	Biological Process	scaffold1.t108	GO:0001883	purine nucleoside binding	Molecular Function
scaffold1.t76	GO:0006520	cellular amino acid metabolic process	Biological Process	scaffold1.t108	GO:0001882	nucleoside binding	Molecular Function
scaffold1.t76	GO:0019752	carboxylic acid metabolic process	Biological Process	scaffold1.t108	GO:0043168	anion binding	Molecular Function
scaffold1.t76	GO:0008152	metabolic process	Biological Process	scaffold1.t108	GO:0043167	ion binding	Molecular Function
scaffold1.t76	GO:0071704	organic substance metabolic process	Biological Process	scaffold1.t108	GO:1901265	nucleoside phosphate binding	Molecular Function
scaffold1.t76	GO:0034641	cellular nitrogen compound metabolic process	Biological Process	scaffold1.t108	GO:0032549	ribonucleoside binding	Molecular Function
scaffold1.t76	GO:0006807	nitrogen compound metabolic process	Biological Process	scaffold1.t108	GO:0017076	purine nucleotide binding	Molecular Function
scaffold1.t76	GO:0006790	sulfur compound metabolic process	Biological Process	scaffold1.t108	GO:0005524	ATP binding	Molecular Function
scaffold1.t76	GO:0043603	cellular amide metabolic process	Biological Process	scaffold1.t108	GO:0016787	hydrolase activity	Molecular Function
scaffold1.t76	GO:0006749	glutathione metabolic process	Biological Process	scaffold1.t108	GO:0017111	nucleoside-triphosphatase activity	Molecular Function
scaffold1.t76	GO:0043436	oxoacid metabolic process	Biological Process	scaffold1.t108	GO:0036094	small molecule binding	Molecular Function
scaffold1.t76	GO:0006518	peptide metabolic process	Biological Process	scaffold1.t108	GO:0003824	catalytic activity	Molecular Function
scaffold1.t76	GO:0044281	small molecule metabolic process	Biological Process	scaffold1.t108	GO:0016818	hydrolase activity, acting on acid anhydrides, in phosphorus-containing anhydrides	Molecular Function
scaffold1.t76	GO:0003824	catalytic activity	Molecular Function	scaffold1.t108	GO:0030554	adenyl nucleotide binding	Molecular Function
scaffold1.t76	GO:0016740	transferase activity	Molecular Function	scaffold1.t108	GO:0097159	organic cyclic compound binding	Molecular Function
scaffold1.t76	GO:0003840	gamma-glutamyltransferase activity	Molecular Function	scaffold1.t108	GO:0016817	hydrolase activity, acting on acid anhydrides	Molecular Function
scaffold1.t76	GO:0016746	transferase activity, transferring acyl groups	Molecular Function	scaffold1.t108	GO:0016462	pyrophosphatase activity	Molecular Function
scaffold1.t76	GO:0016755	transferase activity, transferring amino-acyl groups	Molecular Function	scaffold1.t108	GO:0032559	adenyl ribonucleotide binding	Molecular Function
scaffold1.t77	GO:0032774	RNA biosynthetic process	Biological Process	scaffold1.t108	GO:0032555	purine ribonucleotide binding	Molecular Function
scaffold1.t77	GO:0090304	nucleic acid metabolic process	Biological Process	scaffold1.t108	GO:0032550	purine ribonucleoside binding	Molecular Function
scaffold1.t77	GO:0044249	cellular biosynthetic process	Biological Process	scaffold1.t108	GO:0032553	ribonucleotide binding	Molecular Function
scaffold1.t77	GO:0034641	cellular nitrogen compound metabolic process	Biological Process	scaffold1.t109	GO:0016310	phosphorylation	Biological Process
scaffold1.t77	GO:0006807	nitrogen compound metabolic process	Biological Process	scaffold1.t109	GO:0009987	cellular process	Biological Process
scaffold1.t77	GO:0034645	cellular macromolecule biosynthetic process	Biological Process	scaffold1.t109	GO:0006796	phosphate-containing compound metabolic process	Biological Process
scaffold1.t77	GO:1901362	organic cyclic compound biosynthetic process	Biological Process	scaffold1.t109	GO:0044237	cellular metabolic process	Biological Process
scaffold1.t77	GO:1901360	organic cyclic compound metabolic process	Biological Process	scaffold1.t109	GO:0008152	metabolic process	Biological Process
scaffold1.t77	GO:0006139	nucleobase-containing compound metabolic process	Biological Process	scaffold1.t109	GO:0006793	phosphorus metabolic process	Biological Process
scaffold1.t77	GO:0044260	cellular macromolecule metabolic process	Biological Process	scaffold1.t109	GO:0044238	primary metabolic process	Biological Process
scaffold1.t77	GO:0071704	organic substance metabolic process	Biological Process	scaffold1.t109	GO:0006468	protein phosphorylation	Biological Process
scaffold1.t77	GO:0010467	gene expression	Biological Process	scaffold1.t109	GO:0044260	cellular macromolecule metabolic process	Biological Process
scaffold1.t77	GO:0018130	heterocycle biosynthetic process	Biological Process	scaffold1.t109	GO:0044267	cellular protein metabolic process	Biological Process
scaffold1.t77	GO:1901576	organic substance biosynthetic process	Biological Process	scaffold1.t109	GO:0019538	protein metabolic process	Biological Process
scaffold1.t77	GO:0006725	cellular aromatic compound metabolic process	Biological Process	scaffold1.t109	GO:0043412	macromolecule modification	Biological Process
scaffold1.t77	GO:0009987	cellular process	Biological Process	scaffold1.t109	GO:0006464	cellular protein modification process	Biological Process
scaffold1.t77	GO:0009058	biosynthetic process	Biological Process	scaffold1.t109	GO:0043170	macromolecule metabolic process	Biological Process
scaffold1.t77	GO:0009059	macromolecule biosynthetic process	Biological Process	scaffold1.t109	GO:0071704	organic substance metabolic process	Biological Process
scaffold1.t77	GO:0008152	metabolic process	Biological Process	scaffold1.t109	GO:0036211	protein modification process	Biological Process
scaffold1.t77	GO:0034654	nucleobase-containing compound biosynthetic process	Biological Process	scaffold1.t109	GO:0016740	transferase activity	Molecular Function
scaffold1.t77	GO:0046483	heterocycle metabolic process	Biological Process	scaffold1.t109	GO:0016301	kinase activity	Molecular Function
scaffold1.t77	GO:0016070	RNA metabolic process	Biological Process	scaffold1.t109	GO:0003824	catalytic activity	Molecular Function
scaffold1.t77	GO:0044238	primary metabolic process	Biological Process	scaffold1.t109	GO:0016772	transferase activity, transferring phosphorus-containing groups	Molecular Function
scaffold1.t77	GO:0044271	cellular nitrogen compound biosynthetic process	Biological Process	scaffold1.t109	GO:0004713	protein tyrosine kinase activity	Molecular Function
scaffold1.t77	GO:0044237	cellular metabolic process	Biological Process	scaffold1.t109	GO:0004672	protein kinase activity	Molecular Function
scaffold1.t77	GO:0043170	macromolecule metabolic process	Biological Process	scaffold1.t109	GO:0016773	phosphotransferase activity, alcohol group as acceptor	Molecular Function
scaffold1.t77	GO:0006351	transcription, DNA-dependent	Biological Process	scaffold1.t109	GO:0035639	purine ribonucleoside triphosphate binding	Molecular Function
scaffold1.t77	GO:0019438	aromatic compound biosynthetic process	Biological Process	scaffold1.t109	GO:0005488	binding	Molecular Function
scaffold1.t77	GO:0006357	regulation of transcription from RNA polymerase II promoter	Biological Process	scaffold1.t109	GO:0000166	nucleotide binding	Molecular Function
scaffold1.t77	GO:0006366	transcription from RNA polymerase II promoter	Biological Process	scaffold1.t109	GO:1901363	heterocyclic compound binding	Molecular Function
scaffold1.t77	GO:0019222	regulation of metabolic process	Biological Process	scaffold1.t109	GO:0001883	purine nucleoside binding	Molecular Function
scaffold1.t77	GO:0031326	regulation of cellular biosynthetic process	Biological Process	scaffold1.t109	GO:0001882	nucleoside binding	Molecular Function
scaffold1.t77	GO:0031323	regulation of cellular metabolic process	Biological Process	scaffold1.t109	GO:0043168	anion binding	Molecular Function
[truncated: 249,066+ more rows]
