# Supplementary material for: Integrative Genomic and Transcriptomic Analysis of White-Rot Fungi Ganoderma tsugae Growing on Both Coniferous and Broad-Leaved Trees
Source: J Fungi (Basel). 2026 Jan 1;12(1):35. doi: 10.3390/jof12010035 (PMC12842666; doi:10.3390/jof12010035)
Supplement: Supplementary file 1 [file jof-12-00035-s001.zip › Supplementary materials/Table S4.xlsx]

## Sheet: Sheet1
Table S4. Annotation of two strains on KEGG database.
Ganoderma tsugae Wu 2022					Ganoderma tsugae Cui 14110
orf name	Class D	Class C	Class B	Class A	orf name	Class D	Class C	Class B	Class A
scaffold1.t2	K14404 CPSF4, YTH1; cleavage and polyadenylation specificity factor subunit 4	03015 mRNA surveillance pathway	Translation	Genetic Information Processing	scaffold1.t8	K10956 SEC61A; protein transport protein SEC61 subunit alpha	04141 Protein processing in endoplasmic reticulum	Folding, sorting and degradation	Genetic Information Processing
scaffold1.t2	K14404 CPSF4, YTH1; cleavage and polyadenylation specificity factor subunit 4	05164 Influenza A	Infectious disease: viral	Human Diseases	scaffold1.t8	K10956 SEC61A; protein transport protein SEC61 subunit alpha	03060 Protein export	Folding, sorting and degradation	Genetic Information Processing
scaffold1.t2	K14404 CPSF4, YTH1; cleavage and polyadenylation specificity factor subunit 4	03021 Transcription machinery	Protein families: genetic information processing	Brite Hierarchies	scaffold1.t8	K10956 SEC61A; protein transport protein SEC61 subunit alpha	04145 Phagosome	Transport and catabolism	Cellular Processes
scaffold1.t2	K14404 CPSF4, YTH1; cleavage and polyadenylation specificity factor subunit 4	03019 Messenger RNA biogenesis	Protein families: genetic information processing	Brite Hierarchies	scaffold1.t8	K10956 SEC61A; protein transport protein SEC61 subunit alpha	05110 Vibrio cholerae infection	Infectious disease: bacterial	Human Diseases
scaffold1.t5	K18738 HEK; heterogeneous nuclear rnp K-like protein	03019 Messenger RNA biogenesis	Protein families: genetic information processing	Brite Hierarchies	scaffold1.t8	K10956 SEC61A; protein transport protein SEC61 subunit alpha	02044 Secretion system	Protein families: signaling and cellular processes	Brite Hierarchies
scaffold1.t6	K02872 RP-L13Ae, RPL13A; large subunit ribosomal protein L13Ae	03010 Ribosome	Translation	Genetic Information Processing	scaffold1.t9	K08337 ATG7; ubiquitin-like modifier-activating enzyme ATG7	04136 Autophagy - other	Transport and catabolism	Cellular Processes
scaffold1.t6	K02872 RP-L13Ae, RPL13A; large subunit ribosomal protein L13Ae	03011 Ribosome	Protein families: genetic information processing	Brite Hierarchies	scaffold1.t9	K08337 ATG7; ubiquitin-like modifier-activating enzyme ATG7	04138 Autophagy - yeast	Transport and catabolism	Cellular Processes
scaffold1.t7	K01053 E3.1.1.17, gnl, RGN; gluconolactonase	00930 Caprolactam degradation	Xenobiotics biodegradation and metabolism	Metabolism	scaffold1.t9	K08337 ATG7; ubiquitin-like modifier-activating enzyme ATG7	04216 Ferroptosis	Cell growth and death	Cellular Processes
scaffold1.t7	K01053 E3.1.1.17, gnl, RGN; gluconolactonase	00030 Pentose phosphate pathway	Carbohydrate metabolism	Metabolism	scaffold1.t9	K08337 ATG7; ubiquitin-like modifier-activating enzyme ATG7	04140 Autophagy - animal	Transport and catabolism	Cellular Processes
scaffold1.t7	K01053 E3.1.1.17, gnl, RGN; gluconolactonase	00053 Ascorbate and aldarate metabolism	Carbohydrate metabolism	Metabolism	scaffold1.t9	K08337 ATG7; ubiquitin-like modifier-activating enzyme ATG7	03029 Mitochondrial biogenesis	Protein families: genetic information processing	Brite Hierarchies
scaffold1.t7	K01053 E3.1.1.17, gnl, RGN; gluconolactonase	04147 Exosome	Protein families: signaling and cellular processes	Brite Hierarchies	scaffold1.t9	K08337 ATG7; ubiquitin-like modifier-activating enzyme ATG7	04121 Ubiquitin system	Protein families: genetic information processing	Brite Hierarchies
scaffold1.t8	K02879 RP-L17, MRPL17, rplQ; large subunit ribosomal protein L17	03010 Ribosome	Translation	Genetic Information Processing	scaffold1.t9	K08337 ATG7; ubiquitin-like modifier-activating enzyme ATG7	04131 Membrane trafficking	Protein families: genetic information processing	Brite Hierarchies
scaffold1.t8	K02879 RP-L17, MRPL17, rplQ; large subunit ribosomal protein L17	03011 Ribosome	Protein families: genetic information processing	Brite Hierarchies	scaffold1.t11	K00889 PIP5K; 1-phosphatidylinositol-4-phosphate 5-kinase	00562 Inositol phosphate metabolism	Carbohydrate metabolism	Metabolism
scaffold1.t14	K18418 ERI3, PINT1; ERI1 exoribonuclease 3	03036 Chromosome and associated proteins	Protein families: genetic information processing	Brite Hierarchies	scaffold1.t11	K00889 PIP5K; 1-phosphatidylinositol-4-phosphate 5-kinase	04011 MAPK signaling pathway - yeast	Signal transduction	Environmental Information Processing
scaffold1.t16	K19355 MAN; mannan endo-1,4-beta-mannosidase	00051 Fructose and mannose metabolism	Carbohydrate metabolism	Metabolism	scaffold1.t11	K00889 PIP5K; 1-phosphatidylinositol-4-phosphate 5-kinase	04070 Phosphatidylinositol signaling system	Signal transduction	Environmental Information Processing
scaffold1.t17	K14827 IPI1, TEX10; pre-rRNA-processing protein IPI1	03009 Ribosome biogenesis	Protein families: genetic information processing	Brite Hierarchies	scaffold1.t11	K00889 PIP5K; 1-phosphatidylinositol-4-phosphate 5-kinase	04072 Phospholipase D signaling pathway	Signal transduction	Environmental Information Processing
scaffold1.t20	K03247 EIF3H; translation initiation factor 3 subunit H	03013 RNA transport	Translation	Genetic Information Processing	scaffold1.t11	K00889 PIP5K; 1-phosphatidylinositol-4-phosphate 5-kinase	04139 Mitophagy - yeast	Transport and catabolism	Cellular Processes
scaffold1.t20	K03247 EIF3H; translation initiation factor 3 subunit H	05162 Measles	Infectious disease: viral	Human Diseases	scaffold1.t11	K00889 PIP5K; 1-phosphatidylinositol-4-phosphate 5-kinase	04810 Regulation of actin cytoskeleton	Cell motility	Cellular Processes
scaffold1.t20	K03247 EIF3H; translation initiation factor 3 subunit H	04147 Exosome	Protein families: signaling and cellular processes	Brite Hierarchies	scaffold1.t11	K00889 PIP5K; 1-phosphatidylinositol-4-phosphate 5-kinase	04144 Endocytosis	Transport and catabolism	Cellular Processes
scaffold1.t20	K03247 EIF3H; translation initiation factor 3 subunit H	03012 Translation factors	Protein families: genetic information processing	Brite Hierarchies	scaffold1.t11	K00889 PIP5K; 1-phosphatidylinositol-4-phosphate 5-kinase	04666 Fc gamma R-mediated phagocytosis	Immune system	Organismal Systems
scaffold1.t21	K14688 SLC30A1, ZNT1; solute carrier family 30 (zinc transporter), member 1	04978 Mineral absorption	Digestive system	Organismal Systems	scaffold1.t11	K00889 PIP5K; 1-phosphatidylinositol-4-phosphate 5-kinase	05135 Yersinia infection	Infectious disease: bacterial	Human Diseases
scaffold1.t21	K14688 SLC30A1, ZNT1; solute carrier family 30 (zinc transporter), member 1	02000 Transporters	Protein families: signaling and cellular processes	Brite Hierarchies	scaffold1.t11	K00889 PIP5K; 1-phosphatidylinositol-4-phosphate 5-kinase	05231 Choline metabolism in cancer	Cancer: overview	Human Diseases
scaffold1.t22	K15147 MED5, NUT1; mediator of RNA polymerase II transcription subunit 5	03021 Transcription machinery	Protein families: genetic information processing	Brite Hierarchies	scaffold1.t11	K00889 PIP5K; 1-phosphatidylinositol-4-phosphate 5-kinase	04131 Membrane trafficking	Protein families: genetic information processing	Brite Hierarchies
scaffold1.t24	K13343 PEX14; peroxin-14	04146 Peroxisome	Transport and catabolism	Cellular Processes	scaffold1.t12	K04441 P38; p38 MAP kinase	04068 FoxO signaling pathway	Signal transduction	Environmental Information Processing
scaffold1.t24	K13343 PEX14; peroxin-14	04131 Membrane trafficking	Protein families: genetic information processing	Brite Hierarchies	scaffold1.t12	K04441 P38; p38 MAP kinase	04370 VEGF signaling pathway	Signal transduction	Environmental Information Processing
scaffold1.t25	K02358 tuf, TUFM; elongation factor Tu	03029 Mitochondrial biogenesis	Protein families: genetic information processing	Brite Hierarchies	scaffold1.t12	K04441 P38; p38 MAP kinase	04071 Sphingolipid signaling pathway	Signal transduction	Environmental Information Processing
scaffold1.t25	K02358 tuf, TUFM; elongation factor Tu	04147 Exosome	Protein families: signaling and cellular processes	Brite Hierarchies	scaffold1.t12	K04441 P38; p38 MAP kinase	04668 TNF signaling pathway	Signal transduction	Environmental Information Processing
scaffold1.t25	K02358 tuf, TUFM; elongation factor Tu	03012 Translation factors	Protein families: genetic information processing	Brite Hierarchies	scaffold1.t12	K04441 P38; p38 MAP kinase	04015 Rap1 signaling pathway	Signal transduction	Environmental Information Processing
scaffold1.t26	K02437 gcvH, GCSH; glycine cleavage system H protein	00260 Glycine, serine and threonine metabolism	Amino acid metabolism	Metabolism	scaffold1.t12	K04441 P38; p38 MAP kinase	04011 MAPK signaling pathway - yeast	Signal transduction	Environmental Information Processing
scaffold1.t26	K02437 gcvH, GCSH; glycine cleavage system H protein	00630 Glyoxylate and dicarboxylate metabolism	Carbohydrate metabolism	Metabolism	scaffold1.t12	K04441 P38; p38 MAP kinase	04013 MAPK signaling pathway - fly	Signal transduction	Environmental Information Processing
scaffold1.t28	K07179 RIOK2; RIO kinase 2	03008 Ribosome biogenesis in eukaryotes	Translation	Genetic Information Processing	scaffold1.t12	K04441 P38; p38 MAP kinase	04010 MAPK signaling pathway	Signal transduction	Environmental Information Processing
scaffold1.t28	K07179 RIOK2; RIO kinase 2	03009 Ribosome biogenesis	Protein families: genetic information processing	Brite Hierarchies	scaffold1.t12	K04441 P38; p38 MAP kinase	04139 Mitophagy - yeast	Transport and catabolism	Cellular Processes
scaffold1.t28	K07179 RIOK2; RIO kinase 2	01001 Protein kinases	Protein families: metabolism	Brite Hierarchies	scaffold1.t12	K04441 P38; p38 MAP kinase	04550 Signaling pathways regulating pluripotency of stem cells	Cellular community - eukaryotes	Cellular Processes
scaffold1.t29	K12839 SMNDC1, SPF30; survival of motor neuron-related-splicing factor 30	03040 Spliceosome	Transcription	Genetic Information Processing	scaffold1.t12	K04441 P38; p38 MAP kinase	04114 Oocyte meiosis	Cell growth and death	Cellular Processes
scaffold1.t29	K12839 SMNDC1, SPF30; survival of motor neuron-related-splicing factor 30	03041 Spliceosome	Protein families: genetic information processing	Brite Hierarchies	scaffold1.t12	K04441 P38; p38 MAP kinase	04218 Cellular senescence	Cell growth and death	Cellular Processes
scaffold1.t32	K03259 EIF4E; translation initiation factor 4E	03013 RNA transport	Translation	Genetic Information Processing	scaffold1.t12	K04441 P38; p38 MAP kinase	04380 Osteoclast differentiation	Development and regeneration	Organismal Systems
scaffold1.t32	K03259 EIF4E; translation initiation factor 4E	04150 mTOR signaling pathway	Signal transduction	Environmental Information Processing	scaffold1.t12	K04441 P38; p38 MAP kinase	04660 T cell receptor signaling pathway	Immune system	Organismal Systems
scaffold1.t32	K03259 EIF4E; translation initiation factor 4E	04066 HIF-1 signaling pathway	Signal transduction	Environmental Information Processing	scaffold1.t12	K04441 P38; p38 MAP kinase	04917 Prolactin signaling pathway	Endocrine system	Organismal Systems
scaffold1.t32	K03259 EIF4E; translation initiation factor 4E	04151 PI3K-Akt signaling pathway	Signal transduction	Environmental Information Processing	scaffold1.t12	K04441 P38; p38 MAP kinase	04926 Relaxin signaling pathway	Endocrine system	Organismal Systems
scaffold1.t32	K03259 EIF4E; translation initiation factor 4E	04910 Insulin signaling pathway	Endocrine system	Organismal Systems	scaffold1.t12	K04441 P38; p38 MAP kinase	04664 Fc epsilon RI signaling pathway	Immune system	Organismal Systems
scaffold1.t32	K03259 EIF4E; translation initiation factor 4E	04211 Longevity regulating pathway	Aging	Organismal Systems	scaffold1.t12	K04441 P38; p38 MAP kinase	04624 Toll and Imd signaling pathway	Immune system	Organismal Systems
scaffold1.t32	K03259 EIF4E; translation initiation factor 4E	01521 EGFR tyrosine kinase inhibitor resistance	Drug resistance: antineoplastic	Human Diseases	scaffold1.t12	K04441 P38; p38 MAP kinase	04622 RIG-I-like receptor signaling pathway	Immune system	Organismal Systems
scaffold1.t32	K03259 EIF4E; translation initiation factor 4E	03012 Translation factors	Protein families: genetic information processing	Brite Hierarchies	scaffold1.t12	K04441 P38; p38 MAP kinase	04935 Growth hormone synthesis, secretion and action	Endocrine system	Organismal Systems
scaffold1.t32	K03259 EIF4E; translation initiation factor 4E	03019 Messenger RNA biogenesis	Protein families: genetic information processing	Brite Hierarchies	scaffold1.t12	K04441 P38; p38 MAP kinase	04914 Progesterone-mediated oocyte maturation	Endocrine system	Organismal Systems
scaffold1.t34	K15447 TRM44, METTL19; tRNASer (uridine44-2'-O)-methyltransferase	03016 Transfer RNA biogenesis	Protein families: genetic information processing	Brite Hierarchies	scaffold1.t12	K04441 P38; p38 MAP kinase	04912 GnRH signaling pathway	Endocrine system	Organismal Systems
scaffold1.t36	K11375 ELP4; elongator complex protein 4	03036 Chromosome and associated proteins	Protein families: genetic information processing	Brite Hierarchies	scaffold1.t12	K04441 P38; p38 MAP kinase	04723 Retrograde endocannabinoid signaling	Nervous system	Organismal Systems
scaffold1.t36	K11375 ELP4; elongator complex protein 4	03016 Transfer RNA biogenesis	Protein families: genetic information processing	Brite Hierarchies	scaffold1.t12	K04441 P38; p38 MAP kinase	04658 Th1 and Th2 cell differentiation	Immune system	Organismal Systems
scaffold1.t37	K09647 IMP1; mitochondrial inner membrane protease subunit 1	03060 Protein export	Folding, sorting and degradation	Genetic Information Processing	scaffold1.t12	K04441 P38; p38 MAP kinase	04361 Axon regeneration	Development and regeneration	Organismal Systems
scaffold1.t37	K09647 IMP1; mitochondrial inner membrane protease subunit 1	03029 Mitochondrial biogenesis	Protein families: genetic information processing	Brite Hierarchies	scaffold1.t12	K04441 P38; p38 MAP kinase	04657 IL-17 signaling pathway	Immune system	Organismal Systems
scaffold1.t37	K09647 IMP1; mitochondrial inner membrane protease subunit 1	01002 Peptidases and inhibitors	Protein families: metabolism	Brite Hierarchies	scaffold1.t12	K04441 P38; p38 MAP kinase	04261 Adrenergic signaling in cardiomyocytes	Circulatory system	Organismal Systems
scaffold1.t40	K14189 dltE; uncharacterized oxidoreductase	99980 Enzymes with EC numbers	Unclassified: metabolism	Not Included in Pathway or Brite	scaffold1.t12	K04441 P38; p38 MAP kinase	04722 Neurotrophin signaling pathway	Nervous system	Organismal Systems
scaffold1.t42	K00627 DLAT, aceF, pdhC; pyruvate dehydrogenase E2 component (dihydrolipoamide acetyltransferase)	00020 Citrate cycle (TCA cycle)	Carbohydrate metabolism	Metabolism	scaffold1.t12	K04441 P38; p38 MAP kinase	04659 Th17 cell differentiation	Immune system	Organismal Systems
scaffold1.t42	K00627 DLAT, aceF, pdhC; pyruvate dehydrogenase E2 component (dihydrolipoamide acetyltransferase)	00620 Pyruvate metabolism	Carbohydrate metabolism	Metabolism	scaffold1.t12	K04441 P38; p38 MAP kinase	04670 Leukocyte transendothelial migration	Immune system	Organismal Systems
scaffold1.t42	K00627 DLAT, aceF, pdhC; pyruvate dehydrogenase E2 component (dihydrolipoamide acetyltransferase)	00010 Glycolysis / Gluconeogenesis	Carbohydrate metabolism	Metabolism	scaffold1.t12	K04441 P38; p38 MAP kinase	04620 Toll-like receptor signaling pathway	Immune system	Organismal Systems
scaffold1.t43	K16739 NDEL1; nuclear distribution protein NudE-like 1	03036 Chromosome and associated proteins	Protein families: genetic information processing	Brite Hierarchies	scaffold1.t12	K04441 P38; p38 MAP kinase	04625 C-type lectin receptor signaling pathway	Immune system	Organismal Systems
scaffold1.t45	K13118 DGCR14; protein DGCR14	03041 Spliceosome	Protein families: genetic information processing	Brite Hierarchies	scaffold1.t12	K04441 P38; p38 MAP kinase	04750 Inflammatory mediator regulation of TRP channels	Sensory system	Organismal Systems
scaffold1.t50	K10879 XRCC2; DNA-repair protein XRCC2	03440 Homologous recombination	Replication and repair	Genetic Information Processing	scaffold1.t12	K04441 P38; p38 MAP kinase	04728 Dopaminergic synapse	Nervous system	Organismal Systems
scaffold1.t50	K10879 XRCC2; DNA-repair protein XRCC2	03400 DNA repair and recombination proteins	Protein families: genetic information processing	Brite Hierarchies	scaffold1.t12	K04441 P38; p38 MAP kinase	04611 Platelet activation	Immune system	Organismal Systems
scaffold1.t53	K15289 SLC35F5; solute carrier family 35, member F5	02000 Transporters	Protein families: signaling and cellular processes	Brite Hierarchies	scaffold1.t12	K04441 P38; p38 MAP kinase	04621 NOD-like receptor signaling pathway	Immune system	Organismal Systems
scaffold1.t59	K14857 SPB1, FTSJ3; AdoMet-dependent rRNA methyltransferase SPB1	03009 Ribosome biogenesis	Protein families: genetic information processing	Brite Hierarchies	scaffold1.t12	K04441 P38; p38 MAP kinase	04714 Thermogenesis	Environmental adaptation	Organismal Systems
scaffold1.t63	K01078 PHO; acid phosphatase	00740 Riboflavin metabolism	Metabolism of cofactors and vitamins	Metabolism	scaffold1.t12	K04441 P38; p38 MAP kinase	04212 Longevity regulating pathway - worm	Aging	Organismal Systems
scaffold1.t63	K01078 PHO; acid phosphatase	00730 Thiamine metabolism	Metabolism of cofactors and vitamins	Metabolism	scaffold1.t12	K04441 P38; p38 MAP kinase	05205 Proteoglycans in cancer	Cancer: overview	Human Diseases
scaffold1.t64	K08956 AFG3; AFG3 family protein	01002 Peptidases and inhibitors	Protein families: metabolism	Brite Hierarchies	scaffold1.t12	K04441 P38; p38 MAP kinase	05140 Leishmaniasis	Infectious disease: parasitic	Human Diseases
scaffold1.t64	K08956 AFG3; AFG3 family protein	03110 Chaperones and folding catalysts	Protein families: genetic information processing	Brite Hierarchies	scaffold1.t12	K04441 P38; p38 MAP kinase	05130 Pathogenic Escherichia coli infection	Infectious disease: bacterial	Human Diseases
scaffold1.t65	K08192 DAL; MFS transporter, ACS family, allantoate permease	02000 Transporters	Protein families: signaling and cellular processes	Brite Hierarchies	scaffold1.t12	K04441 P38; p38 MAP kinase	05418 Fluid shear stress and atherosclerosis	Cardiovascular disease	Human Diseases
scaffold1.t66	K03190 ureD, ureH; urease accessory protein	99975 Protein processing	Unclassified: genetic information processing	Not Included in Pathway or Brite	scaffold1.t12	K04441 P38; p38 MAP kinase	05131 Shigellosis	Infectious disease: bacterial	Human Diseases
scaffold1.t67	K07565 NIP7; 60S ribosome subunit biogenesis protein NIP7	03009 Ribosome biogenesis	Protein families: genetic information processing	Brite Hierarchies	scaffold1.t12	K04441 P38; p38 MAP kinase	05235 PD-L1 expression and PD-1 checkpoint pathway in cancer	Cancer: overview	Human Diseases
scaffold1.t68	K20473 NBAS; neuroblastoma-amplified sequence	04131 Membrane trafficking	Protein families: genetic information processing	Brite Hierarchies	scaffold1.t12	K04441 P38; p38 MAP kinase	05014 Amyotrophic lateral sclerosis (ALS)	Neurodegenerative disease	Human Diseases
scaffold1.t71	K20181 VPS18, PEP3; vacuolar protein sorting-associated protein 18	04138 Autophagy - yeast	Transport and catabolism	Cellular Processes	scaffold1.t12	K04441 P38; p38 MAP kinase	04933 AGE-RAGE signaling pathway in diabetic complications	Endocrine and metabolic disease	Human Diseases
scaffold1.t71	K20181 VPS18, PEP3; vacuolar protein sorting-associated protein 18	04131 Membrane trafficking	Protein families: genetic information processing	Brite Hierarchies	scaffold1.t12	K04441 P38; p38 MAP kinase	05152 Tuberculosis	Infectious disease: bacterial	Human Diseases
scaffold1.t75	K19708 PTC6, AUP1; protein phosphatase PTC6	04139 Mitophagy - yeast	Transport and catabolism	Cellular Processes	scaffold1.t12	K04441 P38; p38 MAP kinase	05133 Pertussis	Infectious disease: bacterial	Human Diseases
scaffold1.t75	K19708 PTC6, AUP1; protein phosphatase PTC6	01009 Protein phosphatases and associated proteins	Protein families: metabolism	Brite Hierarchies	scaffold1.t12	K04441 P38; p38 MAP kinase	05167 Kaposi sarcoma-associated herpesvirus infection	Infectious disease: viral	Human Diseases
scaffold1.t76	K00681 ggt; gamma-glutamyltranspeptidase / glutathione hydrolase	00430 Taurine and hypotaurine metabolism	Metabolism of other amino acids	Metabolism	scaffold1.t12	K04441 P38; p38 MAP kinase	05135 Yersinia infection	Infectious disease: bacterial	Human Diseases
scaffold1.t76	K00681 ggt; gamma-glutamyltranspeptidase / glutathione hydrolase	00480 Glutathione metabolism	Metabolism of other amino acids	Metabolism	scaffold1.t12	K04441 P38; p38 MAP kinase	05170 Human immunodeficiency virus 1 infection	Infectious disease: viral	Human Diseases
scaffold1.t76	K00681 ggt; gamma-glutamyltranspeptidase / glutathione hydrolase	00460 Cyanoamino acid metabolism	Metabolism of other amino acids	Metabolism	scaffold1.t12	K04441 P38; p38 MAP kinase	05132 Salmonella infection	Infectious disease: bacterial	Human Diseases
scaffold1.t76	K00681 ggt; gamma-glutamyltranspeptidase / glutathione hydrolase	01002 Peptidases and inhibitors	Protein families: metabolism	Brite Hierarchies	scaffold1.t12	K04441 P38; p38 MAP kinase	01522 Endocrine resistance	Drug resistance: antineoplastic	Human Diseases
scaffold1.t78	K12195 CHMP6, VPS20; charged multivesicular body protein 6	04217 Necroptosis	Cell growth and death	Cellular Processes	scaffold1.t12	K04441 P38; p38 MAP kinase	05120 Epithelial cell signaling in Helicobacter pylori infection	Infectious disease: bacterial	Human Diseases
scaffold1.t78	K12195 CHMP6, VPS20; charged multivesicular body protein 6	04144 Endocytosis	Transport and catabolism	Cellular Processes	scaffold1.t12	K04441 P38; p38 MAP kinase	05163 Human cytomegalovirus infection	Infectious disease: viral	Human Diseases
scaffold1.t78	K12195 CHMP6, VPS20; charged multivesicular body protein 6	04147 Exosome	Protein families: signaling and cellular processes	Brite Hierarchies	scaffold1.t12	K04441 P38; p38 MAP kinase	05145 Toxoplasmosis	Infectious disease: parasitic	Human Diseases
scaffold1.t78	K12195 CHMP6, VPS20; charged multivesicular body protein 6	04131 Membrane trafficking	Protein families: genetic information processing	Brite Hierarchies	scaffold1.t12	K04441 P38; p38 MAP kinase	05169 Epstein-Barr virus infection	Infectious disease: viral	Human Diseases
scaffold1.t79	K10598 PPIL2, CYC4, CHP60; peptidyl-prolyl cis-trans isomerase-like 2	04120 Ubiquitin mediated proteolysis	Folding, sorting and degradation	Genetic Information Processing	scaffold1.t12	K04441 P38; p38 MAP kinase	05142 Chagas disease (American trypanosomiasis)	Infectious disease: parasitic	Human Diseases
scaffold1.t79	K10598 PPIL2, CYC4, CHP60; peptidyl-prolyl cis-trans isomerase-like 2	03041 Spliceosome	Protein families: genetic information processing	Brite Hierarchies	scaffold1.t12	K04441 P38; p38 MAP kinase	05161 Hepatitis B	Infectious disease: viral	Human Diseases
scaffold1.t79	K10598 PPIL2, CYC4, CHP60; peptidyl-prolyl cis-trans isomerase-like 2	03110 Chaperones and folding catalysts	Protein families: genetic information processing	Brite Hierarchies	scaffold1.t12	K04441 P38; p38 MAP kinase	01001 Protein kinases	Protein families: metabolism	Brite Hierarchies
scaffold1.t79	K10598 PPIL2, CYC4, CHP60; peptidyl-prolyl cis-trans isomerase-like 2	04121 Ubiquitin system	Protein families: genetic information processing	Brite Hierarchies	scaffold1.t13	K00326 E1.6.2.2; cytochrome-b5 reductase	00520 Amino sugar and nucleotide sugar metabolism	Carbohydrate metabolism	Metabolism
scaffold1.t85	K06053 RBPSUH, RBPJK; recombining binding protein suppressor of hairless	04330 Notch signaling pathway	Signal transduction	Environmental Information Processing	scaffold1.t21	K11849 USP25; ubiquitin carboxyl-terminal hydrolase 25	04657 IL-17 signaling pathway	Immune system	Organismal Systems
scaffold1.t85	K06053 RBPSUH, RBPJK; recombining binding protein suppressor of hairless	04658 Th1 and Th2 cell differentiation	Immune system	Organismal Systems	scaffold1.t21	K11849 USP25; ubiquitin carboxyl-terminal hydrolase 25	01002 Peptidases and inhibitors	Protein families: metabolism	Brite Hierarchies
scaffold1.t85	K06053 RBPSUH, RBPJK; recombining binding protein suppressor of hairless	05169 Epstein-Barr virus infection	Infectious disease: viral	Human Diseases	scaffold1.t21	K11849 USP25; ubiquitin carboxyl-terminal hydrolase 25	04121 Ubiquitin system	Protein families: genetic information processing	Brite Hierarchies
scaffold1.t85	K06053 RBPSUH, RBPJK; recombining binding protein suppressor of hairless	05203 Viral carcinogenesis	Cancer: overview	Human Diseases	scaffold1.t28	K01536 ENA; P-type Na+/K+ transporter	99980 Enzymes with EC numbers	Unclassified: metabolism	Not Included in Pathway or Brite
scaffold1.t85	K06053 RBPSUH, RBPJK; recombining binding protein suppressor of hairless	05165 Human papillomavirus infection	Infectious disease: viral	Human Diseases	scaffold1.t32	K01968 E6.4.1.4A; 3-methylcrotonyl-CoA carboxylase alpha subunit	00280 Valine, leucine and isoleucine degradation	Amino acid metabolism	Metabolism
scaffold1.t85	K06053 RBPSUH, RBPJK; recombining binding protein suppressor of hairless	03000 Transcription factors	Protein families: genetic information processing	Brite Hierarchies	scaffold1.t33	K11842 USP12_46; ubiquitin carboxyl-terminal hydrolase 12/46	04121 Ubiquitin system	Protein families: genetic information processing	Brite Hierarchies
scaffold1.t87	K01783 rpe, RPE; ribulose-phosphate 3-epimerase	00710 Carbon fixation in photosynthetic organisms	Energy metabolism	Metabolism	scaffold1.t33	K11842 USP12_46; ubiquitin carboxyl-terminal hydrolase 12/46	01002 Peptidases and inhibitors	Protein families: metabolism	Brite Hierarchies
scaffold1.t87	K01783 rpe, RPE; ribulose-phosphate 3-epimerase	00040 Pentose and glucuronate interconversions	Carbohydrate metabolism	Metabolism	scaffold1.t34	K07126 K07126; uncharacterized protein	99997 Function unknown	Poorly characterized	Not Included in Pathway or Brite
scaffold1.t87	K01783 rpe, RPE; ribulose-phosphate 3-epimerase	00030 Pentose phosphate pathway	Carbohydrate metabolism	Metabolism	scaffold1.t38	K04523 UBQLN, DSK2; ubiquilin	04141 Protein processing in endoplasmic reticulum	Folding, sorting and degradation	Genetic Information Processing
scaffold1.t89	K02266 COX6A; cytochrome c oxidase subunit 6a	00190 Oxidative phosphorylation	Energy metabolism	Metabolism	scaffold1.t38	K04523 UBQLN, DSK2; ubiquilin	04131 Membrane trafficking	Protein families: genetic information processing	Brite Hierarchies
scaffold1.t89	K02266 COX6A; cytochrome c oxidase subunit 6a	04260 Cardiac muscle contraction	Circulatory system	Organismal Systems	scaffold1.t38	K04523 UBQLN, DSK2; ubiquilin	03051 Proteasome	Protein families: genetic information processing	Brite Hierarchies
scaffold1.t89	K02266 COX6A; cytochrome c oxidase subunit 6a	04714 Thermogenesis	Environmental adaptation	Organismal Systems	scaffold1.t39	K05542 DUS1; tRNA-dihydrouridine synthase 1	03016 Transfer RNA biogenesis	Protein families: genetic information processing	Brite Hierarchies
scaffold1.t89	K02266 COX6A; cytochrome c oxidase subunit 6a	05012 Parkinson disease	Neurodegenerative disease	Human Diseases	scaffold1.t49	K20295 COG8; conserved oligomeric Golgi complex subunit 8	04131 Membrane trafficking	Protein families: genetic information processing	Brite Hierarchies
scaffold1.t89	K02266 COX6A; cytochrome c oxidase subunit 6a	04932 Non-alcoholic fatty liver disease (NAFLD)	Endocrine and metabolic disease	Human Diseases	scaffold1.t50	K08139 HXT; MFS transporter, SP family, sugar:H+ symporter	04113 Meiosis - yeast	Cell growth and death	Cellular Processes
scaffold1.t89	K02266 COX6A; cytochrome c oxidase subunit 6a	05010 Alzheimer disease	Neurodegenerative disease	Human Diseases	scaffold1.t50	K08139 HXT; MFS transporter, SP family, sugar:H+ symporter	02000 Transporters	Protein families: signaling and cellular processes	Brite Hierarchies
scaffold1.t89	K02266 COX6A; cytochrome c oxidase subunit 6a	05016 Huntington disease	Neurodegenerative disease	Human Diseases	scaffold1.t51	K01092 E3.1.3.25, IMPA, suhB; myo-inositol-1(or 4)-monophosphatase	00562 Inositol phosphate metabolism	Carbohydrate metabolism	Metabolism
scaffold1.t90	K03032 PSMD1, RPN2; 26S proteasome regulatory subunit N2	03050 Proteasome	Folding, sorting and degradation	Genetic Information Processing	scaffold1.t51	K01092 E3.1.3.25, IMPA, suhB; myo-inositol-1(or 4)-monophosphatase	00521 Streptomycin biosynthesis	Biosynthesis of other secondary metabolites	Metabolism
scaffold1.t90	K03032 PSMD1, RPN2; 26S proteasome regulatory subunit N2	05169 Epstein-Barr virus infection	Infectious disease: viral	Human Diseases	scaffold1.t51	K01092 E3.1.3.25, IMPA, suhB; myo-inositol-1(or 4)-monophosphatase	04070 Phosphatidylinositol signaling system	Signal transduction	Environmental Information Processing
scaffold1.t90	K03032 PSMD1, RPN2; 26S proteasome regulatory subunit N2	03051 Proteasome	Protein families: genetic information processing	Brite Hierarchies	scaffold1.t52	K05543 DUS2; tRNA-dihydrouridine synthase 2	03016 Transfer RNA biogenesis	Protein families: genetic information processing	Brite Hierarchies
scaffold1.t91	K04496 CTBP; C-terminal binding protein	04330 Notch signaling pathway	Signal transduction	Environmental Information Processing	scaffold1.t54	K02729 PSMA5; 20S proteasome subunit alpha 5	03050 Proteasome	Folding, sorting and degradation	Genetic Information Processing
scaffold1.t91	K04496 CTBP; C-terminal binding protein	04310 Wnt signaling pathway	Signal transduction	Environmental Information Processing	scaffold1.t54	K02729 PSMA5; 20S proteasome subunit alpha 5	01002 Peptidases and inhibitors	Protein families: metabolism	Brite Hierarchies
scaffold1.t91	K04496 CTBP; C-terminal binding protein	05200 Pathways in cancer	Cancer: overview	Human Diseases	scaffold1.t54	K02729 PSMA5; 20S proteasome subunit alpha 5	03051 Proteasome	Protein families: genetic information processing	Brite Hierarchies
scaffold1.t91	K04496 CTBP; C-terminal binding protein	05220 Chronic myeloid leukemia	Cancer: specific types	Human Diseases	scaffold1.t55	K09578 PIN1; peptidyl-prolyl cis-trans isomerase NIMA-interacting 1	04622 RIG-I-like receptor signaling pathway	Immune system	Organismal Systems
scaffold1.t91	K04496 CTBP; C-terminal binding protein	04131 Membrane trafficking	Protein families: genetic information processing	Brite Hierarchies	scaffold1.t55	K09578 PIN1; peptidyl-prolyl cis-trans isomerase NIMA-interacting 1	03110 Chaperones and folding catalysts	Protein families: genetic information processing	Brite Hierarchies
scaffold1.t92	K15042 KPNA1_5_6; importin subunit alpha-5/6/7	05164 Influenza A	Infectious disease: viral	Human Diseases	scaffold1.t55	K09578 PIN1; peptidyl-prolyl cis-trans isomerase NIMA-interacting 1	03021 Transcription machinery	Protein families: genetic information processing	Brite Hierarchies
scaffold1.t92	K15042 KPNA1_5_6; importin subunit alpha-5/6/7	03036 Chromosome and associated proteins	Protein families: genetic information processing	Brite Hierarchies	scaffold1.t57	K09022 ridA, tdcF, RIDA; 2-iminobutanoate/2-iminopropanoate deaminase	99980 Enzymes with EC numbers	Unclassified: metabolism	Not Included in Pathway or Brite
scaffold1.t93	K12624 LSM5; U6 snRNA-associated Sm-like protein LSm5	03040 Spliceosome	Transcription	Genetic Information Processing	scaffold1.t65	K19986 EXOC8, SEC84; exocyst complex component 8	04131 Membrane trafficking	Protein families: genetic information processing	Brite Hierarchies
scaffold1.t93	K12624 LSM5; U6 snRNA-associated Sm-like protein LSm5	03018 RNA degradation	Folding, sorting and degradation	Genetic Information Processing	scaffold1.t67	K01784 galE, GALE; UDP-glucose 4-epimerase	00052 Galactose metabolism	Carbohydrate metabolism	Metabolism
scaffold1.t93	K12624 LSM5; U6 snRNA-associated Sm-like protein LSm5	03041 Spliceosome	Protein families: genetic information processing	Brite Hierarchies	scaffold1.t67	K01784 galE, GALE; UDP-glucose 4-epimerase	00520 Amino sugar and nucleotide sugar metabolism	Carbohydrate metabolism	Metabolism
scaffold1.t93	K12624 LSM5; U6 snRNA-associated Sm-like protein LSm5	03019 Messenger RNA biogenesis	Protein families: genetic information processing	Brite Hierarchies	scaffold1.t82	K11654 SMARCA5, SNF2H, ISWI; SWI/SNF-related matrix-associated actin-dependent regulator of chromatin subfamily A member 5	03036 Chromosome and associated proteins	Protein families: genetic information processing	Brite Hierarchies
scaffold1.t95	K02959 RP-S16, MRPS16, rpsP; small subunit ribosomal protein S16	03010 Ribosome	Translation	Genetic Information Processing	scaffold1.t82	K11654 SMARCA5, SNF2H, ISWI; SWI/SNF-related matrix-associated actin-dependent regulator of chromatin subfamily A member 5	03021 Transcription machinery	Protein families: genetic information processing	Brite Hierarchies
scaffold1.t95	K02959 RP-S16, MRPS16, rpsP; small subunit ribosomal protein S16	03011 Ribosome	Protein families: genetic information processing	Brite Hierarchies	scaffold1.t83	K01942 HLCS; biotin---protein ligase	00780 Biotin metabolism	Metabolism of cofactors and vitamins	Metabolism
scaffold1.t95	K02959 RP-S16, MRPS16, rpsP; small subunit ribosomal protein S16	03029 Mitochondrial biogenesis	Protein families: genetic information processing	Brite Hierarchies	scaffold1.t87	K07413 CYP2C; cytochrome P450 family 2 subfamily C	00591 Linoleic acid metabolism	Lipid metabolism	Metabolism
scaffold1.t97	K01899 LSC1; succinyl-CoA synthetase alpha subunit	00020 Citrate cycle (TCA cycle)	Carbohydrate metabolism	Metabolism	scaffold1.t87	K07413 CYP2C; cytochrome P450 family 2 subfamily C	00140 Steroid hormone biosynthesis	Lipid metabolism	Metabolism
scaffold1.t97	K01899 LSC1; succinyl-CoA synthetase alpha subunit	00640 Propanoate metabolism	Carbohydrate metabolism	Metabolism	scaffold1.t87	K07413 CYP2C; cytochrome P450 family 2 subfamily C	00590 Arachidonic acid metabolism	Lipid metabolism	Metabolism
scaffold1.t98	K15436 TRPO3, MTR10; transportin-3	03016 Transfer RNA biogenesis	Protein families: genetic information processing	Brite Hierarchies	scaffold1.t87	K07413 CYP2C; cytochrome P450 family 2 subfamily C	00830 Retinol metabolism	Metabolism of cofactors and vitamins	Metabolism
scaffold1.t99	K16944 SEPT7, CDC3; septin 7	05131 Shigellosis	Infectious disease: bacterial	Human Diseases	scaffold1.t87	K07413 CYP2C; cytochrome P450 family 2 subfamily C	04726 Serotonergic synapse	Nervous system	Organismal Systems
scaffold1.t99	K16944 SEPT7, CDC3; septin 7	04147 Exosome	Protein families: signaling and cellular processes	Brite Hierarchies	scaffold1.t87	K07413 CYP2C; cytochrome P450 family 2 subfamily C	04750 Inflammatory mediator regulation of TRP channels	Sensory system	Organismal Systems
scaffold1.t99	K16944 SEPT7, CDC3; septin 7	04812 Cytoskeleton proteins	Protein families: signaling and cellular processes	Brite Hierarchies	scaffold1.t87	K07413 CYP2C; cytochrome P450 family 2 subfamily C	05204 Chemical carcinogenesis	Cancer: overview	Human Diseases
scaffold1.t99	K16944 SEPT7, CDC3; septin 7	04131 Membrane trafficking	Protein families: genetic information processing	Brite Hierarchies	scaffold1.t87	K07413 CYP2C; cytochrome P450 family 2 subfamily C	00199 Cytochrome P450	Protein families: metabolism	Brite Hierarchies
scaffold1.t100	K01501 E3.5.5.1; nitrilase	00643 Styrene degradation	Xenobiotics biodegradation and metabolism	Metabolism	scaffold1.t92	K12471 EPN; epsin	04144 Endocytosis	Transport and catabolism	Cellular Processes
scaffold1.t100	K01501 E3.5.5.1; nitrilase	00460 Cyanoamino acid metabolism	Metabolism of other amino acids	Metabolism	scaffold1.t92	K12471 EPN; epsin	04131 Membrane trafficking	Protein families: genetic information processing	Brite Hierarchies
scaffold1.t100	K01501 E3.5.5.1; nitrilase	00627 Aminobenzoate degradation	Xenobiotics biodegradation and metabolism	Metabolism	scaffold1.t94	K19730 ATG101; autophagy-related protein 101	04140 Autophagy - animal	Transport and catabolism	Cellular Processes
scaffold1.t100	K01501 E3.5.5.1; nitrilase	00380 Tryptophan metabolism	Amino acid metabolism	Metabolism	scaffold1.t94	K19730 ATG101; autophagy-related protein 101	04136 Autophagy - other	Transport and catabolism	Cellular Processes
scaffold1.t100	K01501 E3.5.5.1; nitrilase	00910 Nitrogen metabolism	Energy metabolism	Metabolism	scaffold1.t94	K19730 ATG101; autophagy-related protein 101	04211 Longevity regulating pathway	Aging	Organismal Systems
scaffold1.t101	K17413 MRPS35; small subunit ribosomal protein S35	03011 Ribosome	Protein families: genetic information processing	Brite Hierarchies	scaffold1.t94	K19730 ATG101; autophagy-related protein 101	04131 Membrane trafficking	Protein families: genetic information processing	Brite Hierarchies
scaffold1.t104	K11229 BCK1; mitogen-activated protein kinase kinase kinase	04011 MAPK signaling pathway - yeast	Signal transduction	Environmental Information Processing	scaffold1.t105	K07204 RAPTOR; regulatory associated protein of mTOR	04152 AMPK signaling pathway	Signal transduction	Environmental Information Processing
scaffold1.t104	K11229 BCK1; mitogen-activated protein kinase kinase kinase	04139 Mitophagy - yeast	Transport and catabolism	Cellular Processes	scaffold1.t105	K07204 RAPTOR; regulatory associated protein of mTOR	04151 PI3K-Akt signaling pathway	Signal transduction	Environmental Information Processing
scaffold1.t104	K11229 BCK1; mitogen-activated protein kinase kinase kinase	01001 Protein kinases	Protein families: metabolism	Brite Hierarchies	scaffold1.t105	K07204 RAPTOR; regulatory associated protein of mTOR	04150 mTOR signaling pathway	Signal transduction	Environmental Information Processing
scaffold1.t105	K23338 GID8; glucose-induced degradation protein 8	04121 Ubiquitin system	Protein families: genetic information processing	Brite Hierarchies	scaffold1.t105	K07204 RAPTOR; regulatory associated protein of mTOR	04140 Autophagy - animal	Transport and catabolism	Cellular Processes
scaffold1.t107	K06867 K06867; uncharacterized protein	99997 Function unknown	Poorly characterized	Not Included in Pathway or Brite	scaffold1.t105	K07204 RAPTOR; regulatory associated protein of mTOR	04138 Autophagy - yeast	Transport and catabolism	Cellular Processes
scaffold1.t109	K03377 CASD1; N-acetylneuraminate 9-O-acetyltransferase	99980 Enzymes with EC numbers	Unclassified: metabolism	Not Included in Pathway or Brite	scaffold1.t105	K07204 RAPTOR; regulatory associated protein of mTOR	04136 Autophagy - other	Transport and catabolism	Cellular Processes
scaffold1.t116	K12199 VTA1, LIP5; vacuolar protein sorting-associated protein VTA1	04144 Endocytosis	Transport and catabolism	Cellular Processes	scaffold1.t105	K07204 RAPTOR; regulatory associated protein of mTOR	04910 Insulin signaling pathway	Endocrine system	Organismal Systems
scaffold1.t116	K12199 VTA1, LIP5; vacuolar protein sorting-associated protein VTA1	04131 Membrane trafficking	Protein families: genetic information processing	Brite Hierarchies	scaffold1.t105	K07204 RAPTOR; regulatory associated protein of mTOR	04211 Longevity regulating pathway	Aging	Organismal Systems
scaffold1.t120	K01493 comEB; dCMP deaminase	00240 Pyrimidine metabolism	Nucleotide metabolism	Metabolism	scaffold1.t105	K07204 RAPTOR; regulatory associated protein of mTOR	04213 Longevity regulating pathway - multiple species	Aging	Organismal Systems
scaffold1.t120	K01493 comEB; dCMP deaminase	02044 Secretion system	Protein families: signaling and cellular processes	Brite Hierarchies	scaffold1.t105	K07204 RAPTOR; regulatory associated protein of mTOR	04714 Thermogenesis	Environmental adaptation	Organismal Systems
scaffold1.t121	K20403 TTI1; TELO2-interacting protein 1	04150 mTOR signaling pathway	Signal transduction	Environmental Information Processing	scaffold1.t105	K07204 RAPTOR; regulatory associated protein of mTOR	05206 MicroRNAs in cancer	Cancer: overview	Human Diseases
scaffold1.t121	K20403 TTI1; TELO2-interacting protein 1	03400 DNA repair and recombination proteins	Protein families: genetic information processing	Brite Hierarchies	scaffold1.t105	K07204 RAPTOR; regulatory associated protein of mTOR	05131 Shigellosis	Infectious disease: bacterial	Human Diseases
scaffold1.t122	K13950 pabAB; para-aminobenzoate synthetase	00790 Folate biosynthesis	Metabolism of cofactors and vitamins	Metabolism	scaffold1.t105	K07204 RAPTOR; regulatory associated protein of mTOR	04131 Membrane trafficking	Protein families: genetic information processing	Brite Hierarchies
scaffold1.t124	K10579 UBE2M, UBC12; ubiquitin-conjugating enzyme E2 M	04120 Ubiquitin mediated proteolysis	Folding, sorting and degradation	Genetic Information Processing	scaffold1.t106	K04648 DCTN1; dynactin 1	04962 Vasopressin-regulated water reabsorption	Excretory system	Organismal Systems
scaffold1.t124	K10579 UBE2M, UBC12; ubiquitin-conjugating enzyme E2 M	04121 Ubiquitin system	Protein families: genetic information processing	Brite Hierarchies	scaffold1.t106	K04648 DCTN1; dynactin 1	05016 Huntington disease	Neurodegenerative disease	Human Diseases
scaffold1.t125	K14789 NOP6; nucleolar protein 6	03009 Ribosome biogenesis	Protein families: genetic information processing	Brite Hierarchies	scaffold1.t106	K04648 DCTN1; dynactin 1	04812 Cytoskeleton proteins	Protein families: signaling and cellular processes	Brite Hierarchies
scaffold1.t126	K08490 STX5; syntaxin 5	04130 SNARE interactions in vesicular transport	Folding, sorting and degradation	Genetic Information Processing	scaffold1.t106	K04648 DCTN1; dynactin 1	04131 Membrane trafficking	Protein families: genetic information processing	Brite Hierarchies
scaffold1.t126	K08490 STX5; syntaxin 5	04131 Membrane trafficking	Protein families: genetic information processing	Brite Hierarchies	scaffold1.t106	K04648 DCTN1; dynactin 1	03036 Chromosome and associated proteins	Protein families: genetic information processing	Brite Hierarchies
scaffold1.t127	K00006 GPD1; glycerol-3-phosphate dehydrogenase (NAD+)	00564 Glycerophospholipid metabolism	Lipid metabolism	Metabolism	scaffold1.t108	K05643 ABCA3; ATP-binding cassette, subfamily A (ABC1), member 3	02010 ABC transporters	Membrane transport	Environmental Information Processing
scaffold1.t127	K00006 GPD1; glycerol-3-phosphate dehydrogenase (NAD+)	04011 MAPK signaling pathway - yeast	Signal transduction	Environmental Information Processing	scaffold1.t108	K05643 ABCA3; ATP-binding cassette, subfamily A (ABC1), member 3	02000 Transporters	Protein families: signaling and cellular processes	Brite Hierarchies
scaffold1.t129	K11788 ADE5; phosphoribosylamine--glycine ligase / phosphoribosylformylglycinamidine cyclo-ligase	00230 Purine metabolism	Nucleotide metabolism	Metabolism	scaffold1.t121	K00856 E2.7.1.20, ADK; adenosine kinase	00230 Purine metabolism	Nucleotide metabolism	Metabolism
scaffold1.t134	K17402 MRPS23; small subunit ribosomal protein S23	03011 Ribosome	Protein families: genetic information processing	Brite Hierarchies	scaffold1.t122	K14165 K14165; atypical dual specificity phosphatase	01009 Protein phosphatases and associated proteins	Protein families: metabolism	Brite Hierarchies
scaffold1.t135	K03035 PSMD12, RPN5; 26S proteasome regulatory subunit N5	03050 Proteasome	Folding, sorting and degradation	Genetic Information Processing	scaffold1.t124	K00027 ME2, sfcA, maeA; malate dehydrogenase (oxaloacetate-decarboxylating)	00620 Pyruvate metabolism	Carbohydrate metabolism	Metabolism
scaffold1.t135	K03035 PSMD12, RPN5; 26S proteasome regulatory subunit N5	05169 Epstein-Barr virus infection	Infectious disease: viral	Human Diseases	scaffold1.t124	K00027 ME2, sfcA, maeA; malate dehydrogenase (oxaloacetate-decarboxylating)	02020 Two-component system	Signal transduction	Environmental Information Processing
scaffold1.t135	K03035 PSMD12, RPN5; 26S proteasome regulatory subunit N5	03051 Proteasome	Protein families: genetic information processing	Brite Hierarchies	scaffold1.t130	K11094 SNRPB2; U2 small nuclear ribonucleoprotein B''	03040 Spliceosome	Transcription	Genetic Information Processing
scaffold1.t139	K12826 SF3A2, SAP62; splicing factor 3A subunit 2	03040 Spliceosome	Transcription	Genetic Information Processing	scaffold1.t130	K11094 SNRPB2; U2 small nuclear ribonucleoprotein B''	03041 Spliceosome	Protein families: genetic information processing	Brite Hierarchies
scaffold1.t139	K12826 SF3A2, SAP62; splicing factor 3A subunit 2	03041 Spliceosome	Protein families: genetic information processing	Brite Hierarchies	scaffold1.t139	K03284 corA; magnesium transporter	02000 Transporters	Protein families: signaling and cellular processes	Brite Hierarchies
scaffold1.t140	K14792 RRP5, PDCD11; rRNA biogenesis protein RRP5	03009 Ribosome biogenesis	Protein families: genetic information processing	Brite Hierarchies	scaffold1.t143	K05643 ABCA3; ATP-binding cassette, subfamily A (ABC1), member 3	02010 ABC transporters	Membrane transport	Environmental Information Processing
scaffold1.t145	K01046 lip, TGL2; triacylglycerol lipase	00561 Glycerolipid metabolism	Lipid metabolism	Metabolism	scaffold1.t143	K05643 ABCA3; ATP-binding cassette, subfamily A (ABC1), member 3	02000 Transporters	Protein families: signaling and cellular processes	Brite Hierarchies
scaffold1.t146	K01070 frmB, ESD, fghA; S-formylglutathione hydrolase	00680 Methane metabolism	Energy metabolism	Metabolism	scaffold1.t146	K00027 ME2, sfcA, maeA; malate dehydrogenase (oxaloacetate-decarboxylating)	00620 Pyruvate metabolism	Carbohydrate metabolism	Metabolism
scaffold1.t148	K14539 LSG1; large subunit GTPase 1	03008 Ribosome biogenesis in eukaryotes	Translation	Genetic Information Processing	scaffold1.t146	K00027 ME2, sfcA, maeA; malate dehydrogenase (oxaloacetate-decarboxylating)	02020 Two-component system	Signal transduction	Environmental Information Processing
scaffold1.t148	K14539 LSG1; large subunit GTPase 1	03009 Ribosome biogenesis	Protein families: genetic information processing	Brite Hierarchies	scaffold1.t148	K20224 IPO9, RANBP9; importin-9	03009 Ribosome biogenesis	Protein families: genetic information processing	Brite Hierarchies
scaffold1.t150	K06111 EXOC4, SEC8; exocyst complex component 4	04131 Membrane trafficking	Protein families: genetic information processing	Brite Hierarchies	scaffold1.t150	K01176 AMY, amyA, malS; alpha-amylase	00500 Starch and sucrose metabolism	Carbohydrate metabolism	Metabolism
scaffold1.t160	K03424 tatD; TatD DNase family protein	99980 Enzymes with EC numbers	Unclassified: metabolism	Not Included in Pathway or Brite	scaffold1.t150	K01176 AMY, amyA, malS; alpha-amylase	04973 Carbohydrate digestion and absorption	Digestive system	Organismal Systems
scaffold1.t162	K00720 UGCG; ceramide glucosyltransferase	00600 Sphingolipid metabolism	Lipid metabolism	Metabolism	scaffold1.t150	K01176 AMY, amyA, malS; alpha-amylase	04972 Pancreatic secretion	Digestive system	Organismal Systems
scaffold1.t162	K00720 UGCG; ceramide glucosyltransferase	01003 Glycosyltransferases	Protein families: metabolism	Brite Hierarchies	scaffold1.t158	K03671 trxA; thioredoxin 1	04621 NOD-like receptor signaling pathway	Immune system	Organismal Systems
scaffold1.t163	K19983 EXOC1, SEC3; exocyst complex component 1	04131 Membrane trafficking	Protein families: genetic information processing	Brite Hierarchies	scaffold1.t158	K03671 trxA; thioredoxin 1	05418 Fluid shear stress and atherosclerosis	Cardiovascular disease	Human Diseases
scaffold1.t167	K14552 NAN1, UTP17, WDR75; NET1-associated nuclear protein 1 (U3 small nucleolar RNA-associated protein 17)	03008 Ribosome biogenesis in eukaryotes	Translation	Genetic Information Processing	scaffold1.t158	K03671 trxA; thioredoxin 1	03110 Chaperones and folding catalysts	Protein families: genetic information processing	Brite Hierarchies
scaffold1.t167	K14552 NAN1, UTP17, WDR75; NET1-associated nuclear protein 1 (U3 small nucleolar RNA-associated protein 17)	03009 Ribosome biogenesis	Protein families: genetic information processing	Brite Hierarchies	scaffold1.t159	K01192 E3.2.1.25, MANBA, manB; beta-mannosidase	00511 Other glycan degradation	Glycan biosynthesis and metabolism	Metabolism
scaffold1.t173	K17743 XR; D-xylose reductase	00040 Pentose and glucuronate interconversions	Carbohydrate metabolism	Metabolism	scaffold1.t159	K01192 E3.2.1.25, MANBA, manB; beta-mannosidase	04142 Lysosome	Transport and catabolism	Cellular Processes
scaffold1.t174	K00077 panE, apbA; 2-dehydropantoate 2-reductase	00770 Pantothenate and CoA biosynthesis	Metabolism of cofactors and vitamins	Metabolism	scaffold1.t173	K00698 CHS1; chitin synthase	00520 Amino sugar and nucleotide sugar metabolism	Carbohydrate metabolism	Metabolism
scaffold1.t178	K15279 SLC35C1, FUCT1; solute carrier family 35 (GDP-fucose transporter), member C1	02000 Transporters	Protein families: signaling and cellular processes	Brite Hierarchies	scaffold1.t173	K00698 CHS1; chitin synthase	01003 Glycosyltransferases	Protein families: metabolism	Brite Hierarchies
scaffold1.t180	K11763 RSC9; chromatin structure-remodeling complex subunit RSC9	03021 Transcription machinery	Protein families: genetic information processing	Brite Hierarchies	scaffold1.t180	K01689 ENO, eno; enolase	00680 Methane metabolism	Energy metabolism	Metabolism
scaffold1.t180	K11763 RSC9; chromatin structure-remodeling complex subunit RSC9	03036 Chromosome and associated proteins	Protein families: genetic information processing	Brite Hierarchies	scaffold1.t180	K01689 ENO, eno; enolase	00010 Glycolysis / Gluconeogenesis	Carbohydrate metabolism	Metabolism
scaffold1.t181	K00281 GLDC, gcvP; glycine dehydrogenase	00260 Glycine, serine and threonine metabolism	Amino acid metabolism	Metabolism	scaffold1.t180	K01689 ENO, eno; enolase	03018 RNA degradation	Folding, sorting and degradation	Genetic Information Processing
scaffold1.t181	K00281 GLDC, gcvP; glycine dehydrogenase	00630 Glyoxylate and dicarboxylate metabolism	Carbohydrate metabolism	Metabolism	scaffold1.t180	K01689 ENO, eno; enolase	04066 HIF-1 signaling pathway	Signal transduction	Environmental Information Processing
scaffold1.t183	K07342 SEC61G, SSS1, secE; protein transport protein SEC61 subunit gamma and related proteins	04141 Protein processing in endoplasmic reticulum	Folding, sorting and degradation	Genetic Information Processing	scaffold1.t180	K01689 ENO, eno; enolase	04147 Exosome	Protein families: signaling and cellular processes	Brite Hierarchies
scaffold1.t183	K07342 SEC61G, SSS1, secE; protein transport protein SEC61 subunit gamma and related proteins	03060 Protein export	Folding, sorting and degradation	Genetic Information Processing	scaffold1.t180	K01689 ENO, eno; enolase	03019 Messenger RNA biogenesis	Protein families: genetic information processing	Brite Hierarchies
scaffold1.t183	K07342 SEC61G, SSS1, secE; protein transport protein SEC61 subunit gamma and related proteins	04145 Phagosome	Transport and catabolism	Cellular Processes	scaffold1.t182	K23741 MAN1B, MNS3; endoplasmic reticulum Man9GlcNAc2 1,2-alpha-mannosidase	00510 N-Glycan biosynthesis	Glycan biosynthesis and metabolism	Metabolism
scaffold1.t183	K07342 SEC61G, SSS1, secE; protein transport protein SEC61 subunit gamma and related proteins	05110 Vibrio cholerae infection	Infectious disease: bacterial	Human Diseases	scaffold1.t182	K23741 MAN1B, MNS3; endoplasmic reticulum Man9GlcNAc2 1,2-alpha-mannosidase	00513 Various types of N-glycan biosynthesis	Glycan biosynthesis and metabolism	Metabolism
scaffold1.t183	K07342 SEC61G, SSS1, secE; protein transport protein SEC61 subunit gamma and related proteins	02044 Secretion system	Protein families: signaling and cellular processes	Brite Hierarchies	scaffold1.t182	K23741 MAN1B, MNS3; endoplasmic reticulum Man9GlcNAc2 1,2-alpha-mannosidase	04141 Protein processing in endoplasmic reticulum	Folding, sorting and degradation	Genetic Information Processing
scaffold1.t184	K20288 COG1; conserved oligomeric Golgi complex subunit 1	04131 Membrane trafficking	Protein families: genetic information processing	Brite Hierarchies	scaffold1.t182	K23741 MAN1B, MNS3; endoplasmic reticulum Man9GlcNAc2 1,2-alpha-mannosidase	04131 Membrane trafficking	Protein families: genetic information processing	Brite Hierarchies
scaffold1.t186	K13120 FAM32A; protein FAM32A	03041 Spliceosome	Protein families: genetic information processing	Brite Hierarchies	scaffold1.t183	K23516 XAN1; xanthine dioxygenase	99980 Enzymes with EC numbers	Unclassified: metabolism	Not Included in Pathway or Brite
scaffold1.t188	K01410 MIPEP; mitochondrial intermediate peptidase	03029 Mitochondrial biogenesis	Protein families: genetic information processing	Brite Hierarchies	scaffold1.t184	K16466 CETN3, CDC31; centrin-3	03036 Chromosome and associated proteins	Protein families: genetic information processing	Brite Hierarchies
scaffold1.t188	K01410 MIPEP; mitochondrial intermediate peptidase	01002 Peptidases and inhibitors	Protein families: metabolism	Brite Hierarchies	scaffold1.t184	K16466 CETN3, CDC31; centrin-3	03019 Messenger RNA biogenesis	Protein families: genetic information processing	Brite Hierarchies
scaffold10.t3	K01669 phrB; deoxyribodipyrimidine photo-lyase	03400 DNA repair and recombination proteins	Protein families: genetic information processing	Brite Hierarchies	scaffold1.t185	K09468 MSN2_4; zinc finger protein MSN2/4	04011 MAPK signaling pathway - yeast	Signal transduction	Environmental Information Processing
scaffold10.t5	K06965 PELO, DOM34, pelA; protein pelota	03015 mRNA surveillance pathway	Translation	Genetic Information Processing	scaffold1.t185	K09468 MSN2_4; zinc finger protein MSN2/4	04138 Autophagy - yeast	Transport and catabolism	Cellular Processes
scaffold10.t6	K13421 UMPS; uridine monophosphate synthetase	00240 Pyrimidine metabolism	Nucleotide metabolism	Metabolism	scaffold1.t185	K09468 MSN2_4; zinc finger protein MSN2/4	04113 Meiosis - yeast	Cell growth and death	Cellular Processes
scaffold10.t6	K13421 UMPS; uridine monophosphate synthetase	00983 Drug metabolism - other enzymes	Xenobiotics biodegradation and metabolism	Metabolism	scaffold1.t185	K09468 MSN2_4; zinc finger protein MSN2/4	04213 Longevity regulating pathway - multiple species	Aging	Organismal Systems
scaffold10.t7	K06176 truD, PUS7; tRNA pseudouridine13 synthase	03016 Transfer RNA biogenesis	Protein families: genetic information processing	Brite Hierarchies	scaffold1.t185	K09468 MSN2_4; zinc finger protein MSN2/4	03000 Transcription factors	Protein families: genetic information processing	Brite Hierarchies
scaffold10.t9	K02355 fusA, GFM, EFG; elongation factor G	03012 Translation factors	Protein families: genetic information processing	Brite Hierarchies	scaffold1.t187	K05724 FGD5_6; FYVE, RhoGEF and PH domain containing 5/6	99993 Cell motility	Unclassified: signaling and cellular processes	Not Included in Pathway or Brite
scaffold10.t9	K02355 fusA, GFM, EFG; elongation factor G	03029 Mitochondrial biogenesis	Protein families: genetic information processing	Brite Hierarchies	scaffold1.t188	K02956 RP-S15, MRPS15, rpsO; small subunit ribosomal protein S15	03010 Ribosome	Translation	Genetic Information Processing
scaffold10.t10	K00587 ICMT, STE14; protein-S-isoprenylcysteine O-methyltransferase	00900 Terpenoid backbone biosynthesis	Metabolism of terpenoids and polyketides	Metabolism	scaffold1.t188	K02956 RP-S15, MRPS15, rpsO; small subunit ribosomal protein S15	03011 Ribosome	Protein families: genetic information processing	Brite Hierarchies
scaffold10.t11	K02940 RP-L9e, RPL9; large subunit ribosomal protein L9e	03010 Ribosome	Translation	Genetic Information Processing	scaffold1.t192	K02889 RP-L21e, RPL21; large subunit ribosomal protein L21e	03010 Ribosome	Translation	Genetic Information Processing
scaffold10.t11	K02940 RP-L9e, RPL9; large subunit ribosomal protein L9e	03011 Ribosome	Protein families: genetic information processing	Brite Hierarchies	scaffold1.t192	K02889 RP-L21e, RPL21; large subunit ribosomal protein L21e	03011 Ribosome	Protein families: genetic information processing	Brite Hierarchies
scaffold10.t12	K14400 PCF11; pre-mRNA cleavage complex 2 protein Pcf11	03015 mRNA surveillance pathway	Translation	Genetic Information Processing	scaffold1.t193	K02997 RP-S9e, RPS9; small subunit ribosomal protein S9e	03010 Ribosome	Translation	Genetic Information Processing
scaffold10.t12	K14400 PCF11; pre-mRNA cleavage complex 2 protein Pcf11	03021 Transcription machinery	Protein families: genetic information processing	Brite Hierarchies	scaffold1.t193	K02997 RP-S9e, RPS9; small subunit ribosomal protein S9e	03011 Ribosome	Protein families: genetic information processing	Brite Hierarchies
scaffold10.t12	K14400 PCF11; pre-mRNA cleavage complex 2 protein Pcf11	03019 Messenger RNA biogenesis	Protein families: genetic information processing	Brite Hierarchies	scaffold1.t194	K12373 HEXA_B; hexosaminidase	00603 Glycosphingolipid biosynthesis - globo and isoglobo series	Glycan biosynthesis and metabolism	Metabolism
scaffold10.t14	K22721 CSG1, SUR1, CSH1; inositol phosphorylceramide mannosyltransferase catalytic subunit	99980 Enzymes with EC numbers	Unclassified: metabolism	Not Included in Pathway or Brite	scaffold1.t194	K12373 HEXA_B; hexosaminidase	00520 Amino sugar and nucleotide sugar metabolism	Carbohydrate metabolism	Metabolism
scaffold10.t15	K00008 SORD, gutB; L-iditol 2-dehydrogenase	00040 Pentose and glucuronate interconversions	Carbohydrate metabolism	Metabolism	scaffold1.t194	K12373 HEXA_B; hexosaminidase	00531 Glycosaminoglycan degradation	Glycan biosynthesis and metabolism	Metabolism
scaffold10.t15	K00008 SORD, gutB; L-iditol 2-dehydrogenase	00051 Fructose and mannose metabolism	Carbohydrate metabolism	Metabolism	scaffold1.t194	K12373 HEXA_B; hexosaminidase	00513 Various types of N-glycan biosynthesis	Glycan biosynthesis and metabolism	Metabolism
scaffold10.t16	K00549 metE; 5-methyltetrahydropteroyltriglutamate--homocysteine methyltransferase	00270 Cysteine and methionine metabolism	Amino acid metabolism	Metabolism	scaffold1.t194	K12373 HEXA_B; hexosaminidase	00604 Glycosphingolipid biosynthesis - ganglio series	Glycan biosynthesis and metabolism	Metabolism
scaffold10.t16	K00549 metE; 5-methyltetrahydropteroyltriglutamate--homocysteine methyltransferase	00450 Selenocompound metabolism	Metabolism of other amino acids	Metabolism	scaffold1.t194	K12373 HEXA_B; hexosaminidase	00511 Other glycan degradation	Glycan biosynthesis and metabolism	Metabolism
scaffold10.t18	K02325 POLE2; DNA polymerase epsilon subunit 2	03030 DNA replication	Replication and repair	Genetic Information Processing	scaffold1.t194	K12373 HEXA_B; hexosaminidase	04142 Lysosome	Transport and catabolism	Cellular Processes
scaffold10.t18	K02325 POLE2; DNA polymerase epsilon subunit 2	03420 Nucleotide excision repair	Replication and repair	Genetic Information Processing	scaffold1.t194	K12373 HEXA_B; hexosaminidase	03110 Chaperones and folding catalysts	Protein families: genetic information processing	Brite Hierarchies
scaffold10.t18	K02325 POLE2; DNA polymerase epsilon subunit 2	03410 Base excision repair	Replication and repair	Genetic Information Processing	scaffold1.t196	K02903 RP-L28e, RPL28; large subunit ribosomal protein L28e	03010 Ribosome	Translation	Genetic Information Processing
scaffold10.t18	K02325 POLE2; DNA polymerase epsilon subunit 2	03032 DNA replication proteins	Protein families: genetic information processing	Brite Hierarchies	scaffold1.t196	K02903 RP-L28e, RPL28; large subunit ribosomal protein L28e	03011 Ribosome	Protein families: genetic information processing	Brite Hierarchies
scaffold10.t18	K02325 POLE2; DNA polymerase epsilon subunit 2	03400 DNA repair and recombination proteins	Protein families: genetic information processing	Brite Hierarchies	scaffold1.t199	K01187 malZ; alpha-glucosidase	00052 Galactose metabolism	Carbohydrate metabolism	Metabolism
scaffold10.t20	K18551 SDT1; pyrimidine and pyridine-specific 5'-nucleotidase	00760 Nicotinate and nicotinamide metabolism	Metabolism of cofactors and vitamins	Metabolism	scaffold1.t199	K01187 malZ; alpha-glucosidase	00500 Starch and sucrose metabolism	Carbohydrate metabolism	Metabolism
scaffold10.t21	K02934 RP-L6e, RPL6; large subunit ribosomal protein L6e	03010 Ribosome	Translation	Genetic Information Processing	scaffold1.t201	K14537 NUG2, GNL2; nuclear GTP-binding protein	03008 Ribosome biogenesis in eukaryotes	Translation	Genetic Information Processing
scaffold10.t21	K02934 RP-L6e, RPL6; large subunit ribosomal protein L6e	03011 Ribosome	Protein families: genetic information processing	Brite Hierarchies	scaffold1.t201	K14537 NUG2, GNL2; nuclear GTP-binding protein	03009 Ribosome biogenesis	Protein families: genetic information processing	Brite Hierarchies
scaffold10.t24	K06199 crcB, FEX; fluoride exporter	02000 Transporters	Protein families: signaling and cellular processes	Brite Hierarchies	scaffold1.t202	K01187 malZ; alpha-glucosidase	00052 Galactose metabolism	Carbohydrate metabolism	Metabolism
scaffold10.t26	K03115 CSNK2B; casein kinase II subunit beta	03008 Ribosome biogenesis in eukaryotes	Translation	Genetic Information Processing	scaffold1.t202	K01187 malZ; alpha-glucosidase	00500 Starch and sucrose metabolism	Carbohydrate metabolism	Metabolism
scaffold10.t26	K03115 CSNK2B; casein kinase II subunit beta	04064 NF-kappa B signaling pathway	Signal transduction	Environmental Information Processing	scaffold1.t205	K14537 NUG2, GNL2; nuclear GTP-binding protein	03008 Ribosome biogenesis in eukaryotes	Translation	Genetic Information Processing
scaffold10.t26	K03115 CSNK2B; casein kinase II subunit beta	04310 Wnt signaling pathway	Signal transduction	Environmental Information Processing	scaffold1.t205	K14537 NUG2, GNL2; nuclear GTP-binding protein	03009 Ribosome biogenesis	Protein families: genetic information processing	Brite Hierarchies
scaffold10.t26	K03115 CSNK2B; casein kinase II subunit beta	04137 Mitophagy - animal	Transport and catabolism	Cellular Processes	scaffold1.t208	K02997 RP-S9e, RPS9; small subunit ribosomal protein S9e	03010 Ribosome	Translation	Genetic Information Processing
scaffold10.t26	K03115 CSNK2B; casein kinase II subunit beta	04520 Adherens junction	Cellular community - eukaryotes	Cellular Processes	scaffold1.t208	K02997 RP-S9e, RPS9; small subunit ribosomal protein S9e	03011 Ribosome	Protein families: genetic information processing	Brite Hierarchies
scaffold10.t26	K03115 CSNK2B; casein kinase II subunit beta	04139 Mitophagy - yeast	Transport and catabolism	Cellular Processes	scaffold1.t209	K02889 RP-L21e, RPL21; large subunit ribosomal protein L21e	03010 Ribosome	Translation	Genetic Information Processing
scaffold10.t26	K03115 CSNK2B; casein kinase II subunit beta	04712 Circadian rhythm - plant	Environmental adaptation	Organismal Systems	scaffold1.t209	K02889 RP-L21e, RPL21; large subunit ribosomal protein L21e	03011 Ribosome	Protein families: genetic information processing	Brite Hierarchies
scaffold10.t26	K03115 CSNK2B; casein kinase II subunit beta	05235 PD-L1 expression and PD-1 checkpoint pathway in cancer	Cancer: overview	Human Diseases	scaffold1.t212	K11338 RUVBL2, RVB2, INO80J; RuvB-like protein 2	03036 Chromosome and associated proteins	Protein families: genetic information processing	Brite Hierarchies
scaffold10.t26	K03115 CSNK2B; casein kinase II subunit beta	05162 Measles	Infectious disease: viral	Human Diseases	scaffold1.t213	K02886 RP-L2, MRPL2, rplB; large subunit ribosomal protein L2	03010 Ribosome	Translation	Genetic Information Processing
scaffold10.t26	K03115 CSNK2B; casein kinase II subunit beta	03009 Ribosome biogenesis	Protein families: genetic information processing	Brite Hierarchies	scaffold1.t213	K02886 RP-L2, MRPL2, rplB; large subunit ribosomal protein L2	03011 Ribosome	Protein families: genetic information processing	Brite Hierarchies
scaffold10.t26	K03115 CSNK2B; casein kinase II subunit beta	03036 Chromosome and associated proteins	Protein families: genetic information processing	Brite Hierarchies	scaffold1.t214	K22696 EEF2KMT; protein-lysine N-methyltransferase EEF2KMT	03012 Translation factors	Protein families: genetic information processing	Brite Hierarchies
scaffold10.t29	K14684 SLC25A23S; solute carrier family 25 (mitochondrial phosphate transporter), member 23/24/25/41	02000 Transporters	Protein families: signaling and cellular processes	Brite Hierarchies	scaffold1.t215	K09374 LHX3_4; LIM homeobox protein 3/4	03000 Transcription factors	Protein families: genetic information processing	Brite Hierarchies
scaffold10.t30	K11593 ELF2C, AGO; eukaryotic translation initiation factor 2C	04361 Axon regeneration	Development and regeneration	Organismal Systems	scaffold1.t236	K11987 PTGS2, COX2; prostaglandin-endoperoxide synthase 2	00590 Arachidonic acid metabolism	Lipid metabolism	Metabolism
scaffold10.t30	K11593 ELF2C, AGO; eukaryotic translation initiation factor 2C	03019 Messenger RNA biogenesis	Protein families: genetic information processing	Brite Hierarchies	scaffold1.t236	K11987 PTGS2, COX2; prostaglandin-endoperoxide synthase 2	04370 VEGF signaling pathway	Signal transduction	Environmental Information Processing
scaffold10.t30	K11593 ELF2C, AGO; eukaryotic translation initiation factor 2C	03036 Chromosome and associated proteins	Protein families: genetic information processing	Brite Hierarchies	scaffold1.t236	K11987 PTGS2, COX2; prostaglandin-endoperoxide synthase 2	04668 TNF signaling pathway	Signal transduction	Environmental Information Processing
scaffold10.t31	K14152 HIS4; phosphoribosyl-ATP pyrophosphohydrolase / phosphoribosyl-AMP cyclohydrolase / histidinol dehydrogenase	00340 Histidine metabolism	Amino acid metabolism	Metabolism	scaffold1.t236	K11987 PTGS2, COX2; prostaglandin-endoperoxide synthase 2	04064 NF-kappa B signaling pathway	Signal transduction	Environmental Information Processing
scaffold10.t32	K00162 PDHB, pdhB; pyruvate dehydrogenase E1 component beta subunit	00620 Pyruvate metabolism	Carbohydrate metabolism	Metabolism	scaffold1.t236	K11987 PTGS2, COX2; prostaglandin-endoperoxide synthase 2	04921 Oxytocin signaling pathway	Endocrine system	Organismal Systems
scaffold10.t32	K00162 PDHB, pdhB; pyruvate dehydrogenase E1 component beta subunit	00020 Citrate cycle (TCA cycle)	Carbohydrate metabolism	Metabolism	scaffold1.t236	K11987 PTGS2, COX2; prostaglandin-endoperoxide synthase 2	04625 C-type lectin receptor signaling pathway	Immune system	Organismal Systems
scaffold10.t32	K00162 PDHB, pdhB; pyruvate dehydrogenase E1 component beta subunit	00010 Glycolysis / Gluconeogenesis	Carbohydrate metabolism	Metabolism	scaffold1.t236	K11987 PTGS2, COX2; prostaglandin-endoperoxide synthase 2	04913 Ovarian steroidogenesis	Endocrine system	Organismal Systems
scaffold10.t32	K00162 PDHB, pdhB; pyruvate dehydrogenase E1 component beta subunit	04066 HIF-1 signaling pathway	Signal transduction	Environmental Information Processing	scaffold1.t236	K11987 PTGS2, COX2; prostaglandin-endoperoxide synthase 2	04657 IL-17 signaling pathway	Immune system	Organismal Systems
scaffold10.t32	K00162 PDHB, pdhB; pyruvate dehydrogenase E1 component beta subunit	04922 Glucagon signaling pathway	Endocrine system	Organismal Systems	scaffold1.t236	K11987 PTGS2, COX2; prostaglandin-endoperoxide synthase 2	04923 Regulation of lipolysis in adipocytes	Endocrine system	Organismal Systems
scaffold10.t32	K00162 PDHB, pdhB; pyruvate dehydrogenase E1 component beta subunit	05230 Central carbon metabolism in cancer	Cancer: overview	Human Diseases	scaffold1.t236	K11987 PTGS2, COX2; prostaglandin-endoperoxide synthase 2	04726 Serotonergic synapse	Nervous system	Organismal Systems
scaffold10.t38	K00030 IDH3; isocitrate dehydrogenase (NAD+)	00020 Citrate cycle (TCA cycle)	Carbohydrate metabolism	Metabolism	scaffold1.t236	K11987 PTGS2, COX2; prostaglandin-endoperoxide synthase 2	04723 Retrograde endocannabinoid signaling	Nervous system	Organismal Systems
scaffold10.t40	K12394 AP1S1_2; AP-1 complex subunit sigma 1/2	04142 Lysosome	Transport and catabolism	Cellular Processes	scaffold1.t236	K11987 PTGS2, COX2; prostaglandin-endoperoxide synthase 2	05165 Human papillomavirus infection	Infectious disease: viral	Human Diseases
scaffold10.t40	K12394 AP1S1_2; AP-1 complex subunit sigma 1/2	05170 Human immunodeficiency virus 1 infection	Infectious disease: viral	Human Diseases	scaffold1.t236	K11987 PTGS2, COX2; prostaglandin-endoperoxide synthase 2	05200 Pathways in cancer	Cancer: overview	Human Diseases
scaffold10.t40	K12394 AP1S1_2; AP-1 complex subunit sigma 1/2	04131 Membrane trafficking	Protein families: genetic information processing	Brite Hierarchies	scaffold1.t236	K11987 PTGS2, COX2; prostaglandin-endoperoxide synthase 2	05222 Small cell lung cancer	Cancer: specific types	Human Diseases
scaffold10.t41	K14570 REX1, REXO1, RNH70; RNA exonuclease 1	03008 Ribosome biogenesis in eukaryotes	Translation	Genetic Information Processing	scaffold1.t236	K11987 PTGS2, COX2; prostaglandin-endoperoxide synthase 2	05167 Kaposi sarcoma-associated herpesvirus infection	Infectious disease: viral	Human Diseases
scaffold10.t41	K14570 REX1, REXO1, RNH70; RNA exonuclease 1	03009 Ribosome biogenesis	Protein families: genetic information processing	Brite Hierarchies	scaffold1.t236	K11987 PTGS2, COX2; prostaglandin-endoperoxide synthase 2	05163 Human cytomegalovirus infection	Infectious disease: viral	Human Diseases
scaffold10.t42	K04709 LAG1; Acyl-CoA-dependent ceramide synthase	00600 Sphingolipid metabolism	Lipid metabolism	Metabolism	scaffold1.t236	K11987 PTGS2, COX2; prostaglandin-endoperoxide synthase 2	05140 Leishmaniasis	Infectious disease: parasitic	Human Diseases
scaffold10.t43	K04709 LAG1; Acyl-CoA-dependent ceramide synthase	00600 Sphingolipid metabolism	Lipid metabolism	Metabolism	scaffold1.t236	K11987 PTGS2, COX2; prostaglandin-endoperoxide synthase 2	05204 Chemical carcinogenesis	Cancer: overview	Human Diseases
scaffold10.t45	K11495 CENPA; histone H3-like centromeric protein A	03036 Chromosome and associated proteins	Protein families: genetic information processing	Brite Hierarchies	scaffold1.t236	K11987 PTGS2, COX2; prostaglandin-endoperoxide synthase 2	05206 MicroRNAs in cancer	Cancer: overview	Human Diseases
scaffold10.t48	K15219 RRN7; RNA polymerase I-specific transcription initiation factor RRN7	03021 Transcription machinery	Protein families: genetic information processing	Brite Hierarchies	scaffold1.t241	K00993 EPT1; ethanolaminephosphotransferase	00565 Ether lipid metabolism	Lipid metabolism	Metabolism
scaffold10.t49	K09521 DNAJC1; DnaJ homolog subfamily C member 1	04141 Protein processing in endoplasmic reticulum	Folding, sorting and degradation	Genetic Information Processing	scaffold1.t241	K00993 EPT1; ethanolaminephosphotransferase	00564 Glycerophospholipid metabolism	Lipid metabolism	Metabolism
scaffold10.t49	K09521 DNAJC1; DnaJ homolog subfamily C member 1	03110 Chaperones and folding catalysts	Protein families: genetic information processing	Brite Hierarchies	scaffold1.t241	K00993 EPT1; ethanolaminephosphotransferase	00440 Phosphonate and phosphinate metabolism	Metabolism of other amino acids	Metabolism
scaffold10.t50	K01915 glnA, GLUL; glutamine synthetase	00250 Alanine, aspartate and glutamate metabolism	Amino acid metabolism	Metabolism	scaffold1.t242	K01892 HARS, hisS; histidyl-tRNA synthetase	00970 Aminoacyl-tRNA biosynthesis	Translation	Genetic Information Processing
scaffold10.t50	K01915 glnA, GLUL; glutamine synthetase	00630 Glyoxylate and dicarboxylate metabolism	Carbohydrate metabolism	Metabolism	scaffold1.t242	K01892 HARS, hisS; histidyl-tRNA synthetase	03016 Transfer RNA biogenesis	Protein families: genetic information processing	Brite Hierarchies
scaffold10.t50	K01915 glnA, GLUL; glutamine synthetase	00910 Nitrogen metabolism	Energy metabolism	Metabolism	scaffold1.t242	K01892 HARS, hisS; histidyl-tRNA synthetase	01007 Amino acid related enzymes	Protein families: metabolism	Brite Hierarchies
scaffold10.t50	K01915 glnA, GLUL; glutamine synthetase	00220 Arginine biosynthesis	Amino acid metabolism	Metabolism	scaffold1.t243	K06867 K06867; uncharacterized protein	99997 Function unknown	Poorly characterized	Not Included in Pathway or Brite
scaffold10.t50	K01915 glnA, GLUL; glutamine synthetase	02020 Two-component system	Signal transduction	Environmental Information Processing	scaffold1.t245	K12897 TRA2; transformer-2 protein	03040 Spliceosome	Transcription	Genetic Information Processing
scaffold10.t50	K01915 glnA, GLUL; glutamine synthetase	04217 Necroptosis	Cell growth and death	Cellular Processes	scaffold1.t245	K12897 TRA2; transformer-2 protein	03041 Spliceosome	Protein families: genetic information processing	Brite Hierarchies
scaffold10.t50	K01915 glnA, GLUL; glutamine synthetase	04727 GABAergic synapse	Nervous system	Organismal Systems	scaffold1.t245	K12897 TRA2; transformer-2 protein	01009 Protein phosphatases and associated proteins	Protein families: metabolism	Brite Hierarchies
scaffold10.t50	K01915 glnA, GLUL; glutamine synthetase	04724 Glutamatergic synapse	Nervous system	Organismal Systems	scaffold1.t246	K02264 COX5A; cytochrome c oxidase subunit 5a	00190 Oxidative phosphorylation	Energy metabolism	Metabolism
scaffold10.t50	K01915 glnA, GLUL; glutamine synthetase	04147 Exosome	Protein families: signaling and cellular processes	Brite Hierarchies	scaffold1.t246	K02264 COX5A; cytochrome c oxidase subunit 5a	04714 Thermogenesis	Environmental adaptation	Organismal Systems
scaffold10.t55	K18748 SSD1; protein SSD1	03019 Messenger RNA biogenesis	Protein families: genetic information processing	Brite Hierarchies	scaffold1.t246	K02264 COX5A; cytochrome c oxidase subunit 5a	04260 Cardiac muscle contraction	Circulatory system	Organismal Systems
scaffold10.t56	K00030 IDH3; isocitrate dehydrogenase (NAD+)	00020 Citrate cycle (TCA cycle)	Carbohydrate metabolism	Metabolism	scaffold1.t246	K02264 COX5A; cytochrome c oxidase subunit 5a	05010 Alzheimer disease	Neurodegenerative disease	Human Diseases
scaffold10.t57	K12193 VPS24, CHMP3; charged multivesicular body protein 3	04144 Endocytosis	Transport and catabolism	Cellular Processes	scaffold1.t246	K02264 COX5A; cytochrome c oxidase subunit 5a	04932 Non-alcoholic fatty liver disease (NAFLD)	Endocrine and metabolic disease	Human Diseases
scaffold10.t57	K12193 VPS24, CHMP3; charged multivesicular body protein 3	04217 Necroptosis	Cell growth and death	Cellular Processes	scaffold1.t246	K02264 COX5A; cytochrome c oxidase subunit 5a	05016 Huntington disease	Neurodegenerative disease	Human Diseases
scaffold10.t57	K12193 VPS24, CHMP3; charged multivesicular body protein 3	04131 Membrane trafficking	Protein families: genetic information processing	Brite Hierarchies	scaffold1.t246	K02264 COX5A; cytochrome c oxidase subunit 5a	05012 Parkinson disease	Neurodegenerative disease	Human Diseases
scaffold10.t57	K12193 VPS24, CHMP3; charged multivesicular body protein 3	04147 Exosome	Protein families: signaling and cellular processes	Brite Hierarchies	scaffold1.t248	K12761 SNF1; carbon catabolite-derepressing protein kinase	04113 Meiosis - yeast	Cell growth and death	Cellular Processes
scaffold10.t62	K02932 RP-L5e, RPL5; large subunit ribosomal protein L5e	03010 Ribosome	Translation	Genetic Information Processing	scaffold1.t248	K12761 SNF1; carbon catabolite-derepressing protein kinase	04138 Autophagy - yeast	Transport and catabolism	Cellular Processes
scaffold10.t62	K02932 RP-L5e, RPL5; large subunit ribosomal protein L5e	01009 Protein phosphatases and associated proteins	Protein families: metabolism	Brite Hierarchies	scaffold1.t248	K12761 SNF1; carbon catabolite-derepressing protein kinase	01001 Protein kinases	Protein families: metabolism	Brite Hierarchies
scaffold10.t62	K02932 RP-L5e, RPL5; large subunit ribosomal protein L5e	03011 Ribosome	Protein families: genetic information processing	Brite Hierarchies	scaffold1.t257	K03104 SRP14; signal recognition particle subunit SRP14	03060 Protein export	Folding, sorting and degradation	Genetic Information Processing
scaffold10.t64	K12864 CTNNBL1; beta-catenin-like protein 1	03040 Spliceosome	Transcription	Genetic Information Processing	scaffold1.t257	K03104 SRP14; signal recognition particle subunit SRP14	02044 Secretion system	Protein families: signaling and cellular processes	Brite Hierarchies
scaffold10.t64	K12864 CTNNBL1; beta-catenin-like protein 1	03041 Spliceosome	Protein families: genetic information processing	Brite Hierarchies	scaffold1.t258	K00589 MET1; uroporphyrin-III C-methyltransferase	00860 Porphyrin and chlorophyll metabolism	Metabolism of cofactors and vitamins	Metabolism
scaffold10.t65	K14549 UTP15; U3 small nucleolar RNA-associated protein 15	03008 Ribosome biogenesis in eukaryotes	Translation	Genetic Information Processing	scaffold1.t259	K06675 SMC4; structural maintenance of chromosome 4	04111 Cell cycle - yeast	Cell growth and death	Cellular Processes
scaffold10.t65	K14549 UTP15; U3 small nucleolar RNA-associated protein 15	03009 Ribosome biogenesis	Protein families: genetic information processing	Brite Hierarchies	scaffold1.t259	K06675 SMC4; structural maintenance of chromosome 4	03036 Chromosome and associated proteins	Protein families: genetic information processing	Brite Hierarchies
scaffold10.t67	K09580 PDIA1, P4HB; protein disulfide-isomerase A1	04141 Protein processing in endoplasmic reticulum	Folding, sorting and degradation	Genetic Information Processing	scaffold1.t261	K12346 SMF; metal iron transporter	02000 Transporters	Protein families: signaling and cellular processes	Brite Hierarchies
scaffold10.t67	K09580 PDIA1, P4HB; protein disulfide-isomerase A1	04147 Exosome	Protein families: signaling and cellular processes	Brite Hierarchies	scaffold1.t262	K14567 UTP14; U3 small nucleolar RNA-associated protein 14	03008 Ribosome biogenesis in eukaryotes	Translation	Genetic Information Processing
scaffold10.t67	K09580 PDIA1, P4HB; protein disulfide-isomerase A1	04131 Membrane trafficking	Protein families: genetic information processing	Brite Hierarchies	scaffold1.t262	K14567 UTP14; U3 small nucleolar RNA-associated protein 14	03009 Ribosome biogenesis	Protein families: genetic information processing	Brite Hierarchies
scaffold10.t67	K09580 PDIA1, P4HB; protein disulfide-isomerase A1	03110 Chaperones and folding catalysts	Protein families: genetic information processing	Brite Hierarchies	scaffold1.t264	K02927 RP-L40e, RPL40; large subunit ribosomal protein L40e	03010 Ribosome	Translation	Genetic Information Processing
scaffold10.t70	K08874 TRRAP; transformation/transcription domain-associated protein	05166 Human T-cell leukemia virus 1 infection	Infectious disease: viral	Human Diseases	scaffold1.t264	K02927 RP-L40e, RPL40; large subunit ribosomal protein L40e	03011 Ribosome	Protein families: genetic information processing	Brite Hierarchies
scaffold10.t70	K08874 TRRAP; transformation/transcription domain-associated protein	03021 Transcription machinery	Protein families: genetic information processing	Brite Hierarchies	scaffold1.t266	K20471 COPD, ARCN1, RET2; coatomer subunit delta	04131 Membrane trafficking	Protein families: genetic information processing	Brite Hierarchies
scaffold10.t70	K08874 TRRAP; transformation/transcription domain-associated protein	03036 Chromosome and associated proteins	Protein families: genetic information processing	Brite Hierarchies	scaffold1.t267	K04882 KCNAB1; potassium voltage-gated channel Shaker-related subfamily A, beta member 1	04040 Ion channels	Protein families: signaling and cellular processes	Brite Hierarchies
scaffold10.t70	K08874 TRRAP; transformation/transcription domain-associated protein	01001 Protein kinases	Protein families: metabolism	Brite Hierarchies	scaffold1.t272	K14405 FIP1L1, FIP1; pre-mRNA 3'-end-processing factor FIP1	03015 mRNA surveillance pathway	Translation	Genetic Information Processing
scaffold10.t71	K11321 BRD8; bromodomain-containing protein 8	03036 Chromosome and associated proteins	Protein families: genetic information processing	Brite Hierarchies	scaffold1.t272	K14405 FIP1L1, FIP1; pre-mRNA 3'-end-processing factor FIP1	03019 Messenger RNA biogenesis	Protein families: genetic information processing	Brite Hierarchies
scaffold10.t72	K01381 PEP4; saccharopepsin	04138 Autophagy - yeast	Transport and catabolism	Cellular Processes	scaffold1.t276	K08853 AAK; AP2-associated kinase	04131 Membrane trafficking	Protein families: genetic information processing	Brite Hierarchies
scaffold10.t72	K01381 PEP4; saccharopepsin	01002 Peptidases and inhibitors	Protein families: metabolism	Brite Hierarchies	scaffold1.t276	K08853 AAK; AP2-associated kinase	01001 Protein kinases	Protein families: metabolism	Brite Hierarchies
scaffold10.t73	K00916 CTK1; CTD kinase subunit alpha	03021 Transcription machinery	Protein families: genetic information processing	Brite Hierarchies	scaffold1.t284	K13026 DHX57; ATP-dependent RNA helicase DHX57	99980 Enzymes with EC numbers	Unclassified: metabolism	Not Included in Pathway or Brite
scaffold10.t73	K00916 CTK1; CTD kinase subunit alpha	01001 Protein kinases	Protein families: metabolism	Brite Hierarchies	scaffold1.t285	K12818 DHX8, PRP22; ATP-dependent RNA helicase DHX8/PRP22	03040 Spliceosome	Transcription	Genetic Information Processing
scaffold10.t74	K12178 COPS4, CSN4; COP9 signalosome complex subunit 4	04121 Ubiquitin system	Protein families: genetic information processing	Brite Hierarchies	scaffold1.t285	K12818 DHX8, PRP22; ATP-dependent RNA helicase DHX8/PRP22	03041 Spliceosome	Protein families: genetic information processing	Brite Hierarchies
scaffold10.t76	K10877 RAD54B; DNA repair and recombination protein RAD54B	03440 Homologous recombination	Replication and repair	Genetic Information Processing	scaffold1.t286	K14285 NXT1_2, P15; NTF2-related export protein 1/2	03015 mRNA surveillance pathway	Translation	Genetic Information Processing
scaffold10.t76	K10877 RAD54B; DNA repair and recombination protein RAD54B	03400 DNA repair and recombination proteins	Protein families: genetic information processing	Brite Hierarchies	scaffold1.t286	K14285 NXT1_2, P15; NTF2-related export protein 1/2	03013 RNA transport	Translation	Genetic Information Processing
scaffold10.t81	K00898 PDK2_3_4; pyruvate dehydrogenase kinase 2/3/4	01001 Protein kinases	Protein families: metabolism	Brite Hierarchies	scaffold1.t286	K14285 NXT1_2, P15; NTF2-related export protein 1/2	03008 Ribosome biogenesis in eukaryotes	Translation	Genetic Information Processing
scaffold10.t83	K08286 E2.7.11.-; protein-serine/threonine kinase	99980 Enzymes with EC numbers	Unclassified: metabolism	Not Included in Pathway or Brite	scaffold1.t286	K14285 NXT1_2, P15; NTF2-related export protein 1/2	05164 Influenza A	Infectious disease: viral	Human Diseases
scaffold10.t91	K02918 RP-L35e, RPL35; large subunit ribosomal protein L35e	03010 Ribosome	Translation	Genetic Information Processing	scaffold1.t286	K14285 NXT1_2, P15; NTF2-related export protein 1/2	03009 Ribosome biogenesis	Protein families: genetic information processing	Brite Hierarchies
scaffold10.t91	K02918 RP-L35e, RPL35; large subunit ribosomal protein L35e	03011 Ribosome	Protein families: genetic information processing	Brite Hierarchies	scaffold1.t286	K14285 NXT1_2, P15; NTF2-related export protein 1/2	03019 Messenger RNA biogenesis	Protein families: genetic information processing	Brite Hierarchies
scaffold10.t92	K08838 STK24_25_MST4; serine/threonine-protein kinase 24/25/MST4	01001 Protein kinases	Protein families: metabolism	Brite Hierarchies	scaffold1.t288	K12396 AP3D; AP-3 complex subunit delta	04142 Lysosome	Transport and catabolism	Cellular Processes
scaffold10.t92	K08838 STK24_25_MST4; serine/threonine-protein kinase 24/25/MST4	04131 Membrane trafficking	Protein families: genetic information processing	Brite Hierarchies	scaffold1.t288	K12396 AP3D; AP-3 complex subunit delta	04131 Membrane trafficking	Protein families: genetic information processing	Brite Hierarchies
scaffold10.t94	K03138 TFIIF1, GTF2F1, TFG1; transcription initiation factor TFIIF subunit alpha	03022 Basal transcription factors	Transcription	Genetic Information Processing	scaffold1.t289	K08838 STK24_25_MST4; serine/threonine-protein kinase 24/25/MST4	01001 Protein kinases	Protein families: metabolism	Brite Hierarchies
scaffold10.t94	K03138 TFIIF1, GTF2F1, TFG1; transcription initiation factor TFIIF subunit alpha	03021 Transcription machinery	Protein families: genetic information processing	Brite Hierarchies	scaffold1.t289	K08838 STK24_25_MST4; serine/threonine-protein kinase 24/25/MST4	04131 Membrane trafficking	Protein families: genetic information processing	Brite Hierarchies
scaffold10.t96	K11129 NHP2, NOLA2; H/ACA ribonucleoprotein complex subunit 2	03008 Ribosome biogenesis in eukaryotes	Translation	Genetic Information Processing	scaffold1.t290	K10586 BIRC6, BRUCE; baculoviral IAP repeat-containing protein 6 (apollon)	04120 Ubiquitin mediated proteolysis	Folding, sorting and degradation	Genetic Information Processing
scaffold10.t96	K11129 NHP2, NOLA2; H/ACA ribonucleoprotein complex subunit 2	03009 Ribosome biogenesis	Protein families: genetic information processing	Brite Hierarchies	scaffold1.t290	K10586 BIRC6, BRUCE; baculoviral IAP repeat-containing protein 6 (apollon)	04215 Apoptosis - multiple species	Cell growth and death	Cellular Processes
scaffold10.t96	K11129 NHP2, NOLA2; H/ACA ribonucleoprotein complex subunit 2	03032 DNA replication proteins	Protein families: genetic information processing	Brite Hierarchies	scaffold1.t290	K10586 BIRC6, BRUCE; baculoviral IAP repeat-containing protein 6 (apollon)	04214 Apoptosis - fly	Cell growth and death	Cellular Processes
scaffold10.t98	K09173 RFX1_2_3; regulatory factor X 1/2/3	03000 Transcription factors	Protein families: genetic information processing	Brite Hierarchies	scaffold1.t290	K10586 BIRC6, BRUCE; baculoviral IAP repeat-containing protein 6 (apollon)	01002 Peptidases and inhibitors	Protein families: metabolism	Brite Hierarchies
scaffold10.t99	K06018 PPN1; endopolyphosphatase	99980 Enzymes with EC numbers	Unclassified: metabolism	Not Included in Pathway or Brite	scaffold1.t290	K10586 BIRC6, BRUCE; baculoviral IAP repeat-containing protein 6 (apollon)	04121 Ubiquitin system	Protein families: genetic information processing	Brite Hierarchies
scaffold10.t101	K01907 AACS, acsA; acetoacetyl-CoA synthetase	00280 Valine, leucine and isoleucine degradation	Amino acid metabolism	Metabolism	scaffold1.t292	K12346 SMF; metal iron transporter	02000 Transporters	Protein families: signaling and cellular processes	Brite Hierarchies
scaffold10.t101	K01907 AACS, acsA; acetoacetyl-CoA synthetase	00650 Butanoate metabolism	Carbohydrate metabolism	Metabolism	scaffold1.t295	K18035 PTPRO; receptor-type tyrosine-protein phosphatase O	01009 Protein phosphatases and associated proteins	Protein families: metabolism	Brite Hierarchies
scaffold10.t101	K01907 AACS, acsA; acetoacetyl-CoA synthetase	01004 Lipid biosynthesis proteins	Protein families: metabolism	Brite Hierarchies	scaffold1.t298	K11396 YNG2, EAF4; chromatin modification-related protein YNG2	03036 Chromosome and associated proteins	Protein families: genetic information processing	Brite Hierarchies
scaffold10.t105	K10576 UBE2H, UBC8; ubiquitin-conjugating enzyme E2 H	04120 Ubiquitin mediated proteolysis	Folding, sorting and degradation	Genetic Information Processing	scaffold1.t304	K20133 USP6NL; USP6 N-terminal-like protein	04131 Membrane trafficking	Protein families: genetic information processing	Brite Hierarchies
scaffold10.t105	K10576 UBE2H, UBC8; ubiquitin-conjugating enzyme E2 H	04121 Ubiquitin system	Protein families: genetic information processing	Brite Hierarchies	scaffold1.t308	K06201 cutC; copper homeostasis protein	99994 Others	Unclassified: signaling and cellular processes	Not Included in Pathway or Brite
scaffold10.t106	K13174 THOC5; THO complex subunit 5	03013 RNA transport	Translation	Genetic Information Processing	scaffold1.t311	K11757 PBRM1, PB1; protein polybromo-1	05225 Hepatocellular carcinoma	Cancer: specific types	Human Diseases
scaffold10.t106	K13174 THOC5; THO complex subunit 5	03041 Spliceosome	Protein families: genetic information processing	Brite Hierarchies	scaffold1.t311	K11757 PBRM1, PB1; protein polybromo-1	03036 Chromosome and associated proteins	Protein families: genetic information processing	Brite Hierarchies
scaffold10.t106	K13174 THOC5; THO complex subunit 5	03019 Messenger RNA biogenesis	Protein families: genetic information processing	Brite Hierarchies	scaffold1.t311	K11757 PBRM1, PB1; protein polybromo-1	03021 Transcription machinery	Protein families: genetic information processing	Brite Hierarchies
scaffold10.t107	K00036 G6PD, zwf; glucose-6-phosphate 1-dehydrogenase	00480 Glutathione metabolism	Metabolism of other amino acids	Metabolism	scaffold1.t312	K20031 ZDHHC6; palmitoyltransferase ZDHHC6	04131 Membrane trafficking	Protein families: genetic information processing	Brite Hierarchies
scaffold10.t107	K00036 G6PD, zwf; glucose-6-phosphate 1-dehydrogenase	00030 Pentose phosphate pathway	Carbohydrate metabolism	Metabolism	scaffold1.t314	K14763 NAF1; H/ACA ribonucleoprotein complex non-core subunit NAF1	03009 Ribosome biogenesis	Protein families: genetic information processing	Brite Hierarchies
scaffold10.t107	K00036 G6PD, zwf; glucose-6-phosphate 1-dehydrogenase	05230 Central carbon metabolism in cancer	Cancer: overview	Human Diseases	scaffold1.t326	K03256 TRM6, GCD10; tRNA (adenine58-N1)-methyltransferase non-catalytic subunit	03016 Transfer RNA biogenesis	Protein families: genetic information processing	Brite Hierarchies
scaffold10.t107	K00036 G6PD, zwf; glucose-6-phosphate 1-dehydrogenase	04147 Exosome	Protein families: signaling and cellular processes	Brite Hierarchies	scaffold1.t328	K00793 ribE, RIB5; riboflavin synthase	00740 Riboflavin metabolism	Metabolism of cofactors and vitamins	Metabolism
scaffold10.t110	K01465 URA4, pyrC; dihydroorotase	00240 Pyrimidine metabolism	Nucleotide metabolism	Metabolism	scaffold1.t330	K10356 MYO1; myosin I	05130 Pathogenic Escherichia coli infection	Infectious disease: bacterial	Human Diseases
scaffold10.t111	K10401 KIF18_19; kinesin family member 18/19	04812 Cytoskeleton proteins	Protein families: signaling and cellular processes	Brite Hierarchies	scaffold1.t330	K10356 MYO1; myosin I	01009 Protein phosphatases and associated proteins	Protein families: metabolism	Brite Hierarchies
scaffold10.t112	K20347 TMED2, EMP24; p24 family protein beta-1	02000 Transporters	Protein families: signaling and cellular processes	Brite Hierarchies	scaffold1.t330	K10356 MYO1; myosin I	04812 Cytoskeleton proteins	Protein families: signaling and cellular processes	Brite Hierarchies
scaffold10.t112	K20347 TMED2, EMP24; p24 family protein beta-1	04131 Membrane trafficking	Protein families: genetic information processing	Brite Hierarchies	scaffold1.t330	K10356 MYO1; myosin I	04147 Exosome	Protein families: signaling and cellular processes	Brite Hierarchies
scaffold10.t113	K15306 RANBP1; Ran-binding protein 1	05166 Human T-cell leukemia virus 1 infection	Infectious disease: viral	Human Diseases	scaffold1.t330	K10356 MYO1; myosin I	04131 Membrane trafficking	Protein families: genetic information processing	Brite Hierarchies
scaffold10.t113	K15306 RANBP1; Ran-binding protein 1	05203 Viral carcinogenesis	Cancer: overview	Human Diseases	scaffold1.t330	K10356 MYO1; myosin I	03036 Chromosome and associated proteins	Protein families: genetic information processing	Brite Hierarchies
scaffold10.t114	K03544 clpX, CLPX; ATP-dependent Clp protease ATP-binding subunit ClpX	04112 Cell cycle - Caulobacter	Cell growth and death	Cellular Processes	scaffold1.t331	K21991 UNC45; protein unc-45	03110 Chaperones and folding catalysts	Protein families: genetic information processing	Brite Hierarchies
scaffold10.t114	K03544 clpX, CLPX; ATP-dependent Clp protease ATP-binding subunit ClpX	03110 Chaperones and folding catalysts	Protein families: genetic information processing	Brite Hierarchies	scaffold1.t333	K01210 E3.2.1.58; glucan 1,3-beta-glucosidase	00500 Starch and sucrose metabolism	Carbohydrate metabolism	Metabolism
scaffold10.t116	K01890 FARSB, pheT; phenylalanyl-tRNA synthetase beta chain	00970 Aminoacyl-tRNA biosynthesis	Translation	Genetic Information Processing	scaffold1.t334	K00972 UAP1; UDP-N-acetylglucosamine/UDP-N-acetylgalactosamine diphosphorylase	00520 Amino sugar and nucleotide sugar metabolism	Carbohydrate metabolism	Metabolism
scaffold10.t116	K01890 FARSB, pheT; phenylalanyl-tRNA synthetase beta chain	03016 Transfer RNA biogenesis	Protein families: genetic information processing	Brite Hierarchies	scaffold1.t336	K02357 tsf, TSFM; elongation factor Ts	03012 Translation factors	Protein families: genetic information processing	Brite Hierarchies
scaffold10.t116	K01890 FARSB, pheT; phenylalanyl-tRNA synthetase beta chain	01007 Amino acid related enzymes	Protein families: metabolism	Brite Hierarchies	scaffold1.t336	K02357 tsf, TSFM; elongation factor Ts	03029 Mitochondrial biogenesis	Protein families: genetic information processing	Brite Hierarchies
scaffold100.t6	K08736 MSH3; DNA mismatch repair protein MSH3	03430 Mismatch repair	Replication and repair	Genetic Information Processing	scaffold1.t339	K04711 ACER3, YDC1; dihydroceramidase	00600 Sphingolipid metabolism	Lipid metabolism	Metabolism
scaffold100.t6	K08736 MSH3; DNA mismatch repair protein MSH3	01524 Platinum drug resistance	Drug resistance: antineoplastic	Human Diseases	scaffold1.t340	K08775 BRCA2, FANCD1; breast cancer 2 susceptibility protein	03460 Fanconi anemia pathway	Replication and repair	Genetic Information Processing
scaffold100.t6	K08736 MSH3; DNA mismatch repair protein MSH3	05200 Pathways in cancer	Cancer: overview	Human Diseases	scaffold1.t340	K08775 BRCA2, FANCD1; breast cancer 2 susceptibility protein	03440 Homologous recombination	Replication and repair	Genetic Information Processing
scaffold100.t6	K08736 MSH3; DNA mismatch repair protein MSH3	05210 Colorectal cancer	Cancer: specific types	Human Diseases	scaffold1.t340	K08775 BRCA2, FANCD1; breast cancer 2 susceptibility protein	05212 Pancreatic cancer	Cancer: specific types	Human Diseases
scaffold100.t6	K08736 MSH3; DNA mismatch repair protein MSH3	03400 DNA repair and recombination proteins	Protein families: genetic information processing	Brite Hierarchies	scaffold1.t340	K08775 BRCA2, FANCD1; breast cancer 2 susceptibility protein	05224 Breast cancer	Cancer: specific types	Human Diseases
scaffold100.t7	K02331 POL5, MYBBP1A; DNA polymerase phi	03036 Chromosome and associated proteins	Protein families: genetic information processing	Brite Hierarchies	scaffold1.t340	K08775 BRCA2, FANCD1; breast cancer 2 susceptibility protein	05200 Pathways in cancer	Cancer: overview	Human Diseases
scaffold100.t7	K02331 POL5, MYBBP1A; DNA polymerase phi	03400 DNA repair and recombination proteins	Protein families: genetic information processing	Brite Hierarchies	scaffold1.t340	K08775 BRCA2, FANCD1; breast cancer 2 susceptibility protein	03036 Chromosome and associated proteins	Protein families: genetic information processing	Brite Hierarchies
scaffold100.t9	K21286 NTAQ1; protein N-terminal glutamine amidohydrolase	99980 Enzymes with EC numbers	Unclassified: metabolism	Not Included in Pathway or Brite	scaffold1.t340	K08775 BRCA2, FANCD1; breast cancer 2 susceptibility protein	03400 DNA repair and recombination proteins	Protein families: genetic information processing	Brite Hierarchies
scaffold100.t11	K10134 EI24; etoposide-induced 2.4 mRNA	04115 p53 signaling pathway	Cell growth and death	Cellular Processes	scaffold1.t340	K08775 BRCA2, FANCD1; breast cancer 2 susceptibility protein	04121 Ubiquitin system	Protein families: genetic information processing	Brite Hierarchies
scaffold100.t15	K10765 ALKBH1; alkylated DNA repair protein alkB homolog 1	99980 Enzymes with EC numbers	Unclassified: metabolism	Not Included in Pathway or Brite	scaffold1.t341	K11152 RDH11; retinol dehydrogenase 11	00830 Retinol metabolism	Metabolism of cofactors and vitamins	Metabolism
scaffold100.t16	K17800 LETM1, MDM38; LETM1 and EF-hand domain-containing protein 1, mitochondrial	04139 Mitophagy - yeast	Transport and catabolism	Cellular Processes	scaffold1.t342	K15117 SLC25A34_35, OAC1; solute carrier family 25, member 34/35	02000 Transporters	Protein families: signaling and cellular processes	Brite Hierarchies
scaffold100.t16	K17800 LETM1, MDM38; LETM1 and EF-hand domain-containing protein 1, mitochondrial	02000 Transporters	Protein families: signaling and cellular processes	Brite Hierarchies	scaffold1.t343	K17887 SNX25, MDM1; sorting nexin-25	03029 Mitochondrial biogenesis	Protein families: genetic information processing	Brite Hierarchies
scaffold100.t16	K17800 LETM1, MDM38; LETM1 and EF-hand domain-containing protein 1, mitochondrial	03029 Mitochondrial biogenesis	Protein families: genetic information processing	Brite Hierarchies	scaffold1.t344	K14685 SLC40A1, FPN1; solute carrier family 40 (iron-regulated transporter), member 1	04216 Ferroptosis	Cell growth and death	Cellular Processes
scaffold100.t21	K14967 BRE2, CPS60; COMPASS component BRE2	03036 Chromosome and associated proteins	Protein families: genetic information processing	Brite Hierarchies	scaffold1.t344	K14685 SLC40A1, FPN1; solute carrier family 40 (iron-regulated transporter), member 1	04978 Mineral absorption	Digestive system	Organismal Systems
scaffold100.t23	K17261 CAP1_2, SRV2; adenylyl cyclase-associated protein	04131 Membrane trafficking	Protein families: genetic information processing	Brite Hierarchies	scaffold1.t344	K14685 SLC40A1, FPN1; solute carrier family 40 (iron-regulated transporter), member 1	02000 Transporters	Protein families: signaling and cellular processes	Brite Hierarchies
scaffold100.t23	K17261 CAP1_2, SRV2; adenylyl cyclase-associated protein	04147 Exosome	Protein families: signaling and cellular processes	Brite Hierarchies	scaffold1.t345	K01412 PMPCA, MAS2; mitochondrial-processing peptidase subunit alpha	03029 Mitochondrial biogenesis	Protein families: genetic information processing	Brite Hierarchies
scaffold100.t24	K23498 COXPD7; peptide chain release factor	03029 Mitochondrial biogenesis	Protein families: genetic information processing	Brite Hierarchies	scaffold1.t345	K01412 PMPCA, MAS2; mitochondrial-processing peptidase subunit alpha	01002 Peptidases and inhibitors	Protein families: metabolism	Brite Hierarchies
scaffold100.t32	K23481 VPS1; vacuolar protein sorting-associated protein 1	04131 Membrane trafficking	Protein families: genetic information processing	Brite Hierarchies	scaffold1.t347	K00273 DAO, aao; D-amino-acid oxidase	00311 Penicillin and cephalosporin biosynthesis	Biosynthesis of other secondary metabolites	Metabolism
scaffold100.t35	K17824 DCUN1D4_5; DCN1-like protein 4/5	04121 Ubiquitin system	Protein families: genetic information processing	Brite Hierarchies	scaffold1.t347	K00273 DAO, aao; D-amino-acid oxidase	00472 D-Arginine and D-ornithine metabolism	Metabolism of other amino acids	Metabolism
scaffold100.t36	K00059 fabG, OAR1; 3-oxoacyl-[acyl-carrier protein] reductase	00061 Fatty acid biosynthesis	Lipid metabolism	Metabolism	scaffold1.t347	K00273 DAO, aao; D-amino-acid oxidase	00260 Glycine, serine and threonine metabolism	Amino acid metabolism	Metabolism
scaffold100.t36	K00059 fabG, OAR1; 3-oxoacyl-[acyl-carrier protein] reductase	00333 Prodigiosin biosynthesis	Biosynthesis of other secondary metabolites	Metabolism	scaffold1.t347	K00273 DAO, aao; D-amino-acid oxidase	00330 Arginine and proline metabolism	Amino acid metabolism	Metabolism
scaffold100.t36	K00059 fabG, OAR1; 3-oxoacyl-[acyl-carrier protein] reductase	00780 Biotin metabolism	Metabolism of cofactors and vitamins	Metabolism	scaffold1.t347	K00273 DAO, aao; D-amino-acid oxidase	04146 Peroxisome	Transport and catabolism	Cellular Processes
scaffold100.t36	K00059 fabG, OAR1; 3-oxoacyl-[acyl-carrier protein] reductase	01004 Lipid biosynthesis proteins	Protein families: metabolism	Brite Hierarchies	scaffold1.t351	K17267 COPG; coatomer subunit gamma	04131 Membrane trafficking	Protein families: genetic information processing	Brite Hierarchies
scaffold101.t4	K15376 GPHN; gephyrin	00790 Folate biosynthesis	Metabolism of cofactors and vitamins	Metabolism	scaffold1.t351	K17267 COPG; coatomer subunit gamma	04147 Exosome	Protein families: signaling and cellular processes	Brite Hierarchies
scaffold101.t4	K15376 GPHN; gephyrin	04727 GABAergic synapse	Nervous system	Organismal Systems	scaffold1.t352	K14758 HRR25; casein kinase I homolog HRR25	03008 Ribosome biogenesis in eukaryotes	Translation	Genetic Information Processing
scaffold101.t7	K01288 KEX1; carboxypeptidase D	01002 Peptidases and inhibitors	Protein families: metabolism	Brite Hierarchies	scaffold1.t352	K14758 HRR25; casein kinase I homolog HRR25	01001 Protein kinases	Protein families: metabolism	Brite Hierarchies
scaffold101.t11	K16572 TUBGCP5, GCP5; gamma-tubulin complex component 5	03036 Chromosome and associated proteins	Protein families: genetic information processing	Brite Hierarchies	scaffold1.t352	K14758 HRR25; casein kinase I homolog HRR25	03016 Transfer RNA biogenesis	Protein families: genetic information processing	Brite Hierarchies
scaffold101.t11	K16572 TUBGCP5, GCP5; gamma-tubulin complex component 5	04812 Cytoskeleton proteins	Protein families: signaling and cellular processes	Brite Hierarchies	scaffold1.t352	K14758 HRR25; casein kinase I homolog HRR25	03009 Ribosome biogenesis	Protein families: genetic information processing	Brite Hierarchies
scaffold101.t15	K02434 gatB, PET112; aspartyl-tRNA(Asn)/glutamyl-tRNA(Gln) amidotransferase subunit B	00970 Aminoacyl-tRNA biosynthesis	Translation	Genetic Information Processing	scaffold1.t353	K00698 CHS1; chitin synthase	00520 Amino sugar and nucleotide sugar metabolism	Carbohydrate metabolism	Metabolism
scaffold101.t15	K02434 gatB, PET112; aspartyl-tRNA(Asn)/glutamyl-tRNA(Gln) amidotransferase subunit B	03029 Mitochondrial biogenesis	Protein families: genetic information processing	Brite Hierarchies	scaffold1.t353	K00698 CHS1; chitin synthase	01003 Glycosyltransferases	Protein families: metabolism	Brite Hierarchies
scaffold101.t16	K14376 PAP; poly(A) polymerase	03015 mRNA surveillance pathway	Translation	Genetic Information Processing	scaffold1.t354	K09680 coaW; type II pantothenate kinase	00770 Pantothenate and CoA biosynthesis	Metabolism of cofactors and vitamins	Metabolism
scaffold101.t16	K14376 PAP; poly(A) polymerase	03019 Messenger RNA biogenesis	Protein families: genetic information processing	Brite Hierarchies	scaffold1.t355	K09380 ZFHX4; zinc finger homeobox protein 4	03000 Transcription factors	Protein families: genetic information processing	Brite Hierarchies
scaffold101.t18	K13107 RBMX2, IST3; RNA-binding motif protein, X-linked 2	03041 Spliceosome	Protein families: genetic information processing	Brite Hierarchies	scaffold1.t356	K14676 NTE, NRE; lysophospholipid hydrolase	00564 Glycerophospholipid metabolism	Lipid metabolism	Metabolism
scaffold101.t19	K03251 EIF3D; translation initiation factor 3 subunit D	03013 RNA transport	Translation	Genetic Information Processing	scaffold1.t357	K20182 VPS33A; vacuolar protein sorting-associated protein 33A	04138 Autophagy - yeast	Transport and catabolism	Cellular Processes
scaffold101.t19	K03251 EIF3D; translation initiation factor 3 subunit D	03012 Translation factors	Protein families: genetic information processing	Brite Hierarchies	scaffold1.t357	K20182 VPS33A; vacuolar protein sorting-associated protein 33A	04131 Membrane trafficking	Protein families: genetic information processing	Brite Hierarchies
scaffold101.t23	K11396 YNG2, EAF4; chromatin modification-related protein YNG2	03036 Chromosome and associated proteins	Protein families: genetic information processing	Brite Hierarchies	scaffold1.t360	K12592 C1D, LRP1; exosome complex protein LRP1	03018 RNA degradation	Folding, sorting and degradation	Genetic Information Processing
scaffold101.t26	K14766 NOP14, UTP2; nucleolar protein 14	03009 Ribosome biogenesis	Protein families: genetic information processing	Brite Hierarchies	scaffold1.t360	K12592 C1D, LRP1; exosome complex protein LRP1	03019 Messenger RNA biogenesis	Protein families: genetic information processing	Brite Hierarchies
scaffold101.t27	K06640 ATR; serine/threonine-protein kinase ATR	03460 Fanconi anemia pathway	Replication and repair	Genetic Information Processing	scaffold1.t361	K12832 SF3B5, SF3B10; splicing factor 3B subunit 5	03040 Spliceosome	Transcription	Genetic Information Processing
scaffold101.t27	K06640 ATR; serine/threonine-protein kinase ATR	04214 Apoptosis - fly	Cell growth and death	Cellular Processes	scaffold1.t361	K12832 SF3B5, SF3B10; splicing factor 3B subunit 5	03041 Spliceosome	Protein families: genetic information processing	Brite Hierarchies
scaffold101.t27	K06640 ATR; serine/threonine-protein kinase ATR	04115 p53 signaling pathway	Cell growth and death	Cellular Processes	scaffold1.t363	K22733 NIPA, SLC57A2S; magnesium transporter	02000 Transporters	Protein families: signaling and cellular processes	Brite Hierarchies
scaffold101.t27	K06640 ATR; serine/threonine-protein kinase ATR	04110 Cell cycle	Cell growth and death	Cellular Processes	scaffold1.t365	K22685 WSS1; DNA-dependent metalloprotease WSS1	03400 DNA repair and recombination proteins	Protein families: genetic information processing	Brite Hierarchies
scaffold101.t27	K06640 ATR; serine/threonine-protein kinase ATR	04218 Cellular senescence	Cell growth and death	Cellular Processes	scaffold1.t365	K22685 WSS1; DNA-dependent metalloprotease WSS1	01002 Peptidases and inhibitors	Protein families: metabolism	Brite Hierarchies
scaffold101.t27	K06640 ATR; serine/threonine-protein kinase ATR	05165 Human papillomavirus infection	Infectious disease: viral	Human Diseases	scaffold1.t369	K08192 DAL; MFS transporter, ACS family, allantoate permease	02000 Transporters	Protein families: signaling and cellular processes	Brite Hierarchies
scaffold101.t27	K06640 ATR; serine/threonine-protein kinase ATR	05166 Human T-cell leukemia virus 1 infection	Infectious disease: viral	Human Diseases	scaffold1.t370	K09499 CCT7; T-complex protein 1 subunit eta	04147 Exosome	Protein families: signaling and cellular processes	Brite Hierarchies
scaffold101.t27	K06640 ATR; serine/threonine-protein kinase ATR	05170 Human immunodeficiency virus 1 infection	Infectious disease: viral	Human Diseases	scaffold1.t370	K09499 CCT7; T-complex protein 1 subunit eta	03110 Chaperones and folding catalysts	Protein families: genetic information processing	Brite Hierarchies
scaffold101.t27	K06640 ATR; serine/threonine-protein kinase ATR	03400 DNA repair and recombination proteins	Protein families: genetic information processing	Brite Hierarchies	scaffold1.t371	K15505 RAD5; DNA repair protein RAD5	03400 DNA repair and recombination proteins	Protein families: genetic information processing	Brite Hierarchies
scaffold101.t27	K06640 ATR; serine/threonine-protein kinase ATR	01001 Protein kinases	Protein families: metabolism	Brite Hierarchies	scaffold1.t375	K05909 E1.10.3.2; laccase	99980 Enzymes with EC numbers	Unclassified: metabolism	Not Included in Pathway or Brite
scaffold101.t28	K11341 YEATS4, GAS41, YAF9; YEATS domain-containing protein 4	03036 Chromosome and associated proteins	Protein families: genetic information processing	Brite Hierarchies	scaffold1.t377	K11166 DHRS7B; dehydrogenase/reductase SDR family member 7B	99980 Enzymes with EC numbers	Unclassified: metabolism	Not Included in Pathway or Brite
scaffold101.t31	K03685 rnc, DROSHA, RNT1; ribonuclease III	03008 Ribosome biogenesis in eukaryotes	Translation	Genetic Information Processing	scaffold1.t380	K12757 MYL12; myosin regulatory light chain 12	04530 Tight junction	Cellular community - eukaryotes	Cellular Processes
scaffold101.t31	K03685 rnc, DROSHA, RNT1; ribonuclease III	05205 Proteoglycans in cancer	Cancer: overview	Human Diseases	scaffold1.t380	K12757 MYL12; myosin regulatory light chain 12	04510 Focal adhesion	Cellular community - eukaryotes	Cellular Processes
scaffold101.t31	K03685 rnc, DROSHA, RNT1; ribonuclease III	03009 Ribosome biogenesis	Protein families: genetic information processing	Brite Hierarchies	scaffold1.t380	K12757 MYL12; myosin regulatory light chain 12	04810 Regulation of actin cytoskeleton	Cell motility	Cellular Processes
scaffold101.t31	K03685 rnc, DROSHA, RNT1; ribonuclease III	03036 Chromosome and associated proteins	Protein families: genetic information processing	Brite Hierarchies	scaffold1.t380	K12757 MYL12; myosin regulatory light chain 12	04611 Platelet activation	Immune system	Organismal Systems
scaffold101.t31	K03685 rnc, DROSHA, RNT1; ribonuclease III	03019 Messenger RNA biogenesis	Protein families: genetic information processing	Brite Hierarchies	scaffold1.t380	K12757 MYL12; myosin regulatory light chain 12	04360 Axon guidance	Development and regeneration	Organismal Systems
scaffold101.t32	K00390 cysH; phosphoadenosine phosphosulfate reductase	00920 Sulfur metabolism	Energy metabolism	Metabolism	scaffold1.t380	K12757 MYL12; myosin regulatory light chain 12	04670 Leukocyte transendothelial migration	Immune system	Organismal Systems
scaffold102.t1	K11348 BRPF1; bromodomain and PHD finger-containing protein 1	03036 Chromosome and associated proteins	Protein families: genetic information processing	Brite Hierarchies	scaffold1.t380	K12757 MYL12; myosin regulatory light chain 12	05131 Shigellosis	Infectious disease: bacterial	Human Diseases
scaffold102.t2	K03505 POLD4; DNA polymerase delta subunit 4	03430 Mismatch repair	Replication and repair	Genetic Information Processing	scaffold1.t380	K12757 MYL12; myosin regulatory light chain 12	04147 Exosome	Protein families: signaling and cellular processes	Brite Hierarchies
scaffold102.t2	K03505 POLD4; DNA polymerase delta subunit 4	03410 Base excision repair	Replication and repair	Genetic Information Processing	scaffold1.t380	K12757 MYL12; myosin regulatory light chain 12	04812 Cytoskeleton proteins	Protein families: signaling and cellular processes	Brite Hierarchies
scaffold102.t2	K03505 POLD4; DNA polymerase delta subunit 4	03420 Nucleotide excision repair	Replication and repair	Genetic Information Processing	scaffold1.t384	K23358 TAF1; transcription initiation factor TFIID subunit 1, fungi type	03022 Basal transcription factors	Transcription	Genetic Information Processing
scaffold102.t2	K03505 POLD4; DNA polymerase delta subunit 4	03440 Homologous recombination	Replication and repair	Genetic Information Processing	scaffold1.t384	K23358 TAF1; transcription initiation factor TFIID subunit 1, fungi type	03021 Transcription machinery	Protein families: genetic information processing	Brite Hierarchies
scaffold102.t2	K03505 POLD4; DNA polymerase delta subunit 4	03030 DNA replication	Replication and repair	Genetic Information Processing	scaffold1.t384	K23358 TAF1; transcription initiation factor TFIID subunit 1, fungi type	03036 Chromosome and associated proteins	Protein families: genetic information processing	Brite Hierarchies
scaffold102.t2	K03505 POLD4; DNA polymerase delta subunit 4	03400 DNA repair and recombination proteins	Protein families: genetic information processing	Brite Hierarchies	scaffold1.t385	K06698 PSME3; proteasome activator subunit 3 (PA28 gamma)	03050 Proteasome	Folding, sorting and degradation	Genetic Information Processing
scaffold102.t2	K03505 POLD4; DNA polymerase delta subunit 4	03032 DNA replication proteins	Protein families: genetic information processing	Brite Hierarchies	scaffold1.t385	K06698 PSME3; proteasome activator subunit 3 (PA28 gamma)	04612 Antigen processing and presentation	Immune system	Organismal Systems
scaffold102.t11	K01282 E3.4.14.-; dipeptidyl aminopeptidase	99980 Enzymes with EC numbers	Unclassified: metabolism	Not Included in Pathway or Brite	scaffold1.t385	K06698 PSME3; proteasome activator subunit 3 (PA28 gamma)	05160 Hepatitis C	Infectious disease: viral	Human Diseases
scaffold102.t12	K17065 DNM1L; dynamin 1-like protein	04668 TNF signaling pathway	Signal transduction	Environmental Information Processing	scaffold1.t385	K06698 PSME3; proteasome activator subunit 3 (PA28 gamma)	04147 Exosome	Protein families: signaling and cellular processes	Brite Hierarchies
scaffold102.t12	K17065 DNM1L; dynamin 1-like protein	04139 Mitophagy - yeast	Transport and catabolism	Cellular Processes	scaffold1.t385	K06698 PSME3; proteasome activator subunit 3 (PA28 gamma)	03051 Proteasome	Protein families: genetic information processing	Brite Hierarchies
scaffold102.t12	K17065 DNM1L; dynamin 1-like protein	04217 Necroptosis	Cell growth and death	Cellular Processes	scaffold1.t386	K14848 RRB1, GRWD1; ribosome assembly protein RRB1	03009 Ribosome biogenesis	Protein families: genetic information processing	Brite Hierarchies
scaffold102.t12	K17065 DNM1L; dynamin 1-like protein	04214 Apoptosis - fly	Cell growth and death	Cellular Processes	scaffold1.t387	K00799 GST, gst; glutathione S-transferase	00480 Glutathione metabolism	Metabolism of other amino acids	Metabolism
scaffold102.t12	K17065 DNM1L; dynamin 1-like protein	04621 NOD-like receptor signaling pathway	Immune system	Organismal Systems	scaffold1.t387	K00799 GST, gst; glutathione S-transferase	00982 Drug metabolism - cytochrome P450	Xenobiotics biodegradation and metabolism	Metabolism
scaffold102.t12	K17065 DNM1L; dynamin 1-like protein	04131 Membrane trafficking	Protein families: genetic information processing	Brite Hierarchies	scaffold1.t387	K00799 GST, gst; glutathione S-transferase	00983 Drug metabolism - other enzymes	Xenobiotics biodegradation and metabolism	Metabolism
scaffold102.t12	K17065 DNM1L; dynamin 1-like protein	04147 Exosome	Protein families: signaling and cellular processes	Brite Hierarchies	scaffold1.t387	K00799 GST, gst; glutathione S-transferase	00980 Metabolism of xenobiotics by cytochrome P450	Xenobiotics biodegradation and metabolism	Metabolism
scaffold102.t12	K17065 DNM1L; dynamin 1-like protein	03029 Mitochondrial biogenesis	Protein families: genetic information processing	Brite Hierarchies	scaffold1.t387	K00799 GST, gst; glutathione S-transferase	04212 Longevity regulating pathway - worm	Aging	Organismal Systems
scaffold102.t18	K03695 clpB; ATP-dependent Clp protease ATP-binding subunit ClpB	04213 Longevity regulating pathway - multiple species	Aging	Organismal Systems	scaffold1.t387	K00799 GST, gst; glutathione S-transferase	05418 Fluid shear stress and atherosclerosis	Cardiovascular disease	Human Diseases
scaffold102.t18	K03695 clpB; ATP-dependent Clp protease ATP-binding subunit ClpB	03110 Chaperones and folding catalysts	Protein families: genetic information processing	Brite Hierarchies	scaffold1.t387	K00799 GST, gst; glutathione S-transferase	05204 Chemical carcinogenesis	Cancer: overview	Human Diseases
scaffold102.t28	K15109 SLC25A20_29, CACT, CACL, CRC1; solute carrier family 25 (mitochondrial carnitine/acylcarnitine transporter), member 20/29	04714 Thermogenesis	Environmental adaptation	Organismal Systems	scaffold1.t387	K00799 GST, gst; glutathione S-transferase	01524 Platinum drug resistance	Drug resistance: antineoplastic	Human Diseases
scaffold102.t28	K15109 SLC25A20_29, CACT, CACL, CRC1; solute carrier family 25 (mitochondrial carnitine/acylcarnitine transporter), member 20/29	02000 Transporters	Protein families: signaling and cellular processes	Brite Hierarchies	scaffold1.t387	K00799 GST, gst; glutathione S-transferase	05200 Pathways in cancer	Cancer: overview	Human Diseases
scaffold102.t29	K20520 DBNL, ABP1; drebrin-like protein	04131 Membrane trafficking	Protein families: genetic information processing	Brite Hierarchies	scaffold1.t387	K00799 GST, gst; glutathione S-transferase	05225 Hepatocellular carcinoma	Cancer: specific types	Human Diseases
scaffold102.t33	K13886 CORO1B_1C_6; coronin-1B/1C/6	04812 Cytoskeleton proteins	Protein families: signaling and cellular processes	Brite Hierarchies	scaffold1.t387	K00799 GST, gst; glutathione S-transferase	02000 Transporters	Protein families: signaling and cellular processes	Brite Hierarchies
scaffold102.t35	K00729 ALG5; dolichyl-phosphate beta-glucosyltransferase	00510 N-Glycan biosynthesis	Glycan biosynthesis and metabolism	Metabolism	scaffold1.t389	K20167 TBC1D14; TBC1 domain family member 14	04131 Membrane trafficking	Protein families: genetic information processing	Brite Hierarchies
scaffold102.t35	K00729 ALG5; dolichyl-phosphate beta-glucosyltransferase	01003 Glycosyltransferases	Protein families: metabolism	Brite Hierarchies	scaffold1.t392	K14849 RRP1; ribosomal RNA-processing protein 1	03009 Ribosome biogenesis	Protein families: genetic information processing	Brite Hierarchies
scaffold102.t36	K00605 gcvT, AMT; aminomethyltransferase	00630 Glyoxylate and dicarboxylate metabolism	Carbohydrate metabolism	Metabolism	scaffold1.t392	K14849 RRP1; ribosomal RNA-processing protein 1	01009 Protein phosphatases and associated proteins	Protein families: metabolism	Brite Hierarchies
scaffold102.t36	K00605 gcvT, AMT; aminomethyltransferase	00670 One carbon pool by folate	Metabolism of cofactors and vitamins	Metabolism	scaffold1.t393	K16571 TUBGCP4, GCP4; gamma-tubulin complex component 4	04812 Cytoskeleton proteins	Protein families: signaling and cellular processes	Brite Hierarchies
scaffold102.t36	K00605 gcvT, AMT; aminomethyltransferase	00260 Glycine, serine and threonine metabolism	Amino acid metabolism	Metabolism	scaffold1.t393	K16571 TUBGCP4, GCP4; gamma-tubulin complex component 4	03036 Chromosome and associated proteins	Protein families: genetic information processing	Brite Hierarchies
scaffold1021.t1	K02603 ORC1; origin recognition complex subunit 1	04110 Cell cycle	Cell growth and death	Cellular Processes	scaffold1.t397	K01655 LYS21, LYS20; homocitrate synthase	00620 Pyruvate metabolism	Carbohydrate metabolism	Metabolism
scaffold1021.t1	K02603 ORC1; origin recognition complex subunit 1	04113 Meiosis - yeast	Cell growth and death	Cellular Processes	scaffold1.t397	K01655 LYS21, LYS20; homocitrate synthase	00300 Lysine biosynthesis	Amino acid metabolism	Metabolism
scaffold1021.t1	K02603 ORC1; origin recognition complex subunit 1	04111 Cell cycle - yeast	Cell growth and death	Cellular Processes	scaffold1.t398	K01507 ppa; inorganic pyrophosphatase	00190 Oxidative phosphorylation	Energy metabolism	Metabolism
scaffold1021.t1	K02603 ORC1; origin recognition complex subunit 1	03032 DNA replication proteins	Protein families: genetic information processing	Brite Hierarchies	scaffold1.t399	K18725 POM152; nucleoporin POM152	03019 Messenger RNA biogenesis	Protein families: genetic information processing	Brite Hierarchies
scaffold1021.t1	K02603 ORC1; origin recognition complex subunit 1	03036 Chromosome and associated proteins	Protein families: genetic information processing	Brite Hierarchies	scaffold1.t400	K22133 AAE3; oxalate---CoA ligase	00630 Glyoxylate and dicarboxylate metabolism	Carbohydrate metabolism	Metabolism
scaffold103.t1	K08963 mtnA; methylthioribose-1-phosphate isomerase	00270 Cysteine and methionine metabolism	Amino acid metabolism	Metabolism	scaffold1.t402	K11254 H4; histone H4	05203 Viral carcinogenesis	Cancer: overview	Human Diseases
scaffold103.t2	K01477 alc, ALLC; allantoicase	00230 Purine metabolism	Nucleotide metabolism	Metabolism	scaffold1.t402	K11254 H4; histone H4	05322 Systemic lupus erythematosus	Immune disease	Human Diseases
scaffold103.t3	K07188 LIPE, HSL; hormone-sensitive lipase	04024 cAMP signaling pathway	Signal transduction	Environmental Information Processing	scaffold1.t402	K11254 H4; histone H4	05034 Alcoholism	Substance dependence	Human Diseases
scaffold103.t3	K07188 LIPE, HSL; hormone-sensitive lipase	04152 AMPK signaling pathway	Signal transduction	Environmental Information Processing	scaffold1.t402	K11254 H4; histone H4	03036 Chromosome and associated proteins	Protein families: genetic information processing	Brite Hierarchies
scaffold103.t3	K07188 LIPE, HSL; hormone-sensitive lipase	04371 Apelin signaling pathway	Signal transduction	Environmental Information Processing	scaffold1.t407	K01049 ACHE; acetylcholinesterase	00564 Glycerophospholipid metabolism	Lipid metabolism	Metabolism
scaffold103.t3	K07188 LIPE, HSL; hormone-sensitive lipase	04923 Regulation of lipolysis in adipocytes	Endocrine system	Organismal Systems	scaffold1.t407	K01049 ACHE; acetylcholinesterase	04725 Cholinergic synapse	Nervous system	Organismal Systems
scaffold103.t3	K07188 LIPE, HSL; hormone-sensitive lipase	04910 Insulin signaling pathway	Endocrine system	Organismal Systems	scaffold1.t407	K01049 ACHE; acetylcholinesterase	00537 Glycosylphosphatidylinositol (GPI)-anchored proteins	Protein families: signaling and cellular processes	Brite Hierarchies
scaffold103.t3	K07188 LIPE, HSL; hormone-sensitive lipase	04714 Thermogenesis	Environmental adaptation	Organismal Systems	scaffold1.t408	K12351 SMPD2; sphingomyelin phosphodiesterase 2	00600 Sphingolipid metabolism	Lipid metabolism	Metabolism
scaffold103.t3	K07188 LIPE, HSL; hormone-sensitive lipase	04925 Aldosterone synthesis and secretion	Endocrine system	Organismal Systems	scaffold1.t408	K12351 SMPD2; sphingomyelin phosphodiesterase 2	04071 Sphingolipid signaling pathway	Signal transduction	Environmental Information Processing
scaffold103.t4	K09209 KLF10_11, TIEG; krueppel-like factor 10/11	03000 Transcription factors	Protein families: genetic information processing	Brite Hierarchies	scaffold1.t409	K01265 map; methionyl aminopeptidase	01002 Peptidases and inhibitors	Protein families: metabolism	Brite Hierarchies
scaffold103.t5	K17743 XR; D-xylose reductase	00040 Pentose and glucuronate interconversions	Carbohydrate metabolism	Metabolism	scaffold1.t410	K14654 RIB7, arfC; 2,5-diamino-6-(ribosylamino)-4(3H)-pyrimidinone 5'-phosphate reductase	00740 Riboflavin metabolism	Metabolism of cofactors and vitamins	Metabolism
scaffold103.t6	K13342 PEX5, PXR1; peroxin-5	04146 Peroxisome	Transport and catabolism	Cellular Processes	scaffold1.t413	K17987 NBR1; next to BRCA1 gene 1 protein	04137 Mitophagy - animal	Transport and catabolism	Cellular Processes
scaffold103.t6	K13342 PEX5, PXR1; peroxin-5	04131 Membrane trafficking	Protein families: genetic information processing	Brite Hierarchies	scaffold1.t413	K17987 NBR1; next to BRCA1 gene 1 protein	04131 Membrane trafficking	Protein families: genetic information processing	Brite Hierarchies
scaffold103.t9	K20359 RABAC1, PRAF1; PRA1 family protein 1	04131 Membrane trafficking	Protein families: genetic information processing	Brite Hierarchies	scaffold1.t413	K17987 NBR1; next to BRCA1 gene 1 protein	03029 Mitochondrial biogenesis	Protein families: genetic information processing	Brite Hierarchies
scaffold103.t9	K20359 RABAC1, PRAF1; PRA1 family protein 1	02000 Transporters	Protein families: signaling and cellular processes	Brite Hierarchies	scaffold1.t415	K08495 GOSR1, GOS1; golgi SNAP receptor complex member 1	04130 SNARE interactions in vesicular transport	Folding, sorting and degradation	Genetic Information Processing
scaffold103.t11	K02493 hemK, prmC, HEMK; release factor glutamine methyltransferase	03012 Translation factors	Protein families: genetic information processing	Brite Hierarchies	scaffold1.t415	K08495 GOSR1, GOS1; golgi SNAP receptor complex member 1	04131 Membrane trafficking	Protein families: genetic information processing	Brite Hierarchies
scaffold103.t12	K03325 ACR3, arsB; arsenite transporter	02000 Transporters	Protein families: signaling and cellular processes	Brite Hierarchies	scaffold1.t418	K15429 TRM5, TRMT5; tRNA (guanine37-N1)-methyltransferase	03016 Transfer RNA biogenesis	Protein families: genetic information processing	Brite Hierarchies
scaffold103.t15	K14753 RACK1; guanine nucleotide-binding protein subunit beta-2-like 1 protein	05162 Measles	Infectious disease: viral	Human Diseases	scaffold1.t419	K15105 SLC25A12_13, AGC; solute carrier family 25 (mitochondrial aspartate/glutamate transporter), member 12/13	02000 Transporters	Protein families: signaling and cellular processes	Brite Hierarchies
scaffold103.t15	K14753 RACK1; guanine nucleotide-binding protein subunit beta-2-like 1 protein	04147 Exosome	Protein families: signaling and cellular processes	Brite Hierarchies	scaffold1.t425	K01426 E3.5.1.4, amiE; amidase	00330 Arginine and proline metabolism	Amino acid metabolism	Metabolism
scaffold103.t15	K14753 RACK1; guanine nucleotide-binding protein subunit beta-2-like 1 protein	03019 Messenger RNA biogenesis	Protein families: genetic information processing	Brite Hierarchies	scaffold1.t425	K01426 E3.5.1.4, amiE; amidase	00627 Aminobenzoate degradation	Xenobiotics biodegradation and metabolism	Metabolism
scaffold103.t17	K02429 fucP; MFS transporter, FHS family, L-fucose permease	02000 Transporters	Protein families: signaling and cellular processes	Brite Hierarchies	scaffold1.t425	K01426 E3.5.1.4, amiE; amidase	00380 Tryptophan metabolism	Amino acid metabolism	Metabolism
scaffold103.t22	K00122 FDH; formate dehydrogenase	00680 Methane metabolism	Energy metabolism	Metabolism	scaffold1.t425	K01426 E3.5.1.4, amiE; amidase	00360 Phenylalanine metabolism	Amino acid metabolism	Metabolism
scaffold103.t22	K00122 FDH; formate dehydrogenase	00630 Glyoxylate and dicarboxylate metabolism	Carbohydrate metabolism	Metabolism	scaffold1.t425	K01426 E3.5.1.4, amiE; amidase	00643 Styrene degradation	Xenobiotics biodegradation and metabolism	Metabolism
scaffold103.t24	K06062 PCAF, KAT2, GCN5; histone acetyltransferase	04330 Notch signaling pathway	Signal transduction	Environmental Information Processing	scaffold1.t427	K03637 moaC, CNX3; cyclic pyranopterin monophosphate synthase	00790 Folate biosynthesis	Metabolism of cofactors and vitamins	Metabolism
scaffold103.t24	K06062 PCAF, KAT2, GCN5; histone acetyltransferase	04919 Thyroid hormone signaling pathway	Endocrine system	Organismal Systems	scaffold1.t427	K03637 moaC, CNX3; cyclic pyranopterin monophosphate synthase	04122 Sulfur relay system	Folding, sorting and degradation	Genetic Information Processing
scaffold103.t24	K06062 PCAF, KAT2, GCN5; histone acetyltransferase	05166 Human T-cell leukemia virus 1 infection	Infectious disease: viral	Human Diseases	scaffold1.t428	K03639 moaA, CNX2; GTP 3',8-cyclase	00790 Folate biosynthesis	Metabolism of cofactors and vitamins	Metabolism
scaffold103.t24	K06062 PCAF, KAT2, GCN5; histone acetyltransferase	05203 Viral carcinogenesis	Cancer: overview	Human Diseases	scaffold1.t428	K03639 moaA, CNX2; GTP 3',8-cyclase	04122 Sulfur relay system	Folding, sorting and degradation	Genetic Information Processing
scaffold103.t24	K06062 PCAF, KAT2, GCN5; histone acetyltransferase	03036 Chromosome and associated proteins	Protein families: genetic information processing	Brite Hierarchies	scaffold1.t432	K14555 UTP13, TBL3; U3 small nucleolar RNA-associated protein 13	03008 Ribosome biogenesis in eukaryotes	Translation	Genetic Information Processing
scaffold103.t24	K06062 PCAF, KAT2, GCN5; histone acetyltransferase	03021 Transcription machinery	Protein families: genetic information processing	Brite Hierarchies	scaffold1.t432	K14555 UTP13, TBL3; U3 small nucleolar RNA-associated protein 13	03009 Ribosome biogenesis	Protein families: genetic information processing	Brite Hierarchies
scaffold103.t25	K03768 PPIB, ppiB; peptidyl-prolyl cis-trans isomerase B (cyclophilin B)	03110 Chaperones and folding catalysts	Protein families: genetic information processing	Brite Hierarchies	scaffold1.t433	K23114 ARMT1; protein-glutamate O-methyltransferase	03400 DNA repair and recombination proteins	Protein families: genetic information processing	Brite Hierarchies
scaffold103.t26	K14806 DDX31, DBP7; ATP-dependent RNA helicase DDX31/DBP7	03009 Ribosome biogenesis	Protein families: genetic information processing	Brite Hierarchies	scaffold1.t434	K01166 RNASET2; ribonuclease T2	03016 Transfer RNA biogenesis	Protein families: genetic information processing	Brite Hierarchies
scaffold103.t26	K14806 DDX31, DBP7; ATP-dependent RNA helicase DDX31/DBP7	01009 Protein phosphatases and associated proteins	Protein families: metabolism	Brite Hierarchies	scaffold1.t437	K08518 STXBP5, SRO7_77; syntaxin-binding protein 5	04131 Membrane trafficking	Protein families: genetic information processing	Brite Hierarchies
scaffold103.t27	K11304 TIP60, KAT5, ESA1; histone acetyltransferase HTATIP	05166 Human T-cell leukemia virus 1 infection	Infectious disease: viral	Human Diseases	scaffold1.t438	K01637 E4.1.3.1, aceA; isocitrate lyase	00630 Glyoxylate and dicarboxylate metabolism	Carbohydrate metabolism	Metabolism
scaffold103.t27	K11304 TIP60, KAT5, ESA1; histone acetyltransferase HTATIP	03036 Chromosome and associated proteins	Protein families: genetic information processing	Brite Hierarchies	scaffold1.t441	K18156 ATP23, XRCC6BP1; mitochondrial inner membrane protease ATP23	03029 Mitochondrial biogenesis	Protein families: genetic information processing	Brite Hierarchies
scaffold103.t29	K06053 RBPSUH, RBPJK; recombining binding protein suppressor of hairless	04330 Notch signaling pathway	Signal transduction	Environmental Information Processing	scaffold1.t442	K19307 BMT5; 25S rRNA (uracil2634-N3)-methyltransferase	03009 Ribosome biogenesis	Protein families: genetic information processing	Brite Hierarchies
scaffold103.t29	K06053 RBPSUH, RBPJK; recombining binding protein suppressor of hairless	04658 Th1 and Th2 cell differentiation	Immune system	Organismal Systems	scaffold1.t444	K10752 RBBP4, HAT2, CAF1, MIS16; histone-binding protein RBBP4	04218 Cellular senescence	Cell growth and death	Cellular Processes
scaffold103.t29	K06053 RBPSUH, RBPJK; recombining binding protein suppressor of hairless	05169 Epstein-Barr virus infection	Infectious disease: viral	Human Diseases	scaffold1.t444	K10752 RBBP4, HAT2, CAF1, MIS16; histone-binding protein RBBP4	03036 Chromosome and associated proteins	Protein families: genetic information processing	Brite Hierarchies
scaffold103.t29	K06053 RBPSUH, RBPJK; recombining binding protein suppressor of hairless	05203 Viral carcinogenesis	Cancer: overview	Human Diseases	scaffold1.t449	K08711 ABCG2.PDR, CDR1; ATP-binding cassette, subfamily G (WHITE), member 2, PDR	02010 ABC transporters	Membrane transport	Environmental Information Processing
scaffold103.t29	K06053 RBPSUH, RBPJK; recombining binding protein suppressor of hairless	05165 Human papillomavirus infection	Infectious disease: viral	Human Diseases	scaffold1.t449	K08711 ABCG2.PDR, CDR1; ATP-binding cassette, subfamily G (WHITE), member 2, PDR	02000 Transporters	Protein families: signaling and cellular processes	Brite Hierarchies
scaffold103.t29	K06053 RBPSUH, RBPJK; recombining binding protein suppressor of hairless	03000 Transcription factors	Protein families: genetic information processing	Brite Hierarchies	scaffold1.t450	K09548 PFDN1; prefoldin subunit 1	03110 Chaperones and folding catalysts	Protein families: genetic information processing	Brite Hierarchies
scaffold103.t32	K18670 YAK1; dual specificity protein kinase YAK1	01001 Protein kinases	Protein families: metabolism	Brite Hierarchies	scaffold1.t451	K12852 EFTUD2; 116 kDa U5 small nuclear ribonucleoprotein component	03040 Spliceosome	Transcription	Genetic Information Processing
scaffold103.t33	K13248 PHOSPHO2; pyridoxal phosphate phosphatase PHOSPHO2	00750 Vitamin B6 metabolism	Metabolism of cofactors and vitamins	Metabolism	scaffold1.t451	K12852 EFTUD2; 116 kDa U5 small nuclear ribonucleoprotein component	03041 Spliceosome	Protein families: genetic information processing	Brite Hierarchies
scaffold103.t33	K13248 PHOSPHO2; pyridoxal phosphate phosphatase PHOSPHO2	01009 Protein phosphatases and associated proteins	Protein families: metabolism	Brite Hierarchies	scaffold1.t452	K12599 SKI2, SKIV2L; antiviral helicase SKI2	03018 RNA degradation	Folding, sorting and degradation	Genetic Information Processing
scaffold104.t1	K03365 FCY1; cytosine/creatinine deaminase	00240 Pyrimidine metabolism	Nucleotide metabolism	Metabolism	scaffold1.t452	K12599 SKI2, SKIV2L; antiviral helicase SKI2	03019 Messenger RNA biogenesis	Protein families: genetic information processing	Brite Hierarchies
scaffold104.t1	K03365 FCY1; cytosine/creatinine deaminase	00330 Arginine and proline metabolism	Amino acid metabolism	Metabolism	scaffold1.t454	K19476 IST1; vacuolar protein sorting-associated protein IST1	04144 Endocytosis	Transport and catabolism	Cellular Processes
scaffold104.t5	K23541 TMEM165, GDT1; Ca2+/H+ antiporter, TMEM165/GDT1 family	04131 Membrane trafficking	Protein families: genetic information processing	Brite Hierarchies	scaffold1.t456	K07889 RAB5C; Ras-related protein Rab-5C	04014 Ras signaling pathway	Signal transduction	Environmental Information Processing
scaffold104.t5	K23541 TMEM165, GDT1; Ca2+/H+ antiporter, TMEM165/GDT1 family	02000 Transporters	Protein families: signaling and cellular processes	Brite Hierarchies	scaffold1.t456	K07889 RAB5C; Ras-related protein Rab-5C	04145 Phagosome	Transport and catabolism	Cellular Processes
scaffold104.t6	K03784 deoD; purine-nucleoside phosphorylase	00760 Nicotinate and nicotinamide metabolism	Metabolism of cofactors and vitamins	Metabolism	scaffold1.t456	K07889 RAB5C; Ras-related protein Rab-5C	04144 Endocytosis	Transport and catabolism	Cellular Processes
scaffold104.t6	K03784 deoD; purine-nucleoside phosphorylase	00230 Purine metabolism	Nucleotide metabolism	Metabolism	scaffold1.t456	K07889 RAB5C; Ras-related protein Rab-5C	04962 Vasopressin-regulated water reabsorption	Excretory system	Organismal Systems
scaffold104.t6	K03784 deoD; purine-nucleoside phosphorylase	00240 Pyrimidine metabolism	Nucleotide metabolism	Metabolism	scaffold1.t456	K07889 RAB5C; Ras-related protein Rab-5C	05146 Amoebiasis	Infectious disease: parasitic	Human Diseases
scaffold104.t7	K09267 SOX1S; transcription factor SOX1/3/14/21 (SOX group B)	03000 Transcription factors	Protein families: genetic information processing	Brite Hierarchies	scaffold1.t456	K07889 RAB5C; Ras-related protein Rab-5C	05152 Tuberculosis	Infectious disease: bacterial	Human Diseases
scaffold104.t8	K13237 DECR2; peroxisomal 2,4-dienoyl-CoA reductase	04146 Peroxisome	Transport and catabolism	Cellular Processes	scaffold1.t456	K07889 RAB5C; Ras-related protein Rab-5C	04031 GTP-binding proteins	Protein families: signaling and cellular processes	Brite Hierarchies
scaffold104.t9	K01187 malZ; alpha-glucosidase	00052 Galactose metabolism	Carbohydrate metabolism	Metabolism	scaffold1.t456	K07889 RAB5C; Ras-related protein Rab-5C	04131 Membrane trafficking	Protein families: genetic information processing	Brite Hierarchies
scaffold104.t9	K01187 malZ; alpha-glucosidase	00500 Starch and sucrose metabolism	Carbohydrate metabolism	Metabolism	scaffold1.t456	K07889 RAB5C; Ras-related protein Rab-5C	04147 Exosome	Protein families: signaling and cellular processes	Brite Hierarchies
scaffold104.t14	K12625 LSM6; U6 snRNA-associated Sm-like protein LSm6	03018 RNA degradation	Folding, sorting and degradation	Genetic Information Processing	scaffold1.t458	K05355 hexPS, COQ1; hexaprenyl-diphosphate synthase	00900 Terpenoid backbone biosynthesis	Metabolism of terpenoids and polyketides	Metabolism
scaffold104.t14	K12625 LSM6; U6 snRNA-associated Sm-like protein LSm6	03040 Spliceosome	Transcription	Genetic Information Processing	scaffold1.t458	K05355 hexPS, COQ1; hexaprenyl-diphosphate synthase	01006 Prenyltransferases	Protein families: metabolism	Brite Hierarchies
scaffold104.t14	K12625 LSM6; U6 snRNA-associated Sm-like protein LSm6	03019 Messenger RNA biogenesis	Protein families: genetic information processing	Brite Hierarchies	scaffold1.t468	K04536 GNB1; guanine nucleotide-binding protein G(I)/G(S)/G(T) subunit beta-1	04151 PI3K-Akt signaling pathway	Signal transduction	Environmental Information Processing
scaffold104.t14	K12625 LSM6; U6 snRNA-associated Sm-like protein LSm6	03041 Spliceosome	Protein families: genetic information processing	Brite Hierarchies	scaffold1.t468	K04536 GNB1; guanine nucleotide-binding protein G(I)/G(S)/G(T) subunit beta-1	04011 MAPK signaling pathway - yeast	Signal transduction	Environmental Information Processing
scaffold104.t24	K22063 ISCA1; iron-sulfur cluster assembly 1	03029 Mitochondrial biogenesis	Protein families: genetic information processing	Brite Hierarchies	scaffold1.t468	K04536 GNB1; guanine nucleotide-binding protein G(I)/G(S)/G(T) subunit beta-1	04014 Ras signaling pathway	Signal transduction	Environmental Information Processing
scaffold105.t16	K01049 ACHE; acetylcholinesterase	00564 Glycerophospholipid metabolism	Lipid metabolism	Metabolism	scaffold1.t468	K04536 GNB1; guanine nucleotide-binding protein G(I)/G(S)/G(T) subunit beta-1	04371 Apelin signaling pathway	Signal transduction	Environmental Information Processing
scaffold105.t16	K01049 ACHE; acetylcholinesterase	04725 Cholinergic synapse	Nervous system	Organismal Systems	scaffold1.t468	K04536 GNB1; guanine nucleotide-binding protein G(I)/G(S)/G(T) subunit beta-1	04926 Relaxin signaling pathway	Endocrine system	Organismal Systems
scaffold105.t16	K01049 ACHE; acetylcholinesterase	00537 Glycosylphosphatidylinositol (GPI)-anchored proteins	Protein families: signaling and cellular processes	Brite Hierarchies	scaffold1.t468	K04536 GNB1; guanine nucleotide-binding protein G(I)/G(S)/G(T) subunit beta-1	04744 Phototransduction	Sensory system	Organismal Systems
scaffold105.t20	K13373 HSD17B7; 17beta-estradiol 17-dehydrogenase / 3beta-hydroxysteroid 3-dehydrogenase	00140 Steroid hormone biosynthesis	Lipid metabolism	Metabolism	scaffold1.t468	K04536 GNB1; guanine nucleotide-binding protein G(I)/G(S)/G(T) subunit beta-1	04740 Olfactory transduction	Sensory system	Organismal Systems
scaffold105.t20	K13373 HSD17B7; 17beta-estradiol 17-dehydrogenase / 3beta-hydroxysteroid 3-dehydrogenase	00100 Steroid biosynthesis	Lipid metabolism	Metabolism	scaffold1.t468	K04536 GNB1; guanine nucleotide-binding protein G(I)/G(S)/G(T) subunit beta-1	04713 Circadian entrainment	Environmental adaptation	Organismal Systems
scaffold105.t20	K13373 HSD17B7; 17beta-estradiol 17-dehydrogenase / 3beta-hydroxysteroid 3-dehydrogenase	04913 Ovarian steroidogenesis	Endocrine system	Organismal Systems	scaffold1.t468	K04536 GNB1; guanine nucleotide-binding protein G(I)/G(S)/G(T) subunit beta-1	04725 Cholinergic synapse	Nervous system	Organismal Systems
scaffold105.t24	K09827 ERG27; 3-keto steroid reductase	00100 Steroid biosynthesis	Lipid metabolism	Metabolism	scaffold1.t468	K04536 GNB1; guanine nucleotide-binding protein G(I)/G(S)/G(T) subunit beta-1	04062 Chemokine signaling pathway	Immune system	Organismal Systems
scaffold105.t28	K09827 ERG27; 3-keto steroid reductase	00100 Steroid biosynthesis	Lipid metabolism	Metabolism	scaffold1.t468	K04536 GNB1; guanine nucleotide-binding protein G(I)/G(S)/G(T) subunit beta-1	04727 GABAergic synapse	Nervous system	Organismal Systems
scaffold105.t30	K09827 ERG27; 3-keto steroid reductase	00100 Steroid biosynthesis	Lipid metabolism	Metabolism	scaffold1.t468	K04536 GNB1; guanine nucleotide-binding protein G(I)/G(S)/G(T) subunit beta-1	04728 Dopaminergic synapse	Nervous system	Organismal Systems
scaffold105.t31	K15117 SLC25A34_35, OAC1; solute carrier family 25, member 34/35	02000 Transporters	Protein families: signaling and cellular processes	Brite Hierarchies	scaffold1.t468	K04536 GNB1; guanine nucleotide-binding protein G(I)/G(S)/G(T) subunit beta-1	04726 Serotonergic synapse	Nervous system	Organismal Systems
scaffold106.t8	K08576 CAPN7; calpain-7	01002 Peptidases and inhibitors	Protein families: metabolism	Brite Hierarchies	scaffold1.t468	K04536 GNB1; guanine nucleotide-binding protein G(I)/G(S)/G(T) subunit beta-1	04724 Glutamatergic synapse	Nervous system	Organismal Systems
scaffold106.t9	K15463 RIT1; tRNA A64-2'-O-ribosylphosphate transferase	03016 Transfer RNA biogenesis	Protein families: genetic information processing	Brite Hierarchies	scaffold1.t468	K04536 GNB1; guanine nucleotide-binding protein G(I)/G(S)/G(T) subunit beta-1	04723 Retrograde endocannabinoid signaling	Nervous system	Organismal Systems
scaffold106.t13	K18752 TNPO1, IPO2, KPNB2; transportin-1	03019 Messenger RNA biogenesis	Protein families: genetic information processing	Brite Hierarchies	scaffold1.t468	K04536 GNB1; guanine nucleotide-binding protein G(I)/G(S)/G(T) subunit beta-1	05163 Human cytomegalovirus infection	Infectious disease: viral	Human Diseases
scaffold106.t13	K18752 TNPO1, IPO2, KPNB2; transportin-1	03009 Ribosome biogenesis	Protein families: genetic information processing	Brite Hierarchies	scaffold1.t468	K04536 GNB1; guanine nucleotide-binding protein G(I)/G(S)/G(T) subunit beta-1	05200 Pathways in cancer	Cancer: overview	Human Diseases
scaffold107.t2	K04077 groEL, HSPD1; chaperonin GroEL	03018 RNA degradation	Folding, sorting and degradation	Genetic Information Processing	scaffold1.t468	K04536 GNB1; guanine nucleotide-binding protein G(I)/G(S)/G(T) subunit beta-1	05034 Alcoholism	Substance dependence	Human Diseases
scaffold107.t2	K04077 groEL, HSPD1; chaperonin GroEL	04212 Longevity regulating pathway - worm	Aging	Organismal Systems	scaffold1.t468	K04536 GNB1; guanine nucleotide-binding protein G(I)/G(S)/G(T) subunit beta-1	05167 Kaposi sarcoma-associated herpesvirus infection	Infectious disease: viral	Human Diseases
scaffold107.t2	K04077 groEL, HSPD1; chaperonin GroEL	05152 Tuberculosis	Infectious disease: bacterial	Human Diseases	scaffold1.t468	K04536 GNB1; guanine nucleotide-binding protein G(I)/G(S)/G(T) subunit beta-1	05170 Human immunodeficiency virus 1 infection	Infectious disease: viral	Human Diseases
scaffold107.t2	K04077 groEL, HSPD1; chaperonin GroEL	04940 Type I diabetes mellitus	Endocrine and metabolic disease	Human Diseases	scaffold1.t468	K04536 GNB1; guanine nucleotide-binding protein G(I)/G(S)/G(T) subunit beta-1	05032 Morphine addiction	Substance dependence	Human Diseases
scaffold107.t2	K04077 groEL, HSPD1; chaperonin GroEL	05134 Legionellosis	Infectious disease: bacterial	Human Diseases	scaffold1.t468	K04536 GNB1; guanine nucleotide-binding protein G(I)/G(S)/G(T) subunit beta-1	04031 GTP-binding proteins	Protein families: signaling and cellular processes	Brite Hierarchies
scaffold107.t2	K04077 groEL, HSPD1; chaperonin GroEL	03019 Messenger RNA biogenesis	Protein families: genetic information processing	Brite Hierarchies	scaffold1.t468	K04536 GNB1; guanine nucleotide-binding protein G(I)/G(S)/G(T) subunit beta-1	04147 Exosome	Protein families: signaling and cellular processes	Brite Hierarchies
scaffold107.t2	K04077 groEL, HSPD1; chaperonin GroEL	04147 Exosome	Protein families: signaling and cellular processes	Brite Hierarchies	scaffold1.t470	K12847 USP39, SAD1; U4/U6.U5 tri-snRNP-associated protein 2	03040 Spliceosome	Transcription	Genetic Information Processing
scaffold107.t2	K04077 groEL, HSPD1; chaperonin GroEL	03029 Mitochondrial biogenesis	Protein families: genetic information processing	Brite Hierarchies	scaffold1.t470	K12847 USP39, SAD1; U4/U6.U5 tri-snRNP-associated protein 2	03041 Spliceosome	Protein families: genetic information processing	Brite Hierarchies
scaffold107.t2	K04077 groEL, HSPD1; chaperonin GroEL	03110 Chaperones and folding catalysts	Protein families: genetic information processing	Brite Hierarchies	scaffold1.t472	K02863 RP-L1, MRPL1, rplA; large subunit ribosomal protein L1	03010 Ribosome	Translation	Genetic Information Processing
scaffold107.t3	K00787 FDPS; farnesyl diphosphate synthase	00900 Terpenoid backbone biosynthesis	Metabolism of terpenoids and polyketides	Metabolism	scaffold1.t472	K02863 RP-L1, MRPL1, rplA; large subunit ribosomal protein L1	03011 Ribosome	Protein families: genetic information processing	Brite Hierarchies
scaffold107.t3	K00787 FDPS; farnesyl diphosphate synthase	05164 Influenza A	Infectious disease: viral	Human Diseases	scaffold1.t473	K17421 MRPL40; large subunit ribosomal protein L40	03011 Ribosome	Protein families: genetic information processing	Brite Hierarchies
scaffold107.t3	K00787 FDPS; farnesyl diphosphate synthase	05166 Human T-cell leukemia virus 1 infection	Infectious disease: viral	Human Diseases	scaffold1.t474	K12176 COPS2, CSN2, TRIP15; COP9 signalosome complex subunit 2	04121 Ubiquitin system	Protein families: genetic information processing	Brite Hierarchies
scaffold107.t3	K00787 FDPS; farnesyl diphosphate synthase	01006 Prenyltransferases	Protein families: metabolism	Brite Hierarchies	scaffold1.t475	K00921 PIKFYVE, FAB1; 1-phosphatidylinositol-3-phosphate 5-kinase	00562 Inositol phosphate metabolism	Carbohydrate metabolism	Metabolism
scaffold107.t5	K02180 BUB3; cell cycle arrest protein BUB3	04110 Cell cycle	Cell growth and death	Cellular Processes	scaffold1.t475	K00921 PIKFYVE, FAB1; 1-phosphatidylinositol-3-phosphate 5-kinase	04070 Phosphatidylinositol signaling system	Signal transduction	Environmental Information Processing
scaffold107.t5	K02180 BUB3; cell cycle arrest protein BUB3	04111 Cell cycle - yeast	Cell growth and death	Cellular Processes	scaffold1.t475	K00921 PIKFYVE, FAB1; 1-phosphatidylinositol-3-phosphate 5-kinase	04145 Phagosome	Transport and catabolism	Cellular Processes
scaffold107.t5	K02180 BUB3; cell cycle arrest protein BUB3	05166 Human T-cell leukemia virus 1 infection	Infectious disease: viral	Human Diseases	scaffold1.t475	K00921 PIKFYVE, FAB1; 1-phosphatidylinositol-3-phosphate 5-kinase	04810 Regulation of actin cytoskeleton	Cell motility	Cellular Processes
scaffold107.t5	K02180 BUB3; cell cycle arrest protein BUB3	03041 Spliceosome	Protein families: genetic information processing	Brite Hierarchies	scaffold1.t475	K00921 PIKFYVE, FAB1; 1-phosphatidylinositol-3-phosphate 5-kinase	04131 Membrane trafficking	Protein families: genetic information processing	Brite Hierarchies
scaffold107.t5	K02180 BUB3; cell cycle arrest protein BUB3	03036 Chromosome and associated proteins	Protein families: genetic information processing	Brite Hierarchies	scaffold1.t476	K14798 LTV1; protein LTV1	03009 Ribosome biogenesis	Protein families: genetic information processing	Brite Hierarchies
scaffold107.t17	K02332 POLG; DNA polymerase gamma 1	04139 Mitophagy - yeast	Transport and catabolism	Cellular Processes	scaffold1.t477	K03128 TAF2; transcription initiation factor TFIID subunit 2	03022 Basal transcription factors	Transcription	Genetic Information Processing
scaffold107.t17	K02332 POLG; DNA polymerase gamma 1	03029 Mitochondrial biogenesis	Protein families: genetic information processing	Brite Hierarchies	scaffold1.t477	K03128 TAF2; transcription initiation factor TFIID subunit 2	01002 Peptidases and inhibitors	Protein families: metabolism	Brite Hierarchies
scaffold107.t17	K02332 POLG; DNA polymerase gamma 1	03032 DNA replication proteins	Protein families: genetic information processing	Brite Hierarchies	scaffold1.t477	K03128 TAF2; transcription initiation factor TFIID subunit 2	03021 Transcription machinery	Protein families: genetic information processing	Brite Hierarchies
scaffold108.t8	K20280 TRAPPC5, TRS31; trafficking protein particle complex subunit 5	04131 Membrane trafficking	Protein families: genetic information processing	Brite Hierarchies	scaffold1.t477	K03128 TAF2; transcription initiation factor TFIID subunit 2	03036 Chromosome and associated proteins	Protein families: genetic information processing	Brite Hierarchies
scaffold108.t10	K16796 SOX2; transcription factor SOX2 (SOX group B)	04390 Hippo signaling pathway	Signal transduction	Environmental Information Processing	scaffold1.t481	K10089 M6PR; cation-dependent mannose-6-phosphate receptor	04142 Lysosome	Transport and catabolism	Cellular Processes
scaffold108.t10	K16796 SOX2; transcription factor SOX2 (SOX group B)	04550 Signaling pathways regulating pluripotency of stem cells	Cellular community - eukaryotes	Cellular Processes	scaffold1.t481	K10089 M6PR; cation-dependent mannose-6-phosphate receptor	04145 Phagosome	Transport and catabolism	Cellular Processes
scaffold108.t10	K16796 SOX2; transcription factor SOX2 (SOX group B)	03000 Transcription factors	Protein families: genetic information processing	Brite Hierarchies	scaffold1.t481	K10089 M6PR; cation-dependent mannose-6-phosphate receptor	04147 Exosome	Protein families: signaling and cellular processes	Brite Hierarchies
scaffold108.t12	K08794 CAMK1; calcium/calmodulin-dependent protein kinase I	04020 Calcium signaling pathway	Signal transduction	Environmental Information Processing	scaffold1.t481	K10089 M6PR; cation-dependent mannose-6-phosphate receptor	04091 Lectins	Protein families: signaling and cellular processes	Brite Hierarchies
scaffold108.t12	K08794 CAMK1; calcium/calmodulin-dependent protein kinase I	04921 Oxytocin signaling pathway	Endocrine system	Organismal Systems	scaffold1.t482	K03935 NDUFS2; NADH dehydrogenase (ubiquinone) Fe-S protein 2	00190 Oxidative phosphorylation	Energy metabolism	Metabolism
scaffold108.t12	K08794 CAMK1; calcium/calmodulin-dependent protein kinase I	04925 Aldosterone synthesis and secretion	Endocrine system	Organismal Systems	scaffold1.t482	K03935 NDUFS2; NADH dehydrogenase (ubiquinone) Fe-S protein 2	04714 Thermogenesis	Environmental adaptation	Organismal Systems
scaffold108.t12	K08794 CAMK1; calcium/calmodulin-dependent protein kinase I	05214 Glioma	Cancer: specific types	Human Diseases	scaffold1.t482	K03935 NDUFS2; NADH dehydrogenase (ubiquinone) Fe-S protein 2	04723 Retrograde endocannabinoid signaling	Nervous system	Organismal Systems
scaffold108.t12	K08794 CAMK1; calcium/calmodulin-dependent protein kinase I	01001 Protein kinases	Protein families: metabolism	Brite Hierarchies	scaffold1.t482	K03935 NDUFS2; NADH dehydrogenase (ubiquinone) Fe-S protein 2	05010 Alzheimer disease	Neurodegenerative disease	Human Diseases
scaffold108.t13	K11420 EHMT; [histone H3]-lysine9 N-trimethyltransferase EHMT	00310 Lysine degradation	Amino acid metabolism	Metabolism	scaffold1.t482	K03935 NDUFS2; NADH dehydrogenase (ubiquinone) Fe-S protein 2	05016 Huntington disease	Neurodegenerative disease	Human Diseases
scaffold108.t13	K11420 EHMT; [histone H3]-lysine9 N-trimethyltransferase EHMT	04211 Longevity regulating pathway	Aging	Organismal Systems	scaffold1.t482	K03935 NDUFS2; NADH dehydrogenase (ubiquinone) Fe-S protein 2	04932 Non-alcoholic fatty liver disease (NAFLD)	Endocrine and metabolic disease	Human Diseases
scaffold108.t13	K11420 EHMT; [histone H3]-lysine9 N-trimethyltransferase EHMT	03036 Chromosome and associated proteins	Protein families: genetic information processing	Brite Hierarchies	scaffold1.t482	K03935 NDUFS2; NADH dehydrogenase (ubiquinone) Fe-S protein 2	05012 Parkinson disease	Neurodegenerative disease	Human Diseases
scaffold108.t15	K21249 UVRAG; UV radiation resistance-associated gene protein	04140 Autophagy - animal	Transport and catabolism	Cellular Processes	scaffold1.t484	K03676 grxC, GLRX, GLRX2; glutaredoxin 3	03110 Chaperones and folding catalysts	Protein families: genetic information processing	Brite Hierarchies
scaffold108.t15	K21249 UVRAG; UV radiation resistance-associated gene protein	04131 Membrane trafficking	Protein families: genetic information processing	Brite Hierarchies	scaffold1.t486	K17301 COPB1, SEC26; coatomer subunit beta	04131 Membrane trafficking	Protein families: genetic information processing	Brite Hierarchies
scaffold108.t17	K18730 GIGYF; PERQ amino acid-rich with GYF domain-containing protein	03019 Messenger RNA biogenesis	Protein families: genetic information processing	Brite Hierarchies	scaffold1.t486	K17301 COPB1, SEC26; coatomer subunit beta	04147 Exosome	Protein families: signaling and cellular processes	Brite Hierarchies
scaffold108.t18	K03372 ACATN, SLC33A1; MFS transporter, PAT family, solute carrier family 33 (acetyl-CoA transportor), member 1	00604 Glycosphingolipid biosynthesis - ganglio series	Glycan biosynthesis and metabolism	Metabolism	scaffold1.t489	K03846 ALG9; alpha-1,2-mannosyltransferase	00513 Various types of N-glycan biosynthesis	Glycan biosynthesis and metabolism	Metabolism
scaffold108.t18	K03372 ACATN, SLC33A1; MFS transporter, PAT family, solute carrier family 33 (acetyl-CoA transportor), member 1	02000 Transporters	Protein families: signaling and cellular processes	Brite Hierarchies	scaffold1.t489	K03846 ALG9; alpha-1,2-mannosyltransferase	00510 N-Glycan biosynthesis	Glycan biosynthesis and metabolism	Metabolism
scaffold108.t21	K12812 DDX39B, UAP56, SUB2; ATP-dependent RNA helicase UAP56/SUB2	03015 mRNA surveillance pathway	Translation	Genetic Information Processing	scaffold1.t489	K03846 ALG9; alpha-1,2-mannosyltransferase	01003 Glycosyltransferases	Protein families: metabolism	Brite Hierarchies
scaffold108.t21	K12812 DDX39B, UAP56, SUB2; ATP-dependent RNA helicase UAP56/SUB2	03013 RNA transport	Translation	Genetic Information Processing	scaffold1.t492	K11644 SIN3A; paired amphipathic helix protein Sin3a	04139 Mitophagy - yeast	Transport and catabolism	Cellular Processes
scaffold108.t21	K12812 DDX39B, UAP56, SUB2; ATP-dependent RNA helicase UAP56/SUB2	03040 Spliceosome	Transcription	Genetic Information Processing	scaffold1.t492	K11644 SIN3A; paired amphipathic helix protein Sin3a	04919 Thyroid hormone signaling pathway	Endocrine system	Organismal Systems
scaffold108.t21	K12812 DDX39B, UAP56, SUB2; ATP-dependent RNA helicase UAP56/SUB2	03041 Spliceosome	Protein families: genetic information processing	Brite Hierarchies	scaffold1.t492	K11644 SIN3A; paired amphipathic helix protein Sin3a	05016 Huntington disease	Neurodegenerative disease	Human Diseases
scaffold108.t21	K12812 DDX39B, UAP56, SUB2; ATP-dependent RNA helicase UAP56/SUB2	03019 Messenger RNA biogenesis	Protein families: genetic information processing	Brite Hierarchies	scaffold1.t492	K11644 SIN3A; paired amphipathic helix protein Sin3a	05202 Transcriptional misregulation in cancer	Cancer: overview	Human Diseases
scaffold108.t22	K15104 SLC25A11, OGC; solute carrier family 25 (mitochondrial oxoglutarate transporter), member 11	02000 Transporters	Protein families: signaling and cellular processes	Brite Hierarchies	scaffold1.t492	K11644 SIN3A; paired amphipathic helix protein Sin3a	05169 Epstein-Barr virus infection	Infectious disease: viral	Human Diseases
scaffold108.t23	K14779 DDX52, ROK1; ATP-dependent RNA helicase DDX52/ROK1	03009 Ribosome biogenesis	Protein families: genetic information processing	Brite Hierarchies	scaffold1.t492	K11644 SIN3A; paired amphipathic helix protein Sin3a	03036 Chromosome and associated proteins	Protein families: genetic information processing	Brite Hierarchies
scaffold108.t24	K23581 SOX4; transcription factor SOX4 (SOX group C)	05206 MicroRNAs in cancer	Cancer: overview	Human Diseases	scaffold1.t493	K11246 SHO1; SHO1 osmosensor	04011 MAPK signaling pathway - yeast	Signal transduction	Environmental Information Processing
scaffold108.t24	K23581 SOX4; transcription factor SOX4 (SOX group C)	03000 Transcription factors	Protein families: genetic information processing	Brite Hierarchies	scaffold1.t500	K12350 SMPD1, ASM; sphingomyelin phosphodiesterase	00600 Sphingolipid metabolism	Lipid metabolism	Metabolism
scaffold108.t25	K00974 cca; tRNA nucleotidyltransferase (CCA-adding enzyme)	03013 RNA transport	Translation	Genetic Information Processing	scaffold1.t500	K12350 SMPD1, ASM; sphingomyelin phosphodiesterase	04071 Sphingolipid signaling pathway	Signal transduction	Environmental Information Processing
scaffold108.t25	K00974 cca; tRNA nucleotidyltransferase (CCA-adding enzyme)	03016 Transfer RNA biogenesis	Protein families: genetic information processing	Brite Hierarchies	scaffold1.t500	K12350 SMPD1, ASM; sphingomyelin phosphodiesterase	04217 Necroptosis	Cell growth and death	Cellular Processes
scaffold108.t26	K06130 LYPLA2; lysophospholipase II	00564 Glycerophospholipid metabolism	Lipid metabolism	Metabolism	scaffold1.t500	K12350 SMPD1, ASM; sphingomyelin phosphodiesterase	04142 Lysosome	Transport and catabolism	Cellular Processes
scaffold108.t27	K08332 VAC8; vacuolar protein 8	04131 Membrane trafficking	Protein families: genetic information processing	Brite Hierarchies	scaffold1.t501	K00618 ARG2; amino-acid N-acetyltransferase	00220 Arginine biosynthesis	Amino acid metabolism	Metabolism
scaffold108.t27	K08332 VAC8; vacuolar protein 8	03029 Mitochondrial biogenesis	Protein families: genetic information processing	Brite Hierarchies	scaffold1.t503	K15109 SLC25A20_29, CACT, CACL, CRC1; solute carrier family 25 (mitochondrial carnitine/acylcarnitine transporter), member 20/29	04714 Thermogenesis	Environmental adaptation	Organismal Systems
scaffold108.t33	K02980 RP-S29e, RPS29; small subunit ribosomal protein S29e	03010 Ribosome	Translation	Genetic Information Processing	scaffold1.t503	K15109 SLC25A20_29, CACT, CACL, CRC1; solute carrier family 25 (mitochondrial carnitine/acylcarnitine transporter), member 20/29	02000 Transporters	Protein families: signaling and cellular processes	Brite Hierarchies
scaffold108.t33	K02980 RP-S29e, RPS29; small subunit ribosomal protein S29e	03011 Ribosome	Protein families: genetic information processing	Brite Hierarchies	scaffold1.t506	K17255 GDI1_2; Rab GDP dissociation inhibitor	04147 Exosome	Protein families: signaling and cellular processes	Brite Hierarchies
scaffold109.t1	K07413 CYP2C; cytochrome P450 family 2 subfamily C	00591 Linoleic acid metabolism	Lipid metabolism	Metabolism	scaffold1.t507	K00873 PK, pyk; pyruvate kinase	00010 Glycolysis / Gluconeogenesis	Carbohydrate metabolism	Metabolism
scaffold109.t1	K07413 CYP2C; cytochrome P450 family 2 subfamily C	00140 Steroid hormone biosynthesis	Lipid metabolism	Metabolism	scaffold1.t507	K00873 PK, pyk; pyruvate kinase	00230 Purine metabolism	Nucleotide metabolism	Metabolism
scaffold109.t1	K07413 CYP2C; cytochrome P450 family 2 subfamily C	00590 Arachidonic acid metabolism	Lipid metabolism	Metabolism	scaffold1.t507	K00873 PK, pyk; pyruvate kinase	00620 Pyruvate metabolism	Carbohydrate metabolism	Metabolism
scaffold109.t1	K07413 CYP2C; cytochrome P450 family 2 subfamily C	00830 Retinol metabolism	Metabolism of cofactors and vitamins	Metabolism	scaffold1.t507	K00873 PK, pyk; pyruvate kinase	04922 Glucagon signaling pathway	Endocrine system	Organismal Systems
scaffold109.t1	K07413 CYP2C; cytochrome P450 family 2 subfamily C	04726 Serotonergic synapse	Nervous system	Organismal Systems	scaffold1.t507	K00873 PK, pyk; pyruvate kinase	05230 Central carbon metabolism in cancer	Cancer: overview	Human Diseases
scaffold109.t1	K07413 CYP2C; cytochrome P450 family 2 subfamily C	04750 Inflammatory mediator regulation of TRP channels	Sensory system	Organismal Systems	scaffold1.t507	K00873 PK, pyk; pyruvate kinase	04930 Type II diabetes mellitus	Endocrine and metabolic disease	Human Diseases
scaffold109.t1	K07413 CYP2C; cytochrome P450 family 2 subfamily C	05204 Chemical carcinogenesis	Cancer: overview	Human Diseases	scaffold1.t507	K00873 PK, pyk; pyruvate kinase	05165 Human papillomavirus infection	Infectious disease: viral	Human Diseases
scaffold109.t1	K07413 CYP2C; cytochrome P450 family 2 subfamily C	00199 Cytochrome P450	Protein families: metabolism	Brite Hierarchies	scaffold1.t507	K00873 PK, pyk; pyruvate kinase	05203 Viral carcinogenesis	Cancer: overview	Human Diseases
scaffold109.t3	K08333 PIK3R4, VPS15; phosphoinositide-3-kinase, regulatory subunit 4	04371 Apelin signaling pathway	Signal transduction	Environmental Information Processing	scaffold1.t507	K00873 PK, pyk; pyruvate kinase	04147 Exosome	Protein families: signaling and cellular processes	Brite Hierarchies
scaffold109.t3	K08333 PIK3R4, VPS15; phosphoinositide-3-kinase, regulatory subunit 4	04136 Autophagy - other	Transport and catabolism	Cellular Processes	scaffold1.t507	K00873 PK, pyk; pyruvate kinase	04131 Membrane trafficking	Protein families: genetic information processing	Brite Hierarchies
scaffold109.t3	K08333 PIK3R4, VPS15; phosphoinositide-3-kinase, regulatory subunit 4	04138 Autophagy - yeast	Transport and catabolism	Cellular Processes	scaffold1.t509	K14394 ACP1; low molecular weight phosphotyrosine protein phosphatase	00740 Riboflavin metabolism	Metabolism of cofactors and vitamins	Metabolism
scaffold109.t3	K08333 PIK3R4, VPS15; phosphoinositide-3-kinase, regulatory subunit 4	04140 Autophagy - animal	Transport and catabolism	Cellular Processes	scaffold1.t509	K14394 ACP1; low molecular weight phosphotyrosine protein phosphatase	00730 Thiamine metabolism	Metabolism of cofactors and vitamins	Metabolism
scaffold109.t3	K08333 PIK3R4, VPS15; phosphoinositide-3-kinase, regulatory subunit 4	05131 Shigellosis	Infectious disease: bacterial	Human Diseases	scaffold1.t509	K14394 ACP1; low molecular weight phosphotyrosine protein phosphatase	04520 Adherens junction	Cellular community - eukaryotes	Cellular Processes
scaffold109.t3	K08333 PIK3R4, VPS15; phosphoinositide-3-kinase, regulatory subunit 4	01001 Protein kinases	Protein families: metabolism	Brite Hierarchies	scaffold1.t509	K14394 ACP1; low molecular weight phosphotyrosine protein phosphatase	01009 Protein phosphatases and associated proteins	Protein families: metabolism	Brite Hierarchies
scaffold109.t3	K08333 PIK3R4, VPS15; phosphoinositide-3-kinase, regulatory subunit 4	04131 Membrane trafficking	Protein families: genetic information processing	Brite Hierarchies	scaffold1.t510	K00140 mmsA, iolA, ALDH6A1; malonate-semialdehyde dehydrogenase (acetylating) / methylmalonate-semialdehyde dehydrogenase	00410 beta-Alanine metabolism	Metabolism of other amino acids	Metabolism
scaffold109.t5	K00418 QCR8, UQCRQ; ubiquinol-cytochrome c reductase subunit 8	00190 Oxidative phosphorylation	Energy metabolism	Metabolism	scaffold1.t510	K00140 mmsA, iolA, ALDH6A1; malonate-semialdehyde dehydrogenase (acetylating) / methylmalonate-semialdehyde dehydrogenase	00280 Valine, leucine and isoleucine degradation	Amino acid metabolism	Metabolism
scaffold109.t5	K00418 QCR8, UQCRQ; ubiquinol-cytochrome c reductase subunit 8	04714 Thermogenesis	Environmental adaptation	Organismal Systems	scaffold1.t510	K00140 mmsA, iolA, ALDH6A1; malonate-semialdehyde dehydrogenase (acetylating) / methylmalonate-semialdehyde dehydrogenase	00640 Propanoate metabolism	Carbohydrate metabolism	Metabolism
scaffold109.t5	K00418 QCR8, UQCRQ; ubiquinol-cytochrome c reductase subunit 8	04260 Cardiac muscle contraction	Circulatory system	Organismal Systems	scaffold1.t510	K00140 mmsA, iolA, ALDH6A1; malonate-semialdehyde dehydrogenase (acetylating) / methylmalonate-semialdehyde dehydrogenase	00562 Inositol phosphate metabolism	Carbohydrate metabolism	Metabolism
scaffold109.t5	K00418 QCR8, UQCRQ; ubiquinol-cytochrome c reductase subunit 8	04932 Non-alcoholic fatty liver disease (NAFLD)	Endocrine and metabolic disease	Human Diseases	scaffold1.t524	K22315 SHB17; sedoheptulose-bisphosphatase	99980 Enzymes with EC numbers	Unclassified: metabolism	Not Included in Pathway or Brite
scaffold109.t5	K00418 QCR8, UQCRQ; ubiquinol-cytochrome c reductase subunit 8	05016 Huntington disease	Neurodegenerative disease	Human Diseases	scaffold1.t525	K04392 RAC1; Ras-related C3 botulinum toxin substrate 1	04014 Ras signaling pathway	Signal transduction	Environmental Information Processing
scaffold109.t5	K00418 QCR8, UQCRQ; ubiquinol-cytochrome c reductase subunit 8	05010 Alzheimer disease	Neurodegenerative disease	Human Diseases	scaffold1.t525	K04392 RAC1; Ras-related C3 botulinum toxin substrate 1	04151 PI3K-Akt signaling pathway	Signal transduction	Environmental Information Processing
scaffold109.t5	K00418 QCR8, UQCRQ; ubiquinol-cytochrome c reductase subunit 8	05012 Parkinson disease	Neurodegenerative disease	Human Diseases	scaffold1.t525	K04392 RAC1; Ras-related C3 botulinum toxin substrate 1	04024 cAMP signaling pathway	Signal transduction	Environmental Information Processing
scaffold109.t8	K01711 gmd, GMDS; GDPmannose 4,6-dehydratase	00051 Fructose and mannose metabolism	Carbohydrate metabolism	Metabolism	scaffold1.t525	K04392 RAC1; Ras-related C3 botulinum toxin substrate 1	04071 Sphingolipid signaling pathway	Signal transduction	Environmental Information Processing
scaffold109.t8	K01711 gmd, GMDS; GDPmannose 4,6-dehydratase	00520 Amino sugar and nucleotide sugar metabolism	Carbohydrate metabolism	Metabolism	scaffold1.t525	K04392 RAC1; Ras-related C3 botulinum toxin substrate 1	04013 MAPK signaling pathway - fly	Signal transduction	Environmental Information Processing
scaffold109.t9	K02377 TSTA3, fcl; GDP-L-fucose synthase	00051 Fructose and mannose metabolism	Carbohydrate metabolism	Metabolism	scaffold1.t525	K04392 RAC1; Ras-related C3 botulinum toxin substrate 1	04370 VEGF signaling pathway	Signal transduction	Environmental Information Processing
scaffold109.t9	K02377 TSTA3, fcl; GDP-L-fucose synthase	00520 Amino sugar and nucleotide sugar metabolism	Carbohydrate metabolism	Metabolism	scaffold1.t525	K04392 RAC1; Ras-related C3 botulinum toxin substrate 1	04015 Rap1 signaling pathway	Signal transduction	Environmental Information Processing
scaffold109.t12	K10256 FAD2; omega-6 fatty acid desaturase / acyl-lipid omega-6 desaturase (Delta-12 desaturase)	01040 Biosynthesis of unsaturated fatty acids	Lipid metabolism	Metabolism	scaffold1.t525	K04392 RAC1; Ras-related C3 botulinum toxin substrate 1	04010 MAPK signaling pathway	Signal transduction	Environmental Information Processing
scaffold109.t12	K10256 FAD2; omega-6 fatty acid desaturase / acyl-lipid omega-6 desaturase (Delta-12 desaturase)	01004 Lipid biosynthesis proteins	Protein families: metabolism	Brite Hierarchies	scaffold1.t525	K04392 RAC1; Ras-related C3 botulinum toxin substrate 1	04310 Wnt signaling pathway	Signal transduction	Environmental Information Processing
scaffold109.t13	K07019 K07019; uncharacterized protein	99997 Function unknown	Poorly characterized	Not Included in Pathway or Brite	scaffold1.t525	K04392 RAC1; Ras-related C3 botulinum toxin substrate 1	04520 Adherens junction	Cellular community - eukaryotes	Cellular Processes
scaffold109.t14	K00953 FLAD1; FAD synthetase	00740 Riboflavin metabolism	Metabolism of cofactors and vitamins	Metabolism	scaffold1.t525	K04392 RAC1; Ras-related C3 botulinum toxin substrate 1	04810 Regulation of actin cytoskeleton	Cell motility	Cellular Processes
scaffold109.t16	K01942 HLCS; biotin---protein ligase	00780 Biotin metabolism	Metabolism of cofactors and vitamins	Metabolism	scaffold1.t525	K04392 RAC1; Ras-related C3 botulinum toxin substrate 1	04510 Focal adhesion	Cellular community - eukaryotes	Cellular Processes
scaffold109.t22	K00012 UGDH, ugd; UDPglucose 6-dehydrogenase	00520 Amino sugar and nucleotide sugar metabolism	Carbohydrate metabolism	Metabolism	scaffold1.t525	K04392 RAC1; Ras-related C3 botulinum toxin substrate 1	04145 Phagosome	Transport and catabolism	Cellular Processes
scaffold109.t22	K00012 UGDH, ugd; UDPglucose 6-dehydrogenase	00053 Ascorbate and aldarate metabolism	Carbohydrate metabolism	Metabolism	scaffold1.t525	K04392 RAC1; Ras-related C3 botulinum toxin substrate 1	04530 Tight junction	Cellular community - eukaryotes	Cellular Processes
scaffold109.t22	K00012 UGDH, ugd; UDPglucose 6-dehydrogenase	00040 Pentose and glucuronate interconversions	Carbohydrate metabolism	Metabolism	scaffold1.t525	K04392 RAC1; Ras-related C3 botulinum toxin substrate 1	04662 B cell receptor signaling pathway	Immune system	Organismal Systems
scaffold109.t23	K00654 SPT; serine palmitoyltransferase	00600 Sphingolipid metabolism	Lipid metabolism	Metabolism	scaffold1.t525	K04392 RAC1; Ras-related C3 botulinum toxin substrate 1	04972 Pancreatic secretion	Digestive system	Organismal Systems
scaffold109.t23	K00654 SPT; serine palmitoyltransferase	04071 Sphingolipid signaling pathway	Signal transduction	Environmental Information Processing	scaffold1.t525	K04392 RAC1; Ras-related C3 botulinum toxin substrate 1	04620 Toll-like receptor signaling pathway	Immune system	Organismal Systems
scaffold109.t23	K00654 SPT; serine palmitoyltransferase	04138 Autophagy - yeast	Transport and catabolism	Cellular Processes	scaffold1.t525	K04392 RAC1; Ras-related C3 botulinum toxin substrate 1	04650 Natural killer cell mediated cytotoxicity	Immune system	Organismal Systems
scaffold109.t23	K00654 SPT; serine palmitoyltransferase	01007 Amino acid related enzymes	Protein families: metabolism	Brite Hierarchies	scaffold1.t525	K04392 RAC1; Ras-related C3 botulinum toxin substrate 1	04360 Axon guidance	Development and regeneration	Organismal Systems
scaffold109.t25	K05544 DUS3; tRNA-dihydrouridine synthase 3	03016 Transfer RNA biogenesis	Protein families: genetic information processing	Brite Hierarchies	scaffold1.t525	K04392 RAC1; Ras-related C3 botulinum toxin substrate 1	04664 Fc epsilon RI signaling pathway	Immune system	Organismal Systems
scaffold11.t2	K12734 PPIL3; peptidyl-prolyl cis-trans isomerase-like 3	03110 Chaperones and folding catalysts	Protein families: genetic information processing	Brite Hierarchies	scaffold1.t525	K04392 RAC1; Ras-related C3 botulinum toxin substrate 1	04380 Osteoclast differentiation	Development and regeneration	Organismal Systems
scaffold11.t2	K12734 PPIL3; peptidyl-prolyl cis-trans isomerase-like 3	03041 Spliceosome	Protein families: genetic information processing	Brite Hierarchies	scaffold1.t525	K04392 RAC1; Ras-related C3 botulinum toxin substrate 1	04722 Neurotrophin signaling pathway	Nervous system	Organismal Systems
scaffold11.t10	K19347 SUN1_2; SUN domain-containing protein 1/2	03036 Chromosome and associated proteins	Protein families: genetic information processing	Brite Hierarchies	scaffold1.t525	K04392 RAC1; Ras-related C3 botulinum toxin substrate 1	04666 Fc gamma R-mediated phagocytosis	Immune system	Organismal Systems
scaffold11.t13	K00697 otsA; trehalose 6-phosphate synthase	00500 Starch and sucrose metabolism	Carbohydrate metabolism	Metabolism	scaffold1.t525	K04392 RAC1; Ras-related C3 botulinum toxin substrate 1	04062 Chemokine signaling pathway	Immune system	Organismal Systems
scaffold11.t13	K00697 otsA; trehalose 6-phosphate synthase	01003 Glycosyltransferases	Protein families: metabolism	Brite Hierarchies	scaffold1.t525	K04392 RAC1; Ras-related C3 botulinum toxin substrate 1	04361 Axon regeneration	Development and regeneration	Organismal Systems
scaffold11.t17	K08856 STK16; serine/threonine kinase 16	01001 Protein kinases	Protein families: metabolism	Brite Hierarchies	scaffold1.t525	K04392 RAC1; Ras-related C3 botulinum toxin substrate 1	04670 Leukocyte transendothelial migration	Immune system	Organismal Systems
scaffold11.t26	K05917 CYP51; sterol 14alpha-demethylase	00100 Steroid biosynthesis	Lipid metabolism	Metabolism	scaffold1.t525	K04392 RAC1; Ras-related C3 botulinum toxin substrate 1	05200 Pathways in cancer	Cancer: overview	Human Diseases
scaffold11.t26	K05917 CYP51; sterol 14alpha-demethylase	00199 Cytochrome P450	Protein families: metabolism	Brite Hierarchies	scaffold1.t525	K04392 RAC1; Ras-related C3 botulinum toxin substrate 1	05416 Viral myocarditis	Cardiovascular disease	Human Diseases
scaffold11.t29	K02153 ATPeV0E, ATP6H; V-type H+-transporting ATPase subunit e	00190 Oxidative phosphorylation	Energy metabolism	Metabolism	scaffold1.t525	K04392 RAC1; Ras-related C3 botulinum toxin substrate 1	04933 AGE-RAGE signaling pathway in diabetic complications	Endocrine and metabolic disease	Human Diseases
scaffold11.t29	K02153 ATPeV0E, ATP6H; V-type H+-transporting ATPase subunit e	04145 Phagosome	Transport and catabolism	Cellular Processes	scaffold1.t525	K04392 RAC1; Ras-related C3 botulinum toxin substrate 1	05131 Shigellosis	Infectious disease: bacterial	Human Diseases
scaffold11.t29	K02153 ATPeV0E, ATP6H; V-type H+-transporting ATPase subunit e	04721 Synaptic vesicle cycle	Nervous system	Organismal Systems	scaffold1.t525	K04392 RAC1; Ras-related C3 botulinum toxin substrate 1	05130 Pathogenic Escherichia coli infection	Infectious disease: bacterial	Human Diseases
scaffold11.t29	K02153 ATPeV0E, ATP6H; V-type H+-transporting ATPase subunit e	04966 Collecting duct acid secretion	Excretory system	Organismal Systems	scaffold1.t525	K04392 RAC1; Ras-related C3 botulinum toxin substrate 1	05212 Pancreatic cancer	Cancer: specific types	Human Diseases
scaffold11.t29	K02153 ATPeV0E, ATP6H; V-type H+-transporting ATPase subunit e	05165 Human papillomavirus infection	Infectious disease: viral	Human Diseases	scaffold1.t525	K04392 RAC1; Ras-related C3 botulinum toxin substrate 1	05100 Bacterial invasion of epithelial cells	Infectious disease: bacterial	Human Diseases
scaffold11.t29	K02153 ATPeV0E, ATP6H; V-type H+-transporting ATPase subunit e	05323 Rheumatoid arthritis	Immune disease	Human Diseases	scaffold1.t525	K04392 RAC1; Ras-related C3 botulinum toxin substrate 1	05170 Human immunodeficiency virus 1 infection	Infectious disease: viral	Human Diseases
scaffold11.t29	K02153 ATPeV0E, ATP6H; V-type H+-transporting ATPase subunit e	05110 Vibrio cholerae infection	Infectious disease: bacterial	Human Diseases	scaffold1.t525	K04392 RAC1; Ras-related C3 botulinum toxin substrate 1	05132 Salmonella infection	Infectious disease: bacterial	Human Diseases
scaffold11.t29	K02153 ATPeV0E, ATP6H; V-type H+-transporting ATPase subunit e	05120 Epithelial cell signaling in Helicobacter pylori infection	Infectious disease: bacterial	Human Diseases	scaffold1.t525	K04392 RAC1; Ras-related C3 botulinum toxin substrate 1	05167 Kaposi sarcoma-associated herpesvirus infection	Infectious disease: viral	Human Diseases
scaffold11.t30	K20798 HENMT1; small RNA 2'-O-methyltransferase	03036 Chromosome and associated proteins	Protein families: genetic information processing	Brite Hierarchies	scaffold1.t525	K04392 RAC1; Ras-related C3 botulinum toxin substrate 1	05231 Choline metabolism in cancer	Cancer: overview	Human Diseases
scaffold11.t31	K02941 RP-LP0, RPLP0; large subunit ribosomal protein LP0	03010 Ribosome	Translation	Genetic Information Processing	scaffold1.t525	K04392 RAC1; Ras-related C3 botulinum toxin substrate 1	05163 Human cytomegalovirus infection	Infectious disease: viral	Human Diseases
scaffold11.t31	K02941 RP-LP0, RPLP0; large subunit ribosomal protein LP0	03011 Ribosome	Protein families: genetic information processing	Brite Hierarchies	scaffold1.t525	K04392 RAC1; Ras-related C3 botulinum toxin substrate 1	05169 Epstein-Barr virus infection	Infectious disease: viral	Human Diseases
scaffold11.t33	K02218 CSNK1, CKI; casein kinase 1	04392 Hippo signaling pathway - multiple species	Signal transduction	Environmental Information Processing	scaffold1.t525	K04392 RAC1; Ras-related C3 botulinum toxin substrate 1	05135 Yersinia infection	Infectious disease: bacterial	Human Diseases
scaffold11.t33	K02218 CSNK1, CKI; casein kinase 1	04011 MAPK signaling pathway - yeast	Signal transduction	Environmental Information Processing	scaffold1.t525	K04392 RAC1; Ras-related C3 botulinum toxin substrate 1	05120 Epithelial cell signaling in Helicobacter pylori infection	Infectious disease: bacterial	Human Diseases
scaffold11.t33	K02218 CSNK1, CKI; casein kinase 1	01001 Protein kinases	Protein families: metabolism	Brite Hierarchies	scaffold1.t525	K04392 RAC1; Ras-related C3 botulinum toxin substrate 1	05210 Colorectal cancer	Cancer: specific types	Human Diseases
scaffold11.t36	K20296 ANG2, VPS51; vacuolar protein sorting-associated protein 51	04131 Membrane trafficking	Protein families: genetic information processing	Brite Hierarchies	scaffold1.t525	K04392 RAC1; Ras-related C3 botulinum toxin substrate 1	04932 Non-alcoholic fatty liver disease (NAFLD)	Endocrine and metabolic disease	Human Diseases
scaffold11.t41	K18803 HPM1; protein-histidine N-methyltransferase	03009 Ribosome biogenesis	Protein families: genetic information processing	Brite Hierarchies	scaffold1.t525	K04392 RAC1; Ras-related C3 botulinum toxin substrate 1	05211 Renal cell carcinoma	Cancer: specific types	Human Diseases
scaffold11.t46	K02265 COX5B; cytochrome c oxidase subunit 5b	00190 Oxidative phosphorylation	Energy metabolism	Metabolism	scaffold1.t525	K04392 RAC1; Ras-related C3 botulinum toxin substrate 1	05203 Viral carcinogenesis	Cancer: overview	Human Diseases
scaffold11.t46	K02265 COX5B; cytochrome c oxidase subunit 5b	04714 Thermogenesis	Environmental adaptation	Organismal Systems	scaffold1.t525	K04392 RAC1; Ras-related C3 botulinum toxin substrate 1	05014 Amyotrophic lateral sclerosis (ALS)	Neurodegenerative disease	Human Diseases
scaffold11.t46	K02265 COX5B; cytochrome c oxidase subunit 5b	04260 Cardiac muscle contraction	Circulatory system	Organismal Systems	scaffold1.t525	K04392 RAC1; Ras-related C3 botulinum toxin substrate 1	05205 Proteoglycans in cancer	Cancer: overview	Human Diseases
scaffold11.t46	K02265 COX5B; cytochrome c oxidase subunit 5b	04932 Non-alcoholic fatty liver disease (NAFLD)	Endocrine and metabolic disease	Human Diseases	scaffold1.t525	K04392 RAC1; Ras-related C3 botulinum toxin substrate 1	05418 Fluid shear stress and atherosclerosis	Cardiovascular disease	Human Diseases
scaffold11.t46	K02265 COX5B; cytochrome c oxidase subunit 5b	05012 Parkinson disease	Neurodegenerative disease	Human Diseases	scaffold1.t525	K04392 RAC1; Ras-related C3 botulinum toxin substrate 1	04031 GTP-binding proteins	Protein families: signaling and cellular processes	Brite Hierarchies
scaffold11.t46	K02265 COX5B; cytochrome c oxidase subunit 5b	05016 Huntington disease	Neurodegenerative disease	Human Diseases	scaffold1.t525	K04392 RAC1; Ras-related C3 botulinum toxin substrate 1	04131 Membrane trafficking	Protein families: genetic information processing	Brite Hierarchies
scaffold11.t46	K02265 COX5B; cytochrome c oxidase subunit 5b	05010 Alzheimer disease	Neurodegenerative disease	Human Diseases	scaffold1.t525	K04392 RAC1; Ras-related C3 botulinum toxin substrate 1	04147 Exosome	Protein families: signaling and cellular processes	Brite Hierarchies
scaffold11.t48	K14169 CTU2, NCS2; cytoplasmic tRNA 2-thiolation protein 2	04122 Sulfur relay system	Folding, sorting and degradation	Genetic Information Processing	scaffold1.t526	K14812 NGL2; RNA exonuclease NGL2	03009 Ribosome biogenesis	Protein families: genetic information processing	Brite Hierarchies
scaffold11.t48	K14169 CTU2, NCS2; cytoplasmic tRNA 2-thiolation protein 2	03016 Transfer RNA biogenesis	Protein families: genetic information processing	Brite Hierarchies	scaffold1.t530	K14404 CPSF4, YTH1; cleavage and polyadenylation specificity factor subunit 4	03015 mRNA surveillance pathway	Translation	Genetic Information Processing
scaffold11.t49	K00876 udk, UCK; uridine kinase	00240 Pyrimidine metabolism	Nucleotide metabolism	Metabolism	scaffold1.t530	K14404 CPSF4, YTH1; cleavage and polyadenylation specificity factor subunit 4	05164 Influenza A	Infectious disease: viral	Human Diseases
scaffold11.t49	K00876 udk, UCK; uridine kinase	00983 Drug metabolism - other enzymes	Xenobiotics biodegradation and metabolism	Metabolism	scaffold1.t530	K14404 CPSF4, YTH1; cleavage and polyadenylation specificity factor subunit 4	03021 Transcription machinery	Protein families: genetic information processing	Brite Hierarchies
scaffold11.t50	K20247 EGT2; hercynylcysteine S-oxide lyase	00340 Histidine metabolism	Amino acid metabolism	Metabolism	scaffold1.t530	K14404 CPSF4, YTH1; cleavage and polyadenylation specificity factor subunit 4	03019 Messenger RNA biogenesis	Protein families: genetic information processing	Brite Hierarchies
scaffold11.t54	K00451 HGD, hmgA; homogentisate 1,2-dioxygenase	00643 Styrene degradation	Xenobiotics biodegradation and metabolism	Metabolism	scaffold1.t533	K18738 HEK; heterogeneous nuclear rnp K-like protein	03019 Messenger RNA biogenesis	Protein families: genetic information processing	Brite Hierarchies
scaffold11.t54	K00451 HGD, hmgA; homogentisate 1,2-dioxygenase	00350 Tyrosine metabolism	Amino acid metabolism	Metabolism	scaffold1.t534	K02872 RP-L13Ae, RPL13A; large subunit ribosomal protein L13Ae	03010 Ribosome	Translation	Genetic Information Processing
scaffold11.t56	K00615 E2.2.1.1, tktA, tktB; transketolase	00710 Carbon fixation in photosynthetic organisms	Energy metabolism	Metabolism	scaffold1.t534	K02872 RP-L13Ae, RPL13A; large subunit ribosomal protein L13Ae	03011 Ribosome	Protein families: genetic information processing	Brite Hierarchies
scaffold11.t56	K00615 E2.2.1.1, tktA, tktB; transketolase	00030 Pentose phosphate pathway	Carbohydrate metabolism	Metabolism	scaffold1.t535	K03955 NDUFAB1; NADH dehydrogenase (ubiquinone) 1 alpha/beta subcomplex 1, acyl-carrier protein	00190 Oxidative phosphorylation	Energy metabolism	Metabolism
scaffold11.t56	K00615 E2.2.1.1, tktA, tktB; transketolase	01051 Biosynthesis of ansamycins	Metabolism of terpenoids and polyketides	Metabolism	scaffold1.t535	K03955 NDUFAB1; NADH dehydrogenase (ubiquinone) 1 alpha/beta subcomplex 1, acyl-carrier protein	00061 Fatty acid biosynthesis	Lipid metabolism	Metabolism
scaffold11.t57	K01569 oxdD; oxalate decarboxylase	00630 Glyoxylate and dicarboxylate metabolism	Carbohydrate metabolism	Metabolism	scaffold1.t535	K03955 NDUFAB1; NADH dehydrogenase (ubiquinone) 1 alpha/beta subcomplex 1, acyl-carrier protein	04714 Thermogenesis	Environmental adaptation	Organismal Systems
scaffold11.t63	K03657 uvrD, pcrA; DNA helicase II / ATP-dependent DNA helicase PcrA	03420 Nucleotide excision repair	Replication and repair	Genetic Information Processing	scaffold1.t535	K03955 NDUFAB1; NADH dehydrogenase (ubiquinone) 1 alpha/beta subcomplex 1, acyl-carrier protein	04723 Retrograde endocannabinoid signaling	Nervous system	Organismal Systems
scaffold11.t63	K03657 uvrD, pcrA; DNA helicase II / ATP-dependent DNA helicase PcrA	03430 Mismatch repair	Replication and repair	Genetic Information Processing	scaffold1.t535	K03955 NDUFAB1; NADH dehydrogenase (ubiquinone) 1 alpha/beta subcomplex 1, acyl-carrier protein	05016 Huntington disease	Neurodegenerative disease	Human Diseases
scaffold11.t63	K03657 uvrD, pcrA; DNA helicase II / ATP-dependent DNA helicase PcrA	03400 DNA repair and recombination proteins	Protein families: genetic information processing	Brite Hierarchies	scaffold1.t535	K03955 NDUFAB1; NADH dehydrogenase (ubiquinone) 1 alpha/beta subcomplex 1, acyl-carrier protein	05012 Parkinson disease	Neurodegenerative disease	Human Diseases
scaffold11.t67	K22684 MCA1; metacaspase-1	01002 Peptidases and inhibitors	Protein families: metabolism	Brite Hierarchies	scaffold1.t535	K03955 NDUFAB1; NADH dehydrogenase (ubiquinone) 1 alpha/beta subcomplex 1, acyl-carrier protein	05010 Alzheimer disease	Neurodegenerative disease	Human Diseases
scaffold11.t70	K09396 FOXC; forkhead box protein C	03000 Transcription factors	Protein families: genetic information processing	Brite Hierarchies	scaffold1.t535	K03955 NDUFAB1; NADH dehydrogenase (ubiquinone) 1 alpha/beta subcomplex 1, acyl-carrier protein	04932 Non-alcoholic fatty liver disease (NAFLD)	Endocrine and metabolic disease	Human Diseases
scaffold11.t72	K01874 MARS, metG; methionyl-tRNA synthetase	00450 Selenocompound metabolism	Metabolism of other amino acids	Metabolism	scaffold1.t536	K01053 E3.1.1.17, gnl, RGN; gluconolactonase	00930 Caprolactam degradation	Xenobiotics biodegradation and metabolism	Metabolism
scaffold11.t72	K01874 MARS, metG; methionyl-tRNA synthetase	00970 Aminoacyl-tRNA biosynthesis	Translation	Genetic Information Processing	scaffold1.t536	K01053 E3.1.1.17, gnl, RGN; gluconolactonase	00030 Pentose phosphate pathway	Carbohydrate metabolism	Metabolism
scaffold11.t72	K01874 MARS, metG; methionyl-tRNA synthetase	01007 Amino acid related enzymes	Protein families: metabolism	Brite Hierarchies	scaffold1.t536	K01053 E3.1.1.17, gnl, RGN; gluconolactonase	00053 Ascorbate and aldarate metabolism	Carbohydrate metabolism	Metabolism
scaffold11.t72	K01874 MARS, metG; methionyl-tRNA synthetase	03016 Transfer RNA biogenesis	Protein families: genetic information processing	Brite Hierarchies	scaffold1.t536	K01053 E3.1.1.17, gnl, RGN; gluconolactonase	04147 Exosome	Protein families: signaling and cellular processes	Brite Hierarchies
scaffold11.t76	K10761 THG1; tRNA(His) guanylyltransferase	03016 Transfer RNA biogenesis	Protein families: genetic information processing	Brite Hierarchies	scaffold1.t537	K02879 RP-L17, MRPL17, rplQ; large subunit ribosomal protein L17	03010 Ribosome	Translation	Genetic Information Processing
scaffold11.t82	K13703 ABHD11; abhydrolase domain-containing protein 11	01002 Peptidases and inhibitors	Protein families: metabolism	Brite Hierarchies	scaffold1.t537	K02879 RP-L17, MRPL17, rplQ; large subunit ribosomal protein L17	03011 Ribosome	Protein families: genetic information processing	Brite Hierarchies
scaffold11.t84	K09885 AQPF; aquaporin rerated protein, other eukaryote	02000 Transporters	Protein families: signaling and cellular processes	Brite Hierarchies	scaffold1.t544	K18418 ERI3, PINT1; ERI1 exoribonuclease 3	03036 Chromosome and associated proteins	Protein families: genetic information processing	Brite Hierarchies
scaffold11.t85	K10258 TER, TSC13, CER10; very-long-chain enoyl-CoA reductase	01040 Biosynthesis of unsaturated fatty acids	Lipid metabolism	Metabolism	scaffold1.t546	K19355 MAN; mannan endo-1,4-beta-mannosidase	00051 Fructose and mannose metabolism	Carbohydrate metabolism	Metabolism
scaffold11.t85	K10258 TER, TSC13, CER10; very-long-chain enoyl-CoA reductase	00062 Fatty acid elongation	Lipid metabolism	Metabolism	scaffold1.t547	K14827 IPI1, TEX10; pre-rRNA-processing protein IPI1	03009 Ribosome biogenesis	Protein families: genetic information processing	Brite Hierarchies
scaffold11.t85	K10258 TER, TSC13, CER10; very-long-chain enoyl-CoA reductase	01004 Lipid biosynthesis proteins	Protein families: metabolism	Brite Hierarchies	scaffold1.t550	K03247 EIF3H; translation initiation factor 3 subunit H	03013 RNA transport	Translation	Genetic Information Processing
scaffold11.t87	K23387 GET4; golgi to ER traffic protein 4	04131 Membrane trafficking	Protein families: genetic information processing	Brite Hierarchies	scaffold1.t550	K03247 EIF3H; translation initiation factor 3 subunit H	05162 Measles	Infectious disease: viral	Human Diseases
scaffold11.t87	K23387 GET4; golgi to ER traffic protein 4	03400 DNA repair and recombination proteins	Protein families: genetic information processing	Brite Hierarchies	scaffold1.t550	K03247 EIF3H; translation initiation factor 3 subunit H	04147 Exosome	Protein families: signaling and cellular processes	Brite Hierarchies
scaffold11.t90	K21631 GTI1, PAC2, WOR1; Gti1/Pac2 family transcription factor	03000 Transcription factors	Protein families: genetic information processing	Brite Hierarchies	scaffold1.t550	K03247 EIF3H; translation initiation factor 3 subunit H	03012 Translation factors	Protein families: genetic information processing	Brite Hierarchies
scaffold11.t91	K03144 TFIIH4, GTF2H4, TFB2; transcription initiation factor TFIIH subunit 4	03022 Basal transcription factors	Transcription	Genetic Information Processing	scaffold1.t551	K14688 SLC30A1, ZNT1; solute carrier family 30 (zinc transporter), member 1	04978 Mineral absorption	Digestive system	Organismal Systems
scaffold11.t91	K03144 TFIIH4, GTF2H4, TFB2; transcription initiation factor TFIIH subunit 4	03420 Nucleotide excision repair	Replication and repair	Genetic Information Processing	scaffold1.t551	K14688 SLC30A1, ZNT1; solute carrier family 30 (zinc transporter), member 1	02000 Transporters	Protein families: signaling and cellular processes	Brite Hierarchies
scaffold11.t91	K03144 TFIIH4, GTF2H4, TFB2; transcription initiation factor TFIIH subunit 4	05203 Viral carcinogenesis	Cancer: overview	Human Diseases	scaffold1.t552	K15147 MED5, NUT1; mediator of RNA polymerase II transcription subunit 5	03021 Transcription machinery	Protein families: genetic information processing	Brite Hierarchies
scaffold11.t91	K03144 TFIIH4, GTF2H4, TFB2; transcription initiation factor TFIIH subunit 4	03021 Transcription machinery	Protein families: genetic information processing	Brite Hierarchies	scaffold1.t554	K13343 PEX14; peroxin-14	04146 Peroxisome	Transport and catabolism	Cellular Processes
scaffold11.t91	K03144 TFIIH4, GTF2H4, TFB2; transcription initiation factor TFIIH subunit 4	03400 DNA repair and recombination proteins	Protein families: genetic information processing	Brite Hierarchies	scaffold1.t554	K13343 PEX14; peroxin-14	04131 Membrane trafficking	Protein families: genetic information processing	Brite Hierarchies
scaffold11.t92	K06694 PSMD10; 26S proteasome non-ATPase regulatory subunit 10	03051 Proteasome	Protein families: genetic information processing	Brite Hierarchies	scaffold1.t555	K02358 tuf, TUFM; elongation factor Tu	03029 Mitochondrial biogenesis	Protein families: genetic information processing	Brite Hierarchies
scaffold11.t95	K06221 dkgA; 2,5-diketo-D-gluconate reductase A	99980 Enzymes with EC numbers	Unclassified: metabolism	Not Included in Pathway or Brite	scaffold1.t555	K02358 tuf, TUFM; elongation factor Tu	04147 Exosome	Protein families: signaling and cellular processes	Brite Hierarchies
scaffold11.t99	K01872 AARS, alaS; alanyl-tRNA synthetase	00970 Aminoacyl-tRNA biosynthesis	Translation	Genetic Information Processing	scaffold1.t555	K02358 tuf, TUFM; elongation factor Tu	03012 Translation factors	Protein families: genetic information processing	Brite Hierarchies
scaffold11.t99	K01872 AARS, alaS; alanyl-tRNA synthetase	03016 Transfer RNA biogenesis	Protein families: genetic information processing	Brite Hierarchies	scaffold1.t556	K02437 gcvH, GCSH; glycine cleavage system H protein	00260 Glycine, serine and threonine metabolism	Amino acid metabolism	Metabolism
scaffold11.t99	K01872 AARS, alaS; alanyl-tRNA synthetase	01007 Amino acid related enzymes	Protein families: metabolism	Brite Hierarchies	scaffold1.t556	K02437 gcvH, GCSH; glycine cleavage system H protein	00630 Glyoxylate and dicarboxylate metabolism	Carbohydrate metabolism	Metabolism
scaffold11.t101	K01569 oxdD; oxalate decarboxylase	00630 Glyoxylate and dicarboxylate metabolism	Carbohydrate metabolism	Metabolism	scaffold1.t557	K20794 NAA40, NAT4; N-alpha-acetyltransferase 40	03036 Chromosome and associated proteins	Protein families: genetic information processing	Brite Hierarchies
scaffold110.t2	K01956 carA, CPA1; carbamoyl-phosphate synthase small subunit	00240 Pyrimidine metabolism	Nucleotide metabolism	Metabolism	scaffold1.t558	K07179 RIOK2; RIO kinase 2	03008 Ribosome biogenesis in eukaryotes	Translation	Genetic Information Processing
scaffold110.t2	K01956 carA, CPA1; carbamoyl-phosphate synthase small subunit	00250 Alanine, aspartate and glutamate metabolism	Amino acid metabolism	Metabolism	scaffold1.t558	K07179 RIOK2; RIO kinase 2	03009 Ribosome biogenesis	Protein families: genetic information processing	Brite Hierarchies
scaffold110.t8	K02964 RP-S18e, RPS18; small subunit ribosomal protein S18e	03010 Ribosome	Translation	Genetic Information Processing	scaffold1.t558	K07179 RIOK2; RIO kinase 2	01001 Protein kinases	Protein families: metabolism	Brite Hierarchies
scaffold110.t8	K02964 RP-S18e, RPS18; small subunit ribosomal protein S18e	03011 Ribosome	Protein families: genetic information processing	Brite Hierarchies	scaffold1.t559	K12839 SMNDC1, SPF30; survival of motor neuron-related-splicing factor 30	03040 Spliceosome	Transcription	Genetic Information Processing
scaffold110.t9	K08064 NFYA; nuclear transcription factor Y, alpha	04612 Antigen processing and presentation	Immune system	Organismal Systems	scaffold1.t559	K12839 SMNDC1, SPF30; survival of motor neuron-related-splicing factor 30	03041 Spliceosome	Protein families: genetic information processing	Brite Hierarchies
scaffold110.t9	K08064 NFYA; nuclear transcription factor Y, alpha	05152 Tuberculosis	Infectious disease: bacterial	Human Diseases	scaffold1.t562	K03259 EIF4E; translation initiation factor 4E	03013 RNA transport	Translation	Genetic Information Processing
scaffold110.t9	K08064 NFYA; nuclear transcription factor Y, alpha	03000 Transcription factors	Protein families: genetic information processing	Brite Hierarchies	scaffold1.t562	K03259 EIF4E; translation initiation factor 4E	04150 mTOR signaling pathway	Signal transduction	Environmental Information Processing
scaffold110.t12	K14816 REI1; pre-60S factor REI1	03009 Ribosome biogenesis	Protein families: genetic information processing	Brite Hierarchies	scaffold1.t562	K03259 EIF4E; translation initiation factor 4E	04066 HIF-1 signaling pathway	Signal transduction	Environmental Information Processing
scaffold110.t18	K20815 NAT2; N-terminal acetyltransferase 2	99974 Translation	Unclassified: genetic information processing	Not Included in Pathway or Brite	scaffold1.t562	K03259 EIF4E; translation initiation factor 4E	04151 PI3K-Akt signaling pathway	Signal transduction	Environmental Information Processing
scaffold110.t19	K01611 speD, AMD1; S-adenosylmethionine decarboxylase	00270 Cysteine and methionine metabolism	Amino acid metabolism	Metabolism	scaffold1.t562	K03259 EIF4E; translation initiation factor 4E	04910 Insulin signaling pathway	Endocrine system	Organismal Systems
scaffold110.t19	K01611 speD, AMD1; S-adenosylmethionine decarboxylase	00330 Arginine and proline metabolism	Amino acid metabolism	Metabolism	scaffold1.t562	K03259 EIF4E; translation initiation factor 4E	04211 Longevity regulating pathway	Aging	Organismal Systems
scaffold110.t23	K02309 DBF4; regulatory subunit for Cdc7p protein kinase	04113 Meiosis - yeast	Cell growth and death	Cellular Processes	scaffold1.t562	K03259 EIF4E; translation initiation factor 4E	01521 EGFR tyrosine kinase inhibitor resistance	Drug resistance: antineoplastic	Human Diseases
scaffold110.t23	K02309 DBF4; regulatory subunit for Cdc7p protein kinase	04111 Cell cycle - yeast	Cell growth and death	Cellular Processes	scaffold1.t562	K03259 EIF4E; translation initiation factor 4E	03012 Translation factors	Protein families: genetic information processing	Brite Hierarchies
scaffold110.t23	K02309 DBF4; regulatory subunit for Cdc7p protein kinase	03032 DNA replication proteins	Protein families: genetic information processing	Brite Hierarchies	scaffold1.t562	K03259 EIF4E; translation initiation factor 4E	03019 Messenger RNA biogenesis	Protein families: genetic information processing	Brite Hierarchies
scaffold110.t25	K02213 CDC6; cell division control protein 6	04111 Cell cycle - yeast	Cell growth and death	Cellular Processes	scaffold1.t564	K15447 TRM44, METTL19; tRNASer (uridine44-2'-O)-methyltransferase	03016 Transfer RNA biogenesis	Protein families: genetic information processing	Brite Hierarchies
scaffold110.t25	K02213 CDC6; cell division control protein 6	04113 Meiosis - yeast	Cell growth and death	Cellular Processes	scaffold1.t566	K11375 ELP4; elongator complex protein 4	03036 Chromosome and associated proteins	Protein families: genetic information processing	Brite Hierarchies
scaffold110.t25	K02213 CDC6; cell division control protein 6	04110 Cell cycle	Cell growth and death	Cellular Processes	scaffold1.t566	K11375 ELP4; elongator complex protein 4	03016 Transfer RNA biogenesis	Protein families: genetic information processing	Brite Hierarchies
scaffold110.t25	K02213 CDC6; cell division control protein 6	03032 DNA replication proteins	Protein families: genetic information processing	Brite Hierarchies	scaffold1.t567	K09647 IMP1; mitochondrial inner membrane protease subunit 1	03060 Protein export	Folding, sorting and degradation	Genetic Information Processing
scaffold110.t27	K10878 SPO11; meiotic recombination protein SPO11	04113 Meiosis - yeast	Cell growth and death	Cellular Processes	scaffold1.t567	K09647 IMP1; mitochondrial inner membrane protease subunit 1	03029 Mitochondrial biogenesis	Protein families: genetic information processing	Brite Hierarchies
scaffold110.t27	K10878 SPO11; meiotic recombination protein SPO11	03400 DNA repair and recombination proteins	Protein families: genetic information processing	Brite Hierarchies	scaffold1.t567	K09647 IMP1; mitochondrial inner membrane protease subunit 1	01002 Peptidases and inhibitors	Protein families: metabolism	Brite Hierarchies
scaffold110.t29	K14684 SLC25A23S; solute carrier family 25 (mitochondrial phosphate transporter), member 23/24/25/41	02000 Transporters	Protein families: signaling and cellular processes	Brite Hierarchies	scaffold1.t569	K14189 dltE; uncharacterized oxidoreductase	99980 Enzymes with EC numbers	Unclassified: metabolism	Not Included in Pathway or Brite
scaffold110.t33	K11236 CDC24; cell division control protein 24	04011 MAPK signaling pathway - yeast	Signal transduction	Environmental Information Processing	scaffold1.t571	K00627 DLAT, aceF, pdhC; pyruvate dehydrogenase E2 component (dihydrolipoamide acetyltransferase)	00020 Citrate cycle (TCA cycle)	Carbohydrate metabolism	Metabolism
scaffold111.t7	K00134 GAPDH, gapA; glyceraldehyde 3-phosphate dehydrogenase	00010 Glycolysis / Gluconeogenesis	Carbohydrate metabolism	Metabolism	scaffold1.t571	K00627 DLAT, aceF, pdhC; pyruvate dehydrogenase E2 component (dihydrolipoamide acetyltransferase)	00620 Pyruvate metabolism	Carbohydrate metabolism	Metabolism
scaffold111.t7	K00134 GAPDH, gapA; glyceraldehyde 3-phosphate dehydrogenase	00710 Carbon fixation in photosynthetic organisms	Energy metabolism	Metabolism	scaffold1.t571	K00627 DLAT, aceF, pdhC; pyruvate dehydrogenase E2 component (dihydrolipoamide acetyltransferase)	00010 Glycolysis / Gluconeogenesis	Carbohydrate metabolism	Metabolism
scaffold111.t7	K00134 GAPDH, gapA; glyceraldehyde 3-phosphate dehydrogenase	04066 HIF-1 signaling pathway	Signal transduction	Environmental Information Processing	scaffold1.t572	K16739 NDEL1; nuclear distribution protein NudE-like 1	03036 Chromosome and associated proteins	Protein families: genetic information processing	Brite Hierarchies
scaffold111.t7	K00134 GAPDH, gapA; glyceraldehyde 3-phosphate dehydrogenase	05010 Alzheimer disease	Neurodegenerative disease	Human Diseases	scaffold1.t574	K13118 DGCR14; protein DGCR14	03041 Spliceosome	Protein families: genetic information processing	Brite Hierarchies
scaffold111.t7	K00134 GAPDH, gapA; glyceraldehyde 3-phosphate dehydrogenase	05130 Pathogenic Escherichia coli infection	Infectious disease: bacterial	Human Diseases	scaffold1.t579	K10879 XRCC2; DNA-repair protein XRCC2	03440 Homologous recombination	Replication and repair	Genetic Information Processing
scaffold111.t7	K00134 GAPDH, gapA; glyceraldehyde 3-phosphate dehydrogenase	04147 Exosome	Protein families: signaling and cellular processes	Brite Hierarchies	scaffold1.t579	K10879 XRCC2; DNA-repair protein XRCC2	03400 DNA repair and recombination proteins	Protein families: genetic information processing	Brite Hierarchies
scaffold111.t7	K00134 GAPDH, gapA; glyceraldehyde 3-phosphate dehydrogenase	04131 Membrane trafficking	Protein families: genetic information processing	Brite Hierarchies	scaffold1.t582	K15289 SLC35F5; solute carrier family 35, member F5	02000 Transporters	Protein families: signaling and cellular processes	Brite Hierarchies
scaffold111.t8	K06681 LTE1; Gdp/GTP exchange factor required for growth at low temperatures	04111 Cell cycle - yeast	Cell growth and death	Cellular Processes	scaffold1.t589	K14857 SPB1, FTSJ3; AdoMet-dependent rRNA methyltransferase SPB1	03009 Ribosome biogenesis	Protein families: genetic information processing	Brite Hierarchies
scaffold111.t9	K01681 ACO, acnA; aconitate hydratase	00020 Citrate cycle (TCA cycle)	Carbohydrate metabolism	Metabolism	scaffold1.t593	K01078 PHO; acid phosphatase	00740 Riboflavin metabolism	Metabolism of cofactors and vitamins	Metabolism
scaffold111.t9	K01681 ACO, acnA; aconitate hydratase	00630 Glyoxylate and dicarboxylate metabolism	Carbohydrate metabolism	Metabolism	scaffold1.t593	K01078 PHO; acid phosphatase	00730 Thiamine metabolism	Metabolism of cofactors and vitamins	Metabolism
scaffold111.t9	K01681 ACO, acnA; aconitate hydratase	00720 Carbon fixation pathways in prokaryotes	Energy metabolism	Metabolism	scaffold1.t594	K08956 AFG3; AFG3 family protein	01002 Peptidases and inhibitors	Protein families: metabolism	Brite Hierarchies
scaffold111.t15	K03242 EIF2S3; translation initiation factor 2 subunit 3	03013 RNA transport	Translation	Genetic Information Processing	scaffold1.t594	K08956 AFG3; AFG3 family protein	03110 Chaperones and folding catalysts	Protein families: genetic information processing	Brite Hierarchies
scaffold111.t15	K03242 EIF2S3; translation initiation factor 2 subunit 3	03012 Translation factors	Protein families: genetic information processing	Brite Hierarchies	scaffold1.t595	K08192 DAL; MFS transporter, ACS family, allantoate permease	02000 Transporters	Protein families: signaling and cellular processes	Brite Hierarchies
scaffold111.t20	K03950 NDUFA6; NADH dehydrogenase (ubiquinone) 1 alpha subcomplex subunit 6	00190 Oxidative phosphorylation	Energy metabolism	Metabolism	scaffold1.t596	K03190 ureD, ureH; urease accessory protein	99975 Protein processing	Unclassified: genetic information processing	Not Included in Pathway or Brite
scaffold111.t20	K03950 NDUFA6; NADH dehydrogenase (ubiquinone) 1 alpha subcomplex subunit 6	04714 Thermogenesis	Environmental adaptation	Organismal Systems	scaffold1.t597	K07565 NIP7; 60S ribosome subunit biogenesis protein NIP7	03009 Ribosome biogenesis	Protein families: genetic information processing	Brite Hierarchies
scaffold111.t20	K03950 NDUFA6; NADH dehydrogenase (ubiquinone) 1 alpha subcomplex subunit 6	04723 Retrograde endocannabinoid signaling	Nervous system	Organismal Systems	scaffold1.t598	K20473 NBAS; neuroblastoma-amplified sequence	04131 Membrane trafficking	Protein families: genetic information processing	Brite Hierarchies
scaffold111.t20	K03950 NDUFA6; NADH dehydrogenase (ubiquinone) 1 alpha subcomplex subunit 6	05016 Huntington disease	Neurodegenerative disease	Human Diseases	scaffold1.t601	K20181 VPS18, PEP3; vacuolar protein sorting-associated protein 18	04138 Autophagy - yeast	Transport and catabolism	Cellular Processes
scaffold111.t20	K03950 NDUFA6; NADH dehydrogenase (ubiquinone) 1 alpha subcomplex subunit 6	04932 Non-alcoholic fatty liver disease (NAFLD)	Endocrine and metabolic disease	Human Diseases	scaffold1.t601	K20181 VPS18, PEP3; vacuolar protein sorting-associated protein 18	04131 Membrane trafficking	Protein families: genetic information processing	Brite Hierarchies
scaffold111.t20	K03950 NDUFA6; NADH dehydrogenase (ubiquinone) 1 alpha subcomplex subunit 6	05012 Parkinson disease	Neurodegenerative disease	Human Diseases	scaffold1.t604	K19708 PTC6, AUP1; protein phosphatase PTC6	04139 Mitophagy - yeast	Transport and catabolism	Cellular Processes
scaffold111.t20	K03950 NDUFA6; NADH dehydrogenase (ubiquinone) 1 alpha subcomplex subunit 6	05010 Alzheimer disease	Neurodegenerative disease	Human Diseases	scaffold1.t604	K19708 PTC6, AUP1; protein phosphatase PTC6	01009 Protein phosphatases and associated proteins	Protein families: metabolism	Brite Hierarchies
scaffold111.t21	K15304 RANBP3; Ran-binding protein 3	05166 Human T-cell leukemia virus 1 infection	Infectious disease: viral	Human Diseases	scaffold1.t605	K00681 ggt; gamma-glutamyltranspeptidase / glutathione hydrolase	00430 Taurine and hypotaurine metabolism	Metabolism of other amino acids	Metabolism
scaffold111.t22	K07277 SAM50, TOB55, bamA; outer membrane protein insertion porin family	03029 Mitochondrial biogenesis	Protein families: genetic information processing	Brite Hierarchies	scaffold1.t605	K00681 ggt; gamma-glutamyltranspeptidase / glutathione hydrolase	00480 Glutathione metabolism	Metabolism of other amino acids	Metabolism
scaffold111.t22	K07277 SAM50, TOB55, bamA; outer membrane protein insertion porin family	02000 Transporters	Protein families: signaling and cellular processes	Brite Hierarchies	scaffold1.t605	K00681 ggt; gamma-glutamyltranspeptidase / glutathione hydrolase	00460 Cyanoamino acid metabolism	Metabolism of other amino acids	Metabolism
scaffold112.t4	K10609 CUL4; cullin 4	03420 Nucleotide excision repair	Replication and repair	Genetic Information Processing	scaffold1.t605	K00681 ggt; gamma-glutamyltranspeptidase / glutathione hydrolase	01002 Peptidases and inhibitors	Protein families: metabolism	Brite Hierarchies
scaffold112.t4	K10609 CUL4; cullin 4	04120 Ubiquitin mediated proteolysis	Folding, sorting and degradation	Genetic Information Processing	scaffold1.t607	K12195 CHMP6, VPS20; charged multivesicular body protein 6	04217 Necroptosis	Cell growth and death	Cellular Processes
scaffold112.t4	K10609 CUL4; cullin 4	05170 Human immunodeficiency virus 1 infection	Infectious disease: viral	Human Diseases	scaffold1.t607	K12195 CHMP6, VPS20; charged multivesicular body protein 6	04144 Endocytosis	Transport and catabolism	Cellular Processes
scaffold112.t4	K10609 CUL4; cullin 4	04121 Ubiquitin system	Protein families: genetic information processing	Brite Hierarchies	scaffold1.t607	K12195 CHMP6, VPS20; charged multivesicular body protein 6	04147 Exosome	Protein families: signaling and cellular processes	Brite Hierarchies
scaffold112.t4	K10609 CUL4; cullin 4	04147 Exosome	Protein families: signaling and cellular processes	Brite Hierarchies	scaffold1.t607	K12195 CHMP6, VPS20; charged multivesicular body protein 6	04131 Membrane trafficking	Protein families: genetic information processing	Brite Hierarchies
scaffold112.t4	K10609 CUL4; cullin 4	03400 DNA repair and recombination proteins	Protein families: genetic information processing	Brite Hierarchies	scaffold1.t608	K10598 PPIL2, CYC4, CHP60; peptidyl-prolyl cis-trans isomerase-like 2	04120 Ubiquitin mediated proteolysis	Folding, sorting and degradation	Genetic Information Processing
scaffold112.t6	K04640 GNA; guanine nucleotide-binding protein subunit alpha, other	04031 GTP-binding proteins	Protein families: signaling and cellular processes	Brite Hierarchies	scaffold1.t608	K10598 PPIL2, CYC4, CHP60; peptidyl-prolyl cis-trans isomerase-like 2	03041 Spliceosome	Protein families: genetic information processing	Brite Hierarchies
scaffold112.t7	K13370 HSD17B8; 17beta-estradiol 17-dehydrogenase / 3alpha(17beta)-hydroxysteroid dehydrogenase (NAD+) / 3-oxoacyl-[acyl-carrier protein] reductase alpha subunit	00140 Steroid hormone biosynthesis	Lipid metabolism	Metabolism	scaffold1.t608	K10598 PPIL2, CYC4, CHP60; peptidyl-prolyl cis-trans isomerase-like 2	03110 Chaperones and folding catalysts	Protein families: genetic information processing	Brite Hierarchies
scaffold112.t7	K13370 HSD17B8; 17beta-estradiol 17-dehydrogenase / 3alpha(17beta)-hydroxysteroid dehydrogenase (NAD+) / 3-oxoacyl-[acyl-carrier protein] reductase alpha subunit	00061 Fatty acid biosynthesis	Lipid metabolism	Metabolism	scaffold1.t608	K10598 PPIL2, CYC4, CHP60; peptidyl-prolyl cis-trans isomerase-like 2	04121 Ubiquitin system	Protein families: genetic information processing	Brite Hierarchies
scaffold112.t10	K11756 RSC1_2; chromatin structure-remodeling complex subunit RSC1/2	03036 Chromosome and associated proteins	Protein families: genetic information processing	Brite Hierarchies	scaffold1.t614	K06053 RBPSUH, RBPJK; recombining binding protein suppressor of hairless	04330 Notch signaling pathway	Signal transduction	Environmental Information Processing
scaffold112.t10	K11756 RSC1_2; chromatin structure-remodeling complex subunit RSC1/2	03021 Transcription machinery	Protein families: genetic information processing	Brite Hierarchies	scaffold1.t614	K06053 RBPSUH, RBPJK; recombining binding protein suppressor of hairless	04658 Th1 and Th2 cell differentiation	Immune system	Organismal Systems
scaffold112.t15	K15633 gpmI; 2,3-bisphosphoglycerate-independent phosphoglycerate mutase	00010 Glycolysis / Gluconeogenesis	Carbohydrate metabolism	Metabolism	scaffold1.t614	K06053 RBPSUH, RBPJK; recombining binding protein suppressor of hairless	05169 Epstein-Barr virus infection	Infectious disease: viral	Human Diseases
scaffold112.t15	K15633 gpmI; 2,3-bisphosphoglycerate-independent phosphoglycerate mutase	00260 Glycine, serine and threonine metabolism	Amino acid metabolism	Metabolism	scaffold1.t614	K06053 RBPSUH, RBPJK; recombining binding protein suppressor of hairless	05203 Viral carcinogenesis	Cancer: overview	Human Diseases
scaffold112.t15	K15633 gpmI; 2,3-bisphosphoglycerate-independent phosphoglycerate mutase	00680 Methane metabolism	Energy metabolism	Metabolism	scaffold1.t614	K06053 RBPSUH, RBPJK; recombining binding protein suppressor of hairless	05165 Human papillomavirus infection	Infectious disease: viral	Human Diseases
scaffold112.t18	K01288 KEX1; carboxypeptidase D	01002 Peptidases and inhibitors	Protein families: metabolism	Brite Hierarchies	scaffold1.t614	K06053 RBPSUH, RBPJK; recombining binding protein suppressor of hairless	03000 Transcription factors	Protein families: genetic information processing	Brite Hierarchies
scaffold112.t19	K12180 COPS7, CSN7; COP9 signalosome complex subunit 7	04121 Ubiquitin system	Protein families: genetic information processing	Brite Hierarchies	scaffold1.t616	K01783 rpe, RPE; ribulose-phosphate 3-epimerase	00710 Carbon fixation in photosynthetic organisms	Energy metabolism	Metabolism
scaffold113.t3	K06173 truA, PUS1; tRNA pseudouridine38-40 synthase	03016 Transfer RNA biogenesis	Protein families: genetic information processing	Brite Hierarchies	scaffold1.t616	K01783 rpe, RPE; ribulose-phosphate 3-epimerase	00040 Pentose and glucuronate interconversions	Carbohydrate metabolism	Metabolism
scaffold113.t7	K12366 ELMO1, CED12; engulfment and cell motility protein 1	04062 Chemokine signaling pathway	Immune system	Organismal Systems	scaffold1.t616	K01783 rpe, RPE; ribulose-phosphate 3-epimerase	00030 Pentose phosphate pathway	Carbohydrate metabolism	Metabolism
scaffold113.t7	K12366 ELMO1, CED12; engulfment and cell motility protein 1	05131 Shigellosis	Infectious disease: bacterial	Human Diseases	scaffold1.t618	K02266 COX6A; cytochrome c oxidase subunit 6a	00190 Oxidative phosphorylation	Energy metabolism	Metabolism
scaffold113.t7	K12366 ELMO1, CED12; engulfment and cell motility protein 1	05100 Bacterial invasion of epithelial cells	Infectious disease: bacterial	Human Diseases	scaffold1.t618	K02266 COX6A; cytochrome c oxidase subunit 6a	04260 Cardiac muscle contraction	Circulatory system	Organismal Systems
scaffold113.t10	K11673 ACTR8, ARP8, INO80N; actin-related protein 8	03036 Chromosome and associated proteins	Protein families: genetic information processing	Brite Hierarchies	scaffold1.t618	K02266 COX6A; cytochrome c oxidase subunit 6a	04714 Thermogenesis	Environmental adaptation	Organismal Systems
scaffold113.t13	K00801 FDFT1; farnesyl-diphosphate farnesyltransferase	00100 Steroid biosynthesis	Lipid metabolism	Metabolism	scaffold1.t618	K02266 COX6A; cytochrome c oxidase subunit 6a	05012 Parkinson disease	Neurodegenerative disease	Human Diseases
scaffold113.t13	K00801 FDFT1; farnesyl-diphosphate farnesyltransferase	00909 Sesquiterpenoid and triterpenoid biosynthesis	Metabolism of terpenoids and polyketides	Metabolism	scaffold1.t618	K02266 COX6A; cytochrome c oxidase subunit 6a	04932 Non-alcoholic fatty liver disease (NAFLD)	Endocrine and metabolic disease	Human Diseases
scaffold113.t13	K00801 FDFT1; farnesyl-diphosphate farnesyltransferase	01006 Prenyltransferases	Protein families: metabolism	Brite Hierarchies	scaffold1.t618	K02266 COX6A; cytochrome c oxidase subunit 6a	05010 Alzheimer disease	Neurodegenerative disease	Human Diseases
scaffold113.t15	K07203 MTOR, FRAP, TOR; serine/threonine-protein kinase mTOR	04150 mTOR signaling pathway	Signal transduction	Environmental Information Processing	scaffold1.t618	K02266 COX6A; cytochrome c oxidase subunit 6a	05016 Huntington disease	Neurodegenerative disease	Human Diseases
scaffold113.t15	K07203 MTOR, FRAP, TOR; serine/threonine-protein kinase mTOR	04152 AMPK signaling pathway	Signal transduction	Environmental Information Processing	scaffold1.t619	K03032 PSMD1, RPN2; 26S proteasome regulatory subunit N2	03050 Proteasome	Folding, sorting and degradation	Genetic Information Processing
scaffold113.t15	K07203 MTOR, FRAP, TOR; serine/threonine-protein kinase mTOR	04371 Apelin signaling pathway	Signal transduction	Environmental Information Processing	scaffold1.t619	K03032 PSMD1, RPN2; 26S proteasome regulatory subunit N2	05169 Epstein-Barr virus infection	Infectious disease: viral	Human Diseases
scaffold113.t15	K07203 MTOR, FRAP, TOR; serine/threonine-protein kinase mTOR	04151 PI3K-Akt signaling pathway	Signal transduction	Environmental Information Processing	scaffold1.t619	K03032 PSMD1, RPN2; 26S proteasome regulatory subunit N2	03051 Proteasome	Protein families: genetic information processing	Brite Hierarchies
scaffold113.t15	K07203 MTOR, FRAP, TOR; serine/threonine-protein kinase mTOR	04012 ErbB signaling pathway	Signal transduction	Environmental Information Processing	scaffold1.t620	K00015 gyaR, GOR1; glyoxylate reductase	00630 Glyoxylate and dicarboxylate metabolism	Carbohydrate metabolism	Metabolism
scaffold113.t15	K07203 MTOR, FRAP, TOR; serine/threonine-protein kinase mTOR	04630 Jak-STAT signaling pathway	Signal transduction	Environmental Information Processing	scaffold1.t621	K15042 KPNA1_5_6; importin subunit alpha-5/6/7	05164 Influenza A	Infectious disease: viral	Human Diseases
scaffold113.t15	K07203 MTOR, FRAP, TOR; serine/threonine-protein kinase mTOR	04066 HIF-1 signaling pathway	Signal transduction	Environmental Information Processing	scaffold1.t621	K15042 KPNA1_5_6; importin subunit alpha-5/6/7	03036 Chromosome and associated proteins	Protein families: genetic information processing	Brite Hierarchies
scaffold113.t15	K07203 MTOR, FRAP, TOR; serine/threonine-protein kinase mTOR	04072 Phospholipase D signaling pathway	Signal transduction	Environmental Information Processing	scaffold1.t622	K12624 LSM5; U6 snRNA-associated Sm-like protein LSm5	03040 Spliceosome	Transcription	Genetic Information Processing
scaffold113.t15	K07203 MTOR, FRAP, TOR; serine/threonine-protein kinase mTOR	04218 Cellular senescence	Cell growth and death	Cellular Processes	scaffold1.t622	K12624 LSM5; U6 snRNA-associated Sm-like protein LSm5	03018 RNA degradation	Folding, sorting and degradation	Genetic Information Processing
scaffold113.t15	K07203 MTOR, FRAP, TOR; serine/threonine-protein kinase mTOR	04140 Autophagy - animal	Transport and catabolism	Cellular Processes	scaffold1.t622	K12624 LSM5; U6 snRNA-associated Sm-like protein LSm5	03041 Spliceosome	Protein families: genetic information processing	Brite Hierarchies
scaffold113.t15	K07203 MTOR, FRAP, TOR; serine/threonine-protein kinase mTOR	04113 Meiosis - yeast	Cell growth and death	Cellular Processes	scaffold1.t622	K12624 LSM5; U6 snRNA-associated Sm-like protein LSm5	03019 Messenger RNA biogenesis	Protein families: genetic information processing	Brite Hierarchies
scaffold113.t15	K07203 MTOR, FRAP, TOR; serine/threonine-protein kinase mTOR	04136 Autophagy - other	Transport and catabolism	Cellular Processes	scaffold1.t624	K02959 RP-S16, MRPS16, rpsP; small subunit ribosomal protein S16	03010 Ribosome	Translation	Genetic Information Processing
scaffold113.t15	K07203 MTOR, FRAP, TOR; serine/threonine-protein kinase mTOR	04139 Mitophagy - yeast	Transport and catabolism	Cellular Processes	scaffold1.t624	K02959 RP-S16, MRPS16, rpsP; small subunit ribosomal protein S16	03011 Ribosome	Protein families: genetic information processing	Brite Hierarchies
scaffold113.t15	K07203 MTOR, FRAP, TOR; serine/threonine-protein kinase mTOR	04138 Autophagy - yeast	Transport and catabolism	Cellular Processes	scaffold1.t624	K02959 RP-S16, MRPS16, rpsP; small subunit ribosomal protein S16	03029 Mitochondrial biogenesis	Protein families: genetic information processing	Brite Hierarchies
scaffold113.t15	K07203 MTOR, FRAP, TOR; serine/threonine-protein kinase mTOR	04213 Longevity regulating pathway - multiple species	Aging	Organismal Systems	scaffold1.t626	K01899 LSC1; succinyl-CoA synthetase alpha subunit	00020 Citrate cycle (TCA cycle)	Carbohydrate metabolism	Metabolism
scaffold113.t15	K07203 MTOR, FRAP, TOR; serine/threonine-protein kinase mTOR	04714 Thermogenesis	Environmental adaptation	Organismal Systems	scaffold1.t626	K01899 LSC1; succinyl-CoA synthetase alpha subunit	00640 Propanoate metabolism	Carbohydrate metabolism	Metabolism
scaffold113.t15	K07203 MTOR, FRAP, TOR; serine/threonine-protein kinase mTOR	04935 Growth hormone synthesis, secretion and action	Endocrine system	Organismal Systems	scaffold1.t627	K15436 TRPO3, MTR10; transportin-3	03016 Transfer RNA biogenesis	Protein families: genetic information processing	Brite Hierarchies
scaffold113.t15	K07203 MTOR, FRAP, TOR; serine/threonine-protein kinase mTOR	04919 Thyroid hormone signaling pathway	Endocrine system	Organismal Systems	scaffold1.t628	K16944 SEPT7, CDC3; septin 7	05131 Shigellosis	Infectious disease: bacterial	Human Diseases
scaffold113.t15	K07203 MTOR, FRAP, TOR; serine/threonine-protein kinase mTOR	04920 Adipocytokine signaling pathway	Endocrine system	Organismal Systems	scaffold1.t628	K16944 SEPT7, CDC3; septin 7	04147 Exosome	Protein families: signaling and cellular processes	Brite Hierarchies
scaffold113.t15	K07203 MTOR, FRAP, TOR; serine/threonine-protein kinase mTOR	04361 Axon regeneration	Development and regeneration	Organismal Systems	scaffold1.t628	K16944 SEPT7, CDC3; septin 7	04812 Cytoskeleton proteins	Protein families: signaling and cellular processes	Brite Hierarchies
scaffold113.t15	K07203 MTOR, FRAP, TOR; serine/threonine-protein kinase mTOR	04212 Longevity regulating pathway - worm	Aging	Organismal Systems	scaffold1.t628	K16944 SEPT7, CDC3; septin 7	04131 Membrane trafficking	Protein families: genetic information processing	Brite Hierarchies
scaffold113.t15	K07203 MTOR, FRAP, TOR; serine/threonine-protein kinase mTOR	04211 Longevity regulating pathway	Aging	Organismal Systems	scaffold1.t629	K01501 E3.5.5.1; nitrilase	00643 Styrene degradation	Xenobiotics biodegradation and metabolism	Metabolism
scaffold113.t15	K07203 MTOR, FRAP, TOR; serine/threonine-protein kinase mTOR	04910 Insulin signaling pathway	Endocrine system	Organismal Systems	scaffold1.t629	K01501 E3.5.5.1; nitrilase	00460 Cyanoamino acid metabolism	Metabolism of other amino acids	Metabolism
scaffold113.t15	K07203 MTOR, FRAP, TOR; serine/threonine-protein kinase mTOR	04659 Th17 cell differentiation	Immune system	Organismal Systems	scaffold1.t629	K01501 E3.5.5.1; nitrilase	00627 Aminobenzoate degradation	Xenobiotics biodegradation and metabolism	Metabolism
scaffold113.t15	K07203 MTOR, FRAP, TOR; serine/threonine-protein kinase mTOR	05226 Gastric cancer	Cancer: specific types	Human Diseases	scaffold1.t629	K01501 E3.5.5.1; nitrilase	00380 Tryptophan metabolism	Amino acid metabolism	Metabolism
scaffold113.t15	K07203 MTOR, FRAP, TOR; serine/threonine-protein kinase mTOR	05168 Herpes simplex virus 1 infection	Infectious disease: viral	Human Diseases	scaffold1.t629	K01501 E3.5.5.1; nitrilase	00910 Nitrogen metabolism	Energy metabolism	Metabolism
scaffold113.t15	K07203 MTOR, FRAP, TOR; serine/threonine-protein kinase mTOR	05170 Human immunodeficiency virus 1 infection	Infectious disease: viral	Human Diseases	scaffold1.t630	K17413 MRPS35; small subunit ribosomal protein S35	03011 Ribosome	Protein families: genetic information processing	Brite Hierarchies
scaffold113.t15	K07203 MTOR, FRAP, TOR; serine/threonine-protein kinase mTOR	05165 Human papillomavirus infection	Infectious disease: viral	Human Diseases	scaffold1.t633	K11229 BCK1; mitogen-activated protein kinase kinase kinase	04011 MAPK signaling pathway - yeast	Signal transduction	Environmental Information Processing
scaffold113.t15	K07203 MTOR, FRAP, TOR; serine/threonine-protein kinase mTOR	04930 Type II diabetes mellitus	Endocrine and metabolic disease	Human Diseases	scaffold1.t633	K11229 BCK1; mitogen-activated protein kinase kinase kinase	04139 Mitophagy - yeast	Transport and catabolism	Cellular Processes
scaffold113.t15	K07203 MTOR, FRAP, TOR; serine/threonine-protein kinase mTOR	01521 EGFR tyrosine kinase inhibitor resistance	Drug resistance: antineoplastic	Human Diseases	scaffold1.t633	K11229 BCK1; mitogen-activated protein kinase kinase kinase	01001 Protein kinases	Protein families: metabolism	Brite Hierarchies
scaffold113.t15	K07203 MTOR, FRAP, TOR; serine/threonine-protein kinase mTOR	05163 Human cytomegalovirus infection	Infectious disease: viral	Human Diseases	scaffold1.t634	K23338 GID8; glucose-induced degradation protein 8	04121 Ubiquitin system	Protein families: genetic information processing	Brite Hierarchies
scaffold113.t15	K07203 MTOR, FRAP, TOR; serine/threonine-protein kinase mTOR	05206 MicroRNAs in cancer	Cancer: overview	Human Diseases	scaffold1.t636	K06867 K06867; uncharacterized protein	99997 Function unknown	Poorly characterized	Not Included in Pathway or Brite
scaffold113.t15	K07203 MTOR, FRAP, TOR; serine/threonine-protein kinase mTOR	05224 Breast cancer	Cancer: specific types	Human Diseases	scaffold1.t639	K03377 CASD1; N-acetylneuraminate 9-O-acetyltransferase	99980 Enzymes with EC numbers	Unclassified: metabolism	Not Included in Pathway or Brite
scaffold113.t15	K07203 MTOR, FRAP, TOR; serine/threonine-protein kinase mTOR	05205 Proteoglycans in cancer	Cancer: overview	Human Diseases	scaffold1.t646	K12199 VTA1, LIP5; vacuolar protein sorting-associated protein VTA1	04144 Endocytosis	Transport and catabolism	Cellular Processes
scaffold113.t15	K07203 MTOR, FRAP, TOR; serine/threonine-protein kinase mTOR	04931 Insulin resistance	Endocrine and metabolic disease	Human Diseases	scaffold1.t646	K12199 VTA1, LIP5; vacuolar protein sorting-associated protein VTA1	04131 Membrane trafficking	Protein families: genetic information processing	Brite Hierarchies
scaffold113.t15	K07203 MTOR, FRAP, TOR; serine/threonine-protein kinase mTOR	05221 Acute myeloid leukemia	Cancer: specific types	Human Diseases	scaffold1.t650	K01493 comEB; dCMP deaminase	00240 Pyrimidine metabolism	Nucleotide metabolism	Metabolism
scaffold113.t15	K07203 MTOR, FRAP, TOR; serine/threonine-protein kinase mTOR	05212 Pancreatic cancer	Cancer: specific types	Human Diseases	scaffold1.t650	K01493 comEB; dCMP deaminase	02044 Secretion system	Protein families: signaling and cellular processes	Brite Hierarchies
scaffold113.t15	K07203 MTOR, FRAP, TOR; serine/threonine-protein kinase mTOR	05167 Kaposi sarcoma-associated herpesvirus infection	Infectious disease: viral	Human Diseases	scaffold1.t651	K20403 TTI1; TELO2-interacting protein 1	04150 mTOR signaling pathway	Signal transduction	Environmental Information Processing
scaffold113.t15	K07203 MTOR, FRAP, TOR; serine/threonine-protein kinase mTOR	05230 Central carbon metabolism in cancer	Cancer: overview	Human Diseases	scaffold1.t651	K20403 TTI1; TELO2-interacting protein 1	03400 DNA repair and recombination proteins	Protein families: genetic information processing	Brite Hierarchies
scaffold113.t15	K07203 MTOR, FRAP, TOR; serine/threonine-protein kinase mTOR	05235 PD-L1 expression and PD-1 checkpoint pathway in cancer	Cancer: overview	Human Diseases	scaffold1.t652	K13950 pabAB; para-aminobenzoate synthetase	00790 Folate biosynthesis	Metabolism of cofactors and vitamins	Metabolism
scaffold113.t15	K07203 MTOR, FRAP, TOR; serine/threonine-protein kinase mTOR	05225 Hepatocellular carcinoma	Cancer: specific types	Human Diseases	scaffold1.t654	K10579 UBE2M, UBC12; ubiquitin-conjugating enzyme E2 M	04120 Ubiquitin mediated proteolysis	Folding, sorting and degradation	Genetic Information Processing
scaffold113.t15	K07203 MTOR, FRAP, TOR; serine/threonine-protein kinase mTOR	05214 Glioma	Cancer: specific types	Human Diseases	scaffold1.t654	K10579 UBE2M, UBC12; ubiquitin-conjugating enzyme E2 M	04121 Ubiquitin system	Protein families: genetic information processing	Brite Hierarchies
scaffold113.t15	K07203 MTOR, FRAP, TOR; serine/threonine-protein kinase mTOR	05200 Pathways in cancer	Cancer: overview	Human Diseases	scaffold1.t655	K14789 NOP6; nucleolar protein 6	03009 Ribosome biogenesis	Protein families: genetic information processing	Brite Hierarchies
scaffold113.t15	K07203 MTOR, FRAP, TOR; serine/threonine-protein kinase mTOR	05231 Choline metabolism in cancer	Cancer: overview	Human Diseases	scaffold1.t656	K08490 STX5; syntaxin 5	04130 SNARE interactions in vesicular transport	Folding, sorting and degradation	Genetic Information Processing
scaffold113.t15	K07203 MTOR, FRAP, TOR; serine/threonine-protein kinase mTOR	05210 Colorectal cancer	Cancer: specific types	Human Diseases	scaffold1.t656	K08490 STX5; syntaxin 5	04131 Membrane trafficking	Protein families: genetic information processing	Brite Hierarchies
scaffold113.t15	K07203 MTOR, FRAP, TOR; serine/threonine-protein kinase mTOR	05131 Shigellosis	Infectious disease: bacterial	Human Diseases	scaffold1.t657	K00006 GPD1; glycerol-3-phosphate dehydrogenase (NAD+)	00564 Glycerophospholipid metabolism	Lipid metabolism	Metabolism
scaffold113.t15	K07203 MTOR, FRAP, TOR; serine/threonine-protein kinase mTOR	01522 Endocrine resistance	Drug resistance: antineoplastic	Human Diseases	scaffold1.t657	K00006 GPD1; glycerol-3-phosphate dehydrogenase (NAD+)	04011 MAPK signaling pathway - yeast	Signal transduction	Environmental Information Processing
scaffold113.t15	K07203 MTOR, FRAP, TOR; serine/threonine-protein kinase mTOR	05215 Prostate cancer	Cancer: specific types	Human Diseases	scaffold1.t659	K11788 ADE5; phosphoribosylamine--glycine ligase / phosphoribosylformylglycinamidine cyclo-ligase	00230 Purine metabolism	Nucleotide metabolism	Metabolism
scaffold113.t15	K07203 MTOR, FRAP, TOR; serine/threonine-protein kinase mTOR	04131 Membrane trafficking	Protein families: genetic information processing	Brite Hierarchies	scaffold1.t665	K17402 MRPS23; small subunit ribosomal protein S23	03011 Ribosome	Protein families: genetic information processing	Brite Hierarchies
scaffold113.t15	K07203 MTOR, FRAP, TOR; serine/threonine-protein kinase mTOR	01001 Protein kinases	Protein families: metabolism	Brite Hierarchies	scaffold1.t666	K03035 PSMD12, RPN5; 26S proteasome regulatory subunit N5	03050 Proteasome	Folding, sorting and degradation	Genetic Information Processing
scaffold113.t18	K14836 NOP8; nucleolar protein 8	03009 Ribosome biogenesis	Protein families: genetic information processing	Brite Hierarchies	scaffold1.t666	K03035 PSMD12, RPN5; 26S proteasome regulatory subunit N5	05169 Epstein-Barr virus infection	Infectious disease: viral	Human Diseases
scaffold114.t3	K11227 PBS2; mitogen-activated protein kinase kinase	04011 MAPK signaling pathway - yeast	Signal transduction	Environmental Information Processing	scaffold1.t666	K03035 PSMD12, RPN5; 26S proteasome regulatory subunit N5	03051 Proteasome	Protein families: genetic information processing	Brite Hierarchies
scaffold114.t3	K11227 PBS2; mitogen-activated protein kinase kinase	04139 Mitophagy - yeast	Transport and catabolism	Cellular Processes	scaffold1.t671	K12826 SF3A2, SAP62; splicing factor 3A subunit 2	03040 Spliceosome	Transcription	Genetic Information Processing
scaffold114.t3	K11227 PBS2; mitogen-activated protein kinase kinase	01001 Protein kinases	Protein families: metabolism	Brite Hierarchies	scaffold1.t671	K12826 SF3A2, SAP62; splicing factor 3A subunit 2	03041 Spliceosome	Protein families: genetic information processing	Brite Hierarchies
scaffold114.t5	K03114 SWE1; mitosis inhibitor protein kinase SWE1	04011 MAPK signaling pathway - yeast	Signal transduction	Environmental Information Processing	scaffold1.t672	K14792 RRP5, PDCD11; rRNA biogenesis protein RRP5	03009 Ribosome biogenesis	Protein families: genetic information processing	Brite Hierarchies
scaffold114.t5	K03114 SWE1; mitosis inhibitor protein kinase SWE1	04113 Meiosis - yeast	Cell growth and death	Cellular Processes	scaffold1.t677	K01046 lip, TGL2; triacylglycerol lipase	00561 Glycerolipid metabolism	Lipid metabolism	Metabolism
scaffold114.t5	K03114 SWE1; mitosis inhibitor protein kinase SWE1	04111 Cell cycle - yeast	Cell growth and death	Cellular Processes	scaffold1.t678	K01070 frmB, ESD, fghA; S-formylglutathione hydrolase	00680 Methane metabolism	Energy metabolism	Metabolism
scaffold114.t6	K09326 OTX1; homeobox protein OTX1	04550 Signaling pathways regulating pluripotency of stem cells	Cellular community - eukaryotes	Cellular Processes	scaffold1.t679	K12776 MEK1; meiosis-specific serine/threonine-protein kinase MEK1	04113 Meiosis - yeast	Cell growth and death	Cellular Processes
scaffold114.t6	K09326 OTX1; homeobox protein OTX1	03000 Transcription factors	Protein families: genetic information processing	Brite Hierarchies	scaffold1.t679	K12776 MEK1; meiosis-specific serine/threonine-protein kinase MEK1	01001 Protein kinases	Protein families: metabolism	Brite Hierarchies
scaffold114.t9	K14403 CPSF3, YSH1; cleavage and polyadenylation specificity factor subunit 3	03015 mRNA surveillance pathway	Translation	Genetic Information Processing	scaffold1.t680	K14539 LSG1; large subunit GTPase 1	03008 Ribosome biogenesis in eukaryotes	Translation	Genetic Information Processing
scaffold114.t9	K14403 CPSF3, YSH1; cleavage and polyadenylation specificity factor subunit 3	03019 Messenger RNA biogenesis	Protein families: genetic information processing	Brite Hierarchies	scaffold1.t680	K14539 LSG1; large subunit GTPase 1	03009 Ribosome biogenesis	Protein families: genetic information processing	Brite Hierarchies
scaffold114.t9	K14403 CPSF3, YSH1; cleavage and polyadenylation specificity factor subunit 3	03021 Transcription machinery	Protein families: genetic information processing	Brite Hierarchies	scaffold1.t682	K06111 EXOC4, SEC8; exocyst complex component 4	04131 Membrane trafficking	Protein families: genetic information processing	Brite Hierarchies
scaffold114.t11	K03424 tatD; TatD DNase family protein	99980 Enzymes with EC numbers	Unclassified: metabolism	Not Included in Pathway or Brite	scaffold1.t692	K03424 tatD; TatD DNase family protein	99980 Enzymes with EC numbers	Unclassified: metabolism	Not Included in Pathway or Brite
scaffold114.t12	K11274 WDHD1, CTF4; chromosome transmission fidelity protein 4	03036 Chromosome and associated proteins	Protein families: genetic information processing	Brite Hierarchies	scaffold1.t694	K00720 UGCG; ceramide glucosyltransferase	00600 Sphingolipid metabolism	Lipid metabolism	Metabolism
scaffold114.t13	K15267 MTEF1; mitochondrial transcription factor 1	03009 Ribosome biogenesis	Protein families: genetic information processing	Brite Hierarchies	scaffold1.t694	K00720 UGCG; ceramide glucosyltransferase	01003 Glycosyltransferases	Protein families: metabolism	Brite Hierarchies
scaffold114.t14	K20221 IPO4, RANBP4; importin-4	03009 Ribosome biogenesis	Protein families: genetic information processing	Brite Hierarchies	scaffold1.t695	K19983 EXOC1, SEC3; exocyst complex component 1	04131 Membrane trafficking	Protein families: genetic information processing	Brite Hierarchies
scaffold114.t15	K00799 GST, gst; glutathione S-transferase	00480 Glutathione metabolism	Metabolism of other amino acids	Metabolism	scaffold1.t700	K14552 NAN1, UTP17, WDR75; NET1-associated nuclear protein 1 (U3 small nucleolar RNA-associated protein 17)	03008 Ribosome biogenesis in eukaryotes	Translation	Genetic Information Processing
scaffold114.t15	K00799 GST, gst; glutathione S-transferase	00982 Drug metabolism - cytochrome P450	Xenobiotics biodegradation and metabolism	Metabolism	scaffold1.t700	K14552 NAN1, UTP17, WDR75; NET1-associated nuclear protein 1 (U3 small nucleolar RNA-associated protein 17)	03009 Ribosome biogenesis	Protein families: genetic information processing	Brite Hierarchies
scaffold114.t15	K00799 GST, gst; glutathione S-transferase	00983 Drug metabolism - other enzymes	Xenobiotics biodegradation and metabolism	Metabolism	scaffold1.t706	K17743 XR; D-xylose reductase	00040 Pentose and glucuronate interconversions	Carbohydrate metabolism	Metabolism
scaffold114.t15	K00799 GST, gst; glutathione S-transferase	00980 Metabolism of xenobiotics by cytochrome P450	Xenobiotics biodegradation and metabolism	Metabolism	scaffold1.t707	K00077 panE, apbA; 2-dehydropantoate 2-reductase	00770 Pantothenate and CoA biosynthesis	Metabolism of cofactors and vitamins	Metabolism
scaffold114.t15	K00799 GST, gst; glutathione S-transferase	04212 Longevity regulating pathway - worm	Aging	Organismal Systems	scaffold1.t711	K15279 SLC35C1, FUCT1; solute carrier family 35 (GDP-fucose transporter), member C1	02000 Transporters	Protein families: signaling and cellular processes	Brite Hierarchies
scaffold114.t15	K00799 GST, gst; glutathione S-transferase	05418 Fluid shear stress and atherosclerosis	Cardiovascular disease	Human Diseases	scaffold1.t713	K11763 RSC9; chromatin structure-remodeling complex subunit RSC9	03021 Transcription machinery	Protein families: genetic information processing	Brite Hierarchies
scaffold114.t15	K00799 GST, gst; glutathione S-transferase	05204 Chemical carcinogenesis	Cancer: overview	Human Diseases	scaffold1.t713	K11763 RSC9; chromatin structure-remodeling complex subunit RSC9	03036 Chromosome and associated proteins	Protein families: genetic information processing	Brite Hierarchies
scaffold114.t15	K00799 GST, gst; glutathione S-transferase	01524 Platinum drug resistance	Drug resistance: antineoplastic	Human Diseases	scaffold1.t714	K00281 GLDC, gcvP; glycine dehydrogenase	00260 Glycine, serine and threonine metabolism	Amino acid metabolism	Metabolism
scaffold114.t15	K00799 GST, gst; glutathione S-transferase	05200 Pathways in cancer	Cancer: overview	Human Diseases	scaffold1.t714	K00281 GLDC, gcvP; glycine dehydrogenase	00630 Glyoxylate and dicarboxylate metabolism	Carbohydrate metabolism	Metabolism
scaffold114.t15	K00799 GST, gst; glutathione S-transferase	05225 Hepatocellular carcinoma	Cancer: specific types	Human Diseases	scaffold1.t716	K07342 SEC61G, SSS1, secE; protein transport protein SEC61 subunit gamma and related proteins	04141 Protein processing in endoplasmic reticulum	Folding, sorting and degradation	Genetic Information Processing
scaffold114.t15	K00799 GST, gst; glutathione S-transferase	02000 Transporters	Protein families: signaling and cellular processes	Brite Hierarchies	scaffold1.t716	K07342 SEC61G, SSS1, secE; protein transport protein SEC61 subunit gamma and related proteins	03060 Protein export	Folding, sorting and degradation	Genetic Information Processing
scaffold114.t16	K06669 SMC3, CSPG6; structural maintenance of chromosome 3 (chondroitin sulfate proteoglycan 6)	04113 Meiosis - yeast	Cell growth and death	Cellular Processes	scaffold1.t716	K07342 SEC61G, SSS1, secE; protein transport protein SEC61 subunit gamma and related proteins	04145 Phagosome	Transport and catabolism	Cellular Processes
scaffold114.t16	K06669 SMC3, CSPG6; structural maintenance of chromosome 3 (chondroitin sulfate proteoglycan 6)	04110 Cell cycle	Cell growth and death	Cellular Processes	scaffold1.t716	K07342 SEC61G, SSS1, secE; protein transport protein SEC61 subunit gamma and related proteins	05110 Vibrio cholerae infection	Infectious disease: bacterial	Human Diseases
scaffold114.t16	K06669 SMC3, CSPG6; structural maintenance of chromosome 3 (chondroitin sulfate proteoglycan 6)	04114 Oocyte meiosis	Cell growth and death	Cellular Processes	scaffold1.t716	K07342 SEC61G, SSS1, secE; protein transport protein SEC61 subunit gamma and related proteins	02044 Secretion system	Protein families: signaling and cellular processes	Brite Hierarchies
scaffold114.t16	K06669 SMC3, CSPG6; structural maintenance of chromosome 3 (chondroitin sulfate proteoglycan 6)	04111 Cell cycle - yeast	Cell growth and death	Cellular Processes	scaffold1.t718	K20288 COG1; conserved oligomeric Golgi complex subunit 1	04131 Membrane trafficking	Protein families: genetic information processing	Brite Hierarchies
scaffold114.t16	K06669 SMC3, CSPG6; structural maintenance of chromosome 3 (chondroitin sulfate proteoglycan 6)	03036 Chromosome and associated proteins	Protein families: genetic information processing	Brite Hierarchies	scaffold1.t720	K13120 FAM32A; protein FAM32A	03041 Spliceosome	Protein families: genetic information processing	Brite Hierarchies
scaffold114.t16	K06669 SMC3, CSPG6; structural maintenance of chromosome 3 (chondroitin sulfate proteoglycan 6)	00535 Proteoglycans	Protein families: signaling and cellular processes	Brite Hierarchies	scaffold1.t722	K01410 MIPEP; mitochondrial intermediate peptidase	03029 Mitochondrial biogenesis	Protein families: genetic information processing	Brite Hierarchies
scaffold114.t20	K23404 TAPT1; transmembrane anterior posterior transformation protein 1	03036 Chromosome and associated proteins	Protein families: genetic information processing	Brite Hierarchies	scaffold1.t722	K01410 MIPEP; mitochondrial intermediate peptidase	01002 Peptidases and inhibitors	Protein families: metabolism	Brite Hierarchies
scaffold114.t23	K09490 HSPA5, BIP; heat shock 70kDa protein 5	04141 Protein processing in endoplasmic reticulum	Folding, sorting and degradation	Genetic Information Processing	scaffold1.t728	K00750 GYG1, GYG2; glycogenin	00500 Starch and sucrose metabolism	Carbohydrate metabolism	Metabolism
scaffold114.t23	K09490 HSPA5, BIP; heat shock 70kDa protein 5	03060 Protein export	Folding, sorting and degradation	Genetic Information Processing	scaffold1.t728	K00750 GYG1, GYG2; glycogenin	01003 Glycosyltransferases	Protein families: metabolism	Brite Hierarchies
scaffold114.t23	K09490 HSPA5, BIP; heat shock 70kDa protein 5	04918 Thyroid hormone synthesis	Endocrine system	Organismal Systems	scaffold1.t729	K08869 ADCK, ABC1; aarF domain-containing kinase	01001 Protein kinases	Protein families: metabolism	Brite Hierarchies
scaffold114.t23	K09490 HSPA5, BIP; heat shock 70kDa protein 5	05020 Prion diseases	Neurodegenerative disease	Human Diseases	scaffold1.t731	K15523 FN3KRP; protein-ribulosamine 3-kinase	99980 Enzymes with EC numbers	Unclassified: metabolism	Not Included in Pathway or Brite
scaffold114.t23	K09490 HSPA5, BIP; heat shock 70kDa protein 5	04147 Exosome	Protein families: signaling and cellular processes	Brite Hierarchies	scaffold1.t733	K03010 RPB2, POLR2B; DNA-directed RNA polymerase II subunit RPB2	03020 RNA polymerase	Transcription	Genetic Information Processing
scaffold114.t23	K09490 HSPA5, BIP; heat shock 70kDa protein 5	03110 Chaperones and folding catalysts	Protein families: genetic information processing	Brite Hierarchies	scaffold1.t733	K03010 RPB2, POLR2B; DNA-directed RNA polymerase II subunit RPB2	05016 Huntington disease	Neurodegenerative disease	Human Diseases
scaffold114.t23	K09490 HSPA5, BIP; heat shock 70kDa protein 5	04131 Membrane trafficking	Protein families: genetic information processing	Brite Hierarchies	scaffold1.t733	K03010 RPB2, POLR2B; DNA-directed RNA polymerase II subunit RPB2	03021 Transcription machinery	Protein families: genetic information processing	Brite Hierarchies
scaffold114.t25	K14154 THI6; thiamine-phosphate diphosphorylase / hydroxyethylthiazole kinase	00730 Thiamine metabolism	Metabolism of cofactors and vitamins	Metabolism	scaffold1.t733	K03010 RPB2, POLR2B; DNA-directed RNA polymerase II subunit RPB2	03400 DNA repair and recombination proteins	Protein families: genetic information processing	Brite Hierarchies
scaffold114.t26	K00477 PHYH; phytanoyl-CoA hydroxylase	04146 Peroxisome	Transport and catabolism	Cellular Processes	scaffold1.t735	K17919 SNX4; sorting nexin-4	04144 Endocytosis	Transport and catabolism	Cellular Processes
scaffold115.t1	K01265 map; methionyl aminopeptidase	01002 Peptidases and inhibitors	Protein families: metabolism	Brite Hierarchies	scaffold1.t735	K17919 SNX4; sorting nexin-4	04131 Membrane trafficking	Protein families: genetic information processing	Brite Hierarchies
scaffold115.t2	K14311 NUP188; nuclear pore complex protein Nup188	03013 RNA transport	Translation	Genetic Information Processing	scaffold1.t736	K13728 MAD2L2; mitotic spindle assembly checkpoint protein MAD2B	04110 Cell cycle	Cell growth and death	Cellular Processes
scaffold115.t2	K14311 NUP188; nuclear pore complex protein Nup188	03019 Messenger RNA biogenesis	Protein families: genetic information processing	Brite Hierarchies	scaffold1.t736	K13728 MAD2L2; mitotic spindle assembly checkpoint protein MAD2B	04114 Oocyte meiosis	Cell growth and death	Cellular Processes
scaffold115.t3	K02871 RP-L13, MRPL13, rplM; large subunit ribosomal protein L13	03010 Ribosome	Translation	Genetic Information Processing	scaffold1.t736	K13728 MAD2L2; mitotic spindle assembly checkpoint protein MAD2B	04914 Progesterone-mediated oocyte maturation	Endocrine system	Organismal Systems
scaffold115.t3	K02871 RP-L13, MRPL13, rplM; large subunit ribosomal protein L13	03011 Ribosome	Protein families: genetic information processing	Brite Hierarchies	scaffold1.t736	K13728 MAD2L2; mitotic spindle assembly checkpoint protein MAD2B	05100 Bacterial invasion of epithelial cells	Infectious disease: bacterial	Human Diseases
scaffold115.t8	K00133 asd; aspartate-semialdehyde dehydrogenase	00260 Glycine, serine and threonine metabolism	Amino acid metabolism	Metabolism	scaffold1.t736	K13728 MAD2L2; mitotic spindle assembly checkpoint protein MAD2B	03036 Chromosome and associated proteins	Protein families: genetic information processing	Brite Hierarchies
scaffold115.t8	K00133 asd; aspartate-semialdehyde dehydrogenase	00261 Monobactam biosynthesis	Biosynthesis of other secondary metabolites	Metabolism	scaffold1.t742	K20040 HIP1R, SLA2; huntingtin-interacting protein 1-related protein	04131 Membrane trafficking	Protein families: genetic information processing	Brite Hierarchies
scaffold115.t8	K00133 asd; aspartate-semialdehyde dehydrogenase	00270 Cysteine and methionine metabolism	Amino acid metabolism	Metabolism	scaffold1.t743	K14998 SURF1, SHY1; surfeit locus 1 family protein	03029 Mitochondrial biogenesis	Protein families: genetic information processing	Brite Hierarchies
scaffold115.t8	K00133 asd; aspartate-semialdehyde dehydrogenase	00300 Lysine biosynthesis	Amino acid metabolism	Metabolism	scaffold1.t745	K15198 BDP1, TFC5; transcription factor TFIIIB component B''	03021 Transcription machinery	Protein families: genetic information processing	Brite Hierarchies
scaffold115.t9	K12586 RRP43, EXOSC8, OIP2; exosome complex component RRP43	03018 RNA degradation	Folding, sorting and degradation	Genetic Information Processing	scaffold1.t748	K11121 SIR2; NAD+-dependent protein deacetylase SIR2	00760 Nicotinate and nicotinamide metabolism	Metabolism of cofactors and vitamins	Metabolism
scaffold115.t9	K12586 RRP43, EXOSC8, OIP2; exosome complex component RRP43	03019 Messenger RNA biogenesis	Protein families: genetic information processing	Brite Hierarchies	scaffold1.t748	K11121 SIR2; NAD+-dependent protein deacetylase SIR2	04213 Longevity regulating pathway - multiple species	Aging	Organismal Systems
scaffold115.t14	K22803 SMC5; structural maintenance of chromosomes protein 5	03400 DNA repair and recombination proteins	Protein families: genetic information processing	Brite Hierarchies	scaffold1.t748	K11121 SIR2; NAD+-dependent protein deacetylase SIR2	03032 DNA replication proteins	Protein families: genetic information processing	Brite Hierarchies
scaffold115.t15	K01519 ITPA; inosine triphosphate pyrophosphatase	00983 Drug metabolism - other enzymes	Xenobiotics biodegradation and metabolism	Metabolism	scaffold1.t748	K11121 SIR2; NAD+-dependent protein deacetylase SIR2	03036 Chromosome and associated proteins	Protein families: genetic information processing	Brite Hierarchies
scaffold115.t15	K01519 ITPA; inosine triphosphate pyrophosphatase	00230 Purine metabolism	Nucleotide metabolism	Metabolism	scaffold1.t749	K03014 RPB6, POLR2F; DNA-directed RNA polymerases I, II, and III subunit RPABC2	03020 RNA polymerase	Transcription	Genetic Information Processing
scaffold115.t22	K01626 E2.5.1.54, aroF, aroG, aroH; 3-deoxy-7-phosphoheptulonate synthase	00400 Phenylalanine, tyrosine and tryptophan biosynthesis	Amino acid metabolism	Metabolism	scaffold1.t749	K03014 RPB6, POLR2F; DNA-directed RNA polymerases I, II, and III subunit RPABC2	04623 Cytosolic DNA-sensing pathway	Immune system	Organismal Systems
scaffold115.t22	K01626 E2.5.1.54, aroF, aroG, aroH; 3-deoxy-7-phosphoheptulonate synthase	02024 Quorum sensing	Cellular community - prokaryotes	Cellular Processes	scaffold1.t749	K03014 RPB6, POLR2F; DNA-directed RNA polymerases I, II, and III subunit RPABC2	05016 Huntington disease	Neurodegenerative disease	Human Diseases
scaffold115.t29	K01874 MARS, metG; methionyl-tRNA synthetase	00450 Selenocompound metabolism	Metabolism of other amino acids	Metabolism	scaffold1.t749	K03014 RPB6, POLR2F; DNA-directed RNA polymerases I, II, and III subunit RPABC2	03400 DNA repair and recombination proteins	Protein families: genetic information processing	Brite Hierarchies
scaffold115.t29	K01874 MARS, metG; methionyl-tRNA synthetase	00970 Aminoacyl-tRNA biosynthesis	Translation	Genetic Information Processing	scaffold1.t749	K03014 RPB6, POLR2F; DNA-directed RNA polymerases I, II, and III subunit RPABC2	03021 Transcription machinery	Protein families: genetic information processing	Brite Hierarchies
scaffold115.t29	K01874 MARS, metG; methionyl-tRNA synthetase	01007 Amino acid related enzymes	Protein families: metabolism	Brite Hierarchies	scaffold1.t754	K10755 RFC2_4; replication factor C subunit 2/4	03430 Mismatch repair	Replication and repair	Genetic Information Processing
scaffold115.t29	K01874 MARS, metG; methionyl-tRNA synthetase	03016 Transfer RNA biogenesis	Protein families: genetic information processing	Brite Hierarchies	scaffold1.t754	K10755 RFC2_4; replication factor C subunit 2/4	03420 Nucleotide excision repair	Replication and repair	Genetic Information Processing
scaffold116.t1	K02147 ATPeV1B, ATP6B; V-type H+-transporting ATPase subunit B	00190 Oxidative phosphorylation	Energy metabolism	Metabolism	scaffold1.t754	K10755 RFC2_4; replication factor C subunit 2/4	03030 DNA replication	Replication and repair	Genetic Information Processing
scaffold116.t1	K02147 ATPeV1B, ATP6B; V-type H+-transporting ATPase subunit B	04150 mTOR signaling pathway	Signal transduction	Environmental Information Processing	scaffold1.t754	K10755 RFC2_4; replication factor C subunit 2/4	03032 DNA replication proteins	Protein families: genetic information processing	Brite Hierarchies
scaffold116.t1	K02147 ATPeV1B, ATP6B; V-type H+-transporting ATPase subunit B	04145 Phagosome	Transport and catabolism	Cellular Processes	scaffold1.t754	K10755 RFC2_4; replication factor C subunit 2/4	03036 Chromosome and associated proteins	Protein families: genetic information processing	Brite Hierarchies
scaffold116.t1	K02147 ATPeV1B, ATP6B; V-type H+-transporting ATPase subunit B	04966 Collecting duct acid secretion	Excretory system	Organismal Systems	scaffold1.t754	K10755 RFC2_4; replication factor C subunit 2/4	03400 DNA repair and recombination proteins	Protein families: genetic information processing	Brite Hierarchies
scaffold116.t1	K02147 ATPeV1B, ATP6B; V-type H+-transporting ATPase subunit B	04721 Synaptic vesicle cycle	Nervous system	Organismal Systems	scaffold1.t755	K00489 CYP7A1; cholesterol 7alpha-monooxygenase	00140 Steroid hormone biosynthesis	Lipid metabolism	Metabolism
scaffold116.t1	K02147 ATPeV1B, ATP6B; V-type H+-transporting ATPase subunit B	05165 Human papillomavirus infection	Infectious disease: viral	Human Diseases	scaffold1.t755	K00489 CYP7A1; cholesterol 7alpha-monooxygenase	00120 Primary bile acid biosynthesis	Lipid metabolism	Metabolism
scaffold116.t1	K02147 ATPeV1B, ATP6B; V-type H+-transporting ATPase subunit B	05323 Rheumatoid arthritis	Immune disease	Human Diseases	scaffold1.t755	K00489 CYP7A1; cholesterol 7alpha-monooxygenase	04979 Cholesterol metabolism	Digestive system	Organismal Systems
scaffold116.t1	K02147 ATPeV1B, ATP6B; V-type H+-transporting ATPase subunit B	05110 Vibrio cholerae infection	Infectious disease: bacterial	Human Diseases	scaffold1.t755	K00489 CYP7A1; cholesterol 7alpha-monooxygenase	04976 Bile secretion	Digestive system	Organismal Systems
scaffold116.t1	K02147 ATPeV1B, ATP6B; V-type H+-transporting ATPase subunit B	05120 Epithelial cell signaling in Helicobacter pylori infection	Infectious disease: bacterial	Human Diseases	scaffold1.t755	K00489 CYP7A1; cholesterol 7alpha-monooxygenase	03320 PPAR signaling pathway	Endocrine system	Organismal Systems
scaffold116.t1	K02147 ATPeV1B, ATP6B; V-type H+-transporting ATPase subunit B	04147 Exosome	Protein families: signaling and cellular processes	Brite Hierarchies	scaffold1.t755	K00489 CYP7A1; cholesterol 7alpha-monooxygenase	00199 Cytochrome P450	Protein families: metabolism	Brite Hierarchies
scaffold116.t2	K21767 TBCD; tubulin-specific chaperone D	04812 Cytoskeleton proteins	Protein families: signaling and cellular processes	Brite Hierarchies	scaffold1.t756	K01875 SARS, serS; seryl-tRNA synthetase	00970 Aminoacyl-tRNA biosynthesis	Translation	Genetic Information Processing
scaffold116.t4	K02950 RP-S12, MRPS12, rpsL; small subunit ribosomal protein S12	03010 Ribosome	Translation	Genetic Information Processing	scaffold1.t756	K01875 SARS, serS; seryl-tRNA synthetase	01007 Amino acid related enzymes	Protein families: metabolism	Brite Hierarchies
scaffold116.t4	K02950 RP-S12, MRPS12, rpsL; small subunit ribosomal protein S12	03011 Ribosome	Protein families: genetic information processing	Brite Hierarchies	scaffold1.t756	K01875 SARS, serS; seryl-tRNA synthetase	03016 Transfer RNA biogenesis	Protein families: genetic information processing	Brite Hierarchies
scaffold116.t5	K17428 MRPL47, NCM1; large subunit ribosomal protein L47	03011 Ribosome	Protein families: genetic information processing	Brite Hierarchies	scaffold1.t757	K20524 LSB5; LAS seventeen-binding protein 5	04131 Membrane trafficking	Protein families: genetic information processing	Brite Hierarchies
scaffold116.t6	K18167 SDHAF1; succinate dehydrogenase assembly factor 1	03029 Mitochondrial biogenesis	Protein families: genetic information processing	Brite Hierarchies	scaffold1.t758	K14769 UTP11; U3 small nucleolar RNA-associated protein 11	03009 Ribosome biogenesis	Protein families: genetic information processing	Brite Hierarchies
scaffold116.t7	K18163 NDUFAF6; NADH dehydrogenase [ubiquinone] 1 alpha subcomplex assembly factor 6	04714 Thermogenesis	Environmental adaptation	Organismal Systems	scaffold1.t762	K03234 EEF2; elongation factor 2	04152 AMPK signaling pathway	Signal transduction	Environmental Information Processing
scaffold116.t7	K18163 NDUFAF6; NADH dehydrogenase [ubiquinone] 1 alpha subcomplex assembly factor 6	03029 Mitochondrial biogenesis	Protein families: genetic information processing	Brite Hierarchies	scaffold1.t762	K03234 EEF2; elongation factor 2	04921 Oxytocin signaling pathway	Endocrine system	Organismal Systems
scaffold116.t8	K01485 codA; cytosine/creatinine deaminase	00330 Arginine and proline metabolism	Amino acid metabolism	Metabolism	scaffold1.t762	K03234 EEF2; elongation factor 2	03012 Translation factors	Protein families: genetic information processing	Brite Hierarchies
scaffold116.t8	K01485 codA; cytosine/creatinine deaminase	00240 Pyrimidine metabolism	Nucleotide metabolism	Metabolism	scaffold1.t762	K03234 EEF2; elongation factor 2	04147 Exosome	Protein families: signaling and cellular processes	Brite Hierarchies
scaffold116.t14	K00275 pdxH, PNPO; pyridoxamine 5'-phosphate oxidase	00750 Vitamin B6 metabolism	Metabolism of cofactors and vitamins	Metabolism	scaffold1.t765	K01480 speB; agmatinase	00330 Arginine and proline metabolism	Amino acid metabolism	Metabolism
scaffold116.t18	K10644 CHFR; E3 ubiquitin-protein ligase CHFR	04121 Ubiquitin system	Protein families: genetic information processing	Brite Hierarchies	scaffold1.t767	K04508 TBL1; transducin (beta)-like 1	04310 Wnt signaling pathway	Signal transduction	Environmental Information Processing
scaffold116.t21	K13108 SNIP1; smad nuclear-interacting protein 1	03041 Spliceosome	Protein families: genetic information processing	Brite Hierarchies	scaffold1.t767	K04508 TBL1; transducin (beta)-like 1	04013 MAPK signaling pathway - fly	Signal transduction	Environmental Information Processing
scaffold116.t23	K07178 RIOK1; RIO kinase 1	03008 Ribosome biogenesis in eukaryotes	Translation	Genetic Information Processing	scaffold1.t768	K21890 GHITM, DERP2, TMBIM5; growth hormone-inducible transmembrane protein	02000 Transporters	Protein families: signaling and cellular processes	Brite Hierarchies
scaffold116.t23	K07178 RIOK1; RIO kinase 1	03009 Ribosome biogenesis	Protein families: genetic information processing	Brite Hierarchies	scaffold1.t769	K19998 SCFD1, SLY1; sec1 family domain-containing protein 1	04131 Membrane trafficking	Protein families: genetic information processing	Brite Hierarchies
scaffold116.t23	K07178 RIOK1; RIO kinase 1	01001 Protein kinases	Protein families: metabolism	Brite Hierarchies	scaffold1.t771	K21850 KRE6; beta-glucan synthesis-associated protein KRE6	04131 Membrane trafficking	Protein families: genetic information processing	Brite Hierarchies
scaffold116.t24	K04368 MAP2K1, MEK1; mitogen-activated protein kinase kinase 1	04151 PI3K-Akt signaling pathway	Signal transduction	Environmental Information Processing	scaffold1.t775	K02537 MAD2; mitotic spindle assembly checkpoint protein MAD2	04113 Meiosis - yeast	Cell growth and death	Cellular Processes
scaffold116.t24	K04368 MAP2K1, MEK1; mitogen-activated protein kinase kinase 1	04371 Apelin signaling pathway	Signal transduction	Environmental Information Processing	scaffold1.t775	K02537 MAD2; mitotic spindle assembly checkpoint protein MAD2	04114 Oocyte meiosis	Cell growth and death	Cellular Processes
scaffold116.t24	K04368 MAP2K1, MEK1; mitogen-activated protein kinase kinase 1	04066 HIF-1 signaling pathway	Signal transduction	Environmental Information Processing	scaffold1.t775	K02537 MAD2; mitotic spindle assembly checkpoint protein MAD2	04110 Cell cycle	Cell growth and death	Cellular Processes
scaffold116.t24	K04368 MAP2K1, MEK1; mitogen-activated protein kinase kinase 1	04072 Phospholipase D signaling pathway	Signal transduction	Environmental Information Processing	scaffold1.t775	K02537 MAD2; mitotic spindle assembly checkpoint protein MAD2	04111 Cell cycle - yeast	Cell growth and death	Cellular Processes
scaffold116.t24	K04368 MAP2K1, MEK1; mitogen-activated protein kinase kinase 1	04022 cGMP-PKG signaling pathway	Signal transduction	Environmental Information Processing	scaffold1.t775	K02537 MAD2; mitotic spindle assembly checkpoint protein MAD2	04914 Progesterone-mediated oocyte maturation	Endocrine system	Organismal Systems
scaffold116.t24	K04368 MAP2K1, MEK1; mitogen-activated protein kinase kinase 1	04014 Ras signaling pathway	Signal transduction	Environmental Information Processing	scaffold1.t775	K02537 MAD2; mitotic spindle assembly checkpoint protein MAD2	05166 Human T-cell leukemia virus 1 infection	Infectious disease: viral	Human Diseases
scaffold116.t24	K04368 MAP2K1, MEK1; mitogen-activated protein kinase kinase 1	04668 TNF signaling pathway	Signal transduction	Environmental Information Processing	scaffold1.t775	K02537 MAD2; mitotic spindle assembly checkpoint protein MAD2	03036 Chromosome and associated proteins	Protein families: genetic information processing	Brite Hierarchies
scaffold116.t24	K04368 MAP2K1, MEK1; mitogen-activated protein kinase kinase 1	04068 FoxO signaling pathway	Signal transduction	Environmental Information Processing	scaffold1.t777	K03654 recQ; ATP-dependent DNA helicase RecQ	03018 RNA degradation	Folding, sorting and degradation	Genetic Information Processing
scaffold116.t24	K04368 MAP2K1, MEK1; mitogen-activated protein kinase kinase 1	04150 mTOR signaling pathway	Signal transduction	Environmental Information Processing	scaffold1.t777	K03654 recQ; ATP-dependent DNA helicase RecQ	03400 DNA repair and recombination proteins	Protein families: genetic information processing	Brite Hierarchies
scaffold116.t24	K04368 MAP2K1, MEK1; mitogen-activated protein kinase kinase 1	04012 ErbB signaling pathway	Signal transduction	Environmental Information Processing	scaffold1.t778	K03130 TAF5; transcription initiation factor TFIID subunit 5	03022 Basal transcription factors	Transcription	Genetic Information Processing
scaffold116.t24	K04368 MAP2K1, MEK1; mitogen-activated protein kinase kinase 1	04024 cAMP signaling pathway	Signal transduction	Environmental Information Processing	scaffold1.t778	K03130 TAF5; transcription initiation factor TFIID subunit 5	03021 Transcription machinery	Protein families: genetic information processing	Brite Hierarchies
scaffold116.t24	K04368 MAP2K1, MEK1; mitogen-activated protein kinase kinase 1	04015 Rap1 signaling pathway	Signal transduction	Environmental Information Processing	scaffold1.t778	K03130 TAF5; transcription initiation factor TFIID subunit 5	03036 Chromosome and associated proteins	Protein families: genetic information processing	Brite Hierarchies
scaffold116.t24	K04368 MAP2K1, MEK1; mitogen-activated protein kinase kinase 1	04071 Sphingolipid signaling pathway	Signal transduction	Environmental Information Processing	scaffold1.t784	K02873 RP-L13e, RPL13; large subunit ribosomal protein L13e	03010 Ribosome	Translation	Genetic Information Processing
scaffold116.t24	K04368 MAP2K1, MEK1; mitogen-activated protein kinase kinase 1	04010 MAPK signaling pathway	Signal transduction	Environmental Information Processing	scaffold1.t784	K02873 RP-L13e, RPL13; large subunit ribosomal protein L13e	03011 Ribosome	Protein families: genetic information processing	Brite Hierarchies
scaffold116.t24	K04368 MAP2K1, MEK1; mitogen-activated protein kinase kinase 1	04370 VEGF signaling pathway	Signal transduction	Environmental Information Processing	scaffold1.t785	K02873 RP-L13e, RPL13; large subunit ribosomal protein L13e	03010 Ribosome	Translation	Genetic Information Processing
scaffold116.t24	K04368 MAP2K1, MEK1; mitogen-activated protein kinase kinase 1	04013 MAPK signaling pathway - fly	Signal transduction	Environmental Information Processing	scaffold1.t785	K02873 RP-L13e, RPL13; large subunit ribosomal protein L13e	03011 Ribosome	Protein families: genetic information processing	Brite Hierarchies
scaffold116.t24	K04368 MAP2K1, MEK1; mitogen-activated protein kinase kinase 1	04810 Regulation of actin cytoskeleton	Cell motility	Cellular Processes	scaffold1.t786	K13076 SLD; sphingolipid 8-(E)-desaturase	99980 Enzymes with EC numbers	Unclassified: metabolism	Not Included in Pathway or Brite
scaffold116.t24	K04368 MAP2K1, MEK1; mitogen-activated protein kinase kinase 1	04510 Focal adhesion	Cellular community - eukaryotes	Cellular Processes	scaffold1.t791	K03130 TAF5; transcription initiation factor TFIID subunit 5	03022 Basal transcription factors	Transcription	Genetic Information Processing
scaffold116.t24	K04368 MAP2K1, MEK1; mitogen-activated protein kinase kinase 1	04550 Signaling pathways regulating pluripotency of stem cells	Cellular community - eukaryotes	Cellular Processes	scaffold1.t791	K03130 TAF5; transcription initiation factor TFIID subunit 5	03021 Transcription machinery	Protein families: genetic information processing	Brite Hierarchies
scaffold116.t24	K04368 MAP2K1, MEK1; mitogen-activated protein kinase kinase 1	04218 Cellular senescence	Cell growth and death	Cellular Processes	scaffold1.t791	K03130 TAF5; transcription initiation factor TFIID subunit 5	03036 Chromosome and associated proteins	Protein families: genetic information processing	Brite Hierarchies
scaffold116.t24	K04368 MAP2K1, MEK1; mitogen-activated protein kinase kinase 1	04140 Autophagy - animal	Transport and catabolism	Cellular Processes	scaffold1.t794	K13076 SLD; sphingolipid 8-(E)-desaturase	99980 Enzymes with EC numbers	Unclassified: metabolism	Not Included in Pathway or Brite
scaffold116.t24	K04368 MAP2K1, MEK1; mitogen-activated protein kinase kinase 1	04210 Apoptosis	Cell growth and death	Cellular Processes	scaffold1.t795	K02873 RP-L13e, RPL13; large subunit ribosomal protein L13e	03010 Ribosome	Translation	Genetic Information Processing
scaffold116.t24	K04368 MAP2K1, MEK1; mitogen-activated protein kinase kinase 1	04540 Gap junction	Cellular community - eukaryotes	Cellular Processes	scaffold1.t795	K02873 RP-L13e, RPL13; large subunit ribosomal protein L13e	03011 Ribosome	Protein families: genetic information processing	Brite Hierarchies
scaffold116.t24	K04368 MAP2K1, MEK1; mitogen-activated protein kinase kinase 1	04114 Oocyte meiosis	Cell growth and death	Cellular Processes	scaffold1.t798	K01663 HIS7; imidazole glycerol-phosphate synthase	00340 Histidine metabolism	Amino acid metabolism	Metabolism
scaffold116.t24	K04368 MAP2K1, MEK1; mitogen-activated protein kinase kinase 1	04062 Chemokine signaling pathway	Immune system	Organismal Systems	scaffold1.t799	K00058 serA, PHGDH; D-3-phosphoglycerate dehydrogenase / 2-oxoglutarate reductase	00270 Cysteine and methionine metabolism	Amino acid metabolism	Metabolism
scaffold116.t24	K04368 MAP2K1, MEK1; mitogen-activated protein kinase kinase 1	04929 GnRH secretion	Endocrine system	Organismal Systems	scaffold1.t799	K00058 serA, PHGDH; D-3-phosphoglycerate dehydrogenase / 2-oxoglutarate reductase	00680 Methane metabolism	Energy metabolism	Metabolism
scaffold116.t24	K04368 MAP2K1, MEK1; mitogen-activated protein kinase kinase 1	04626 Plant-pathogen interaction	Environmental adaptation	Organismal Systems	scaffold1.t799	K00058 serA, PHGDH; D-3-phosphoglycerate dehydrogenase / 2-oxoglutarate reductase	00260 Glycine, serine and threonine metabolism	Amino acid metabolism	Metabolism
scaffold116.t24	K04368 MAP2K1, MEK1; mitogen-activated protein kinase kinase 1	04919 Thyroid hormone signaling pathway	Endocrine system	Organismal Systems	scaffold1.t799	K00058 serA, PHGDH; D-3-phosphoglycerate dehydrogenase / 2-oxoglutarate reductase	04147 Exosome	Protein families: signaling and cellular processes	Brite Hierarchies
scaffold116.t24	K04368 MAP2K1, MEK1; mitogen-activated protein kinase kinase 1	04320 Dorso-ventral axis formation	Development and regeneration	Organismal Systems	scaffold1.t800	K04482 RAD51; DNA repair protein RAD51	03460 Fanconi anemia pathway	Replication and repair	Genetic Information Processing
scaffold116.t24	K04368 MAP2K1, MEK1; mitogen-activated protein kinase kinase 1	04916 Melanogenesis	Endocrine system	Organismal Systems	scaffold1.t800	K04482 RAD51; DNA repair protein RAD51	03440 Homologous recombination	Replication and repair	Genetic Information Processing
scaffold116.t24	K04368 MAP2K1, MEK1; mitogen-activated protein kinase kinase 1	04921 Oxytocin signaling pathway	Endocrine system	Organismal Systems	scaffold1.t800	K04482 RAD51; DNA repair protein RAD51	05200 Pathways in cancer	Cancer: overview	Human Diseases
scaffold116.t24	K04368 MAP2K1, MEK1; mitogen-activated protein kinase kinase 1	04935 Growth hormone synthesis, secretion and action	Endocrine system	Organismal Systems	scaffold1.t800	K04482 RAD51; DNA repair protein RAD51	05212 Pancreatic cancer	Cancer: specific types	Human Diseases
scaffold116.t24	K04368 MAP2K1, MEK1; mitogen-activated protein kinase kinase 1	04928 Parathyroid hormone synthesis, secretion and action	Endocrine system	Organismal Systems	scaffold1.t800	K04482 RAD51; DNA repair protein RAD51	03400 DNA repair and recombination proteins	Protein families: genetic information processing	Brite Hierarchies
scaffold116.t24	K04368 MAP2K1, MEK1; mitogen-activated protein kinase kinase 1	04660 T cell receptor signaling pathway	Immune system	Organismal Systems	scaffold1.t800	K04482 RAD51; DNA repair protein RAD51	04121 Ubiquitin system	Protein families: genetic information processing	Brite Hierarchies
scaffold116.t24	K04368 MAP2K1, MEK1; mitogen-activated protein kinase kinase 1	04380 Osteoclast differentiation	Development and regeneration	Organismal Systems	scaffold1.t800	K04482 RAD51; DNA repair protein RAD51	04131 Membrane trafficking	Protein families: genetic information processing	Brite Hierarchies
scaffold116.t24	K04368 MAP2K1, MEK1; mitogen-activated protein kinase kinase 1	04917 Prolactin signaling pathway	Endocrine system	Organismal Systems	scaffold1.t801	K02926 RP-L4, MRPL4, rplD; large subunit ribosomal protein L4	03010 Ribosome	Translation	Genetic Information Processing
scaffold116.t24	K04368 MAP2K1, MEK1; mitogen-activated protein kinase kinase 1	04650 Natural killer cell mediated cytotoxicity	Immune system	Organismal Systems	scaffold1.t801	K02926 RP-L4, MRPL4, rplD; large subunit ribosomal protein L4	03011 Ribosome	Protein families: genetic information processing	Brite Hierarchies
scaffold116.t24	K04368 MAP2K1, MEK1; mitogen-activated protein kinase kinase 1	04926 Relaxin signaling pathway	Endocrine system	Organismal Systems	scaffold1.t802	K02960 RP-S16e, RPS16; small subunit ribosomal protein S16e	03010 Ribosome	Translation	Genetic Information Processing
scaffold116.t24	K04368 MAP2K1, MEK1; mitogen-activated protein kinase kinase 1	04915 Estrogen signaling pathway	Endocrine system	Organismal Systems	scaffold1.t802	K02960 RP-S16e, RPS16; small subunit ribosomal protein S16e	03011 Ribosome	Protein families: genetic information processing	Brite Hierarchies
scaffold116.t24	K04368 MAP2K1, MEK1; mitogen-activated protein kinase kinase 1	04912 GnRH signaling pathway	Endocrine system	Organismal Systems	scaffold1.t808	K04706 PIAS1; E3 SUMO-protein ligase PIAS1	04120 Ubiquitin mediated proteolysis	Folding, sorting and degradation	Genetic Information Processing
scaffold116.t24	K04368 MAP2K1, MEK1; mitogen-activated protein kinase kinase 1	04666 Fc gamma R-mediated phagocytosis	Immune system	Organismal Systems	scaffold1.t808	K04706 PIAS1; E3 SUMO-protein ligase PIAS1	04630 Jak-STAT signaling pathway	Signal transduction	Environmental Information Processing
scaffold116.t24	K04368 MAP2K1, MEK1; mitogen-activated protein kinase kinase 1	04726 Serotonergic synapse	Nervous system	Organismal Systems	scaffold1.t808	K04706 PIAS1; E3 SUMO-protein ligase PIAS1	05160 Hepatitis C	Infectious disease: viral	Human Diseases
scaffold116.t24	K04368 MAP2K1, MEK1; mitogen-activated protein kinase kinase 1	04725 Cholinergic synapse	Nervous system	Organismal Systems	scaffold1.t808	K04706 PIAS1; E3 SUMO-protein ligase PIAS1	04121 Ubiquitin system	Protein families: genetic information processing	Brite Hierarchies
scaffold116.t24	K04368 MAP2K1, MEK1; mitogen-activated protein kinase kinase 1	04270 Vascular smooth muscle contraction	Circulatory system	Organismal Systems	scaffold1.t808	K04706 PIAS1; E3 SUMO-protein ligase PIAS1	04812 Cytoskeleton proteins	Protein families: signaling and cellular processes	Brite Hierarchies
scaffold116.t24	K04368 MAP2K1, MEK1; mitogen-activated protein kinase kinase 1	04620 Toll-like receptor signaling pathway	Immune system	Organismal Systems	scaffold1.t809	K05863 SLC25A4S, ANT; solute carrier family 25 (mitochondrial adenine nucleotide translocator), member 4/5/6/31	04022 cGMP-PKG signaling pathway	Signal transduction	Environmental Information Processing
scaffold116.t24	K04368 MAP2K1, MEK1; mitogen-activated protein kinase kinase 1	04720 Long-term potentiation	Nervous system	Organismal Systems	scaffold1.t809	K05863 SLC25A4S, ANT; solute carrier family 25 (mitochondrial adenine nucleotide translocator), member 4/5/6/31	04020 Calcium signaling pathway	Signal transduction	Environmental Information Processing
scaffold116.t24	K04368 MAP2K1, MEK1; mitogen-activated protein kinase kinase 1	04664 Fc epsilon RI signaling pathway	Immune system	Organismal Systems	scaffold1.t809	K05863 SLC25A4S, ANT; solute carrier family 25 (mitochondrial adenine nucleotide translocator), member 4/5/6/31	04218 Cellular senescence	Cell growth and death	Cellular Processes
scaffold116.t24	K04368 MAP2K1, MEK1; mitogen-activated protein kinase kinase 1	04722 Neurotrophin signaling pathway	Nervous system	Organismal Systems	scaffold1.t809	K05863 SLC25A4S, ANT; solute carrier family 25 (mitochondrial adenine nucleotide translocator), member 4/5/6/31	04217 Necroptosis	Cell growth and death	Cellular Processes
scaffold116.t24	K04368 MAP2K1, MEK1; mitogen-activated protein kinase kinase 1	04662 B cell receptor signaling pathway	Immune system	Organismal Systems	scaffold1.t809	K05863 SLC25A4S, ANT; solute carrier family 25 (mitochondrial adenine nucleotide translocator), member 4/5/6/31	05166 Human T-cell leukemia virus 1 infection	Infectious disease: viral	Human Diseases
scaffold116.t24	K04368 MAP2K1, MEK1; mitogen-activated protein kinase kinase 1	04910 Insulin signaling pathway	Endocrine system	Organismal Systems	scaffold1.t809	K05863 SLC25A4S, ANT; solute carrier family 25 (mitochondrial adenine nucleotide translocator), member 4/5/6/31	05016 Huntington disease	Neurodegenerative disease	Human Diseases
scaffold116.t24	K04368 MAP2K1, MEK1; mitogen-activated protein kinase kinase 1	04914 Progesterone-mediated oocyte maturation	Endocrine system	Organismal Systems	scaffold1.t809	K05863 SLC25A4S, ANT; solute carrier family 25 (mitochondrial adenine nucleotide translocator), member 4/5/6/31	05164 Influenza A	Infectious disease: viral	Human Diseases
scaffold116.t24	K04368 MAP2K1, MEK1; mitogen-activated protein kinase kinase 1	04730 Long-term depression	Nervous system	Organismal Systems	scaffold1.t809	K05863 SLC25A4S, ANT; solute carrier family 25 (mitochondrial adenine nucleotide translocator), member 4/5/6/31	05012 Parkinson disease	Neurodegenerative disease	Human Diseases
scaffold116.t24	K04368 MAP2K1, MEK1; mitogen-activated protein kinase kinase 1	05230 Central carbon metabolism in cancer	Cancer: overview	Human Diseases	scaffold1.t809	K05863 SLC25A4S, ANT; solute carrier family 25 (mitochondrial adenine nucleotide translocator), member 4/5/6/31	02000 Transporters	Protein families: signaling and cellular processes	Brite Hierarchies
scaffold116.t24	K04368 MAP2K1, MEK1; mitogen-activated protein kinase kinase 1	05223 Non-small cell lung cancer	Cancer: specific types	Human Diseases	scaffold1.t809	K05863 SLC25A4S, ANT; solute carrier family 25 (mitochondrial adenine nucleotide translocator), member 4/5/6/31	03029 Mitochondrial biogenesis	Protein families: genetic information processing	Brite Hierarchies
scaffold116.t24	K04368 MAP2K1, MEK1; mitogen-activated protein kinase kinase 1	05226 Gastric cancer	Cancer: specific types	Human Diseases	scaffold1.t810	K17677 IRC3; ATP-dependent helicase IRC3	03029 Mitochondrial biogenesis	Protein families: genetic information processing	Brite Hierarchies
scaffold116.t24	K04368 MAP2K1, MEK1; mitogen-activated protein kinase kinase 1	01521 EGFR tyrosine kinase inhibitor resistance	Drug resistance: antineoplastic	Human Diseases	scaffold1.t811	K16330 K16330; pseudouridylate synthase / pseudouridine kinase	00240 Pyrimidine metabolism	Nucleotide metabolism	Metabolism
scaffold116.t24	K04368 MAP2K1, MEK1; mitogen-activated protein kinase kinase 1	05163 Human cytomegalovirus infection	Infectious disease: viral	Human Diseases	scaffold1.t813	K18802 DUG3; glutamine amidotransferase	99985 Amino acid metabolism	Unclassified: metabolism	Not Included in Pathway or Brite
scaffold116.t24	K04368 MAP2K1, MEK1; mitogen-activated protein kinase kinase 1	05213 Endometrial cancer	Cancer: specific types	Human Diseases	scaffold1.t814	K01836 PGM3; phosphoacetylglucosamine mutase	00520 Amino sugar and nucleotide sugar metabolism	Carbohydrate metabolism	Metabolism
scaffold116.t24	K04368 MAP2K1, MEK1; mitogen-activated protein kinase kinase 1	05221 Acute myeloid leukemia	Cancer: specific types	Human Diseases	scaffold1.t815	K15296 NAPA, SNAPA, SEC17; alpha-soluble NSF attachment protein	04138 Autophagy - yeast	Transport and catabolism	Cellular Processes
scaffold116.t24	K04368 MAP2K1, MEK1; mitogen-activated protein kinase kinase 1	05215 Prostate cancer	Cancer: specific types	Human Diseases	scaffold1.t815	K15296 NAPA, SNAPA, SEC17; alpha-soluble NSF attachment protein	04721 Synaptic vesicle cycle	Nervous system	Organismal Systems
scaffold116.t24	K04368 MAP2K1, MEK1; mitogen-activated protein kinase kinase 1	05218 Melanoma	Cancer: specific types	Human Diseases	scaffold1.t815	K15296 NAPA, SNAPA, SEC17; alpha-soluble NSF attachment protein	04131 Membrane trafficking	Protein families: genetic information processing	Brite Hierarchies
scaffold116.t24	K04368 MAP2K1, MEK1; mitogen-activated protein kinase kinase 1	05166 Human T-cell leukemia virus 1 infection	Infectious disease: viral	Human Diseases	scaffold1.t822	K13335 PEX16; peroxin-16	04146 Peroxisome	Transport and catabolism	Cellular Processes
scaffold116.t24	K04368 MAP2K1, MEK1; mitogen-activated protein kinase kinase 1	05214 Glioma	Cancer: specific types	Human Diseases	scaffold1.t824	K00053 ilvC; ketol-acid reductoisomerase	00290 Valine, leucine and isoleucine biosynthesis	Amino acid metabolism	Metabolism
scaffold116.t24	K04368 MAP2K1, MEK1; mitogen-activated protein kinase kinase 1	05216 Thyroid cancer	Cancer: specific types	Human Diseases	scaffold1.t824	K00053 ilvC; ketol-acid reductoisomerase	00770 Pantothenate and CoA biosynthesis	Metabolism of cofactors and vitamins	Metabolism
scaffold116.t24	K04368 MAP2K1, MEK1; mitogen-activated protein kinase kinase 1	05220 Chronic myeloid leukemia	Cancer: specific types	Human Diseases	scaffold1.t825	K13091 RBM39, RNPC2; RNA-binding protein 39	03041 Spliceosome	Protein families: genetic information processing	Brite Hierarchies
scaffold116.t24	K04368 MAP2K1, MEK1; mitogen-activated protein kinase kinase 1	05135 Yersinia infection	Infectious disease: bacterial	Human Diseases	scaffold1.t827	K20498 DSD1; D-serine ammonia-lyase	00260 Glycine, serine and threonine metabolism	Amino acid metabolism	Metabolism
scaffold116.t24	K04368 MAP2K1, MEK1; mitogen-activated protein kinase kinase 1	05231 Choline metabolism in cancer	Cancer: overview	Human Diseases	scaffold1.t829	K07880 RAB4B; Ras-related protein Rab-4B	04031 GTP-binding proteins	Protein families: signaling and cellular processes	Brite Hierarchies
scaffold116.t24	K04368 MAP2K1, MEK1; mitogen-activated protein kinase kinase 1	05205 Proteoglycans in cancer	Cancer: overview	Human Diseases	scaffold1.t829	K07880 RAB4B; Ras-related protein Rab-4B	04131 Membrane trafficking	Protein families: genetic information processing	Brite Hierarchies
scaffold116.t24	K04368 MAP2K1, MEK1; mitogen-activated protein kinase kinase 1	05167 Kaposi sarcoma-associated herpesvirus infection	Infectious disease: viral	Human Diseases	scaffold1.t829	K07880 RAB4B; Ras-related protein Rab-4B	04147 Exosome	Protein families: signaling and cellular processes	Brite Hierarchies
scaffold116.t24	K04368 MAP2K1, MEK1; mitogen-activated protein kinase kinase 1	05034 Alcoholism	Substance dependence	Human Diseases	scaffold1.t830	K09020 rutB; ureidoacrylate peracid hydrolase	00240 Pyrimidine metabolism	Nucleotide metabolism	Metabolism
scaffold116.t24	K04368 MAP2K1, MEK1; mitogen-activated protein kinase kinase 1	05165 Human papillomavirus infection	Infectious disease: viral	Human Diseases	scaffold1.t831	K23164 RTN4IP1; reticulon-4-interacting protein 1, mitochondrial	03029 Mitochondrial biogenesis	Protein families: genetic information processing	Brite Hierarchies
scaffold116.t24	K04368 MAP2K1, MEK1; mitogen-activated protein kinase kinase 1	05170 Human immunodeficiency virus 1 infection	Infectious disease: viral	Human Diseases	scaffold1.t838	K12795 SUGT1, SGT1; suppressor of G2 allele of SKP1	04621 NOD-like receptor signaling pathway	Immune system	Organismal Systems
scaffold116.t24	K04368 MAP2K1, MEK1; mitogen-activated protein kinase kinase 1	05020 Prion diseases	Neurodegenerative disease	Human Diseases	scaffold1.t838	K12795 SUGT1, SGT1; suppressor of G2 allele of SKP1	04626 Plant-pathogen interaction	Environmental adaptation	Organismal Systems
scaffold116.t24	K04368 MAP2K1, MEK1; mitogen-activated protein kinase kinase 1	05200 Pathways in cancer	Cancer: overview	Human Diseases	scaffold1.t841	K13050 PCSK9; proprotein convertase subtilisin/kexin type 9	04979 Cholesterol metabolism	Digestive system	Organismal Systems
scaffold116.t24	K04368 MAP2K1, MEK1; mitogen-activated protein kinase kinase 1	05164 Influenza A	Infectious disease: viral	Human Diseases	scaffold1.t841	K13050 PCSK9; proprotein convertase subtilisin/kexin type 9	01002 Peptidases and inhibitors	Protein families: metabolism	Brite Hierarchies
scaffold116.t24	K04368 MAP2K1, MEK1; mitogen-activated protein kinase kinase 1	05160 Hepatitis C	Infectious disease: viral	Human Diseases	scaffold1.t841	K13050 PCSK9; proprotein convertase subtilisin/kexin type 9	03110 Chaperones and folding catalysts	Protein families: genetic information processing	Brite Hierarchies
scaffold116.t24	K04368 MAP2K1, MEK1; mitogen-activated protein kinase kinase 1	05212 Pancreatic cancer	Cancer: specific types	Human Diseases	scaffold1.t842	K06269 PPP1C; serine/threonine-protein phosphatase PP1 catalytic subunit	03015 mRNA surveillance pathway	Translation	Genetic Information Processing
scaffold116.t24	K04368 MAP2K1, MEK1; mitogen-activated protein kinase kinase 1	05224 Breast cancer	Cancer: specific types	Human Diseases	scaffold1.t842	K06269 PPP1C; serine/threonine-protein phosphatase PP1 catalytic subunit	04024 cAMP signaling pathway	Signal transduction	Environmental Information Processing
scaffold116.t24	K04368 MAP2K1, MEK1; mitogen-activated protein kinase kinase 1	01522 Endocrine resistance	Drug resistance: antineoplastic	Human Diseases	scaffold1.t842	K06269 PPP1C; serine/threonine-protein phosphatase PP1 catalytic subunit	04022 cGMP-PKG signaling pathway	Signal transduction	Environmental Information Processing
scaffold116.t24	K04368 MAP2K1, MEK1; mitogen-activated protein kinase kinase 1	04934 Cushing syndrome	Endocrine and metabolic disease	Human Diseases	scaffold1.t842	K06269 PPP1C; serine/threonine-protein phosphatase PP1 catalytic subunit	04390 Hippo signaling pathway	Signal transduction	Environmental Information Processing
scaffold116.t24	K04368 MAP2K1, MEK1; mitogen-activated protein kinase kinase 1	05211 Renal cell carcinoma	Cancer: specific types	Human Diseases	scaffold1.t842	K06269 PPP1C; serine/threonine-protein phosphatase PP1 catalytic subunit	04218 Cellular senescence	Cell growth and death	Cellular Processes
scaffold116.t24	K04368 MAP2K1, MEK1; mitogen-activated protein kinase kinase 1	05161 Hepatitis B	Infectious disease: viral	Human Diseases	scaffold1.t842	K06269 PPP1C; serine/threonine-protein phosphatase PP1 catalytic subunit	04114 Oocyte meiosis	Cell growth and death	Cellular Processes
scaffold116.t24	K04368 MAP2K1, MEK1; mitogen-activated protein kinase kinase 1	05225 Hepatocellular carcinoma	Cancer: specific types	Human Diseases	scaffold1.t842	K06269 PPP1C; serine/threonine-protein phosphatase PP1 catalytic subunit	04810 Regulation of actin cytoskeleton	Cell motility	Cellular Processes
scaffold116.t24	K04368 MAP2K1, MEK1; mitogen-activated protein kinase kinase 1	05219 Bladder cancer	Cancer: specific types	Human Diseases	scaffold1.t842	K06269 PPP1C; serine/threonine-protein phosphatase PP1 catalytic subunit	04113 Meiosis - yeast	Cell growth and death	Cellular Processes
scaffold116.t24	K04368 MAP2K1, MEK1; mitogen-activated protein kinase kinase 1	05206 MicroRNAs in cancer	Cancer: overview	Human Diseases	scaffold1.t842	K06269 PPP1C; serine/threonine-protein phosphatase PP1 catalytic subunit	04510 Focal adhesion	Cellular community - eukaryotes	Cellular Processes
scaffold116.t24	K04368 MAP2K1, MEK1; mitogen-activated protein kinase kinase 1	05210 Colorectal cancer	Cancer: specific types	Human Diseases	scaffold1.t842	K06269 PPP1C; serine/threonine-protein phosphatase PP1 catalytic subunit	04261 Adrenergic signaling in cardiomyocytes	Circulatory system	Organismal Systems
scaffold116.t24	K04368 MAP2K1, MEK1; mitogen-activated protein kinase kinase 1	05235 PD-L1 expression and PD-1 checkpoint pathway in cancer	Cancer: overview	Human Diseases	scaffold1.t842	K06269 PPP1C; serine/threonine-protein phosphatase PP1 catalytic subunit	04611 Platelet activation	Immune system	Organismal Systems
scaffold116.t24	K04368 MAP2K1, MEK1; mitogen-activated protein kinase kinase 1	01001 Protein kinases	Protein families: metabolism	Brite Hierarchies	scaffold1.t842	K06269 PPP1C; serine/threonine-protein phosphatase PP1 catalytic subunit	04270 Vascular smooth muscle contraction	Circulatory system	Organismal Systems
scaffold116.t25	K01405 PRD1; saccharolysin	01002 Peptidases and inhibitors	Protein families: metabolism	Brite Hierarchies	scaffold1.t842	K06269 PPP1C; serine/threonine-protein phosphatase PP1 catalytic subunit	04921 Oxytocin signaling pathway	Endocrine system	Organismal Systems
scaffold116.t28	K07955 ARL8; ADP-ribosylation factor-like protein 8	04031 GTP-binding proteins	Protein families: signaling and cellular processes	Brite Hierarchies	scaffold1.t842	K06269 PPP1C; serine/threonine-protein phosphatase PP1 catalytic subunit	04728 Dopaminergic synapse	Nervous system	Organismal Systems
scaffold116.t28	K07955 ARL8; ADP-ribosylation factor-like protein 8	04131 Membrane trafficking	Protein families: genetic information processing	Brite Hierarchies	scaffold1.t842	K06269 PPP1C; serine/threonine-protein phosphatase PP1 catalytic subunit	04720 Long-term potentiation	Nervous system	Organismal Systems
scaffold116.t29	K06691 RPN13; 26S proteasome regulatory subunit N13	03050 Proteasome	Folding, sorting and degradation	Genetic Information Processing	scaffold1.t842	K06269 PPP1C; serine/threonine-protein phosphatase PP1 catalytic subunit	04910 Insulin signaling pathway	Endocrine system	Organismal Systems
scaffold116.t29	K06691 RPN13; 26S proteasome regulatory subunit N13	05169 Epstein-Barr virus infection	Infectious disease: viral	Human Diseases	scaffold1.t842	K06269 PPP1C; serine/threonine-protein phosphatase PP1 catalytic subunit	04750 Inflammatory mediator regulation of TRP channels	Sensory system	Organismal Systems
scaffold116.t29	K06691 RPN13; 26S proteasome regulatory subunit N13	03051 Proteasome	Protein families: genetic information processing	Brite Hierarchies	scaffold1.t842	K06269 PPP1C; serine/threonine-protein phosphatase PP1 catalytic subunit	05168 Herpes simplex virus 1 infection	Infectious disease: viral	Human Diseases
scaffold117.t2	K02878 RP-L16, MRPL16, rplP; large subunit ribosomal protein L16	03010 Ribosome	Translation	Genetic Information Processing	scaffold1.t842	K06269 PPP1C; serine/threonine-protein phosphatase PP1 catalytic subunit	05205 Proteoglycans in cancer	Cancer: overview	Human Diseases
scaffold117.t2	K02878 RP-L16, MRPL16, rplP; large subunit ribosomal protein L16	03011 Ribosome	Protein families: genetic information processing	Brite Hierarchies	scaffold1.t842	K06269 PPP1C; serine/threonine-protein phosphatase PP1 catalytic subunit	04931 Insulin resistance	Endocrine and metabolic disease	Human Diseases
scaffold117.t5	K12843 PRPF3, PRP3; U4/U6 small nuclear ribonucleoprotein PRP3	03040 Spliceosome	Transcription	Genetic Information Processing	scaffold1.t842	K06269 PPP1C; serine/threonine-protein phosphatase PP1 catalytic subunit	05031 Amphetamine addiction	Substance dependence	Human Diseases
scaffold117.t5	K12843 PRPF3, PRP3; U4/U6 small nuclear ribonucleoprotein PRP3	03041 Spliceosome	Protein families: genetic information processing	Brite Hierarchies	scaffold1.t842	K06269 PPP1C; serine/threonine-protein phosphatase PP1 catalytic subunit	05034 Alcoholism	Substance dependence	Human Diseases
scaffold117.t6	K12611 DCP1B; mRNA-decapping enzyme 1B	03018 RNA degradation	Folding, sorting and degradation	Genetic Information Processing	scaffold1.t842	K06269 PPP1C; serine/threonine-protein phosphatase PP1 catalytic subunit	03021 Transcription machinery	Protein families: genetic information processing	Brite Hierarchies
scaffold117.t6	K12611 DCP1B; mRNA-decapping enzyme 1B	03019 Messenger RNA biogenesis	Protein families: genetic information processing	Brite Hierarchies	scaffold1.t842	K06269 PPP1C; serine/threonine-protein phosphatase PP1 catalytic subunit	03041 Spliceosome	Protein families: genetic information processing	Brite Hierarchies
scaffold117.t9	K13344 PEX13; peroxin-13	04146 Peroxisome	Transport and catabolism	Cellular Processes	scaffold1.t842	K06269 PPP1C; serine/threonine-protein phosphatase PP1 catalytic subunit	01009 Protein phosphatases and associated proteins	Protein families: metabolism	Brite Hierarchies
scaffold117.t16	K09568 FKBP1; FK506-binding protein 1	03110 Chaperones and folding catalysts	Protein families: genetic information processing	Brite Hierarchies	scaffold1.t842	K06269 PPP1C; serine/threonine-protein phosphatase PP1 catalytic subunit	03019 Messenger RNA biogenesis	Protein families: genetic information processing	Brite Hierarchies
scaffold117.t17	K17275 PLS1; plastin-1	04147 Exosome	Protein families: signaling and cellular processes	Brite Hierarchies	scaffold1.t843	K02949 RP-S11e, RPS11; small subunit ribosomal protein S11e	03010 Ribosome	Translation	Genetic Information Processing
scaffold117.t17	K17275 PLS1; plastin-1	04812 Cytoskeleton proteins	Protein families: signaling and cellular processes	Brite Hierarchies	scaffold1.t843	K02949 RP-S11e, RPS11; small subunit ribosomal protein S11e	03011 Ribosome	Protein families: genetic information processing	Brite Hierarchies
scaffold117.t18	K15528 FAAH; fatty acid amide hydrolase	04361 Axon regeneration	Development and regeneration	Organismal Systems	scaffold1.t844	K10747 LIG1; DNA ligase 1	03430 Mismatch repair	Replication and repair	Genetic Information Processing
scaffold117.t18	K15528 FAAH; fatty acid amide hydrolase	04723 Retrograde endocannabinoid signaling	Nervous system	Organismal Systems	scaffold1.t844	K10747 LIG1; DNA ligase 1	03030 DNA replication	Replication and repair	Genetic Information Processing
scaffold118.t12	K07404 pgl; 6-phosphogluconolactonase	00030 Pentose phosphate pathway	Carbohydrate metabolism	Metabolism	scaffold1.t844	K10747 LIG1; DNA ligase 1	03420 Nucleotide excision repair	Replication and repair	Genetic Information Processing
scaffold119.t1	K12472 EPS15; epidermal growth factor receptor substrate 15	04144 Endocytosis	Transport and catabolism	Cellular Processes	scaffold1.t844	K10747 LIG1; DNA ligase 1	03410 Base excision repair	Replication and repair	Genetic Information Processing
scaffold119.t1	K12472 EPS15; epidermal growth factor receptor substrate 15	04131 Membrane trafficking	Protein families: genetic information processing	Brite Hierarchies	scaffold1.t844	K10747 LIG1; DNA ligase 1	03400 DNA repair and recombination proteins	Protein families: genetic information processing	Brite Hierarchies
scaffold119.t2	K01120 cpdP; 3',5'-cyclic-nucleotide phosphodiesterase	00230 Purine metabolism	Nucleotide metabolism	Metabolism	scaffold1.t844	K10747 LIG1; DNA ligase 1	03032 DNA replication proteins	Protein families: genetic information processing	Brite Hierarchies
scaffold119.t3	K17608 STRN1_3_4; striatin 1/3/4	04013 MAPK signaling pathway - fly	Signal transduction	Environmental Information Processing	scaffold1.t845	K22138 MPC1; mitochondrial pyruvate carrier 1	03029 Mitochondrial biogenesis	Protein families: genetic information processing	Brite Hierarchies
scaffold119.t3	K17608 STRN1_3_4; striatin 1/3/4	01009 Protein phosphatases and associated proteins	Protein families: metabolism	Brite Hierarchies	scaffold1.t845	K22138 MPC1; mitochondrial pyruvate carrier 1	02000 Transporters	Protein families: signaling and cellular processes	Brite Hierarchies
scaffold119.t4	K12472 EPS15; epidermal growth factor receptor substrate 15	04144 Endocytosis	Transport and catabolism	Cellular Processes	scaffold1.t850	K01823 idi, IDI; isopentenyl-diphosphate Delta-isomerase	00900 Terpenoid backbone biosynthesis	Metabolism of terpenoids and polyketides	Metabolism
scaffold119.t4	K12472 EPS15; epidermal growth factor receptor substrate 15	04131 Membrane trafficking	Protein families: genetic information processing	Brite Hierarchies	scaffold1.t851	K12780 REC8; meiotic recombination protein REC8, fungi type	04113 Meiosis - yeast	Cell growth and death	Cellular Processes
scaffold119.t6	K01173 ENDOG; endonuclease G, mitochondrial	04210 Apoptosis	Cell growth and death	Cellular Processes	scaffold1.t851	K12780 REC8; meiotic recombination protein REC8, fungi type	03036 Chromosome and associated proteins	Protein families: genetic information processing	Brite Hierarchies
scaffold119.t6	K01173 ENDOG; endonuclease G, mitochondrial	03029 Mitochondrial biogenesis	Protein families: genetic information processing	Brite Hierarchies	scaffold1.t854	K12613 DCP2; mRNA-decapping enzyme subunit 2	03018 RNA degradation	Folding, sorting and degradation	Genetic Information Processing
scaffold119.t7	K15407 QTRTD1; queuine tRNA-ribosyltransferase subunit QTRTD1	03016 Transfer RNA biogenesis	Protein families: genetic information processing	Brite Hierarchies	scaffold1.t854	K12613 DCP2; mRNA-decapping enzyme subunit 2	03019 Messenger RNA biogenesis	Protein families: genetic information processing	Brite Hierarchies
scaffold119.t9	K06688 UBE2C, UBC11; ubiquitin-conjugating enzyme E2 C	04120 Ubiquitin mediated proteolysis	Folding, sorting and degradation	Genetic Information Processing	scaffold1.t857	K00948 PRPS, prsA; ribose-phosphate pyrophosphokinase	00230 Purine metabolism	Nucleotide metabolism	Metabolism
scaffold119.t9	K06688 UBE2C, UBC11; ubiquitin-conjugating enzyme E2 C	04121 Ubiquitin system	Protein families: genetic information processing	Brite Hierarchies	scaffold1.t857	K00948 PRPS, prsA; ribose-phosphate pyrophosphokinase	00030 Pentose phosphate pathway	Carbohydrate metabolism	Metabolism
scaffold119.t12	K01176 AMY, amyA, malS; alpha-amylase	00500 Starch and sucrose metabolism	Carbohydrate metabolism	Metabolism	scaffold1.t858	K08829 MAK; male germ cell-associated kinase	01001 Protein kinases	Protein families: metabolism	Brite Hierarchies
scaffold119.t12	K01176 AMY, amyA, malS; alpha-amylase	04973 Carbohydrate digestion and absorption	Digestive system	Organismal Systems	scaffold1.t859	K03939 NDUFS6; NADH dehydrogenase (ubiquinone) Fe-S protein 6	00190 Oxidative phosphorylation	Energy metabolism	Metabolism
scaffold119.t12	K01176 AMY, amyA, malS; alpha-amylase	04972 Pancreatic secretion	Digestive system	Organismal Systems	scaffold1.t859	K03939 NDUFS6; NADH dehydrogenase (ubiquinone) Fe-S protein 6	04714 Thermogenesis	Environmental adaptation	Organismal Systems
scaffold119.t13	K01974 RTCA, rtcA; RNA 3'-terminal phosphate cyclase (ATP)	99980 Enzymes with EC numbers	Unclassified: metabolism	Not Included in Pathway or Brite	scaffold1.t859	K03939 NDUFS6; NADH dehydrogenase (ubiquinone) Fe-S protein 6	04723 Retrograde endocannabinoid signaling	Nervous system	Organismal Systems
scaffold119.t14	K16536 HOOK3; protein HOOK3	03036 Chromosome and associated proteins	Protein families: genetic information processing	Brite Hierarchies	scaffold1.t859	K03939 NDUFS6; NADH dehydrogenase (ubiquinone) Fe-S protein 6	05016 Huntington disease	Neurodegenerative disease	Human Diseases
scaffold119.t14	K16536 HOOK3; protein HOOK3	04812 Cytoskeleton proteins	Protein families: signaling and cellular processes	Brite Hierarchies	scaffold1.t859	K03939 NDUFS6; NADH dehydrogenase (ubiquinone) Fe-S protein 6	04932 Non-alcoholic fatty liver disease (NAFLD)	Endocrine and metabolic disease	Human Diseases
scaffold119.t17	K01205 NAGLU; alpha-N-acetylglucosaminidase	00531 Glycosaminoglycan degradation	Glycan biosynthesis and metabolism	Metabolism	scaffold1.t859	K03939 NDUFS6; NADH dehydrogenase (ubiquinone) Fe-S protein 6	05012 Parkinson disease	Neurodegenerative disease	Human Diseases
scaffold119.t17	K01205 NAGLU; alpha-N-acetylglucosaminidase	04142 Lysosome	Transport and catabolism	Cellular Processes	scaffold1.t859	K03939 NDUFS6; NADH dehydrogenase (ubiquinone) Fe-S protein 6	05010 Alzheimer disease	Neurodegenerative disease	Human Diseases
scaffold119.t17	K01205 NAGLU; alpha-N-acetylglucosaminidase	04147 Exosome	Protein families: signaling and cellular processes	Brite Hierarchies	scaffold1.t860	K03695 clpB; ATP-dependent Clp protease ATP-binding subunit ClpB	04213 Longevity regulating pathway - multiple species	Aging	Organismal Systems
scaffold119.t19	K07299 SLC2A1, GLUT1; MFS transporter, SP family, solute carrier family 2 (facilitated glucose transporter), member 1	04066 HIF-1 signaling pathway	Signal transduction	Environmental Information Processing	scaffold1.t860	K03695 clpB; ATP-dependent Clp protease ATP-binding subunit ClpB	03110 Chaperones and folding catalysts	Protein families: genetic information processing	Brite Hierarchies
scaffold119.t19	K07299 SLC2A1, GLUT1; MFS transporter, SP family, solute carrier family 2 (facilitated glucose transporter), member 1	04976 Bile secretion	Digestive system	Organismal Systems	scaffold1.t863	K22733 NIPA, SLC57A2S; magnesium transporter	02000 Transporters	Protein families: signaling and cellular processes	Brite Hierarchies
scaffold119.t19	K07299 SLC2A1, GLUT1; MFS transporter, SP family, solute carrier family 2 (facilitated glucose transporter), member 1	04911 Insulin secretion	Endocrine system	Organismal Systems	scaffold1.t865	K19525 VPS13A_C; vacuolar protein sorting-associated protein 13A/C	99992 Structural proteins	Unclassified: signaling and cellular processes	Not Included in Pathway or Brite
scaffold119.t19	K07299 SLC2A1, GLUT1; MFS transporter, SP family, solute carrier family 2 (facilitated glucose transporter), member 1	04919 Thyroid hormone signaling pathway	Endocrine system	Organismal Systems	scaffold1.t867	K10245 ELO2; fatty acid elongase 2	00062 Fatty acid elongation	Lipid metabolism	Metabolism
scaffold119.t19	K07299 SLC2A1, GLUT1; MFS transporter, SP family, solute carrier family 2 (facilitated glucose transporter), member 1	04922 Glucagon signaling pathway	Endocrine system	Organismal Systems	scaffold1.t867	K10245 ELO2; fatty acid elongase 2	01040 Biosynthesis of unsaturated fatty acids	Lipid metabolism	Metabolism
scaffold119.t19	K07299 SLC2A1, GLUT1; MFS transporter, SP family, solute carrier family 2 (facilitated glucose transporter), member 1	04920 Adipocytokine signaling pathway	Endocrine system	Organismal Systems	scaffold1.t867	K10245 ELO2; fatty acid elongase 2	01004 Lipid biosynthesis proteins	Protein families: metabolism	Brite Hierarchies
scaffold119.t19	K07299 SLC2A1, GLUT1; MFS transporter, SP family, solute carrier family 2 (facilitated glucose transporter), member 1	04931 Insulin resistance	Endocrine and metabolic disease	Human Diseases	scaffold1.t868	K19901 DAB2IP, AIP1; disabled homolog 2-interacting protein	04668 TNF signaling pathway	Signal transduction	Environmental Information Processing
scaffold119.t19	K07299 SLC2A1, GLUT1; MFS transporter, SP family, solute carrier family 2 (facilitated glucose transporter), member 1	05200 Pathways in cancer	Cancer: overview	Human Diseases	scaffold1.t868	K19901 DAB2IP, AIP1; disabled homolog 2-interacting protein	04210 Apoptosis	Cell growth and death	Cellular Processes
scaffold119.t19	K07299 SLC2A1, GLUT1; MFS transporter, SP family, solute carrier family 2 (facilitated glucose transporter), member 1	05211 Renal cell carcinoma	Cancer: specific types	Human Diseases	scaffold1.t869	K11824 AP2A; AP-2 complex subunit alpha	04144 Endocytosis	Transport and catabolism	Cellular Processes
scaffold119.t19	K07299 SLC2A1, GLUT1; MFS transporter, SP family, solute carrier family 2 (facilitated glucose transporter), member 1	05230 Central carbon metabolism in cancer	Cancer: overview	Human Diseases	scaffold1.t869	K11824 AP2A; AP-2 complex subunit alpha	04721 Synaptic vesicle cycle	Nervous system	Organismal Systems
scaffold119.t19	K07299 SLC2A1, GLUT1; MFS transporter, SP family, solute carrier family 2 (facilitated glucose transporter), member 1	05166 Human T-cell leukemia virus 1 infection	Infectious disease: viral	Human Diseases	scaffold1.t869	K11824 AP2A; AP-2 complex subunit alpha	04961 Endocrine and other factor-regulated calcium reabsorption	Excretory system	Organismal Systems
scaffold119.t19	K07299 SLC2A1, GLUT1; MFS transporter, SP family, solute carrier family 2 (facilitated glucose transporter), member 1	02000 Transporters	Protein families: signaling and cellular processes	Brite Hierarchies	scaffold1.t869	K11824 AP2A; AP-2 complex subunit alpha	05016 Huntington disease	Neurodegenerative disease	Human Diseases
scaffold119.t22	K12604 CNOT1, NOT1; CCR4-NOT transcription complex subunit 1	03018 RNA degradation	Folding, sorting and degradation	Genetic Information Processing	scaffold1.t869	K11824 AP2A; AP-2 complex subunit alpha	04147 Exosome	Protein families: signaling and cellular processes	Brite Hierarchies
scaffold119.t22	K12604 CNOT1, NOT1; CCR4-NOT transcription complex subunit 1	03019 Messenger RNA biogenesis	Protein families: genetic information processing	Brite Hierarchies	scaffold1.t869	K11824 AP2A; AP-2 complex subunit alpha	04131 Membrane trafficking	Protein families: genetic information processing	Brite Hierarchies
scaffold119.t24	K00423 E1.10.3.3; L-ascorbate oxidase	00053 Ascorbate and aldarate metabolism	Carbohydrate metabolism	Metabolism	scaffold1.t870	K13184 DHX9; ATP-dependent RNA helicase A	03041 Spliceosome	Protein families: genetic information processing	Brite Hierarchies
scaffold119.t27	K01835 pgm; phosphoglucomutase	00030 Pentose phosphate pathway	Carbohydrate metabolism	Metabolism	scaffold1.t873	K17868 DPH7, RRT2; diphthine methyl ester acylhydrolase	03012 Translation factors	Protein families: genetic information processing	Brite Hierarchies
scaffold119.t27	K01835 pgm; phosphoglucomutase	00521 Streptomycin biosynthesis	Biosynthesis of other secondary metabolites	Metabolism	scaffold1.t877	K02350 REV3L, POLZ; DNA polymerase zeta	03460 Fanconi anemia pathway	Replication and repair	Genetic Information Processing
scaffold119.t27	K01835 pgm; phosphoglucomutase	00230 Purine metabolism	Nucleotide metabolism	Metabolism	scaffold1.t877	K02350 REV3L, POLZ; DNA polymerase zeta	01524 Platinum drug resistance	Drug resistance: antineoplastic	Human Diseases
scaffold119.t27	K01835 pgm; phosphoglucomutase	00052 Galactose metabolism	Carbohydrate metabolism	Metabolism	scaffold1.t877	K02350 REV3L, POLZ; DNA polymerase zeta	03400 DNA repair and recombination proteins	Protein families: genetic information processing	Brite Hierarchies
scaffold119.t27	K01835 pgm; phosphoglucomutase	00010 Glycolysis / Gluconeogenesis	Carbohydrate metabolism	Metabolism	scaffold1.t878	K01792 E5.1.3.15; glucose-6-phosphate 1-epimerase	00010 Glycolysis / Gluconeogenesis	Carbohydrate metabolism	Metabolism
scaffold119.t27	K01835 pgm; phosphoglucomutase	00520 Amino sugar and nucleotide sugar metabolism	Carbohydrate metabolism	Metabolism	scaffold1.t879	K03456 PPP2R1; serine/threonine-protein phosphatase 2A regulatory subunit A	03015 mRNA surveillance pathway	Translation	Genetic Information Processing
scaffold119.t27	K01835 pgm; phosphoglucomutase	00500 Starch and sucrose metabolism	Carbohydrate metabolism	Metabolism	scaffold1.t879	K03456 PPP2R1; serine/threonine-protein phosphatase 2A regulatory subunit A	04071 Sphingolipid signaling pathway	Signal transduction	Environmental Information Processing
scaffold12.t6	K00750 GYG1, GYG2; glycogenin	00500 Starch and sucrose metabolism	Carbohydrate metabolism	Metabolism	scaffold1.t879	K03456 PPP2R1; serine/threonine-protein phosphatase 2A regulatory subunit A	04350 TGF-beta signaling pathway	Signal transduction	Environmental Information Processing
scaffold12.t6	K00750 GYG1, GYG2; glycogenin	01003 Glycosyltransferases	Protein families: metabolism	Brite Hierarchies	scaffold1.t879	K03456 PPP2R1; serine/threonine-protein phosphatase 2A regulatory subunit A	04391 Hippo signaling pathway - fly	Signal transduction	Environmental Information Processing
scaffold12.t7	K08869 ADCK, ABC1; aarF domain-containing kinase	01001 Protein kinases	Protein families: metabolism	Brite Hierarchies	scaffold1.t879	K03456 PPP2R1; serine/threonine-protein phosphatase 2A regulatory subunit A	04151 PI3K-Akt signaling pathway	Signal transduction	Environmental Information Processing
scaffold12.t8	K00354 E1.6.99.1; NADPH2 dehydrogenase	99980 Enzymes with EC numbers	Unclassified: metabolism	Not Included in Pathway or Brite	scaffold1.t879	K03456 PPP2R1; serine/threonine-protein phosphatase 2A regulatory subunit A	04152 AMPK signaling pathway	Signal transduction	Environmental Information Processing
scaffold12.t9	K15523 FN3KRP; protein-ribulosamine 3-kinase	99980 Enzymes with EC numbers	Unclassified: metabolism	Not Included in Pathway or Brite	scaffold1.t879	K03456 PPP2R1; serine/threonine-protein phosphatase 2A regulatory subunit A	04390 Hippo signaling pathway	Signal transduction	Environmental Information Processing
scaffold12.t11	K03010 RPB2, POLR2B; DNA-directed RNA polymerase II subunit RPB2	03020 RNA polymerase	Transcription	Genetic Information Processing	scaffold1.t879	K03456 PPP2R1; serine/threonine-protein phosphatase 2A regulatory subunit A	04114 Oocyte meiosis	Cell growth and death	Cellular Processes
scaffold12.t11	K03010 RPB2, POLR2B; DNA-directed RNA polymerase II subunit RPB2	05016 Huntington disease	Neurodegenerative disease	Human Diseases	scaffold1.t879	K03456 PPP2R1; serine/threonine-protein phosphatase 2A regulatory subunit A	04530 Tight junction	Cellular community - eukaryotes	Cellular Processes
scaffold12.t11	K03010 RPB2, POLR2B; DNA-directed RNA polymerase II subunit RPB2	03021 Transcription machinery	Protein families: genetic information processing	Brite Hierarchies	scaffold1.t879	K03456 PPP2R1; serine/threonine-protein phosphatase 2A regulatory subunit A	04113 Meiosis - yeast	Cell growth and death	Cellular Processes
scaffold12.t11	K03010 RPB2, POLR2B; DNA-directed RNA polymerase II subunit RPB2	03400 DNA repair and recombination proteins	Protein families: genetic information processing	Brite Hierarchies	scaffold1.t879	K03456 PPP2R1; serine/threonine-protein phosphatase 2A regulatory subunit A	04111 Cell cycle - yeast	Cell growth and death	Cellular Processes
scaffold12.t13	K17919 SNX4; sorting nexin-4	04144 Endocytosis	Transport and catabolism	Cellular Processes	scaffold1.t879	K03456 PPP2R1; serine/threonine-protein phosphatase 2A regulatory subunit A	04261 Adrenergic signaling in cardiomyocytes	Circulatory system	Organismal Systems
scaffold12.t13	K17919 SNX4; sorting nexin-4	04131 Membrane trafficking	Protein families: genetic information processing	Brite Hierarchies	scaffold1.t879	K03456 PPP2R1; serine/threonine-protein phosphatase 2A regulatory subunit A	04728 Dopaminergic synapse	Nervous system	Organismal Systems
scaffold12.t19	K20040 HIP1R, SLA2; huntingtin-interacting protein 1-related protein	04131 Membrane trafficking	Protein families: genetic information processing	Brite Hierarchies	scaffold1.t879	K03456 PPP2R1; serine/threonine-protein phosphatase 2A regulatory subunit A	04730 Long-term depression	Nervous system	Organismal Systems
scaffold12.t20	K14998 SURF1, SHY1; surfeit locus 1 family protein	03029 Mitochondrial biogenesis	Protein families: genetic information processing	Brite Hierarchies	scaffold1.t879	K03456 PPP2R1; serine/threonine-protein phosphatase 2A regulatory subunit A	05165 Human papillomavirus infection	Infectious disease: viral	Human Diseases
scaffold12.t22	K15198 BDP1, TFC5; transcription factor TFIIIB component B''	03021 Transcription machinery	Protein families: genetic information processing	Brite Hierarchies	scaffold1.t879	K03456 PPP2R1; serine/threonine-protein phosphatase 2A regulatory subunit A	05160 Hepatitis C	Infectious disease: viral	Human Diseases
scaffold12.t23	K01166 RNASET2; ribonuclease T2	03016 Transfer RNA biogenesis	Protein families: genetic information processing	Brite Hierarchies	scaffold1.t879	K03456 PPP2R1; serine/threonine-protein phosphatase 2A regulatory subunit A	05142 Chagas disease (American trypanosomiasis)	Infectious disease: parasitic	Human Diseases
scaffold12.t25	K11121 SIR2; NAD+-dependent protein deacetylase SIR2	00760 Nicotinate and nicotinamide metabolism	Metabolism of cofactors and vitamins	Metabolism	scaffold1.t879	K03456 PPP2R1; serine/threonine-protein phosphatase 2A regulatory subunit A	01009 Protein phosphatases and associated proteins	Protein families: metabolism	Brite Hierarchies
scaffold12.t25	K11121 SIR2; NAD+-dependent protein deacetylase SIR2	04213 Longevity regulating pathway - multiple species	Aging	Organismal Systems	scaffold1.t879	K03456 PPP2R1; serine/threonine-protein phosphatase 2A regulatory subunit A	03036 Chromosome and associated proteins	Protein families: genetic information processing	Brite Hierarchies
scaffold12.t25	K11121 SIR2; NAD+-dependent protein deacetylase SIR2	03032 DNA replication proteins	Protein families: genetic information processing	Brite Hierarchies	scaffold1.t883	K02974 RP-S24e, RPS24; small subunit ribosomal protein S24e	03010 Ribosome	Translation	Genetic Information Processing
scaffold12.t25	K11121 SIR2; NAD+-dependent protein deacetylase SIR2	03036 Chromosome and associated proteins	Protein families: genetic information processing	Brite Hierarchies	scaffold1.t883	K02974 RP-S24e, RPS24; small subunit ribosomal protein S24e	03011 Ribosome	Protein families: genetic information processing	Brite Hierarchies
scaffold12.t26	K03014 RPB6, POLR2F; DNA-directed RNA polymerases I, II, and III subunit RPABC2	03020 RNA polymerase	Transcription	Genetic Information Processing	scaffold1.t884	K16575 ACTR1, ARP1; centractin	03036 Chromosome and associated proteins	Protein families: genetic information processing	Brite Hierarchies
scaffold12.t26	K03014 RPB6, POLR2F; DNA-directed RNA polymerases I, II, and III subunit RPABC2	04623 Cytosolic DNA-sensing pathway	Immune system	Organismal Systems	scaffold1.t884	K16575 ACTR1, ARP1; centractin	04812 Cytoskeleton proteins	Protein families: signaling and cellular processes	Brite Hierarchies
scaffold12.t26	K03014 RPB6, POLR2F; DNA-directed RNA polymerases I, II, and III subunit RPABC2	05016 Huntington disease	Neurodegenerative disease	Human Diseases	scaffold1.t884	K16575 ACTR1, ARP1; centractin	04147 Exosome	Protein families: signaling and cellular processes	Brite Hierarchies
scaffold12.t26	K03014 RPB6, POLR2F; DNA-directed RNA polymerases I, II, and III subunit RPABC2	03400 DNA repair and recombination proteins	Protein families: genetic information processing	Brite Hierarchies	scaffold1.t886	K03859 PIGC, GPI2; phosphatidylinositol N-acetylglucosaminyltransferase subunit C	00563 Glycosylphosphatidylinositol (GPI)-anchor biosynthesis	Glycan biosynthesis and metabolism	Metabolism
scaffold12.t26	K03014 RPB6, POLR2F; DNA-directed RNA polymerases I, II, and III subunit RPABC2	03021 Transcription machinery	Protein families: genetic information processing	Brite Hierarchies	scaffold1.t889	K13181 DDX27, DRS1; ATP-dependent RNA helicase DDX27	03041 Spliceosome	Protein families: genetic information processing	Brite Hierarchies
scaffold12.t30	K10755 RFC2_4; replication factor C subunit 2/4	03430 Mismatch repair	Replication and repair	Genetic Information Processing	scaffold1.t889	K13181 DDX27, DRS1; ATP-dependent RNA helicase DDX27	03009 Ribosome biogenesis	Protein families: genetic information processing	Brite Hierarchies
scaffold12.t30	K10755 RFC2_4; replication factor C subunit 2/4	03420 Nucleotide excision repair	Replication and repair	Genetic Information Processing	scaffold1.t894	K02877 RP-L15e, RPL15; large subunit ribosomal protein L15e	03010 Ribosome	Translation	Genetic Information Processing
scaffold12.t30	K10755 RFC2_4; replication factor C subunit 2/4	03030 DNA replication	Replication and repair	Genetic Information Processing	scaffold1.t894	K02877 RP-L15e, RPL15; large subunit ribosomal protein L15e	03011 Ribosome	Protein families: genetic information processing	Brite Hierarchies
scaffold12.t30	K10755 RFC2_4; replication factor C subunit 2/4	03032 DNA replication proteins	Protein families: genetic information processing	Brite Hierarchies	scaffold1.t909	K10638 UHRF1, NP95; E3 ubiquitin-protein ligase UHRF1	03036 Chromosome and associated proteins	Protein families: genetic information processing	Brite Hierarchies
scaffold12.t30	K10755 RFC2_4; replication factor C subunit 2/4	03036 Chromosome and associated proteins	Protein families: genetic information processing	Brite Hierarchies	scaffold1.t909	K10638 UHRF1, NP95; E3 ubiquitin-protein ligase UHRF1	04121 Ubiquitin system	Protein families: genetic information processing	Brite Hierarchies
scaffold12.t30	K10755 RFC2_4; replication factor C subunit 2/4	03400 DNA repair and recombination proteins	Protein families: genetic information processing	Brite Hierarchies	scaffold1.t910	K07513 ACAA1; acetyl-CoA acyltransferase 1	00592 alpha-Linolenic acid metabolism	Lipid metabolism	Metabolism
scaffold12.t31	K00489 CYP7A1; cholesterol 7alpha-monooxygenase	00140 Steroid hormone biosynthesis	Lipid metabolism	Metabolism	scaffold1.t910	K07513 ACAA1; acetyl-CoA acyltransferase 1	00280 Valine, leucine and isoleucine degradation	Amino acid metabolism	Metabolism
scaffold12.t31	K00489 CYP7A1; cholesterol 7alpha-monooxygenase	00120 Primary bile acid biosynthesis	Lipid metabolism	Metabolism	scaffold1.t910	K07513 ACAA1; acetyl-CoA acyltransferase 1	00071 Fatty acid degradation	Lipid metabolism	Metabolism
scaffold12.t31	K00489 CYP7A1; cholesterol 7alpha-monooxygenase	04979 Cholesterol metabolism	Digestive system	Organismal Systems	scaffold1.t910	K07513 ACAA1; acetyl-CoA acyltransferase 1	01040 Biosynthesis of unsaturated fatty acids	Lipid metabolism	Metabolism
scaffold12.t31	K00489 CYP7A1; cholesterol 7alpha-monooxygenase	04976 Bile secretion	Digestive system	Organismal Systems	scaffold1.t910	K07513 ACAA1; acetyl-CoA acyltransferase 1	04146 Peroxisome	Transport and catabolism	Cellular Processes
scaffold12.t31	K00489 CYP7A1; cholesterol 7alpha-monooxygenase	03320 PPAR signaling pathway	Endocrine system	Organismal Systems	scaffold1.t910	K07513 ACAA1; acetyl-CoA acyltransferase 1	03320 PPAR signaling pathway	Endocrine system	Organismal Systems
scaffold12.t31	K00489 CYP7A1; cholesterol 7alpha-monooxygenase	00199 Cytochrome P450	Protein families: metabolism	Brite Hierarchies	scaffold1.t912	K02985 RP-S3e, RPS3; small subunit ribosomal protein S3e	03010 Ribosome	Translation	Genetic Information Processing
scaffold12.t32	K01875 SARS, serS; seryl-tRNA synthetase	00970 Aminoacyl-tRNA biosynthesis	Translation	Genetic Information Processing	scaffold1.t912	K02985 RP-S3e, RPS3; small subunit ribosomal protein S3e	05130 Pathogenic Escherichia coli infection	Infectious disease: bacterial	Human Diseases
scaffold12.t32	K01875 SARS, serS; seryl-tRNA synthetase	01007 Amino acid related enzymes	Protein families: metabolism	Brite Hierarchies	scaffold1.t912	K02985 RP-S3e, RPS3; small subunit ribosomal protein S3e	03011 Ribosome	Protein families: genetic information processing	Brite Hierarchies
scaffold12.t32	K01875 SARS, serS; seryl-tRNA synthetase	03016 Transfer RNA biogenesis	Protein families: genetic information processing	Brite Hierarchies	scaffold1.t916	K19176 FAAH2; fatty acid amide hydrolase 2	99980 Enzymes with EC numbers	Unclassified: metabolism	Not Included in Pathway or Brite
scaffold12.t33	K20524 LSB5; LAS seventeen-binding protein 5	04131 Membrane trafficking	Protein families: genetic information processing	Brite Hierarchies	scaffold1.t917	K14559 MPP10; U3 small nucleolar RNA-associated protein MPP10	03008 Ribosome biogenesis in eukaryotes	Translation	Genetic Information Processing
scaffold12.t34	K14769 UTP11; U3 small nucleolar RNA-associated protein 11	03009 Ribosome biogenesis	Protein families: genetic information processing	Brite Hierarchies	scaffold1.t917	K14559 MPP10; U3 small nucleolar RNA-associated protein MPP10	03009 Ribosome biogenesis	Protein families: genetic information processing	Brite Hierarchies
scaffold12.t38	K03234 EEF2; elongation factor 2	04152 AMPK signaling pathway	Signal transduction	Environmental Information Processing	scaffold1.t917	K14559 MPP10; U3 small nucleolar RNA-associated protein MPP10	01009 Protein phosphatases and associated proteins	Protein families: metabolism	Brite Hierarchies
scaffold12.t38	K03234 EEF2; elongation factor 2	04921 Oxytocin signaling pathway	Endocrine system	Organismal Systems	scaffold1.t918	K19950 SEC9; protein transport protein SEC9	04131 Membrane trafficking	Protein families: genetic information processing	Brite Hierarchies
scaffold12.t38	K03234 EEF2; elongation factor 2	03012 Translation factors	Protein families: genetic information processing	Brite Hierarchies	scaffold1.t922	K02911 RP-L32, MRPL32, rpmF; large subunit ribosomal protein L32	03010 Ribosome	Translation	Genetic Information Processing
scaffold12.t38	K03234 EEF2; elongation factor 2	04147 Exosome	Protein families: signaling and cellular processes	Brite Hierarchies	scaffold1.t922	K02911 RP-L32, MRPL32, rpmF; large subunit ribosomal protein L32	03029 Mitochondrial biogenesis	Protein families: genetic information processing	Brite Hierarchies
scaffold12.t43	K11801 DCAF11; DDB1- and CUL4-associated factor 11	04121 Ubiquitin system	Protein families: genetic information processing	Brite Hierarchies	scaffold1.t922	K02911 RP-L32, MRPL32, rpmF; large subunit ribosomal protein L32	03011 Ribosome	Protein families: genetic information processing	Brite Hierarchies
scaffold12.t44	K04508 TBL1; transducin (beta)-like 1	04310 Wnt signaling pathway	Signal transduction	Environmental Information Processing	scaffold1.t923	K03949 NDUFA5; NADH dehydrogenase (ubiquinone) 1 alpha subcomplex subunit 5	00190 Oxidative phosphorylation	Energy metabolism	Metabolism
scaffold12.t44	K04508 TBL1; transducin (beta)-like 1	04013 MAPK signaling pathway - fly	Signal transduction	Environmental Information Processing	scaffold1.t923	K03949 NDUFA5; NADH dehydrogenase (ubiquinone) 1 alpha subcomplex subunit 5	04714 Thermogenesis	Environmental adaptation	Organismal Systems
scaffold12.t45	K21890 GHITM, DERP2, TMBIM5; growth hormone-inducible transmembrane protein	02000 Transporters	Protein families: signaling and cellular processes	Brite Hierarchies	scaffold1.t923	K03949 NDUFA5; NADH dehydrogenase (ubiquinone) 1 alpha subcomplex subunit 5	04723 Retrograde endocannabinoid signaling	Nervous system	Organismal Systems
scaffold12.t46	K19998 SCFD1, SLY1; sec1 family domain-containing protein 1	04131 Membrane trafficking	Protein families: genetic information processing	Brite Hierarchies	scaffold1.t923	K03949 NDUFA5; NADH dehydrogenase (ubiquinone) 1 alpha subcomplex subunit 5	04932 Non-alcoholic fatty liver disease (NAFLD)	Endocrine and metabolic disease	Human Diseases
scaffold12.t48	K21850 KRE6; beta-glucan synthesis-associated protein KRE6	04131 Membrane trafficking	Protein families: genetic information processing	Brite Hierarchies	scaffold1.t923	K03949 NDUFA5; NADH dehydrogenase (ubiquinone) 1 alpha subcomplex subunit 5	05016 Huntington disease	Neurodegenerative disease	Human Diseases
scaffold12.t49	K21850 KRE6; beta-glucan synthesis-associated protein KRE6	04131 Membrane trafficking	Protein families: genetic information processing	Brite Hierarchies	scaffold1.t923	K03949 NDUFA5; NADH dehydrogenase (ubiquinone) 1 alpha subcomplex subunit 5	05010 Alzheimer disease	Neurodegenerative disease	Human Diseases
scaffold12.t52	K15109 SLC25A20_29, CACT, CACL, CRC1; solute carrier family 25 (mitochondrial carnitine/acylcarnitine transporter), member 20/29	04714 Thermogenesis	Environmental adaptation	Organismal Systems	scaffold1.t923	K03949 NDUFA5; NADH dehydrogenase (ubiquinone) 1 alpha subcomplex subunit 5	05012 Parkinson disease	Neurodegenerative disease	Human Diseases
scaffold12.t52	K15109 SLC25A20_29, CACT, CACL, CRC1; solute carrier family 25 (mitochondrial carnitine/acylcarnitine transporter), member 20/29	02000 Transporters	Protein families: signaling and cellular processes	Brite Hierarchies	scaffold1.t924	K12620 LSM1; U6 snRNA-associated Sm-like protein LSm1	03018 RNA degradation	Folding, sorting and degradation	Genetic Information Processing
scaffold12.t53	K10657 MARCH2; E3 ubiquitin-protein ligase MARCH2	04121 Ubiquitin system	Protein families: genetic information processing	Brite Hierarchies	scaffold1.t924	K12620 LSM1; U6 snRNA-associated Sm-like protein LSm1	03019 Messenger RNA biogenesis	Protein families: genetic information processing	Brite Hierarchies
scaffold12.t54	K02537 MAD2; mitotic spindle assembly checkpoint protein MAD2	04113 Meiosis - yeast	Cell growth and death	Cellular Processes	scaffold1.t925	K14960 CXXC1, SPP1, CPS40; COMPASS component SPP1	03036 Chromosome and associated proteins	Protein families: genetic information processing	Brite Hierarchies
scaffold12.t54	K02537 MAD2; mitotic spindle assembly checkpoint protein MAD2	04114 Oocyte meiosis	Cell growth and death	Cellular Processes	scaffold1.t925	K14960 CXXC1, SPP1, CPS40; COMPASS component SPP1	03000 Transcription factors	Protein families: genetic information processing	Brite Hierarchies
scaffold12.t54	K02537 MAD2; mitotic spindle assembly checkpoint protein MAD2	04110 Cell cycle	Cell growth and death	Cellular Processes	scaffold1.t927	K15206 TFC7; transcription factor C subunit 7	03021 Transcription machinery	Protein families: genetic information processing	Brite Hierarchies
scaffold12.t54	K02537 MAD2; mitotic spindle assembly checkpoint protein MAD2	04111 Cell cycle - yeast	Cell growth and death	Cellular Processes	scaffold1.t928	K06990 MEMO1; MEMO1 family protein	04812 Cytoskeleton proteins	Protein families: signaling and cellular processes	Brite Hierarchies
scaffold12.t54	K02537 MAD2; mitotic spindle assembly checkpoint protein MAD2	04914 Progesterone-mediated oocyte maturation	Endocrine system	Organismal Systems	scaffold1.t929	K02912 RP-L32e, RPL32; large subunit ribosomal protein L32e	03010 Ribosome	Translation	Genetic Information Processing
scaffold12.t54	K02537 MAD2; mitotic spindle assembly checkpoint protein MAD2	05166 Human T-cell leukemia virus 1 infection	Infectious disease: viral	Human Diseases	scaffold1.t929	K02912 RP-L32e, RPL32; large subunit ribosomal protein L32e	03011 Ribosome	Protein families: genetic information processing	Brite Hierarchies
scaffold12.t54	K02537 MAD2; mitotic spindle assembly checkpoint protein MAD2	03036 Chromosome and associated proteins	Protein families: genetic information processing	Brite Hierarchies	scaffold1.t930	K08286 E2.7.11.-; protein-serine/threonine kinase	99980 Enzymes with EC numbers	Unclassified: metabolism	Not Included in Pathway or Brite
scaffold12.t56	K03654 recQ; ATP-dependent DNA helicase RecQ	03018 RNA degradation	Folding, sorting and degradation	Genetic Information Processing	scaffold1.t931	K03231 EEF1A; elongation factor 1-alpha	03013 RNA transport	Translation	Genetic Information Processing
scaffold12.t56	K03654 recQ; ATP-dependent DNA helicase RecQ	03400 DNA repair and recombination proteins	Protein families: genetic information processing	Brite Hierarchies	scaffold1.t931	K03231 EEF1A; elongation factor 1-alpha	05140 Leishmaniasis	Infectious disease: parasitic	Human Diseases
scaffold12.t57	K03130 TAF5; transcription initiation factor TFIID subunit 5	03022 Basal transcription factors	Transcription	Genetic Information Processing	scaffold1.t931	K03231 EEF1A; elongation factor 1-alpha	05134 Legionellosis	Infectious disease: bacterial	Human Diseases
scaffold12.t57	K03130 TAF5; transcription initiation factor TFIID subunit 5	03021 Transcription machinery	Protein families: genetic information processing	Brite Hierarchies	scaffold1.t931	K03231 EEF1A; elongation factor 1-alpha	04147 Exosome	Protein families: signaling and cellular processes	Brite Hierarchies
scaffold12.t57	K03130 TAF5; transcription initiation factor TFIID subunit 5	03036 Chromosome and associated proteins	Protein families: genetic information processing	Brite Hierarchies	scaffold1.t931	K03231 EEF1A; elongation factor 1-alpha	03016 Transfer RNA biogenesis	Protein families: genetic information processing	Brite Hierarchies
scaffold12.t62	K13076 SLD; sphingolipid 8-(E)-desaturase	99980 Enzymes with EC numbers	Unclassified: metabolism	Not Included in Pathway or Brite	scaffold1.t931	K03231 EEF1A; elongation factor 1-alpha	03012 Translation factors	Protein families: genetic information processing	Brite Hierarchies
scaffold12.t63	K02873 RP-L13e, RPL13; large subunit ribosomal protein L13e	03010 Ribosome	Translation	Genetic Information Processing	scaffold1.t931	K03231 EEF1A; elongation factor 1-alpha	03019 Messenger RNA biogenesis	Protein families: genetic information processing	Brite Hierarchies
scaffold12.t63	K02873 RP-L13e, RPL13; large subunit ribosomal protein L13e	03011 Ribosome	Protein families: genetic information processing	Brite Hierarchies	scaffold1.t931	K03231 EEF1A; elongation factor 1-alpha	04131 Membrane trafficking	Protein families: genetic information processing	Brite Hierarchies
scaffold12.t66	K01663 HIS7; imidazole glycerol-phosphate synthase	00340 Histidine metabolism	Amino acid metabolism	Metabolism	scaffold1.t932	K01061 E3.1.1.45; carboxymethylenebutenolidase	00364 Fluorobenzoate degradation	Xenobiotics biodegradation and metabolism	Metabolism
scaffold12.t67	K00058 serA, PHGDH; D-3-phosphoglycerate dehydrogenase / 2-oxoglutarate reductase	00270 Cysteine and methionine metabolism	Amino acid metabolism	Metabolism	scaffold1.t932	K01061 E3.1.1.45; carboxymethylenebutenolidase	00361 Chlorocyclohexane and chlorobenzene degradation	Xenobiotics biodegradation and metabolism	Metabolism
scaffold12.t67	K00058 serA, PHGDH; D-3-phosphoglycerate dehydrogenase / 2-oxoglutarate reductase	00680 Methane metabolism	Energy metabolism	Metabolism	scaffold1.t932	K01061 E3.1.1.45; carboxymethylenebutenolidase	00623 Toluene degradation	Xenobiotics biodegradation and metabolism	Metabolism
scaffold12.t67	K00058 serA, PHGDH; D-3-phosphoglycerate dehydrogenase / 2-oxoglutarate reductase	00260 Glycine, serine and threonine metabolism	Amino acid metabolism	Metabolism	scaffold1.t937	K14455 GOT2; aspartate aminotransferase, mitochondrial	00360 Phenylalanine metabolism	Amino acid metabolism	Metabolism
scaffold12.t67	K00058 serA, PHGDH; D-3-phosphoglycerate dehydrogenase / 2-oxoglutarate reductase	04147 Exosome	Protein families: signaling and cellular processes	Brite Hierarchies	scaffold1.t937	K14455 GOT2; aspartate aminotransferase, mitochondrial	00220 Arginine biosynthesis	Amino acid metabolism	Metabolism
scaffold12.t68	K04482 RAD51; DNA repair protein RAD51	03460 Fanconi anemia pathway	Replication and repair	Genetic Information Processing	scaffold1.t937	K14455 GOT2; aspartate aminotransferase, mitochondrial	00350 Tyrosine metabolism	Amino acid metabolism	Metabolism
scaffold12.t68	K04482 RAD51; DNA repair protein RAD51	03440 Homologous recombination	Replication and repair	Genetic Information Processing	scaffold1.t937	K14455 GOT2; aspartate aminotransferase, mitochondrial	00270 Cysteine and methionine metabolism	Amino acid metabolism	Metabolism
scaffold12.t68	K04482 RAD51; DNA repair protein RAD51	05200 Pathways in cancer	Cancer: overview	Human Diseases	scaffold1.t937	K14455 GOT2; aspartate aminotransferase, mitochondrial	00950 Isoquinoline alkaloid biosynthesis	Biosynthesis of other secondary metabolites	Metabolism
scaffold12.t68	K04482 RAD51; DNA repair protein RAD51	05212 Pancreatic cancer	Cancer: specific types	Human Diseases	scaffold1.t937	K14455 GOT2; aspartate aminotransferase, mitochondrial	00400 Phenylalanine, tyrosine and tryptophan biosynthesis	Amino acid metabolism	Metabolism
scaffold12.t68	K04482 RAD51; DNA repair protein RAD51	03400 DNA repair and recombination proteins	Protein families: genetic information processing	Brite Hierarchies	scaffold1.t937	K14455 GOT2; aspartate aminotransferase, mitochondrial	00250 Alanine, aspartate and glutamate metabolism	Amino acid metabolism	Metabolism
scaffold12.t68	K04482 RAD51; DNA repair protein RAD51	04121 Ubiquitin system	Protein families: genetic information processing	Brite Hierarchies	scaffold1.t937	K14455 GOT2; aspartate aminotransferase, mitochondrial	00330 Arginine and proline metabolism	Amino acid metabolism	Metabolism
scaffold12.t68	K04482 RAD51; DNA repair protein RAD51	04131 Membrane trafficking	Protein families: genetic information processing	Brite Hierarchies	scaffold1.t937	K14455 GOT2; aspartate aminotransferase, mitochondrial	00960 Tropane, piperidine and pyridine alkaloid biosynthesis	Biosynthesis of other secondary metabolites	Metabolism
scaffold12.t69	K02926 RP-L4, MRPL4, rplD; large subunit ribosomal protein L4	03010 Ribosome	Translation	Genetic Information Processing	scaffold1.t937	K14455 GOT2; aspartate aminotransferase, mitochondrial	00710 Carbon fixation in photosynthetic organisms	Energy metabolism	Metabolism
scaffold12.t69	K02926 RP-L4, MRPL4, rplD; large subunit ribosomal protein L4	03011 Ribosome	Protein families: genetic information processing	Brite Hierarchies	scaffold1.t937	K14455 GOT2; aspartate aminotransferase, mitochondrial	04975 Fat digestion and absorption	Digestive system	Organismal Systems
scaffold12.t70	K02960 RP-S16e, RPS16; small subunit ribosomal protein S16e	03010 Ribosome	Translation	Genetic Information Processing	scaffold1.t937	K14455 GOT2; aspartate aminotransferase, mitochondrial	01007 Amino acid related enzymes	Protein families: metabolism	Brite Hierarchies
scaffold12.t70	K02960 RP-S16e, RPS16; small subunit ribosomal protein S16e	03011 Ribosome	Protein families: genetic information processing	Brite Hierarchies	scaffold1.t938	K22503 DARS; aspartyl-tRNA synthetase	00970 Aminoacyl-tRNA biosynthesis	Translation	Genetic Information Processing
scaffold12.t76	K04706 PIAS1; E3 SUMO-protein ligase PIAS1	04120 Ubiquitin mediated proteolysis	Folding, sorting and degradation	Genetic Information Processing	scaffold1.t938	K22503 DARS; aspartyl-tRNA synthetase	01007 Amino acid related enzymes	Protein families: metabolism	Brite Hierarchies
scaffold12.t76	K04706 PIAS1; E3 SUMO-protein ligase PIAS1	04630 Jak-STAT signaling pathway	Signal transduction	Environmental Information Processing	scaffold1.t938	K22503 DARS; aspartyl-tRNA synthetase	03016 Transfer RNA biogenesis	Protein families: genetic information processing	Brite Hierarchies
scaffold12.t76	K04706 PIAS1; E3 SUMO-protein ligase PIAS1	05160 Hepatitis C	Infectious disease: viral	Human Diseases	scaffold1.t941	K07200 PRKAG; 5'-AMP-activated protein kinase, regulatory gamma subunit	04152 AMPK signaling pathway	Signal transduction	Environmental Information Processing
scaffold12.t76	K04706 PIAS1; E3 SUMO-protein ligase PIAS1	04121 Ubiquitin system	Protein families: genetic information processing	Brite Hierarchies	scaffold1.t941	K07200 PRKAG; 5'-AMP-activated protein kinase, regulatory gamma subunit	04068 FoxO signaling pathway	Signal transduction	Environmental Information Processing
scaffold12.t76	K04706 PIAS1; E3 SUMO-protein ligase PIAS1	04812 Cytoskeleton proteins	Protein families: signaling and cellular processes	Brite Hierarchies	scaffold1.t941	K07200 PRKAG; 5'-AMP-activated protein kinase, regulatory gamma subunit	04371 Apelin signaling pathway	Signal transduction	Environmental Information Processing
scaffold12.t77	K05863 SLC25A4S, ANT; solute carrier family 25 (mitochondrial adenine nucleotide translocator), member 4/5/6/31	04022 cGMP-PKG signaling pathway	Signal transduction	Environmental Information Processing	scaffold1.t941	K07200 PRKAG; 5'-AMP-activated protein kinase, regulatory gamma subunit	04530 Tight junction	Cellular community - eukaryotes	Cellular Processes
scaffold12.t77	K05863 SLC25A4S, ANT; solute carrier family 25 (mitochondrial adenine nucleotide translocator), member 4/5/6/31	04020 Calcium signaling pathway	Signal transduction	Environmental Information Processing	scaffold1.t941	K07200 PRKAG; 5'-AMP-activated protein kinase, regulatory gamma subunit	04714 Thermogenesis	Environmental adaptation	Organismal Systems
scaffold12.t77	K05863 SLC25A4S, ANT; solute carrier family 25 (mitochondrial adenine nucleotide translocator), member 4/5/6/31	04218 Cellular senescence	Cell growth and death	Cellular Processes	scaffold1.t941	K07200 PRKAG; 5'-AMP-activated protein kinase, regulatory gamma subunit	04920 Adipocytokine signaling pathway	Endocrine system	Organismal Systems
scaffold12.t77	K05863 SLC25A4S, ANT; solute carrier family 25 (mitochondrial adenine nucleotide translocator), member 4/5/6/31	04217 Necroptosis	Cell growth and death	Cellular Processes	scaffold1.t941	K07200 PRKAG; 5'-AMP-activated protein kinase, regulatory gamma subunit	04922 Glucagon signaling pathway	Endocrine system	Organismal Systems
scaffold12.t77	K05863 SLC25A4S, ANT; solute carrier family 25 (mitochondrial adenine nucleotide translocator), member 4/5/6/31	05166 Human T-cell leukemia virus 1 infection	Infectious disease: viral	Human Diseases	scaffold1.t941	K07200 PRKAG; 5'-AMP-activated protein kinase, regulatory gamma subunit	04213 Longevity regulating pathway - multiple species	Aging	Organismal Systems
scaffold12.t77	K05863 SLC25A4S, ANT; solute carrier family 25 (mitochondrial adenine nucleotide translocator), member 4/5/6/31	05016 Huntington disease	Neurodegenerative disease	Human Diseases	scaffold1.t941	K07200 PRKAG; 5'-AMP-activated protein kinase, regulatory gamma subunit	04211 Longevity regulating pathway	Aging	Organismal Systems
scaffold12.t77	K05863 SLC25A4S, ANT; solute carrier family 25 (mitochondrial adenine nucleotide translocator), member 4/5/6/31	05164 Influenza A	Infectious disease: viral	Human Diseases	scaffold1.t941	K07200 PRKAG; 5'-AMP-activated protein kinase, regulatory gamma subunit	04710 Circadian rhythm	Environmental adaptation	Organismal Systems
scaffold12.t77	K05863 SLC25A4S, ANT; solute carrier family 25 (mitochondrial adenine nucleotide translocator), member 4/5/6/31	05012 Parkinson disease	Neurodegenerative disease	Human Diseases	scaffold1.t941	K07200 PRKAG; 5'-AMP-activated protein kinase, regulatory gamma subunit	04910 Insulin signaling pathway	Endocrine system	Organismal Systems
scaffold12.t77	K05863 SLC25A4S, ANT; solute carrier family 25 (mitochondrial adenine nucleotide translocator), member 4/5/6/31	02000 Transporters	Protein families: signaling and cellular processes	Brite Hierarchies	scaffold1.t941	K07200 PRKAG; 5'-AMP-activated protein kinase, regulatory gamma subunit	04921 Oxytocin signaling pathway	Endocrine system	Organismal Systems
scaffold12.t77	K05863 SLC25A4S, ANT; solute carrier family 25 (mitochondrial adenine nucleotide translocator), member 4/5/6/31	03029 Mitochondrial biogenesis	Protein families: genetic information processing	Brite Hierarchies	scaffold1.t941	K07200 PRKAG; 5'-AMP-activated protein kinase, regulatory gamma subunit	04931 Insulin resistance	Endocrine and metabolic disease	Human Diseases
scaffold12.t78	K17677 IRC3; ATP-dependent helicase IRC3	03029 Mitochondrial biogenesis	Protein families: genetic information processing	Brite Hierarchies	scaffold1.t941	K07200 PRKAG; 5'-AMP-activated protein kinase, regulatory gamma subunit	04932 Non-alcoholic fatty liver disease (NAFLD)	Endocrine and metabolic disease	Human Diseases
scaffold12.t79	K16330 K16330; pseudouridylate synthase / pseudouridine kinase	00240 Pyrimidine metabolism	Nucleotide metabolism	Metabolism	scaffold1.t941	K07200 PRKAG; 5'-AMP-activated protein kinase, regulatory gamma subunit	05410 Hypertrophic cardiomyopathy (HCM)	Cardiovascular disease	Human Diseases
scaffold12.t81	K18802 DUG3; glutamine amidotransferase	99985 Amino acid metabolism	Unclassified: metabolism	Not Included in Pathway or Brite	scaffold1.t942	K08502 VAM7; regulator of vacuolar morphogenesis	04130 SNARE interactions in vesicular transport	Folding, sorting and degradation	Genetic Information Processing
scaffold12.t82	K01836 PGM3; phosphoacetylglucosamine mutase	00520 Amino sugar and nucleotide sugar metabolism	Carbohydrate metabolism	Metabolism	scaffold1.t942	K08502 VAM7; regulator of vacuolar morphogenesis	04138 Autophagy - yeast	Transport and catabolism	Cellular Processes
scaffold12.t83	K15296 NAPA, SNAPA, SEC17; alpha-soluble NSF attachment protein	04138 Autophagy - yeast	Transport and catabolism	Cellular Processes	scaffold1.t942	K08502 VAM7; regulator of vacuolar morphogenesis	04131 Membrane trafficking	Protein families: genetic information processing	Brite Hierarchies
scaffold12.t83	K15296 NAPA, SNAPA, SEC17; alpha-soluble NSF attachment protein	04721 Synaptic vesicle cycle	Nervous system	Organismal Systems	scaffold1.t943	K15119 SLC25A39_40; solute carrier family 25, member 39/40	02000 Transporters	Protein families: signaling and cellular processes	Brite Hierarchies
scaffold12.t83	K15296 NAPA, SNAPA, SEC17; alpha-soluble NSF attachment protein	04131 Membrane trafficking	Protein families: genetic information processing	Brite Hierarchies	scaffold1.t944	K05721 FGD2; FYVE, RhoGEF and PH domain containing 2	99993 Cell motility	Unclassified: signaling and cellular processes	Not Included in Pathway or Brite
scaffold12.t87	K14795 RRP36; ribosomal RNA-processing protein 36	03009 Ribosome biogenesis	Protein families: genetic information processing	Brite Hierarchies	scaffold1.t945	K16261 YAT; yeast amino acid transporter	02000 Transporters	Protein families: signaling and cellular processes	Brite Hierarchies
scaffold12.t90	K13335 PEX16; peroxin-16	04146 Peroxisome	Transport and catabolism	Cellular Processes	scaffold1.t951	K11240 MSG5; tyrosine-protein phosphatase MSG5	04011 MAPK signaling pathway - yeast	Signal transduction	Environmental Information Processing
scaffold12.t92	K00059 fabG, OAR1; 3-oxoacyl-[acyl-carrier protein] reductase	00061 Fatty acid biosynthesis	Lipid metabolism	Metabolism	scaffold1.t951	K11240 MSG5; tyrosine-protein phosphatase MSG5	01009 Protein phosphatases and associated proteins	Protein families: metabolism	Brite Hierarchies
scaffold12.t92	K00059 fabG, OAR1; 3-oxoacyl-[acyl-carrier protein] reductase	00333 Prodigiosin biosynthesis	Biosynthesis of other secondary metabolites	Metabolism	scaffold1.t952	K00326 E1.6.2.2; cytochrome-b5 reductase	00520 Amino sugar and nucleotide sugar metabolism	Carbohydrate metabolism	Metabolism
scaffold12.t92	K00059 fabG, OAR1; 3-oxoacyl-[acyl-carrier protein] reductase	00780 Biotin metabolism	Metabolism of cofactors and vitamins	Metabolism	scaffold1.t962	K23568 EMC7; ER membrane protein complex subunit 7	04131 Membrane trafficking	Protein families: genetic information processing	Brite Hierarchies
scaffold12.t92	K00059 fabG, OAR1; 3-oxoacyl-[acyl-carrier protein] reductase	01004 Lipid biosynthesis proteins	Protein families: metabolism	Brite Hierarchies	scaffold1.t963	K14773 UTP23; U3 small nucleolar RNA-associated protein 23	03009 Ribosome biogenesis	Protein families: genetic information processing	Brite Hierarchies
scaffold12.t93	K00053 ilvC; ketol-acid reductoisomerase	00290 Valine, leucine and isoleucine biosynthesis	Amino acid metabolism	Metabolism	scaffold1.t964	K08770 UBC; ubiquitin C	03320 PPAR signaling pathway	Endocrine system	Organismal Systems
scaffold12.t93	K00053 ilvC; ketol-acid reductoisomerase	00770 Pantothenate and CoA biosynthesis	Metabolism of cofactors and vitamins	Metabolism	scaffold1.t964	K08770 UBC; ubiquitin C	04121 Ubiquitin system	Protein families: genetic information processing	Brite Hierarchies
scaffold12.t95	K13091 RBM39, RNPC2; RNA-binding protein 39	03041 Spliceosome	Protein families: genetic information processing	Brite Hierarchies	scaffold1.t965	K14963 WDR5, SWD3, CPS30; COMPASS component SWD3	04934 Cushing syndrome	Endocrine and metabolic disease	Human Diseases
scaffold12.t97	K20498 DSD1; D-serine ammonia-lyase	00260 Glycine, serine and threonine metabolism	Amino acid metabolism	Metabolism	scaffold1.t965	K14963 WDR5, SWD3, CPS30; COMPASS component SWD3	03036 Chromosome and associated proteins	Protein families: genetic information processing	Brite Hierarchies
scaffold12.t99	K07880 RAB4B; Ras-related protein Rab-4B	04031 GTP-binding proteins	Protein families: signaling and cellular processes	Brite Hierarchies	scaffold1.t966	K15028 EIF3K; translation initiation factor 3 subunit K	03012 Translation factors	Protein families: genetic information processing	Brite Hierarchies
scaffold12.t99	K07880 RAB4B; Ras-related protein Rab-4B	04131 Membrane trafficking	Protein families: genetic information processing	Brite Hierarchies	scaffold1.t967	K15015 SLC32A, VGAT; solute carrier family 32 (vesicular inhibitory amino acid transporter)	04727 GABAergic synapse	Nervous system	Organismal Systems
scaffold12.t99	K07880 RAB4B; Ras-related protein Rab-4B	04147 Exosome	Protein families: signaling and cellular processes	Brite Hierarchies	scaffold1.t967	K15015 SLC32A, VGAT; solute carrier family 32 (vesicular inhibitory amino acid transporter)	04723 Retrograde endocannabinoid signaling	Nervous system	Organismal Systems
scaffold12.t100	K23164 RTN4IP1; reticulon-4-interacting protein 1, mitochondrial	03029 Mitochondrial biogenesis	Protein families: genetic information processing	Brite Hierarchies	scaffold1.t967	K15015 SLC32A, VGAT; solute carrier family 32 (vesicular inhibitory amino acid transporter)	04721 Synaptic vesicle cycle	Nervous system	Organismal Systems
scaffold12.t107	K12795 SUGT1, SGT1; suppressor of G2 allele of SKP1	04621 NOD-like receptor signaling pathway	Immune system	Organismal Systems	scaffold1.t967	K15015 SLC32A, VGAT; solute carrier family 32 (vesicular inhibitory amino acid transporter)	05032 Morphine addiction	Substance dependence	Human Diseases
scaffold12.t107	K12795 SUGT1, SGT1; suppressor of G2 allele of SKP1	04626 Plant-pathogen interaction	Environmental adaptation	Organismal Systems	scaffold1.t967	K15015 SLC32A, VGAT; solute carrier family 32 (vesicular inhibitory amino acid transporter)	05033 Nicotine addiction	Substance dependence	Human Diseases
scaffold12.t109	K00287 DHFR, folA; dihydrofolate reductase	00670 One carbon pool by folate	Metabolism of cofactors and vitamins	Metabolism	scaffold1.t967	K15015 SLC32A, VGAT; solute carrier family 32 (vesicular inhibitory amino acid transporter)	02000 Transporters	Protein families: signaling and cellular processes	Brite Hierarchies
scaffold12.t109	K00287 DHFR, folA; dihydrofolate reductase	00790 Folate biosynthesis	Metabolism of cofactors and vitamins	Metabolism	scaffold1.t968	K01052 LIPA; lysosomal acid lipase/cholesteryl ester hydrolase	00100 Steroid biosynthesis	Lipid metabolism	Metabolism
scaffold12.t109	K00287 DHFR, folA; dihydrofolate reductase	01523 Antifolate resistance	Drug resistance: antineoplastic	Human Diseases	scaffold1.t968	K01052 LIPA; lysosomal acid lipase/cholesteryl ester hydrolase	04142 Lysosome	Transport and catabolism	Cellular Processes
scaffold12.t110	K13050 PCSK9; proprotein convertase subtilisin/kexin type 9	04979 Cholesterol metabolism	Digestive system	Organismal Systems	scaffold1.t968	K01052 LIPA; lysosomal acid lipase/cholesteryl ester hydrolase	04979 Cholesterol metabolism	Digestive system	Organismal Systems
scaffold12.t110	K13050 PCSK9; proprotein convertase subtilisin/kexin type 9	01002 Peptidases and inhibitors	Protein families: metabolism	Brite Hierarchies	scaffold1.t975	K11699 RDR, RDRP; RNA-dependent RNA polymerase	03036 Chromosome and associated proteins	Protein families: genetic information processing	Brite Hierarchies
scaffold12.t110	K13050 PCSK9; proprotein convertase subtilisin/kexin type 9	03110 Chaperones and folding catalysts	Protein families: genetic information processing	Brite Hierarchies	scaffold1.t976	K11699 RDR, RDRP; RNA-dependent RNA polymerase	03036 Chromosome and associated proteins	Protein families: genetic information processing	Brite Hierarchies
scaffold12.t111	K06269 PPP1C; serine/threonine-protein phosphatase PP1 catalytic subunit	03015 mRNA surveillance pathway	Translation	Genetic Information Processing	scaffold1.t977	K11096 SNRPD2, SMD2; small nuclear ribonucleoprotein D2	03040 Spliceosome	Transcription	Genetic Information Processing
scaffold12.t111	K06269 PPP1C; serine/threonine-protein phosphatase PP1 catalytic subunit	04024 cAMP signaling pathway	Signal transduction	Environmental Information Processing	scaffold1.t977	K11096 SNRPD2, SMD2; small nuclear ribonucleoprotein D2	03041 Spliceosome	Protein families: genetic information processing	Brite Hierarchies
scaffold12.t111	K06269 PPP1C; serine/threonine-protein phosphatase PP1 catalytic subunit	04022 cGMP-PKG signaling pathway	Signal transduction	Environmental Information Processing	scaffold1.t977	K11096 SNRPD2, SMD2; small nuclear ribonucleoprotein D2	03032 DNA replication proteins	Protein families: genetic information processing	Brite Hierarchies
scaffold12.t111	K06269 PPP1C; serine/threonine-protein phosphatase PP1 catalytic subunit	04390 Hippo signaling pathway	Signal transduction	Environmental Information Processing	scaffold1.t978	K14843 PES1, NOP7; pescadillo	03009 Ribosome biogenesis	Protein families: genetic information processing	Brite Hierarchies
scaffold12.t111	K06269 PPP1C; serine/threonine-protein phosphatase PP1 catalytic subunit	04218 Cellular senescence	Cell growth and death	Cellular Processes	scaffold1.t983	K03016 RPB8, POLR2H; DNA-directed RNA polymerases I, II, and III subunit RPABC3	03020 RNA polymerase	Transcription	Genetic Information Processing
scaffold12.t111	K06269 PPP1C; serine/threonine-protein phosphatase PP1 catalytic subunit	04114 Oocyte meiosis	Cell growth and death	Cellular Processes	scaffold1.t983	K03016 RPB8, POLR2H; DNA-directed RNA polymerases I, II, and III subunit RPABC3	04623 Cytosolic DNA-sensing pathway	Immune system	Organismal Systems
scaffold12.t111	K06269 PPP1C; serine/threonine-protein phosphatase PP1 catalytic subunit	04810 Regulation of actin cytoskeleton	Cell motility	Cellular Processes	scaffold1.t983	K03016 RPB8, POLR2H; DNA-directed RNA polymerases I, II, and III subunit RPABC3	05016 Huntington disease	Neurodegenerative disease	Human Diseases
scaffold12.t111	K06269 PPP1C; serine/threonine-protein phosphatase PP1 catalytic subunit	04113 Meiosis - yeast	Cell growth and death	Cellular Processes	scaffold1.t983	K03016 RPB8, POLR2H; DNA-directed RNA polymerases I, II, and III subunit RPABC3	03021 Transcription machinery	Protein families: genetic information processing	Brite Hierarchies
scaffold12.t111	K06269 PPP1C; serine/threonine-protein phosphatase PP1 catalytic subunit	04510 Focal adhesion	Cellular community - eukaryotes	Cellular Processes	scaffold1.t983	K03016 RPB8, POLR2H; DNA-directed RNA polymerases I, II, and III subunit RPABC3	03400 DNA repair and recombination proteins	Protein families: genetic information processing	Brite Hierarchies
scaffold12.t111	K06269 PPP1C; serine/threonine-protein phosphatase PP1 catalytic subunit	04261 Adrenergic signaling in cardiomyocytes	Circulatory system	Organismal Systems	scaffold1.t984	K06047 TTL; tubulin---tyrosine ligase	04812 Cytoskeleton proteins	Protein families: signaling and cellular processes	Brite Hierarchies
scaffold12.t111	K06269 PPP1C; serine/threonine-protein phosphatase PP1 catalytic subunit	04611 Platelet activation	Immune system	Organismal Systems	scaffold1.t985	K17764 MMM1; maintenance of mitochondrial morphology protein 1	04139 Mitophagy - yeast	Transport and catabolism	Cellular Processes
scaffold12.t111	K06269 PPP1C; serine/threonine-protein phosphatase PP1 catalytic subunit	04270 Vascular smooth muscle contraction	Circulatory system	Organismal Systems	scaffold1.t985	K17764 MMM1; maintenance of mitochondrial morphology protein 1	03029 Mitochondrial biogenesis	Protein families: genetic information processing	Brite Hierarchies
scaffold12.t111	K06269 PPP1C; serine/threonine-protein phosphatase PP1 catalytic subunit	04921 Oxytocin signaling pathway	Endocrine system	Organismal Systems	scaffold1.t987	K14312 NUP155, NUP170, NUP157; nuclear pore complex protein Nup155	03013 RNA transport	Translation	Genetic Information Processing
scaffold12.t111	K06269 PPP1C; serine/threonine-protein phosphatase PP1 catalytic subunit	04728 Dopaminergic synapse	Nervous system	Organismal Systems	scaffold1.t987	K14312 NUP155, NUP170, NUP157; nuclear pore complex protein Nup155	03019 Messenger RNA biogenesis	Protein families: genetic information processing	Brite Hierarchies
scaffold12.t111	K06269 PPP1C; serine/threonine-protein phosphatase PP1 catalytic subunit	04720 Long-term potentiation	Nervous system	Organismal Systems	scaffold1.t988	K08818 CDC2L; cell division cycle 2-like	03041 Spliceosome	Protein families: genetic information processing	Brite Hierarchies
scaffold12.t111	K06269 PPP1C; serine/threonine-protein phosphatase PP1 catalytic subunit	04910 Insulin signaling pathway	Endocrine system	Organismal Systems	scaffold1.t988	K08818 CDC2L; cell division cycle 2-like	01001 Protein kinases	Protein families: metabolism	Brite Hierarchies
scaffold12.t111	K06269 PPP1C; serine/threonine-protein phosphatase PP1 catalytic subunit	04750 Inflammatory mediator regulation of TRP channels	Sensory system	Organismal Systems	scaffold1.t990	K18204 D2HGDH; D-2-hydroxyglutarate dehydrogenase	99980 Enzymes with EC numbers	Unclassified: metabolism	Not Included in Pathway or Brite
scaffold12.t111	K06269 PPP1C; serine/threonine-protein phosphatase PP1 catalytic subunit	05168 Herpes simplex virus 1 infection	Infectious disease: viral	Human Diseases	scaffold1.t996	K07889 RAB5C; Ras-related protein Rab-5C	04014 Ras signaling pathway	Signal transduction	Environmental Information Processing
scaffold12.t111	K06269 PPP1C; serine/threonine-protein phosphatase PP1 catalytic subunit	05205 Proteoglycans in cancer	Cancer: overview	Human Diseases	scaffold1.t996	K07889 RAB5C; Ras-related protein Rab-5C	04145 Phagosome	Transport and catabolism	Cellular Processes
scaffold12.t111	K06269 PPP1C; serine/threonine-protein phosphatase PP1 catalytic subunit	04931 Insulin resistance	Endocrine and metabolic disease	Human Diseases	scaffold1.t996	K07889 RAB5C; Ras-related protein Rab-5C	04144 Endocytosis	Transport and catabolism	Cellular Processes
scaffold12.t111	K06269 PPP1C; serine/threonine-protein phosphatase PP1 catalytic subunit	05031 Amphetamine addiction	Substance dependence	Human Diseases	scaffold1.t996	K07889 RAB5C; Ras-related protein Rab-5C	04962 Vasopressin-regulated water reabsorption	Excretory system	Organismal Systems
scaffold12.t111	K06269 PPP1C; serine/threonine-protein phosphatase PP1 catalytic subunit	05034 Alcoholism	Substance dependence	Human Diseases	scaffold1.t996	K07889 RAB5C; Ras-related protein Rab-5C	05146 Amoebiasis	Infectious disease: parasitic	Human Diseases
scaffold12.t111	K06269 PPP1C; serine/threonine-protein phosphatase PP1 catalytic subunit	03021 Transcription machinery	Protein families: genetic information processing	Brite Hierarchies	scaffold1.t996	K07889 RAB5C; Ras-related protein Rab-5C	05152 Tuberculosis	Infectious disease: bacterial	Human Diseases
scaffold12.t111	K06269 PPP1C; serine/threonine-protein phosphatase PP1 catalytic subunit	03041 Spliceosome	Protein families: genetic information processing	Brite Hierarchies	scaffold1.t996	K07889 RAB5C; Ras-related protein Rab-5C	04031 GTP-binding proteins	Protein families: signaling and cellular processes	Brite Hierarchies
scaffold12.t111	K06269 PPP1C; serine/threonine-protein phosphatase PP1 catalytic subunit	01009 Protein phosphatases and associated proteins	Protein families: metabolism	Brite Hierarchies	scaffold1.t996	K07889 RAB5C; Ras-related protein Rab-5C	04131 Membrane trafficking	Protein families: genetic information processing	Brite Hierarchies
scaffold12.t111	K06269 PPP1C; serine/threonine-protein phosphatase PP1 catalytic subunit	03019 Messenger RNA biogenesis	Protein families: genetic information processing	Brite Hierarchies	scaffold1.t996	K07889 RAB5C; Ras-related protein Rab-5C	04147 Exosome	Protein families: signaling and cellular processes	Brite Hierarchies
scaffold12.t112	K02949 RP-S11e, RPS11; small subunit ribosomal protein S11e	03010 Ribosome	Translation	Genetic Information Processing	scaffold1.t998	K18532 AK6, FAP7; adenylate kinase	00230 Purine metabolism	Nucleotide metabolism	Metabolism
scaffold12.t112	K02949 RP-S11e, RPS11; small subunit ribosomal protein S11e	03011 Ribosome	Protein families: genetic information processing	Brite Hierarchies	scaffold1.t998	K18532 AK6, FAP7; adenylate kinase	03008 Ribosome biogenesis in eukaryotes	Translation	Genetic Information Processing
scaffold12.t113	K10747 LIG1; DNA ligase 1	03430 Mismatch repair	Replication and repair	Genetic Information Processing	scaffold1.t998	K18532 AK6, FAP7; adenylate kinase	03009 Ribosome biogenesis	Protein families: genetic information processing	Brite Hierarchies
scaffold12.t113	K10747 LIG1; DNA ligase 1	03030 DNA replication	Replication and repair	Genetic Information Processing	scaffold1.t1000	K11676 IES2; Ino eighty subunit 2	03036 Chromosome and associated proteins	Protein families: genetic information processing	Brite Hierarchies
scaffold12.t113	K10747 LIG1; DNA ligase 1	03420 Nucleotide excision repair	Replication and repair	Genetic Information Processing	scaffold1.t1002	K06634 CCNH; cyclin H	03420 Nucleotide excision repair	Replication and repair	Genetic Information Processing
scaffold12.t113	K10747 LIG1; DNA ligase 1	03410 Base excision repair	Replication and repair	Genetic Information Processing	scaffold1.t1002	K06634 CCNH; cyclin H	03022 Basal transcription factors	Transcription	Genetic Information Processing
scaffold12.t113	K10747 LIG1; DNA ligase 1	03400 DNA repair and recombination proteins	Protein families: genetic information processing	Brite Hierarchies	scaffold1.t1002	K06634 CCNH; cyclin H	04110 Cell cycle	Cell growth and death	Cellular Processes
scaffold12.t113	K10747 LIG1; DNA ligase 1	03032 DNA replication proteins	Protein families: genetic information processing	Brite Hierarchies	scaffold1.t1002	K06634 CCNH; cyclin H	03400 DNA repair and recombination proteins	Protein families: genetic information processing	Brite Hierarchies
scaffold12.t114	K22138 MPC1; mitochondrial pyruvate carrier 1	03029 Mitochondrial biogenesis	Protein families: genetic information processing	Brite Hierarchies	scaffold1.t1002	K06634 CCNH; cyclin H	03021 Transcription machinery	Protein families: genetic information processing	Brite Hierarchies
scaffold12.t114	K22138 MPC1; mitochondrial pyruvate carrier 1	02000 Transporters	Protein families: signaling and cellular processes	Brite Hierarchies	scaffold1.t1004	K09191 GTF3A; general transcription factor IIIA	03000 Transcription factors	Protein families: genetic information processing	Brite Hierarchies
scaffold120.t6	K13333 PLB; lysophospholipase	00564 Glycerophospholipid metabolism	Lipid metabolism	Metabolism	scaffold1.t1004	K09191 GTF3A; general transcription factor IIIA	03021 Transcription machinery	Protein families: genetic information processing	Brite Hierarchies
scaffold120.t12	K00688 PYG, glgP; glycogen phosphorylase	00500 Starch and sucrose metabolism	Carbohydrate metabolism	Metabolism	scaffold1.t1007	K01539 ATP1A; sodium/potassium-transporting ATPase subunit alpha	04024 cAMP signaling pathway	Signal transduction	Environmental Information Processing
scaffold120.t12	K00688 PYG, glgP; glycogen phosphorylase	04217 Necroptosis	Cell growth and death	Cellular Processes	scaffold1.t1007	K01539 ATP1A; sodium/potassium-transporting ATPase subunit alpha	04022 cGMP-PKG signaling pathway	Signal transduction	Environmental Information Processing
scaffold120.t12	K00688 PYG, glgP; glycogen phosphorylase	02026 Biofilm formation - Escherichia coli	Cellular community - prokaryotes	Cellular Processes	scaffold1.t1007	K01539 ATP1A; sodium/potassium-transporting ATPase subunit alpha	04960 Aldosterone-regulated sodium reabsorption	Excretory system	Organismal Systems
scaffold120.t12	K00688 PYG, glgP; glycogen phosphorylase	04922 Glucagon signaling pathway	Endocrine system	Organismal Systems	scaffold1.t1007	K01539 ATP1A; sodium/potassium-transporting ATPase subunit alpha	04961 Endocrine and other factor-regulated calcium reabsorption	Excretory system	Organismal Systems
scaffold120.t12	K00688 PYG, glgP; glycogen phosphorylase	04910 Insulin signaling pathway	Endocrine system	Organismal Systems	scaffold1.t1007	K01539 ATP1A; sodium/potassium-transporting ATPase subunit alpha	04911 Insulin secretion	Endocrine system	Organismal Systems
scaffold120.t12	K00688 PYG, glgP; glycogen phosphorylase	04931 Insulin resistance	Endocrine and metabolic disease	Human Diseases	scaffold1.t1007	K01539 ATP1A; sodium/potassium-transporting ATPase subunit alpha	04260 Cardiac muscle contraction	Circulatory system	Organismal Systems
scaffold120.t17	K00551 PEMT; phosphatidylethanolamine/phosphatidyl-N-methylethanolamine N-methyltransferase	00564 Glycerophospholipid metabolism	Lipid metabolism	Metabolism	scaffold1.t1007	K01539 ATP1A; sodium/potassium-transporting ATPase subunit alpha	04918 Thyroid hormone synthesis	Endocrine system	Organismal Systems
scaffold120.t23	K05285 PIGN; GPI ethanolamine phosphate transferase 1	00563 Glycosylphosphatidylinositol (GPI)-anchor biosynthesis	Glycan biosynthesis and metabolism	Metabolism	scaffold1.t1007	K01539 ATP1A; sodium/potassium-transporting ATPase subunit alpha	04970 Salivary secretion	Digestive system	Organismal Systems
scaffold120.t25	K05929 E2.1.1.103, NMT; phosphoethanolamine N-methyltransferase	00564 Glycerophospholipid metabolism	Lipid metabolism	Metabolism	scaffold1.t1007	K01539 ATP1A; sodium/potassium-transporting ATPase subunit alpha	04919 Thyroid hormone signaling pathway	Endocrine system	Organismal Systems
scaffold121.t3	K07117 K07117; uncharacterized protein	99997 Function unknown	Poorly characterized	Not Included in Pathway or Brite	scaffold1.t1007	K01539 ATP1A; sodium/potassium-transporting ATPase subunit alpha	04971 Gastric acid secretion	Digestive system	Organismal Systems
scaffold121.t7	K12856 PRPF8, PRP8; pre-mRNA-processing factor 8	03040 Spliceosome	Transcription	Genetic Information Processing	scaffold1.t1007	K01539 ATP1A; sodium/potassium-transporting ATPase subunit alpha	04972 Pancreatic secretion	Digestive system	Organismal Systems
scaffold121.t7	K12856 PRPF8, PRP8; pre-mRNA-processing factor 8	03041 Spliceosome	Protein families: genetic information processing	Brite Hierarchies	scaffold1.t1007	K01539 ATP1A; sodium/potassium-transporting ATPase subunit alpha	04964 Proximal tubule bicarbonate reclamation	Excretory system	Organismal Systems
scaffold121.t9	K06127 COQ5; 2-methoxy-6-polyprenyl-1,4-benzoquinol methylase	00130 Ubiquinone and other terpenoid-quinone biosynthesis	Metabolism of cofactors and vitamins	Metabolism	scaffold1.t1007	K01539 ATP1A; sodium/potassium-transporting ATPase subunit alpha	04261 Adrenergic signaling in cardiomyocytes	Circulatory system	Organismal Systems
scaffold121.t14	K03347 CUL1, CDC53; cullin 1	04141 Protein processing in endoplasmic reticulum	Folding, sorting and degradation	Genetic Information Processing	scaffold1.t1007	K01539 ATP1A; sodium/potassium-transporting ATPase subunit alpha	04925 Aldosterone synthesis and secretion	Endocrine system	Organismal Systems
scaffold121.t14	K03347 CUL1, CDC53; cullin 1	04120 Ubiquitin mediated proteolysis	Folding, sorting and degradation	Genetic Information Processing	scaffold1.t1007	K01539 ATP1A; sodium/potassium-transporting ATPase subunit alpha	04978 Mineral absorption	Digestive system	Organismal Systems
scaffold121.t14	K03347 CUL1, CDC53; cullin 1	04341 Hedgehog signaling pathway - fly	Signal transduction	Environmental Information Processing	scaffold1.t1007	K01539 ATP1A; sodium/potassium-transporting ATPase subunit alpha	04976 Bile secretion	Digestive system	Organismal Systems
scaffold121.t14	K03347 CUL1, CDC53; cullin 1	04310 Wnt signaling pathway	Signal transduction	Environmental Information Processing	scaffold1.t1007	K01539 ATP1A; sodium/potassium-transporting ATPase subunit alpha	04974 Protein digestion and absorption	Digestive system	Organismal Systems
scaffold121.t14	K03347 CUL1, CDC53; cullin 1	04350 TGF-beta signaling pathway	Signal transduction	Environmental Information Processing	scaffold1.t1007	K01539 ATP1A; sodium/potassium-transporting ATPase subunit alpha	04973 Carbohydrate digestion and absorption	Digestive system	Organismal Systems
scaffold121.t14	K03347 CUL1, CDC53; cullin 1	04340 Hedgehog signaling pathway	Signal transduction	Environmental Information Processing	scaffold1.t1007	K01539 ATP1A; sodium/potassium-transporting ATPase subunit alpha	04147 Exosome	Protein families: signaling and cellular processes	Brite Hierarchies
scaffold121.t14	K03347 CUL1, CDC53; cullin 1	04114 Oocyte meiosis	Cell growth and death	Cellular Processes	scaffold1.t1014	K03025 RPC6, POLR3F; DNA-directed RNA polymerase III subunit RPC6	03020 RNA polymerase	Transcription	Genetic Information Processing
scaffold121.t14	K03347 CUL1, CDC53; cullin 1	04110 Cell cycle	Cell growth and death	Cellular Processes	scaffold1.t1014	K03025 RPC6, POLR3F; DNA-directed RNA polymerase III subunit RPC6	04623 Cytosolic DNA-sensing pathway	Immune system	Organismal Systems
scaffold121.t14	K03347 CUL1, CDC53; cullin 1	04111 Cell cycle - yeast	Cell growth and death	Cellular Processes	scaffold1.t1014	K03025 RPC6, POLR3F; DNA-directed RNA polymerase III subunit RPC6	03021 Transcription machinery	Protein families: genetic information processing	Brite Hierarchies
scaffold121.t14	K03347 CUL1, CDC53; cullin 1	04710 Circadian rhythm	Environmental adaptation	Organismal Systems	scaffold1.t1016	K00601 E2.1.2.2; phosphoribosylglycinamide formyltransferase	00230 Purine metabolism	Nucleotide metabolism	Metabolism
scaffold121.t14	K03347 CUL1, CDC53; cullin 1	05200 Pathways in cancer	Cancer: overview	Human Diseases	scaffold1.t1016	K00601 E2.1.2.2; phosphoribosylglycinamide formyltransferase	00670 One carbon pool by folate	Metabolism of cofactors and vitamins	Metabolism
scaffold121.t14	K03347 CUL1, CDC53; cullin 1	05170 Human immunodeficiency virus 1 infection	Infectious disease: viral	Human Diseases	scaffold1.t1019	K04371 ERK, MAPK1_3; mitogen-activated protein kinase 1/3	04014 Ras signaling pathway	Signal transduction	Environmental Information Processing
scaffold121.t14	K03347 CUL1, CDC53; cullin 1	05131 Shigellosis	Infectious disease: bacterial	Human Diseases	scaffold1.t1019	K04371 ERK, MAPK1_3; mitogen-activated protein kinase 1/3	04010 MAPK signaling pathway	Signal transduction	Environmental Information Processing
scaffold121.t14	K03347 CUL1, CDC53; cullin 1	04121 Ubiquitin system	Protein families: genetic information processing	Brite Hierarchies	scaffold1.t1019	K04371 ERK, MAPK1_3; mitogen-activated protein kinase 1/3	04150 mTOR signaling pathway	Signal transduction	Environmental Information Processing
scaffold121.t15	K00009 mtlD; mannitol-1-phosphate 5-dehydrogenase	00051 Fructose and mannose metabolism	Carbohydrate metabolism	Metabolism	scaffold1.t1019	K04371 ERK, MAPK1_3; mitogen-activated protein kinase 1/3	04066 HIF-1 signaling pathway	Signal transduction	Environmental Information Processing
scaffold121.t17	K20121 FNBP1; formin-binding protein 1	05131 Shigellosis	Infectious disease: bacterial	Human Diseases	scaffold1.t1019	K04371 ERK, MAPK1_3; mitogen-activated protein kinase 1/3	04015 Rap1 signaling pathway	Signal transduction	Environmental Information Processing
scaffold121.t17	K20121 FNBP1; formin-binding protein 1	04131 Membrane trafficking	Protein families: genetic information processing	Brite Hierarchies	scaffold1.t1019	K04371 ERK, MAPK1_3; mitogen-activated protein kinase 1/3	04668 TNF signaling pathway	Signal transduction	Environmental Information Processing
scaffold121.t18	K12581 CNOT7_8, CAF1, POP2; CCR4-NOT transcription complex subunit 7/8	03018 RNA degradation	Folding, sorting and degradation	Genetic Information Processing	scaffold1.t1019	K04371 ERK, MAPK1_3; mitogen-activated protein kinase 1/3	04071 Sphingolipid signaling pathway	Signal transduction	Environmental Information Processing
scaffold121.t18	K12581 CNOT7_8, CAF1, POP2; CCR4-NOT transcription complex subunit 7/8	03019 Messenger RNA biogenesis	Protein families: genetic information processing	Brite Hierarchies	scaffold1.t1019	K04371 ERK, MAPK1_3; mitogen-activated protein kinase 1/3	04011 MAPK signaling pathway - yeast	Signal transduction	Environmental Information Processing
scaffold121.t22	K03953 NDUFA9; NADH dehydrogenase (ubiquinone) 1 alpha subcomplex subunit 9	00190 Oxidative phosphorylation	Energy metabolism	Metabolism	scaffold1.t1019	K04371 ERK, MAPK1_3; mitogen-activated protein kinase 1/3	04350 TGF-beta signaling pathway	Signal transduction	Environmental Information Processing
scaffold121.t22	K03953 NDUFA9; NADH dehydrogenase (ubiquinone) 1 alpha subcomplex subunit 9	04714 Thermogenesis	Environmental adaptation	Organismal Systems	scaffold1.t1019	K04371 ERK, MAPK1_3; mitogen-activated protein kinase 1/3	04068 FoxO signaling pathway	Signal transduction	Environmental Information Processing
scaffold121.t22	K03953 NDUFA9; NADH dehydrogenase (ubiquinone) 1 alpha subcomplex subunit 9	04723 Retrograde endocannabinoid signaling	Nervous system	Organismal Systems	scaffold1.t1019	K04371 ERK, MAPK1_3; mitogen-activated protein kinase 1/3	04371 Apelin signaling pathway	Signal transduction	Environmental Information Processing
scaffold121.t22	K03953 NDUFA9; NADH dehydrogenase (ubiquinone) 1 alpha subcomplex subunit 9	05010 Alzheimer disease	Neurodegenerative disease	Human Diseases	scaffold1.t1019	K04371 ERK, MAPK1_3; mitogen-activated protein kinase 1/3	04022 cGMP-PKG signaling pathway	Signal transduction	Environmental Information Processing
scaffold121.t22	K03953 NDUFA9; NADH dehydrogenase (ubiquinone) 1 alpha subcomplex subunit 9	04932 Non-alcoholic fatty liver disease (NAFLD)	Endocrine and metabolic disease	Human Diseases	scaffold1.t1019	K04371 ERK, MAPK1_3; mitogen-activated protein kinase 1/3	04024 cAMP signaling pathway	Signal transduction	Environmental Information Processing
scaffold121.t22	K03953 NDUFA9; NADH dehydrogenase (ubiquinone) 1 alpha subcomplex subunit 9	05016 Huntington disease	Neurodegenerative disease	Human Diseases	scaffold1.t1019	K04371 ERK, MAPK1_3; mitogen-activated protein kinase 1/3	04013 MAPK signaling pathway - fly	Signal transduction	Environmental Information Processing
scaffold121.t22	K03953 NDUFA9; NADH dehydrogenase (ubiquinone) 1 alpha subcomplex subunit 9	05012 Parkinson disease	Neurodegenerative disease	Human Diseases	scaffold1.t1019	K04371 ERK, MAPK1_3; mitogen-activated protein kinase 1/3	04370 VEGF signaling pathway	Signal transduction	Environmental Information Processing
scaffold121.t23	K17769 TOM22; mitochondrial import receptor subunit TOM22	03029 Mitochondrial biogenesis	Protein families: genetic information processing	Brite Hierarchies	scaffold1.t1019	K04371 ERK, MAPK1_3; mitogen-activated protein kinase 1/3	04151 PI3K-Akt signaling pathway	Signal transduction	Environmental Information Processing
scaffold121.t23	K17769 TOM22; mitochondrial import receptor subunit TOM22	02000 Transporters	Protein families: signaling and cellular processes	Brite Hierarchies	scaffold1.t1019	K04371 ERK, MAPK1_3; mitogen-activated protein kinase 1/3	04012 ErbB signaling pathway	Signal transduction	Environmental Information Processing
scaffold121.t25	K14767 UTP3, SAS10; U3 small nucleolar RNA-associated protein 3	03009 Ribosome biogenesis	Protein families: genetic information processing	Brite Hierarchies	scaffold1.t1019	K04371 ERK, MAPK1_3; mitogen-activated protein kinase 1/3	04072 Phospholipase D signaling pathway	Signal transduction	Environmental Information Processing
scaffold122.t3	K06158 ABCF3; ATP-binding cassette, subfamily F, member 3	03012 Translation factors	Protein families: genetic information processing	Brite Hierarchies	scaffold1.t1019	K04371 ERK, MAPK1_3; mitogen-activated protein kinase 1/3	04140 Autophagy - animal	Transport and catabolism	Cellular Processes
scaffold122.t12	K01358 clpP, CLPP; ATP-dependent Clp protease, protease subunit	04112 Cell cycle - Caulobacter	Cell growth and death	Cellular Processes	scaffold1.t1019	K04371 ERK, MAPK1_3; mitogen-activated protein kinase 1/3	04210 Apoptosis	Cell growth and death	Cellular Processes
scaffold122.t12	K01358 clpP, CLPP; ATP-dependent Clp protease, protease subunit	04212 Longevity regulating pathway - worm	Aging	Organismal Systems	scaffold1.t1019	K04371 ERK, MAPK1_3; mitogen-activated protein kinase 1/3	04114 Oocyte meiosis	Cell growth and death	Cellular Processes
scaffold122.t12	K01358 clpP, CLPP; ATP-dependent Clp protease, protease subunit	01002 Peptidases and inhibitors	Protein families: metabolism	Brite Hierarchies	scaffold1.t1019	K04371 ERK, MAPK1_3; mitogen-activated protein kinase 1/3	04520 Adherens junction	Cellular community - eukaryotes	Cellular Processes
scaffold122.t16	K06665 SSN6, CYC8; general transcriptional corepressor CYC8	04011 MAPK signaling pathway - yeast	Signal transduction	Environmental Information Processing	scaffold1.t1019	K04371 ERK, MAPK1_3; mitogen-activated protein kinase 1/3	04111 Cell cycle - yeast	Cell growth and death	Cellular Processes
scaffold122.t16	K06665 SSN6, CYC8; general transcriptional corepressor CYC8	04111 Cell cycle - yeast	Cell growth and death	Cellular Processes	scaffold1.t1019	K04371 ERK, MAPK1_3; mitogen-activated protein kinase 1/3	04550 Signaling pathways regulating pluripotency of stem cells	Cellular community - eukaryotes	Cellular Processes
scaffold122.t16	K06665 SSN6, CYC8; general transcriptional corepressor CYC8	03021 Transcription machinery	Protein families: genetic information processing	Brite Hierarchies	scaffold1.t1019	K04371 ERK, MAPK1_3; mitogen-activated protein kinase 1/3	04218 Cellular senescence	Cell growth and death	Cellular Processes
scaffold122.t18	K09043 YAP; AP-1-like transcription factor	03000 Transcription factors	Protein families: genetic information processing	Brite Hierarchies	scaffold1.t1019	K04371 ERK, MAPK1_3; mitogen-activated protein kinase 1/3	04540 Gap junction	Cellular community - eukaryotes	Cellular Processes
scaffold123.t4	K23257 yvgN; methylglyoxal/glyoxal reductase	00620 Pyruvate metabolism	Carbohydrate metabolism	Metabolism	scaffold1.t1019	K04371 ERK, MAPK1_3; mitogen-activated protein kinase 1/3	04810 Regulation of actin cytoskeleton	Cell motility	Cellular Processes
scaffold123.t4	K23257 yvgN; methylglyoxal/glyoxal reductase	00640 Propanoate metabolism	Carbohydrate metabolism	Metabolism	scaffold1.t1019	K04371 ERK, MAPK1_3; mitogen-activated protein kinase 1/3	04214 Apoptosis - fly	Cell growth and death	Cellular Processes
scaffold123.t6	K13124 MORG1; mitogen-activated protein kinase organizer 1	03041 Spliceosome	Protein families: genetic information processing	Brite Hierarchies	scaffold1.t1019	K04371 ERK, MAPK1_3; mitogen-activated protein kinase 1/3	04510 Focal adhesion	Cellular community - eukaryotes	Cellular Processes
scaffold123.t14	K00002 AKR1A1, adh; alcohol dehydrogenase (NADP+)	00040 Pentose and glucuronate interconversions	Carbohydrate metabolism	Metabolism	scaffold1.t1019	K04371 ERK, MAPK1_3; mitogen-activated protein kinase 1/3	04725 Cholinergic synapse	Nervous system	Organismal Systems
scaffold123.t14	K00002 AKR1A1, adh; alcohol dehydrogenase (NADP+)	00930 Caprolactam degradation	Xenobiotics biodegradation and metabolism	Metabolism	scaffold1.t1019	K04371 ERK, MAPK1_3; mitogen-activated protein kinase 1/3	04910 Insulin signaling pathway	Endocrine system	Organismal Systems
scaffold123.t14	K00002 AKR1A1, adh; alcohol dehydrogenase (NADP+)	00561 Glycerolipid metabolism	Lipid metabolism	Metabolism	scaffold1.t1019	K04371 ERK, MAPK1_3; mitogen-activated protein kinase 1/3	04360 Axon guidance	Development and regeneration	Organismal Systems
scaffold123.t14	K00002 AKR1A1, adh; alcohol dehydrogenase (NADP+)	00010 Glycolysis / Gluconeogenesis	Carbohydrate metabolism	Metabolism	scaffold1.t1019	K04371 ERK, MAPK1_3; mitogen-activated protein kinase 1/3	04658 Th1 and Th2 cell differentiation	Immune system	Organismal Systems
scaffold123.t14	K00002 AKR1A1, adh; alcohol dehydrogenase (NADP+)	04147 Exosome	Protein families: signaling and cellular processes	Brite Hierarchies	scaffold1.t1019	K04371 ERK, MAPK1_3; mitogen-activated protein kinase 1/3	04723 Retrograde endocannabinoid signaling	Nervous system	Organismal Systems
scaffold123.t15	K03142 TFIIH2, GTF2H2, SSL1; transcription initiation factor TFIIH subunit 2	03420 Nucleotide excision repair	Replication and repair	Genetic Information Processing	scaffold1.t1019	K04371 ERK, MAPK1_3; mitogen-activated protein kinase 1/3	04915 Estrogen signaling pathway	Endocrine system	Organismal Systems
scaffold123.t15	K03142 TFIIH2, GTF2H2, SSL1; transcription initiation factor TFIIH subunit 2	03022 Basal transcription factors	Transcription	Genetic Information Processing	scaffold1.t1019	K04371 ERK, MAPK1_3; mitogen-activated protein kinase 1/3	04650 Natural killer cell mediated cytotoxicity	Immune system	Organismal Systems
scaffold123.t15	K03142 TFIIH2, GTF2H2, SSL1; transcription initiation factor TFIIH subunit 2	05203 Viral carcinogenesis	Cancer: overview	Human Diseases	scaffold1.t1019	K04371 ERK, MAPK1_3; mitogen-activated protein kinase 1/3	04662 B cell receptor signaling pathway	Immune system	Organismal Systems
scaffold123.t15	K03142 TFIIH2, GTF2H2, SSL1; transcription initiation factor TFIIH subunit 2	03400 DNA repair and recombination proteins	Protein families: genetic information processing	Brite Hierarchies	scaffold1.t1019	K04371 ERK, MAPK1_3; mitogen-activated protein kinase 1/3	04912 GnRH signaling pathway	Endocrine system	Organismal Systems
scaffold123.t15	K03142 TFIIH2, GTF2H2, SSL1; transcription initiation factor TFIIH subunit 2	03021 Transcription machinery	Protein families: genetic information processing	Brite Hierarchies	scaffold1.t1019	K04371 ERK, MAPK1_3; mitogen-activated protein kinase 1/3	04914 Progesterone-mediated oocyte maturation	Endocrine system	Organismal Systems
scaffold123.t22	K17991 PXG; peroxygenase	00073 Cutin, suberine and wax biosynthesis	Lipid metabolism	Metabolism	scaffold1.t1019	K04371 ERK, MAPK1_3; mitogen-activated protein kinase 1/3	04926 Relaxin signaling pathway	Endocrine system	Organismal Systems
scaffold124.t2	K17782 MIA40, CHCHD4; mitochondrial intermembrane space import and assembly protein 40	03029 Mitochondrial biogenesis	Protein families: genetic information processing	Brite Hierarchies	scaffold1.t1019	K04371 ERK, MAPK1_3; mitogen-activated protein kinase 1/3	04919 Thyroid hormone signaling pathway	Endocrine system	Organismal Systems
scaffold124.t2	K17782 MIA40, CHCHD4; mitochondrial intermembrane space import and assembly protein 40	02000 Transporters	Protein families: signaling and cellular processes	Brite Hierarchies	scaffold1.t1019	K04371 ERK, MAPK1_3; mitogen-activated protein kinase 1/3	04261 Adrenergic signaling in cardiomyocytes	Circulatory system	Organismal Systems
scaffold124.t6	K02931 RP-L5, MRPL5, rplE; large subunit ribosomal protein L5	03010 Ribosome	Translation	Genetic Information Processing	scaffold1.t1019	K04371 ERK, MAPK1_3; mitogen-activated protein kinase 1/3	04620 Toll-like receptor signaling pathway	Immune system	Organismal Systems
scaffold124.t6	K02931 RP-L5, MRPL5, rplE; large subunit ribosomal protein L5	03011 Ribosome	Protein families: genetic information processing	Brite Hierarchies	scaffold1.t1019	K04371 ERK, MAPK1_3; mitogen-activated protein kinase 1/3	04611 Platelet activation	Immune system	Organismal Systems
scaffold124.t13	K06030 MFN2, FZO1; mitofusin 2	04137 Mitophagy - animal	Transport and catabolism	Cellular Processes	scaffold1.t1019	K04371 ERK, MAPK1_3; mitogen-activated protein kinase 1/3	04726 Serotonergic synapse	Nervous system	Organismal Systems
scaffold124.t13	K06030 MFN2, FZO1; mitofusin 2	04214 Apoptosis - fly	Cell growth and death	Cellular Processes	scaffold1.t1019	K04371 ERK, MAPK1_3; mitogen-activated protein kinase 1/3	04929 GnRH secretion	Endocrine system	Organismal Systems
scaffold124.t13	K06030 MFN2, FZO1; mitofusin 2	04621 NOD-like receptor signaling pathway	Immune system	Organismal Systems	scaffold1.t1019	K04371 ERK, MAPK1_3; mitogen-activated protein kinase 1/3	04666 Fc gamma R-mediated phagocytosis	Immune system	Organismal Systems
scaffold124.t13	K06030 MFN2, FZO1; mitofusin 2	04131 Membrane trafficking	Protein families: genetic information processing	Brite Hierarchies	scaffold1.t1019	K04371 ERK, MAPK1_3; mitogen-activated protein kinase 1/3	04928 Parathyroid hormone synthesis, secretion and action	Endocrine system	Organismal Systems
scaffold124.t13	K06030 MFN2, FZO1; mitofusin 2	03029 Mitochondrial biogenesis	Protein families: genetic information processing	Brite Hierarchies	scaffold1.t1019	K04371 ERK, MAPK1_3; mitogen-activated protein kinase 1/3	04720 Long-term potentiation	Nervous system	Organismal Systems
scaffold124.t18	K02992 RP-S7, MRPS7, rpsG; small subunit ribosomal protein S7	03010 Ribosome	Translation	Genetic Information Processing	scaffold1.t1019	K04371 ERK, MAPK1_3; mitogen-activated protein kinase 1/3	04380 Osteoclast differentiation	Development and regeneration	Organismal Systems
scaffold124.t18	K02992 RP-S7, MRPS7, rpsG; small subunit ribosomal protein S7	03011 Ribosome	Protein families: genetic information processing	Brite Hierarchies	scaffold1.t1019	K04371 ERK, MAPK1_3; mitogen-activated protein kinase 1/3	04270 Vascular smooth muscle contraction	Circulatory system	Organismal Systems
scaffold124.t21	K01051 E3.1.1.11; pectinesterase	00040 Pentose and glucuronate interconversions	Carbohydrate metabolism	Metabolism	scaffold1.t1019	K04371 ERK, MAPK1_3; mitogen-activated protein kinase 1/3	04935 Growth hormone synthesis, secretion and action	Endocrine system	Organismal Systems
scaffold124.t21	K01051 E3.1.1.11; pectinesterase	02020 Two-component system	Signal transduction	Environmental Information Processing	scaffold1.t1019	K04371 ERK, MAPK1_3; mitogen-activated protein kinase 1/3	04659 Th17 cell differentiation	Immune system	Organismal Systems
scaffold124.t22	K08488 STX7; syntaxin 7	04130 SNARE interactions in vesicular transport	Folding, sorting and degradation	Genetic Information Processing	scaffold1.t1019	K04371 ERK, MAPK1_3; mitogen-activated protein kinase 1/3	04713 Circadian entrainment	Environmental adaptation	Organismal Systems
scaffold124.t22	K08488 STX7; syntaxin 7	04145 Phagosome	Transport and catabolism	Cellular Processes	scaffold1.t1019	K04371 ERK, MAPK1_3; mitogen-activated protein kinase 1/3	04625 C-type lectin receptor signaling pathway	Immune system	Organismal Systems
scaffold124.t22	K08488 STX7; syntaxin 7	04147 Exosome	Protein families: signaling and cellular processes	Brite Hierarchies	scaffold1.t1019	K04371 ERK, MAPK1_3; mitogen-activated protein kinase 1/3	04664 Fc epsilon RI signaling pathway	Immune system	Organismal Systems
scaffold124.t22	K08488 STX7; syntaxin 7	04131 Membrane trafficking	Protein families: genetic information processing	Brite Hierarchies	scaffold1.t1019	K04371 ERK, MAPK1_3; mitogen-activated protein kinase 1/3	04621 NOD-like receptor signaling pathway	Immune system	Organismal Systems
scaffold124.t24	K08850 AURKX; aurora kinase, other	03036 Chromosome and associated proteins	Protein families: genetic information processing	Brite Hierarchies	scaffold1.t1019	K04371 ERK, MAPK1_3; mitogen-activated protein kinase 1/3	04722 Neurotrophin signaling pathway	Nervous system	Organismal Systems
scaffold124.t24	K08850 AURKX; aurora kinase, other	01001 Protein kinases	Protein families: metabolism	Brite Hierarchies	scaffold1.t1019	K04371 ERK, MAPK1_3; mitogen-activated protein kinase 1/3	04917 Prolactin signaling pathway	Endocrine system	Organismal Systems
scaffold124.t25	K17732 PMPCB, MAS1; mitochondrial-processing peptidase subunit beta	01002 Peptidases and inhibitors	Protein families: metabolism	Brite Hierarchies	scaffold1.t1019	K04371 ERK, MAPK1_3; mitogen-activated protein kinase 1/3	04660 T cell receptor signaling pathway	Immune system	Organismal Systems
scaffold124.t25	K17732 PMPCB, MAS1; mitochondrial-processing peptidase subunit beta	03029 Mitochondrial biogenesis	Protein families: genetic information processing	Brite Hierarchies	scaffold1.t1019	K04371 ERK, MAPK1_3; mitogen-activated protein kinase 1/3	04062 Chemokine signaling pathway	Immune system	Organismal Systems
scaffold124.t27	K03521 fixA, etfB; electron transfer flavoprotein beta subunit	99982 Energy metabolism	Unclassified: metabolism	Not Included in Pathway or Brite	scaffold1.t1019	K04371 ERK, MAPK1_3; mitogen-activated protein kinase 1/3	04916 Melanogenesis	Endocrine system	Organismal Systems
scaffold124.t30	K13704 ABHD12; abhydrolase domain-containing protein 12	01002 Peptidases and inhibitors	Protein families: metabolism	Brite Hierarchies	scaffold1.t1019	K04371 ERK, MAPK1_3; mitogen-activated protein kinase 1/3	04960 Aldosterone-regulated sodium reabsorption	Excretory system	Organismal Systems
scaffold124.t30	K13704 ABHD12; abhydrolase domain-containing protein 12	04147 Exosome	Protein families: signaling and cellular processes	Brite Hierarchies	scaffold1.t1019	K04371 ERK, MAPK1_3; mitogen-activated protein kinase 1/3	04730 Long-term depression	Nervous system	Organismal Systems
scaffold124.t33	K00034 gdh; glucose 1-dehydrogenase	00030 Pentose phosphate pathway	Carbohydrate metabolism	Metabolism	scaffold1.t1019	K04371 ERK, MAPK1_3; mitogen-activated protein kinase 1/3	04921 Oxytocin signaling pathway	Endocrine system	Organismal Systems
scaffold125.t6	K13113 UBL5, HUB1; ubiquitin-like protein 5	04212 Longevity regulating pathway - worm	Aging	Organismal Systems	scaffold1.t1019	K04371 ERK, MAPK1_3; mitogen-activated protein kinase 1/3	04724 Glutamatergic synapse	Nervous system	Organismal Systems
scaffold125.t6	K13113 UBL5, HUB1; ubiquitin-like protein 5	03041 Spliceosome	Protein families: genetic information processing	Brite Hierarchies	scaffold1.t1019	K04371 ERK, MAPK1_3; mitogen-activated protein kinase 1/3	04657 IL-17 signaling pathway	Immune system	Organismal Systems
scaffold125.t7	K15918 GLYK; D-glycerate 3-kinase	00260 Glycine, serine and threonine metabolism	Amino acid metabolism	Metabolism	scaffold1.t1019	K04371 ERK, MAPK1_3; mitogen-activated protein kinase 1/3	04320 Dorso-ventral axis formation	Development and regeneration	Organismal Systems
scaffold125.t7	K15918 GLYK; D-glycerate 3-kinase	00561 Glycerolipid metabolism	Lipid metabolism	Metabolism	scaffold1.t1019	K04371 ERK, MAPK1_3; mitogen-activated protein kinase 1/3	05170 Human immunodeficiency virus 1 infection	Infectious disease: viral	Human Diseases
scaffold125.t7	K15918 GLYK; D-glycerate 3-kinase	00630 Glyoxylate and dicarboxylate metabolism	Carbohydrate metabolism	Metabolism	scaffold1.t1019	K04371 ERK, MAPK1_3; mitogen-activated protein kinase 1/3	05219 Bladder cancer	Cancer: specific types	Human Diseases
scaffold125.t9	K12343 SRD5A1; 3-oxo-5-alpha-steroid 4-dehydrogenase 1	00140 Steroid hormone biosynthesis	Lipid metabolism	Metabolism	scaffold1.t1019	K04371 ERK, MAPK1_3; mitogen-activated protein kinase 1/3	04930 Type II diabetes mellitus	Endocrine and metabolic disease	Human Diseases
scaffold125.t10	K03599 sspA, mglA; stringent starvation protein A	02000 Transporters	Protein families: signaling and cellular processes	Brite Hierarchies	scaffold1.t1019	K04371 ERK, MAPK1_3; mitogen-activated protein kinase 1/3	05152 Tuberculosis	Infectious disease: bacterial	Human Diseases
scaffold125.t10	K03599 sspA, mglA; stringent starvation protein A	03021 Transcription machinery	Protein families: genetic information processing	Brite Hierarchies	scaffold1.t1019	K04371 ERK, MAPK1_3; mitogen-activated protein kinase 1/3	05213 Endometrial cancer	Cancer: specific types	Human Diseases
scaffold125.t11	K00799 GST, gst; glutathione S-transferase	00480 Glutathione metabolism	Metabolism of other amino acids	Metabolism	scaffold1.t1019	K04371 ERK, MAPK1_3; mitogen-activated protein kinase 1/3	05215 Prostate cancer	Cancer: specific types	Human Diseases
scaffold125.t11	K00799 GST, gst; glutathione S-transferase	00982 Drug metabolism - cytochrome P450	Xenobiotics biodegradation and metabolism	Metabolism	scaffold1.t1019	K04371 ERK, MAPK1_3; mitogen-activated protein kinase 1/3	05163 Human cytomegalovirus infection	Infectious disease: viral	Human Diseases
scaffold125.t11	K00799 GST, gst; glutathione S-transferase	00983 Drug metabolism - other enzymes	Xenobiotics biodegradation and metabolism	Metabolism	scaffold1.t1019	K04371 ERK, MAPK1_3; mitogen-activated protein kinase 1/3	05205 Proteoglycans in cancer	Cancer: overview	Human Diseases
scaffold125.t11	K00799 GST, gst; glutathione S-transferase	00980 Metabolism of xenobiotics by cytochrome P450	Xenobiotics biodegradation and metabolism	Metabolism	scaffold1.t1019	K04371 ERK, MAPK1_3; mitogen-activated protein kinase 1/3	05167 Kaposi sarcoma-associated herpesvirus infection	Infectious disease: viral	Human Diseases
scaffold125.t11	K00799 GST, gst; glutathione S-transferase	04212 Longevity regulating pathway - worm	Aging	Organismal Systems	scaffold1.t1019	K04371 ERK, MAPK1_3; mitogen-activated protein kinase 1/3	05130 Pathogenic Escherichia coli infection	Infectious disease: bacterial	Human Diseases
scaffold125.t11	K00799 GST, gst; glutathione S-transferase	05418 Fluid shear stress and atherosclerosis	Cardiovascular disease	Human Diseases	scaffold1.t1019	K04371 ERK, MAPK1_3; mitogen-activated protein kinase 1/3	01521 EGFR tyrosine kinase inhibitor resistance	Drug resistance: antineoplastic	Human Diseases
scaffold125.t11	K00799 GST, gst; glutathione S-transferase	05204 Chemical carcinogenesis	Cancer: overview	Human Diseases	scaffold1.t1019	K04371 ERK, MAPK1_3; mitogen-activated protein kinase 1/3	05210 Colorectal cancer	Cancer: specific types	Human Diseases
scaffold125.t11	K00799 GST, gst; glutathione S-transferase	01524 Platinum drug resistance	Drug resistance: antineoplastic	Human Diseases	scaffold1.t1019	K04371 ERK, MAPK1_3; mitogen-activated protein kinase 1/3	05160 Hepatitis C	Infectious disease: viral	Human Diseases
scaffold125.t11	K00799 GST, gst; glutathione S-transferase	05200 Pathways in cancer	Cancer: overview	Human Diseases	scaffold1.t1019	K04371 ERK, MAPK1_3; mitogen-activated protein kinase 1/3	05145 Toxoplasmosis	Infectious disease: parasitic	Human Diseases
scaffold125.t11	K00799 GST, gst; glutathione S-transferase	05225 Hepatocellular carcinoma	Cancer: specific types	Human Diseases	scaffold1.t1019	K04371 ERK, MAPK1_3; mitogen-activated protein kinase 1/3	05226 Gastric cancer	Cancer: specific types	Human Diseases
scaffold125.t11	K00799 GST, gst; glutathione S-transferase	02000 Transporters	Protein families: signaling and cellular processes	Brite Hierarchies	scaffold1.t1019	K04371 ERK, MAPK1_3; mitogen-activated protein kinase 1/3	05203 Viral carcinogenesis	Cancer: overview	Human Diseases
scaffold125.t24	K08257 E3.2.1.101; mannan endo-1,6-alpha-mannosidase	00537 Glycosylphosphatidylinositol (GPI)-anchored proteins	Protein families: signaling and cellular processes	Brite Hierarchies	scaffold1.t1019	K04371 ERK, MAPK1_3; mitogen-activated protein kinase 1/3	04934 Cushing syndrome	Endocrine and metabolic disease	Human Diseases
scaffold126.t1	K02031 ABC.PE.A; peptide/nickel transport system ATP-binding protein	02024 Quorum sensing	Cellular community - prokaryotes	Cellular Processes	scaffold1.t1019	K04371 ERK, MAPK1_3; mitogen-activated protein kinase 1/3	05166 Human T-cell leukemia virus 1 infection	Infectious disease: viral	Human Diseases
scaffold126.t1	K02031 ABC.PE.A; peptide/nickel transport system ATP-binding protein	02000 Transporters	Protein families: signaling and cellular processes	Brite Hierarchies	scaffold1.t1019	K04371 ERK, MAPK1_3; mitogen-activated protein kinase 1/3	05133 Pertussis	Infectious disease: bacterial	Human Diseases
scaffold126.t4	K07511 ECHS1; enoyl-CoA hydratase	00310 Lysine degradation	Amino acid metabolism	Metabolism	scaffold1.t1019	K04371 ERK, MAPK1_3; mitogen-activated protein kinase 1/3	05135 Yersinia infection	Infectious disease: bacterial	Human Diseases
scaffold126.t4	K07511 ECHS1; enoyl-CoA hydratase	00930 Caprolactam degradation	Xenobiotics biodegradation and metabolism	Metabolism	scaffold1.t1019	K04371 ERK, MAPK1_3; mitogen-activated protein kinase 1/3	05010 Alzheimer disease	Neurodegenerative disease	Human Diseases
scaffold126.t4	K07511 ECHS1; enoyl-CoA hydratase	00280 Valine, leucine and isoleucine degradation	Amino acid metabolism	Metabolism	scaffold1.t1019	K04371 ERK, MAPK1_3; mitogen-activated protein kinase 1/3	05034 Alcoholism	Substance dependence	Human Diseases
scaffold126.t4	K07511 ECHS1; enoyl-CoA hydratase	00062 Fatty acid elongation	Lipid metabolism	Metabolism	scaffold1.t1019	K04371 ERK, MAPK1_3; mitogen-activated protein kinase 1/3	04933 AGE-RAGE signaling pathway in diabetic complications	Endocrine and metabolic disease	Human Diseases
scaffold126.t4	K07511 ECHS1; enoyl-CoA hydratase	00380 Tryptophan metabolism	Amino acid metabolism	Metabolism	scaffold1.t1019	K04371 ERK, MAPK1_3; mitogen-activated protein kinase 1/3	05212 Pancreatic cancer	Cancer: specific types	Human Diseases
scaffold126.t4	K07511 ECHS1; enoyl-CoA hydratase	00627 Aminobenzoate degradation	Xenobiotics biodegradation and metabolism	Metabolism	scaffold1.t1019	K04371 ERK, MAPK1_3; mitogen-activated protein kinase 1/3	05235 PD-L1 expression and PD-1 checkpoint pathway in cancer	Cancer: overview	Human Diseases
scaffold126.t4	K07511 ECHS1; enoyl-CoA hydratase	00071 Fatty acid degradation	Lipid metabolism	Metabolism	scaffold1.t1019	K04371 ERK, MAPK1_3; mitogen-activated protein kinase 1/3	05216 Thyroid cancer	Cancer: specific types	Human Diseases
scaffold126.t4	K07511 ECHS1; enoyl-CoA hydratase	00650 Butanoate metabolism	Carbohydrate metabolism	Metabolism	scaffold1.t1019	K04371 ERK, MAPK1_3; mitogen-activated protein kinase 1/3	05165 Human papillomavirus infection	Infectious disease: viral	Human Diseases
scaffold126.t4	K07511 ECHS1; enoyl-CoA hydratase	00410 beta-Alanine metabolism	Metabolism of other amino acids	Metabolism	scaffold1.t1019	K04371 ERK, MAPK1_3; mitogen-activated protein kinase 1/3	05225 Hepatocellular carcinoma	Cancer: specific types	Human Diseases
scaffold126.t4	K07511 ECHS1; enoyl-CoA hydratase	00640 Propanoate metabolism	Carbohydrate metabolism	Metabolism	scaffold1.t1019	K04371 ERK, MAPK1_3; mitogen-activated protein kinase 1/3	05231 Choline metabolism in cancer	Cancer: overview	Human Diseases
scaffold126.t14	K22071 FDX2; ferredoxin-2, mitochondrial	03029 Mitochondrial biogenesis	Protein families: genetic information processing	Brite Hierarchies	scaffold1.t1019	K04371 ERK, MAPK1_3; mitogen-activated protein kinase 1/3	05218 Melanoma	Cancer: specific types	Human Diseases
scaffold126.t15	K15071 RCY1, POF6; recyclin-1	04121 Ubiquitin system	Protein families: genetic information processing	Brite Hierarchies	scaffold1.t1019	K04371 ERK, MAPK1_3; mitogen-activated protein kinase 1/3	05230 Central carbon metabolism in cancer	Cancer: overview	Human Diseases
scaffold126.t18	K07107 ybgC; acyl-CoA thioester hydrolase	99980 Enzymes with EC numbers	Unclassified: metabolism	Not Included in Pathway or Brite	scaffold1.t1019	K04371 ERK, MAPK1_3; mitogen-activated protein kinase 1/3	05221 Acute myeloid leukemia	Cancer: specific types	Human Diseases
scaffold126.t22	K01078 PHO; acid phosphatase	00740 Riboflavin metabolism	Metabolism of cofactors and vitamins	Metabolism	scaffold1.t1019	K04371 ERK, MAPK1_3; mitogen-activated protein kinase 1/3	05220 Chronic myeloid leukemia	Cancer: specific types	Human Diseases
scaffold126.t22	K01078 PHO; acid phosphatase	00730 Thiamine metabolism	Metabolism of cofactors and vitamins	Metabolism	scaffold1.t1019	K04371 ERK, MAPK1_3; mitogen-activated protein kinase 1/3	05214 Glioma	Cancer: specific types	Human Diseases
scaffold126.t23	K10573 UBE2A, UBC2, RAD6A; ubiquitin-conjugating enzyme E2 A	04120 Ubiquitin mediated proteolysis	Folding, sorting and degradation	Genetic Information Processing	scaffold1.t1019	K04371 ERK, MAPK1_3; mitogen-activated protein kinase 1/3	01524 Platinum drug resistance	Drug resistance: antineoplastic	Human Diseases
scaffold126.t23	K10573 UBE2A, UBC2, RAD6A; ubiquitin-conjugating enzyme E2 A	04121 Ubiquitin system	Protein families: genetic information processing	Brite Hierarchies	scaffold1.t1019	K04371 ERK, MAPK1_3; mitogen-activated protein kinase 1/3	05140 Leishmaniasis	Infectious disease: parasitic	Human Diseases
scaffold126.t23	K10573 UBE2A, UBC2, RAD6A; ubiquitin-conjugating enzyme E2 A	03400 DNA repair and recombination proteins	Protein families: genetic information processing	Brite Hierarchies	scaffold1.t1019	K04371 ERK, MAPK1_3; mitogen-activated protein kinase 1/3	05161 Hepatitis B	Infectious disease: viral	Human Diseases
scaffold126.t25	K15378 SLC45A1_2_4; solute carrier family 45, member 1/2/4	02000 Transporters	Protein families: signaling and cellular processes	Brite Hierarchies	scaffold1.t1019	K04371 ERK, MAPK1_3; mitogen-activated protein kinase 1/3	05020 Prion diseases	Neurodegenerative disease	Human Diseases
scaffold126.t26	K00311 ETFDH; electron-transferring-flavoprotein dehydrogenase	99980 Enzymes with EC numbers	Unclassified: metabolism	Not Included in Pathway or Brite	scaffold1.t1019	K04371 ERK, MAPK1_3; mitogen-activated protein kinase 1/3	05132 Salmonella infection	Infectious disease: bacterial	Human Diseases
scaffold127.t4	K14085 ALDH7A1; aldehyde dehydrogenase family 7 member A1	00010 Glycolysis / Gluconeogenesis	Carbohydrate metabolism	Metabolism	scaffold1.t1019	K04371 ERK, MAPK1_3; mitogen-activated protein kinase 1/3	05223 Non-small cell lung cancer	Cancer: specific types	Human Diseases
scaffold127.t4	K14085 ALDH7A1; aldehyde dehydrogenase family 7 member A1	00071 Fatty acid degradation	Lipid metabolism	Metabolism	scaffold1.t1019	K04371 ERK, MAPK1_3; mitogen-activated protein kinase 1/3	05142 Chagas disease (American trypanosomiasis)	Infectious disease: parasitic	Human Diseases
scaffold127.t4	K14085 ALDH7A1; aldehyde dehydrogenase family 7 member A1	00053 Ascorbate and aldarate metabolism	Carbohydrate metabolism	Metabolism	scaffold1.t1019	K04371 ERK, MAPK1_3; mitogen-activated protein kinase 1/3	05131 Shigellosis	Infectious disease: bacterial	Human Diseases
scaffold127.t4	K14085 ALDH7A1; aldehyde dehydrogenase family 7 member A1	00310 Lysine degradation	Amino acid metabolism	Metabolism	scaffold1.t1019	K04371 ERK, MAPK1_3; mitogen-activated protein kinase 1/3	05200 Pathways in cancer	Cancer: overview	Human Diseases
scaffold127.t4	K14085 ALDH7A1; aldehyde dehydrogenase family 7 member A1	00561 Glycerolipid metabolism	Lipid metabolism	Metabolism	scaffold1.t1019	K04371 ERK, MAPK1_3; mitogen-activated protein kinase 1/3	05211 Renal cell carcinoma	Cancer: specific types	Human Diseases
scaffold127.t4	K14085 ALDH7A1; aldehyde dehydrogenase family 7 member A1	00260 Glycine, serine and threonine metabolism	Amino acid metabolism	Metabolism	scaffold1.t1019	K04371 ERK, MAPK1_3; mitogen-activated protein kinase 1/3	05206 MicroRNAs in cancer	Cancer: overview	Human Diseases
scaffold127.t4	K14085 ALDH7A1; aldehyde dehydrogenase family 7 member A1	00410 beta-Alanine metabolism	Metabolism of other amino acids	Metabolism	scaffold1.t1019	K04371 ERK, MAPK1_3; mitogen-activated protein kinase 1/3	05164 Influenza A	Infectious disease: viral	Human Diseases
scaffold127.t4	K14085 ALDH7A1; aldehyde dehydrogenase family 7 member A1	00280 Valine, leucine and isoleucine degradation	Amino acid metabolism	Metabolism	scaffold1.t1019	K04371 ERK, MAPK1_3; mitogen-activated protein kinase 1/3	01522 Endocrine resistance	Drug resistance: antineoplastic	Human Diseases
scaffold127.t4	K14085 ALDH7A1; aldehyde dehydrogenase family 7 member A1	00620 Pyruvate metabolism	Carbohydrate metabolism	Metabolism	scaffold1.t1019	K04371 ERK, MAPK1_3; mitogen-activated protein kinase 1/3	05224 Breast cancer	Cancer: specific types	Human Diseases
scaffold127.t4	K14085 ALDH7A1; aldehyde dehydrogenase family 7 member A1	00340 Histidine metabolism	Amino acid metabolism	Metabolism	scaffold1.t1019	K04371 ERK, MAPK1_3; mitogen-activated protein kinase 1/3	03036 Chromosome and associated proteins	Protein families: genetic information processing	Brite Hierarchies
scaffold127.t4	K14085 ALDH7A1; aldehyde dehydrogenase family 7 member A1	00380 Tryptophan metabolism	Amino acid metabolism	Metabolism	scaffold1.t1019	K04371 ERK, MAPK1_3; mitogen-activated protein kinase 1/3	01001 Protein kinases	Protein families: metabolism	Brite Hierarchies
scaffold127.t4	K14085 ALDH7A1; aldehyde dehydrogenase family 7 member A1	00330 Arginine and proline metabolism	Amino acid metabolism	Metabolism	scaffold1.t1019	K04371 ERK, MAPK1_3; mitogen-activated protein kinase 1/3	04147 Exosome	Protein families: signaling and cellular processes	Brite Hierarchies
scaffold127.t16	K01514 PRUNE, PPX1; exopolyphosphatase	00230 Purine metabolism	Nucleotide metabolism	Metabolism	scaffold1.t1021	K11131 DKC1, NOLA4, CBF5; H/ACA ribonucleoprotein complex subunit 4	03008 Ribosome biogenesis in eukaryotes	Translation	Genetic Information Processing
scaffold127.t18	K22069 LYRM4; LYR motif-containing protein 4	03029 Mitochondrial biogenesis	Protein families: genetic information processing	Brite Hierarchies	scaffold1.t1021	K11131 DKC1, NOLA4, CBF5; H/ACA ribonucleoprotein complex subunit 4	03009 Ribosome biogenesis	Protein families: genetic information processing	Brite Hierarchies
scaffold128.t1	K17600 VPS54; vacuolar protein sorting-associated protein 54	04131 Membrane trafficking	Protein families: genetic information processing	Brite Hierarchies	scaffold1.t1021	K11131 DKC1, NOLA4, CBF5; H/ACA ribonucleoprotein complex subunit 4	03032 DNA replication proteins	Protein families: genetic information processing	Brite Hierarchies
scaffold128.t1	K17600 VPS54; vacuolar protein sorting-associated protein 54	01009 Protein phosphatases and associated proteins	Protein families: metabolism	Brite Hierarchies	scaffold1.t1022	K02891 RP-L22e, RPL22; large subunit ribosomal protein L22e	03010 Ribosome	Translation	Genetic Information Processing
scaffold128.t10	K21444 PCBP3_4; poly(rC)-binding protein 3/4	03019 Messenger RNA biogenesis	Protein families: genetic information processing	Brite Hierarchies	scaffold1.t1022	K02891 RP-L22e, RPL22; large subunit ribosomal protein L22e	03011 Ribosome	Protein families: genetic information processing	Brite Hierarchies
scaffold128.t21	K19572 CECR1, ADA2; adenosine deaminase CECR1	00230 Purine metabolism	Nucleotide metabolism	Metabolism	scaffold1.t1023	K18995 DHX29; ATP-dependent RNA helicase DHX29	03012 Translation factors	Protein families: genetic information processing	Brite Hierarchies
scaffold128.t27	K22395 K22395; cinnamyl-alcohol dehydrogenase	00940 Phenylpropanoid biosynthesis	Biosynthesis of other secondary metabolites	Metabolism	scaffold1.t1024	K11665 INO80, INOC1; DNA helicase INO80	03036 Chromosome and associated proteins	Protein families: genetic information processing	Brite Hierarchies
scaffold128.t28	K03754 EIF2B2; translation initiation factor eIF-2B subunit beta	03013 RNA transport	Translation	Genetic Information Processing	scaffold1.t1025	K01679 E4.2.1.2B, fumC, FH; fumarate hydratase, class II	00620 Pyruvate metabolism	Carbohydrate metabolism	Metabolism
scaffold128.t28	K03754 EIF2B2; translation initiation factor eIF-2B subunit beta	05168 Herpes simplex virus 1 infection	Infectious disease: viral	Human Diseases	scaffold1.t1025	K01679 E4.2.1.2B, fumC, FH; fumarate hydratase, class II	00020 Citrate cycle (TCA cycle)	Carbohydrate metabolism	Metabolism
scaffold128.t28	K03754 EIF2B2; translation initiation factor eIF-2B subunit beta	03012 Translation factors	Protein families: genetic information processing	Brite Hierarchies	scaffold1.t1025	K01679 E4.2.1.2B, fumC, FH; fumarate hydratase, class II	00720 Carbon fixation pathways in prokaryotes	Energy metabolism	Metabolism
scaffold129.t3	K03097 CSNK2A; casein kinase II subunit alpha	03008 Ribosome biogenesis in eukaryotes	Translation	Genetic Information Processing	scaffold1.t1025	K01679 E4.2.1.2B, fumC, FH; fumarate hydratase, class II	05200 Pathways in cancer	Cancer: overview	Human Diseases
scaffold129.t3	K03097 CSNK2A; casein kinase II subunit alpha	04310 Wnt signaling pathway	Signal transduction	Environmental Information Processing	scaffold1.t1025	K01679 E4.2.1.2B, fumC, FH; fumarate hydratase, class II	04934 Cushing syndrome	Endocrine and metabolic disease	Human Diseases
[truncated: 9,908 more rows]
