# Supplementary material for: Integrative Genomic and Transcriptomic Analysis of White-Rot Fungi Ganoderma tsugae Growing on Both Coniferous and Broad-Leaved Trees
Source: J Fungi (Basel). 2026 Jan 1;12(1):35. doi: 10.3390/jof12010035 (PMC12842666; doi:10.3390/jof12010035)
Supplement: Supplementary file 1 [file jof-12-00035-s001.zip › Supplementary materials/Table S5.xlsx]

## Sheet: Sheet1
Table S5. Annotation of two strains on CAZymes database.
Ganoderma tsugae Wu 2022							Ganoderma tsugae Cui 14110
Gene	Family	Evalue	Covered_fraction	Class	Class_definition	Class_definition	Gene	Family	Evalue	Covered_fraction	Class	Class_definition	Class_definition
scaffold1.t1010	GH131	1.2e-19	0.427450980392157	GH	Glycoside Hydrolases		scaffold1.t114	CE8	1.9e-51	0.909722222222222	CE	Carbohydrate Esterases	pectin methylesterase (EC 3.1.1.11).
scaffold1.t1011	GH131	3.8e-31	0.419607843137255	GH	Glycoside Hydrolases		scaffold1.t115	CE8	2.6e-25	0.517361111111111	CE	Carbohydrate Esterases	pectin methylesterase (EC 3.1.1.11).
scaffold1.t1029	GT8	2.2e-43	0.879377431906615	GT	Glycosyl Transferases	lipopolysaccharide alpha-1,3-galactosyltransferase (EC 2.4.1.44); UDP-Glc: (glucosyl)lipopolysaccharide alpha-1,2-glucosyltransferase (EC 2.4.1.-); lipopolysaccharide glucosyltransferase 1 (EC 2.4.1.58); glycogenin glucosyltransferase (EC 2.4.1.186); inositol 1-alpha-galactosyltransferase (galactinol synthase) (EC 2.4.1.123); homogalacturonan alpha-1,4-galacturonosyltransferase (EC 2.4.1.43); UDP…	scaffold1.t146	CE1	5.5e-35	0.951541850220264	CE	Carbohydrate Esterases	acetyl xylan esterase (EC 3.1.1.72); cinnamoyl esterase (EC 3.1.1.-); feruloyl esterase (EC 3.1.1.73); carboxylesterase (EC 3.1.1.1); S-formylglutathione hydrolase (EC 3.1.2.12)
scaffold1.t1048	GH3	1.8e-58	0.958333333333333	GH	Glycoside Hydrolases	beta-glucosidase (EC 3.2.1.21); xylan 1,4-beta-xylosidase (EC 3.2.1.37); beta-N-acetylhexosaminidase (EC 3.2.1.52); glucan 1,3-beta-glucosidase (EC 3.2.1.58); glucan 1,4-beta-glucosidase (EC 3.2.1.74); exo-1,3-1,4-glucanase (EC 3.2.1.-); alphalpha-L-arabinofuranosidase (EC 3.2.1.55).	scaffold1.t148	GH5_5	1.2e-96	0.98943661971831	GH	Glycoside Hydrolases
scaffold1.t1063	GH27	4.6e-88	0.677333333333333	GH	Glycoside Hydrolases	alpha-galactosidase (EC 3.2.1.22); alpha-N-acetylgalactosaminidase (EC 3.2.1.49); isomalto-dextranase (EC 3.2.1.94); beta-L-arabinopyranosidase (EC 3.2.1.88)	scaffold1.t158	PL12	2.7e-06	0.644927536231884	PL	Polysaccharide Lyases	heparin-sulfate lyase (EC 4.2.2.8)
scaffold1.t1066	CBM50	7.7e-09	0.95	CBM	Carbohydrate-Binding Modules	Modules of approx. 50 residues found attached to various enzymes from families GH18, GH19, GH23, GH24, GH25 and GH73, i.e. enzymes cleaving either chitin or peptidoglycan. Binding to chitopentaose demonstrated in the case of Pteris ryukyuensis chitinase A [Ohnuma T et al. (2008) J. Biol. Chem. 283:5178-87 (PMID: 18083709)]. CBM50 modules are also found in a multitude of other enzymes targeting th…	scaffold1.t16	GH5_7	1.4e-65	0.988461538461539	GH	Glycoside Hydrolases
scaffold1.t1135	GH18	3.6e-22	0.712837837837838	GH	Glycoside Hydrolases	chitinase (EC 3.2.1.14); endo-beta-N-acetylglucosaminidase (EC 3.2.1.96); xylanase inhibitor; concanavalin B; narbonin	scaffold1.t162	GT21	5.4e-87	0.995708154506438	GT	Glycosyl Transferases	UDP-Glc: ceramide beta-glucosyltransferase (EC 2.4.1.80).
scaffold1.t1150	CE4	4.8e-29	0.884615384615385	CE	Carbohydrate Esterases	acetyl xylan esterase (EC 3.1.1.72); chitin deacetylase (EC 3.5.1.41); chitooligosaccharide deacetylase (EC 3.5.1.-); peptidoglycan GlcNAc deacetylase (EC 3.5.1.-); peptidoglycan N-acetylmuramic acid deacetylase (EC 3.5.1.-).	scaffold1.t169	PL15	2.1e-07	0.671641791044776	PL	Polysaccharide Lyases	oligo-alginate lyase (EC 4.2.2.-)
scaffold1.t1151	GH72	5.1e-96	0.983974358974359	GH	Glycoside Hydrolases	beta-1,3-glucanosyltransglycosylase (EC 2.4.1.-)	scaffold1.t177	GT68	6.3e-06	0.382857142857143	GT	Glycosyl Transferases	GDP-Fuc: protein O-alpha-fucosyltransferase (EC 2.4.1.-)
scaffold1.t1153	GT1	2.3e-62	0.979057591623037	GT	Glycosyl Transferases	UDP-glucuronosyltransferase (EC 2.4.1.17); 2-hydroxyacylsphingosine 1-beta-galactosyltransferase (EC 2.4.1.45); N-acylsphingosine galactosyltransferase (EC 2.4.1.47); flavonol 3-O-glucosyltransferase (EC 2.4.1.91); indole-3-acetate beta-glucosyltransferase (EC 2.4.1.121); sterol glucosyltransferase (EC 2.4.1.173); ecdysteroid UDP-glucosyltransferase (EC 2.4.1.-); zeaxanthin glucosyltransferase (E…	scaffold1.t86	GT32	1.8e-09	0.488888888888889	GT	Glycosyl Transferases	alpha-1,6-mannosyltransferase (EC 2.4.1.-); alpha-1,4-N-acetylglucosaminyltransferase (EC 2.4.1.-); alpha-1,4-N-acetylgalactosaminyltransferase (EC 2.4.1.-);
scaffold1.t1163	GH43_33	6.5e-39	0.69375	GH	Glycoside Hydrolases		scaffold10.t14	GT32	6.8e-23	0.933333333333333	GT	Glycosyl Transferases	alpha-1,6-mannosyltransferase (EC 2.4.1.-); alpha-1,4-N-acetylglucosaminyltransferase (EC 2.4.1.-); alpha-1,4-N-acetylgalactosaminyltransferase (EC 2.4.1.-);
scaffold1.t1174	GT59	3.5e-110	0.992574257425743	GT	Glycosyl Transferases	Dol-P-Glc: Glc2Man9GlcNAc2-PP-Dol alpha-1,2-glucosyltransferase (EC 2.4.1.-)	scaffold10.t93	CE4	1.4e-18	0.869230769230769	CE	Carbohydrate Esterases	acetyl xylan esterase (EC 3.1.1.72); chitin deacetylase (EC 3.5.1.41); chitooligosaccharide deacetylase (EC 3.5.1.-); peptidoglycan GlcNAc deacetylase (EC 3.5.1.-); peptidoglycan N-acetylmuramic acid deacetylase (EC 3.5.1.-).
scaffold1.t1216	GT49	2.9e-27	0.56973293768546	GT	Glycosyl Transferases	beta-1,3-N-acetylglucosaminyltransferase (EC 2.4.1.-).	scaffold100.t1	GT4	6e-35	0.94375	GT	Glycosyl Transferases	sucrose synthase (EC 2.4.1.13); sucrose-phosphate synthase (EC 2.4.1.14); alpha-glucosyltransferase (EC 2.4.1.52); lipopolysaccharide N-acetylglucosaminyltransferase (EC 2.4.1.56); GDP-Man alpha-mannosyltransferase (EC 2.4.1.-); 1,2-diacylglycerol 3-glucosyltransferase (EC 2.4.1.157); diglucosyl diacylglycerol synthase (EC 2.4.1.208); digalactosyldiacylglycerol synthase (EC 2.4.1.141); trehalose …
scaffold1.t1219	GH16	3.1e-16	0.835978835978836	GH	Glycoside Hydrolases	xyloglucan:xyloglucosyltransferase (EC 2.4.1.207); keratan-sulfate endo-1,4-beta-galactosidase (EC 3.2.1.103); endo-1,3-beta-glucanase (EC 3.2.1.39); endo-1,3(4)-beta-glucanase (EC 3.2.1.6); licheninase (EC 3.2.1.73); beta-agarase (EC 3.2.1.81); kappa;-carrageenase (EC 3.2.1.83); xyloglucanase (EC 3.2.1.151)	scaffold100.t18	GT68	2.7e-07	0.334285714285714	GT	Glycosyl Transferases	GDP-Fuc: protein O-alpha-fucosyltransferase (EC 2.4.1.-)
scaffold1.t123	CBM50	2.3e-08	0.975	CBM	Carbohydrate-Binding Modules	Modules of approx. 50 residues found attached to various enzymes from families GH18, GH19, GH23, GH24, GH25 and GH73, i.e. enzymes cleaving either chitin or peptidoglycan. Binding to chitopentaose demonstrated in the case of Pteris ryukyuensis chitinase A [Ohnuma T et al. (2008) J. Biol. Chem. 283:5178-87 (PMID: 18083709)]. CBM50 modules are also found in a multitude of other enzymes targeting th…	scaffold102.t11	CE10	2.6e-12	0.695014662756598	CE	Carbohydrate Esterases	arylesterase (EC 3.1.1.-); carboxyl esterase (EC 3.1.1.3); acetylcholinesterase (EC 3.1.1.7); cholinesterase (EC 3.1.1.8); sterol esterase (EC 3.1.1.13); brefeldin A esterase (EC 3.1.1.-).
scaffold1.t1234	GH16	6.1e-20	0.825396825396825	GH	Glycoside Hydrolases	xyloglucan:xyloglucosyltransferase (EC 2.4.1.207); keratan-sulfate endo-1,4-beta-galactosidase (EC 3.2.1.103); endo-1,3-beta-glucanase (EC 3.2.1.39); endo-1,3(4)-beta-glucanase (EC 3.2.1.6); licheninase (EC 3.2.1.73); beta-agarase (EC 3.2.1.81); kappa;-carrageenase (EC 3.2.1.83); xyloglucanase (EC 3.2.1.151)	scaffold102.t35	GT2	6.6e-34	0.791666666666667	GT	Glycosyl Transferases	cellulose synthase (EC 2.4.1.12); chitin synthase (EC 2.4.1.16); dolichyl-phosphate beta-D-mannosyltransferase (EC 2.4.1.83); dolichyl-phosphate beta-glucosyltransferase (EC 2.4.1.117); N-acetylglucosaminyltransferase (EC 2.4.1.-); N-acetylgalactosaminyltransferase (EC 2.4.1.-); hyaluronan synthase (EC 2.4.1.212); chitin oligosaccharide synthase (EC 2.4.1.-); beta-1,3-glucan synthase (EC 2.4.1.34…
scaffold1.t1238	GH16	1.1e-15	0.925925925925926	GH	Glycoside Hydrolases	xyloglucan:xyloglucosyltransferase (EC 2.4.1.207); keratan-sulfate endo-1,4-beta-galactosidase (EC 3.2.1.103); endo-1,3-beta-glucanase (EC 3.2.1.39); endo-1,3(4)-beta-glucanase (EC 3.2.1.6); licheninase (EC 3.2.1.73); beta-agarase (EC 3.2.1.81); kappa;-carrageenase (EC 3.2.1.83); xyloglucanase (EC 3.2.1.151)	scaffold103.t3	CE10	9.1e-12	0.504398826979472	CE	Carbohydrate Esterases	arylesterase (EC 3.1.1.-); carboxyl esterase (EC 3.1.1.3); acetylcholinesterase (EC 3.1.1.7); cholinesterase (EC 3.1.1.8); sterol esterase (EC 3.1.1.13); brefeldin A esterase (EC 3.1.1.-).
scaffold1.t1240	CE1	1.9e-07	0.511013215859031	CE	Carbohydrate Esterases	acetyl xylan esterase (EC 3.1.1.72); cinnamoyl esterase (EC 3.1.1.-); feruloyl esterase (EC 3.1.1.73); carboxylesterase (EC 3.1.1.1); S-formylglutathione hydrolase (EC 3.1.2.12)	scaffold104.t17	AA9	6.2e-61	0.959090909090909	AA	Auxiliary Activities
scaffold1.t1417	GH1	4.2e-111	0.981351981351981	GH	Glycoside Hydrolases	beta-glucosidase (EC 3.2.1.21); beta-galactosidase (EC 3.2.1.23); beta-mannosidase (EC 3.2.1.25); beta-glucuronidase (EC 3.2.1.31); beta-D-fucosidase (EC 3.2.1.38); phlorizin hydrolase (EC 3.2.1.62); exo-beta-1,4-glucanase (EC 3.2.1.74); 6-phospho-beta-galactosidase (EC 3.2.1.85); 6-phospho-beta-glucosidase (EC 3.2.1.86); strictosidine beta-glucosidase (EC 3.2.1.105); lactase (EC 3.2.1.108); amyg…	scaffold104.t9	GH31	5.4e-143	0.997658079625293	GH	Glycoside Hydrolases	alpha-glucosidase (EC 3.2.1.20); alpha-1,3-glucosidase (EC 3.2.1.84); sucrase-isomaltase (EC 3.2.1.48) (EC 3.2.1.10); alpha-xylosidase (EC 3.2.1.-); alpha-glucan lyase (EC 4.2.2.13); isomaltosyltransferase (EC 2.4.1.-).
scaffold1.t1421	GH1	5.3e-110	0.981351981351981	GH	Glycoside Hydrolases	beta-glucosidase (EC 3.2.1.21); beta-galactosidase (EC 3.2.1.23); beta-mannosidase (EC 3.2.1.25); beta-glucuronidase (EC 3.2.1.31); beta-D-fucosidase (EC 3.2.1.38); phlorizin hydrolase (EC 3.2.1.62); exo-beta-1,4-glucanase (EC 3.2.1.74); 6-phospho-beta-galactosidase (EC 3.2.1.85); 6-phospho-beta-glucosidase (EC 3.2.1.86); strictosidine beta-glucosidase (EC 3.2.1.105); lactase (EC 3.2.1.108); amyg…	scaffold105.t16	CE10	5.3e-31	0.325513196480938	CE	Carbohydrate Esterases	arylesterase (EC 3.1.1.-); carboxyl esterase (EC 3.1.1.3); acetylcholinesterase (EC 3.1.1.7); cholinesterase (EC 3.1.1.8); sterol esterase (EC 3.1.1.13); brefeldin A esterase (EC 3.1.1.-).
scaffold1.t1430	GT33	2.5e-139	0.952941176470588	GT	Glycosyl Transferases	GDP-Man: chitobiosyldiphosphodolichol beta-mannosyltransferase (EC 2.4.1.142).	scaffold106.t22	AA1_1	2.1e-150	0.974358974358974	AA	Auxiliary Activities
scaffold1.t1463	GH31	5.4e-143	0.997658079625293	GH	Glycoside Hydrolases	alpha-glucosidase (EC 3.2.1.20); alpha-1,3-glucosidase (EC 3.2.1.84); sucrase-isomaltase (EC 3.2.1.48) (EC 3.2.1.10); alpha-xylosidase (EC 3.2.1.-); alpha-glucan lyase (EC 4.2.2.13); isomaltosyltransferase (EC 2.4.1.-).	scaffold107.t13	GH5_50	2.3e-95	0.985915492957746	GH	Glycoside Hydrolases
scaffold1.t1470	AA9	6.2e-61	0.959090909090909	AA	Auxiliary Activities		scaffold108.t26	CE1	4.7e-07	0.511013215859031	CE	Carbohydrate Esterases	acetyl xylan esterase (EC 3.1.1.72); cinnamoyl esterase (EC 3.1.1.-); feruloyl esterase (EC 3.1.1.73); carboxylesterase (EC 3.1.1.1); S-formylglutathione hydrolase (EC 3.1.2.12)
scaffold1.t1496	CE16	7.3e-62	0.98501872659176	CE	Carbohydrate Esterases	acetylesterase (EC 3.1.1.6) active on various carbohydrate acetyl esters	scaffold108.t28	GH16	8e-16	0.925925925925926	GH	Glycoside Hydrolases	xyloglucan:xyloglucosyltransferase (EC 2.4.1.207); keratan-sulfate endo-1,4-beta-galactosidase (EC 3.2.1.103); endo-1,3-beta-glucanase (EC 3.2.1.39); endo-1,3(4)-beta-glucanase (EC 3.2.1.6); licheninase (EC 3.2.1.73); beta-agarase (EC 3.2.1.81); kappa;-carrageenase (EC 3.2.1.83); xyloglucanase (EC 3.2.1.151)
scaffold1.t150	GH13_15	5.9e-68	0.996478873239437	GH	Glycoside Hydrolases		scaffold108.t32	GH16	6.1e-20	0.825396825396825	GH	Glycoside Hydrolases	xyloglucan:xyloglucosyltransferase (EC 2.4.1.207); keratan-sulfate endo-1,4-beta-galactosidase (EC 3.2.1.103); endo-1,3-beta-glucanase (EC 3.2.1.39); endo-1,3(4)-beta-glucanase (EC 3.2.1.6); licheninase (EC 3.2.1.73); beta-agarase (EC 3.2.1.81); kappa;-carrageenase (EC 3.2.1.83); xyloglucanase (EC 3.2.1.151)
scaffold1.t1511	AA3_2	1.3e-118	0.991228070175439	AA	Auxiliary Activities		scaffold109.t11	CBM1	8.8e-12	0.96551724137931	CBM	Carbohydrate-Binding Modules	Modules of approx. 40 residues found almost exclusively in fungi. The cellulose-binding function has been demonstrated in many cases, and appears to be mediated by three aromatic residues separated by about 10.4 angstrom and which form a flat surface. The only non-fungal occurence of CBM1 is in an algal non-hydrolytic polysaccharide-binding protein which is composed of four repeated CBM1 modules.…
scaffold1.t1512	AA3_2	2.3e-116	0.991228070175439	AA	Auxiliary Activities		scaffold11.t13	GT20	5.1e-140	0.646315789473684	GT	Glycosyl Transferases	alpha,alpha-trehalose-phosphate synthase [UDP-forming] (EC 2.4.1.15)
scaffold1.t1523	AA3_2	1.6e-122	0.989473684210526	AA	Auxiliary Activities		scaffold11.t73	CE10	1.5e-09	0.642228739002933	CE	Carbohydrate Esterases	arylesterase (EC 3.1.1.-); carboxyl esterase (EC 3.1.1.3); acetylcholinesterase (EC 3.1.1.7); cholinesterase (EC 3.1.1.8); sterol esterase (EC 3.1.1.13); brefeldin A esterase (EC 3.1.1.-).
scaffold1.t1524	AA3_2	2.1e-161	0.991228070175439	AA	Auxiliary Activities		scaffold110.t11	AA3_2	2.1e-127	0.987719298245614	AA	Auxiliary Activities
scaffold1.t1546	GH16	1.1e-17	0.841269841269841	GH	Glycoside Hydrolases	xyloglucan:xyloglucosyltransferase (EC 2.4.1.207); keratan-sulfate endo-1,4-beta-galactosidase (EC 3.2.1.103); endo-1,3-beta-glucanase (EC 3.2.1.39); endo-1,3(4)-beta-glucanase (EC 3.2.1.6); licheninase (EC 3.2.1.73); beta-agarase (EC 3.2.1.81); kappa;-carrageenase (EC 3.2.1.83); xyloglucanase (EC 3.2.1.151)	scaffold110.t31	GH63	1.8e-16	0.343859649122807	GH	Glycoside Hydrolases	processing alpha-glucosidase (EC 3.2.1.106); alpha-1,3-glucosidase (EC 3.2.1.84); alpha-glucosidase (EC 3.2.1.20)
scaffold1.t1547	GH16	8.7e-15	0.841269841269841	GH	Glycoside Hydrolases	xyloglucan:xyloglucosyltransferase (EC 2.4.1.207); keratan-sulfate endo-1,4-beta-galactosidase (EC 3.2.1.103); endo-1,3-beta-glucanase (EC 3.2.1.39); endo-1,3(4)-beta-glucanase (EC 3.2.1.6); licheninase (EC 3.2.1.73); beta-agarase (EC 3.2.1.81); kappa;-carrageenase (EC 3.2.1.83); xyloglucanase (EC 3.2.1.151)	scaffold111.t2	AA3_3	2.4e-204	0.99492385786802	AA	Auxiliary Activities
scaffold1.t1550	AA2	1.5e-106	0.992156862745098	AA	Auxiliary Activities		scaffold114.t24	CBM19	3e-05	0.777777777777778	CBM	Carbohydrate-Binding Modules	Modules of 60-70 residues with chitin-binding function.
scaffold1.t1552	GH16	3e-17	0.841269841269841	GH	Glycoside Hydrolases	xyloglucan:xyloglucosyltransferase (EC 2.4.1.207); keratan-sulfate endo-1,4-beta-galactosidase (EC 3.2.1.103); endo-1,3-beta-glucanase (EC 3.2.1.39); endo-1,3(4)-beta-glucanase (EC 3.2.1.6); licheninase (EC 3.2.1.73); beta-agarase (EC 3.2.1.81); kappa;-carrageenase (EC 3.2.1.83); xyloglucanase (EC 3.2.1.151)	scaffold115.t12	AA9	3.7e-64	0.995454545454545	AA	Auxiliary Activities
scaffold1.t1572	AA3_2	4.3e-121	0.989473684210526	AA	Auxiliary Activities		scaffold115.t17	GH18	4.2e-65	0.939189189189189	GH	Glycoside Hydrolases	chitinase (EC 3.2.1.14); endo-beta-N-acetylglucosaminidase (EC 3.2.1.96); xylanase inhibitor; concanavalin B; narbonin
scaffold1.t159	GH2	4.6e-67	0.691489361702128	GH	Glycoside Hydrolases	beta-galactosidase (EC 3.2.1.23) ; beta-mannosidase (EC 3.2.1.25); beta-glucuronidase (EC 3.2.1.31); mannosylglycoprotein endo-beta-mannosidase (EC 3.2.1.152); exo-beta-glucosaminidase (EC 3.2.1.165)	scaffold115.t21	CE15	2.9e-61	0.799256505576208	CE	Carbohydrate Esterases	4-O-methyl-glucuronoyl methylesterase (EC 3.1.1.-)
scaffold1.t173	GT2	2.7e-15	0.547619047619048	GT	Glycosyl Transferases	cellulose synthase (EC 2.4.1.12); chitin synthase (EC 2.4.1.16); dolichyl-phosphate beta-D-mannosyltransferase (EC 2.4.1.83); dolichyl-phosphate beta-glucosyltransferase (EC 2.4.1.117); N-acetylglucosaminyltransferase (EC 2.4.1.-); N-acetylgalactosaminyltransferase (EC 2.4.1.-); hyaluronan synthase (EC 2.4.1.212); chitin oligosaccharide synthase (EC 2.4.1.-); beta-1,3-glucan synthase (EC 2.4.1.34…	scaffold118.t14	PL8	2e-48	0.976833976833977	PL	Polysaccharide Lyases	hyaluronate lyase (EC 4.2.2.1); chondroitin AC lyase (EC 4.2.2.5); xanthan lyase (EC 4.2.2.12); chondroitin ABC lyase (EC 4.2.2.20)
scaffold1.t178	AA1_1	1.5e-153	0.977564102564103	AA	Auxiliary Activities		scaffold119.t12	GH13_1	3.7e-122	0.996710526315789	GH	Glycoside Hydrolases
scaffold1.t182	GH47	9.5e-141	0.968609865470852	GH	Glycoside Hydrolases	alpha-mannosidase (EC 3.2.1.113)	scaffold119.t17	GH89	7.9e-217	0.993966817496229	GH	Glycoside Hydrolases	alpha-N-acetylglucosaminidase (EC 3.2.1.50)
scaffold1.t194	GH20	7.7e-53	0.964391691394659	GH	Glycoside Hydrolases	beta-hexosaminidase (EC 3.2.1.52); lacto-N-biosidase (EC 3.2.1.140); beta-1,6-N-acetylglucosaminidase) (EC 3.2.1.-); beta-6-SO3-N-acetylglucosaminidase (EC 3.2.1.-)	scaffold119.t20	GH105	2.4e-16	0.506024096385542	GH	Glycoside Hydrolases	unsaturated rhamnogalacturonyl hydrolase (EC 3.2.1.-)
scaffold1.t195	AA1_1	6.3e-154	0.977564102564103	AA	Auxiliary Activities		scaffold119.t21	CE1	1.9e-11	0.872246696035242	CE	Carbohydrate Esterases	acetyl xylan esterase (EC 3.1.1.72); cinnamoyl esterase (EC 3.1.1.-); feruloyl esterase (EC 3.1.1.73); carboxylesterase (EC 3.1.1.1); S-formylglutathione hydrolase (EC 3.1.2.12)
scaffold1.t199	GH31	2.3e-143	0.995316159250585	GH	Glycoside Hydrolases	alpha-glucosidase (EC 3.2.1.20); alpha-1,3-glucosidase (EC 3.2.1.84); sucrase-isomaltase (EC 3.2.1.48) (EC 3.2.1.10); alpha-xylosidase (EC 3.2.1.-); alpha-glucan lyase (EC 4.2.2.13); isomaltosyltransferase (EC 2.4.1.-).	scaffold119.t24	AA1_1	4.6e-146	0.977564102564103	AA	Auxiliary Activities
scaffold1.t202	GH31	3.6e-143	0.995316159250585	GH	Glycoside Hydrolases	alpha-glucosidase (EC 3.2.1.20); alpha-1,3-glucosidase (EC 3.2.1.84); sucrase-isomaltase (EC 3.2.1.48) (EC 3.2.1.10); alpha-xylosidase (EC 3.2.1.-); alpha-glucan lyase (EC 4.2.2.13); isomaltosyltransferase (EC 2.4.1.-).	scaffold12.t10	GH7	2.6e-197	0.995180722891566	GH	Glycoside Hydrolases	endo-beta-1,4-glucanase (EC 3.2.1.4); [reducing end-acting] cellobiohydrolase (EC 3.2.1.-); chitosanase (EC 3.2.1.132); endo-beta-1,3-1,4-glucanase (EC 3.2.1.73)
scaffold1.t223	CBM21	4.6e-24	0.953271028037383	CBM	Carbohydrate-Binding Modules	Modules of approx. 100 residues. The granular starch-binding function has been demonstrated in one case. Sometimes designated as starch-binding domains (SBD).	scaffold12.t48	GH16	5.2e-20	0.978835978835979	GH	Glycoside Hydrolases	xyloglucan:xyloglucosyltransferase (EC 2.4.1.207); keratan-sulfate endo-1,4-beta-galactosidase (EC 3.2.1.103); endo-1,3-beta-glucanase (EC 3.2.1.39); endo-1,3(4)-beta-glucanase (EC 3.2.1.6); licheninase (EC 3.2.1.73); beta-agarase (EC 3.2.1.81); kappa;-carrageenase (EC 3.2.1.83); xyloglucanase (EC 3.2.1.151)
scaffold1.t225	GH28	4.3e-51	0.818461538461538	GH	Glycoside Hydrolases	polygalacturonase (EC 3.2.1.15); exo-polygalacturonase (EC 3.2.1.67); exo-polygalacturonosidase (EC 3.2.1.82); rhamnogalacturonase (EC 3.2.1.-); endo-xylogalacturonan hydrolase (EC 3.2.1.-); rhamnogalacturonan alpha-L-rhamnopyranohydrolase (EC 3.2.1.40)	scaffold12.t49	GH16	1.2e-19	0.978835978835979	GH	Glycoside Hydrolases	xyloglucan:xyloglucosyltransferase (EC 2.4.1.207); keratan-sulfate endo-1,4-beta-galactosidase (EC 3.2.1.103); endo-1,3-beta-glucanase (EC 3.2.1.39); endo-1,3(4)-beta-glucanase (EC 3.2.1.6); licheninase (EC 3.2.1.73); beta-agarase (EC 3.2.1.81); kappa;-carrageenase (EC 3.2.1.83); xyloglucanase (EC 3.2.1.151)
scaffold1.t227	CE10	1.3e-16	0.586510263929619	CE	Carbohydrate Esterases	arylesterase (EC 3.1.1.-); carboxyl esterase (EC 3.1.1.3); acetylcholinesterase (EC 3.1.1.7); cholinesterase (EC 3.1.1.8); sterol esterase (EC 3.1.1.13); brefeldin A esterase (EC 3.1.1.-).	scaffold12.t6	GT8	1.5e-21	0.431906614785992	GT	Glycosyl Transferases	lipopolysaccharide alpha-1,3-galactosyltransferase (EC 2.4.1.44); UDP-Glc: (glucosyl)lipopolysaccharide alpha-1,2-glucosyltransferase (EC 2.4.1.-); lipopolysaccharide glucosyltransferase 1 (EC 2.4.1.58); glycogenin glucosyltransferase (EC 2.4.1.186); inositol 1-alpha-galactosyltransferase (galactinol synthase) (EC 2.4.1.123); homogalacturonan alpha-1,4-galacturonosyltransferase (EC 2.4.1.43); UDP…
scaffold1.t230	CE4	1.6e-07	0.907692307692308	CE	Carbohydrate Esterases	acetyl xylan esterase (EC 3.1.1.72); chitin deacetylase (EC 3.5.1.41); chitooligosaccharide deacetylase (EC 3.5.1.-); peptidoglycan GlcNAc deacetylase (EC 3.5.1.-); peptidoglycan N-acetylmuramic acid deacetylase (EC 3.5.1.-).	scaffold12.t96	CE10	3.6e-62	0.750733137829912	CE	Carbohydrate Esterases	arylesterase (EC 3.1.1.-); carboxyl esterase (EC 3.1.1.3); acetylcholinesterase (EC 3.1.1.7); cholinesterase (EC 3.1.1.8); sterol esterase (EC 3.1.1.13); brefeldin A esterase (EC 3.1.1.-).
scaffold1.t232	CE4	1.6e-07	0.907692307692308	CE	Carbohydrate Esterases	acetyl xylan esterase (EC 3.1.1.72); chitin deacetylase (EC 3.5.1.41); chitooligosaccharide deacetylase (EC 3.5.1.-); peptidoglycan GlcNAc deacetylase (EC 3.5.1.-); peptidoglycan N-acetylmuramic acid deacetylase (EC 3.5.1.-).	scaffold120.t12	GT35	7e-267	0.995548961424332	GT	Glycosyl Transferases	glycogen or starch phosphorylase (EC 2.4.1.1).
scaffold1.t296	CBM32	2.5e-06	0.75	CBM	Carbohydrate-Binding Modules	Binding to galactose and lactose has been demonstrated for the module of Micromonospora viridifaciens sialidase (PMID: 16239725). Binding to polygalacturonic acid has been shown for a Yersinia member (PMID: 17292916). Binding to LacNAc (beta-D-galactosyl-1,4-beta-D-N-acetylglucosamine) has been shown for an N-acetylglucosaminidase from Clostridium perfingens (PMID: 16990278).	scaffold120.t22	GH78	3.3e-84	0.98015873015873	GH	Glycoside Hydrolases	alpha-L-rhamnosidase (EC 3.2.1.40)
scaffold1.t31	CBM50	7.9e-11	0.925	CBM	Carbohydrate-Binding Modules	Modules of approx. 50 residues found attached to various enzymes from families GH18, GH19, GH23, GH24, GH25 and GH73, i.e. enzymes cleaving either chitin or peptidoglycan. Binding to chitopentaose demonstrated in the case of Pteris ryukyuensis chitinase A [Ohnuma T et al. (2008) J. Biol. Chem. 283:5178-87 (PMID: 18083709)]. CBM50 modules are also found in a multitude of other enzymes targeting th…	scaffold123.t16	AA3_3	1.6e-207	0.996615905245347	AA	Auxiliary Activities
scaffold1.t333	GH5_9	3.6e-115	0.993464052287582	GH	Glycoside Hydrolases		scaffold123.t21	AA3_3	1.6e-205	0.996615905245347	AA	Auxiliary Activities
scaffold1.t350	GH7	8.8e-199	0.995180722891566	GH	Glycoside Hydrolases	endo-beta-1,4-glucanase (EC 3.2.1.4); [reducing end-acting] cellobiohydrolase (EC 3.2.1.-); chitosanase (EC 3.2.1.132); endo-beta-1,3-1,4-glucanase (EC 3.2.1.73)	scaffold124.t12	GH16	9.8e-15	0.851851851851852	GH	Glycoside Hydrolases	xyloglucan:xyloglucosyltransferase (EC 2.4.1.207); keratan-sulfate endo-1,4-beta-galactosidase (EC 3.2.1.103); endo-1,3-beta-glucanase (EC 3.2.1.39); endo-1,3(4)-beta-glucanase (EC 3.2.1.6); licheninase (EC 3.2.1.73); beta-agarase (EC 3.2.1.81); kappa;-carrageenase (EC 3.2.1.83); xyloglucanase (EC 3.2.1.151)
scaffold1.t353	GT2	9e-07	0.976190476190476	GT	Glycosyl Transferases	cellulose synthase (EC 2.4.1.12); chitin synthase (EC 2.4.1.16); dolichyl-phosphate beta-D-mannosyltransferase (EC 2.4.1.83); dolichyl-phosphate beta-glucosyltransferase (EC 2.4.1.117); N-acetylglucosaminyltransferase (EC 2.4.1.-); N-acetylgalactosaminyltransferase (EC 2.4.1.-); hyaluronan synthase (EC 2.4.1.212); chitin oligosaccharide synthase (EC 2.4.1.-); beta-1,3-glucan synthase (EC 2.4.1.34…	scaffold124.t21	CE8	9.6e-57	0.975694444444444	CE	Carbohydrate Esterases	pectin methylesterase (EC 3.1.1.11).
scaffold1.t364	AA1_1	2.3e-152	0.977564102564103	AA	Auxiliary Activities		scaffold124.t30	CE10	2.9e-14	0.639296187683284	CE	Carbohydrate Esterases	arylesterase (EC 3.1.1.-); carboxyl esterase (EC 3.1.1.3); acetylcholinesterase (EC 3.1.1.7); cholinesterase (EC 3.1.1.8); sterol esterase (EC 3.1.1.13); brefeldin A esterase (EC 3.1.1.-).
scaffold1.t375	AA1_1	2.7e-153	0.974358974358974	AA	Auxiliary Activities		scaffold125.t24	GH76	2.5e-58	0.812849162011173	GH	Glycoside Hydrolases	alpha-1,6-mannanase (EC 3.2.1.101)
scaffold1.t40	CBM50	6.2e-10	0.925	CBM	Carbohydrate-Binding Modules	Modules of approx. 50 residues found attached to various enzymes from families GH18, GH19, GH23, GH24, GH25 and GH73, i.e. enzymes cleaving either chitin or peptidoglycan. Binding to chitopentaose demonstrated in the case of Pteris ryukyuensis chitinase A [Ohnuma T et al. (2008) J. Biol. Chem. 283:5178-87 (PMID: 18083709)]. CBM50 modules are also found in a multitude of other enzymes targeting th…	scaffold126.t19	GH27	6e-24	0.309333333333333	GH	Glycoside Hydrolases	alpha-galactosidase (EC 3.2.1.22); alpha-N-acetylgalactosaminidase (EC 3.2.1.49); isomalto-dextranase (EC 3.2.1.94); beta-L-arabinopyranosidase (EC 3.2.1.88)
scaffold1.t407	CE10	4.2e-30	0.363636363636364	CE	Carbohydrate Esterases	arylesterase (EC 3.1.1.-); carboxyl esterase (EC 3.1.1.3); acetylcholinesterase (EC 3.1.1.7); cholinesterase (EC 3.1.1.8); sterol esterase (EC 3.1.1.13); brefeldin A esterase (EC 3.1.1.-).	scaffold126.t7	CBM50	2.7e-07	0.975	CBM	Carbohydrate-Binding Modules	Modules of approx. 50 residues found attached to various enzymes from families GH18, GH19, GH23, GH24, GH25 and GH73, i.e. enzymes cleaving either chitin or peptidoglycan. Binding to chitopentaose demonstrated in the case of Pteris ryukyuensis chitinase A [Ohnuma T et al. (2008) J. Biol. Chem. 283:5178-87 (PMID: 18083709)]. CBM50 modules are also found in a multitude of other enzymes targeting th…
scaffold1.t409	CE10	2.3e-51	0.680351906158358	CE	Carbohydrate Esterases	arylesterase (EC 3.1.1.-); carboxyl esterase (EC 3.1.1.3); acetylcholinesterase (EC 3.1.1.7); cholinesterase (EC 3.1.1.8); sterol esterase (EC 3.1.1.13); brefeldin A esterase (EC 3.1.1.-).	scaffold128.t27	AA7	1.2e-75	0.986899563318777	AA	Auxiliary Activities
scaffold1.t42	CBM50	6.2e-10	0.925	CBM	Carbohydrate-Binding Modules	Modules of approx. 50 residues found attached to various enzymes from families GH18, GH19, GH23, GH24, GH25 and GH73, i.e. enzymes cleaving either chitin or peptidoglycan. Binding to chitopentaose demonstrated in the case of Pteris ryukyuensis chitinase A [Ohnuma T et al. (2008) J. Biol. Chem. 283:5178-87 (PMID: 18083709)]. CBM50 modules are also found in a multitude of other enzymes targeting th…	scaffold13.t13	GH51	1.4e-118	0.722222222222222	GH	Glycoside Hydrolases	alpha-L-arabinofuranosidase (EC 3.2.1.55); endoglucanase (EC 3.2.1.4)
scaffold1.t489	GT22	1.7e-90	0.987146529562982	GT	Glycosyl Transferases	Dol-P-Man alpha-mannosyltransferase (EC 2.4.1.-)	scaffold13.t22	CE16	8.6e-17	0.936329588014981	CE	Carbohydrate Esterases	acetylesterase (EC 3.1.1.6) active on various carbohydrate acetyl esters
scaffold1.t508	GT32	5.3e-08	0.377777777777778	GT	Glycosyl Transferases	alpha-1,6-mannosyltransferase (EC 2.4.1.-); alpha-1,4-N-acetylglucosaminyltransferase (EC 2.4.1.-); alpha-1,4-N-acetylgalactosaminyltransferase (EC 2.4.1.-);	scaffold13.t68	AA9	1.3e-76	0.986363636363636	AA	Auxiliary Activities
scaffold1.t546	GH5_7	6.5e-77	0.988461538461539	GH	Glycoside Hydrolases		scaffold131.t11	GH16	1.2e-18	0.846560846560847	GH	Glycoside Hydrolases	xyloglucan:xyloglucosyltransferase (EC 2.4.1.207); keratan-sulfate endo-1,4-beta-galactosidase (EC 3.2.1.103); endo-1,3-beta-glucanase (EC 3.2.1.39); endo-1,3(4)-beta-glucanase (EC 3.2.1.6); licheninase (EC 3.2.1.73); beta-agarase (EC 3.2.1.81); kappa;-carrageenase (EC 3.2.1.83); xyloglucanase (EC 3.2.1.151)
scaffold1.t615	GT32	1.8e-09	0.488888888888889	GT	Glycosyl Transferases	alpha-1,6-mannosyltransferase (EC 2.4.1.-); alpha-1,4-N-acetylglucosaminyltransferase (EC 2.4.1.-); alpha-1,4-N-acetylgalactosaminyltransferase (EC 2.4.1.-);	scaffold132.t18	GH127	3.8e-16	0.396946564885496	GH	Glycoside Hydrolases
scaffold1.t644	CE8	2.8e-14	0.420138888888889	CE	Carbohydrate Esterases	pectin methylesterase (EC 3.1.1.11).	scaffold134.t23	GT1	7.2e-29	0.609947643979058	GT	Glycosyl Transferases	UDP-glucuronosyltransferase (EC 2.4.1.17); 2-hydroxyacylsphingosine 1-beta-galactosyltransferase (EC 2.4.1.45); N-acylsphingosine galactosyltransferase (EC 2.4.1.47); flavonol 3-O-glucosyltransferase (EC 2.4.1.91); indole-3-acetate beta-glucosyltransferase (EC 2.4.1.121); sterol glucosyltransferase (EC 2.4.1.173); ecdysteroid UDP-glucosyltransferase (EC 2.4.1.-); zeaxanthin glucosyltransferase (E…
scaffold1.t645	CE8	9.4e-26	0.517361111111111	CE	Carbohydrate Esterases	pectin methylesterase (EC 3.1.1.11).	scaffold135.t14	GH43_30	8.5e-87	0.981203007518797	GH	Glycoside Hydrolases
scaffold1.t678	CE1	5.5e-35	0.951541850220264	CE	Carbohydrate Esterases	acetyl xylan esterase (EC 3.1.1.72); cinnamoyl esterase (EC 3.1.1.-); feruloyl esterase (EC 3.1.1.73); carboxylesterase (EC 3.1.1.1); S-formylglutathione hydrolase (EC 3.1.2.12)	scaffold135.t18	GH43_30	3.7e-80	0.977443609022556	GH	Glycoside Hydrolases
scaffold1.t680	GH5_5	4.7e-93	0.98943661971831	GH	Glycoside Hydrolases		scaffold135.t9	GH47	2.4e-131	0.997757847533632	GH	Glycoside Hydrolases	alpha-mannosidase (EC 3.2.1.113)
scaffold1.t690	PL12	1.3e-06	0.659420289855073	PL	Polysaccharide Lyases	heparin-sulfate lyase (EC 4.2.2.8)	scaffold136.t18	GH109	5.2e-08	0.888888888888889	GH	Glycoside Hydrolases	alpha-N-acetylgalactosaminidase (EC 3.2.1.49)
scaffold1.t694	GT21	5.4e-87	0.995708154506438	GT	Glycosyl Transferases	UDP-Glc: ceramide beta-glucosyltransferase (EC 2.4.1.80).	scaffold137.t13	GH16	3.1e-16	0.835978835978836	GH	Glycoside Hydrolases	xyloglucan:xyloglucosyltransferase (EC 2.4.1.207); keratan-sulfate endo-1,4-beta-galactosidase (EC 3.2.1.103); endo-1,3-beta-glucanase (EC 3.2.1.39); endo-1,3(4)-beta-glucanase (EC 3.2.1.6); licheninase (EC 3.2.1.73); beta-agarase (EC 3.2.1.81); kappa;-carrageenase (EC 3.2.1.83); xyloglucanase (EC 3.2.1.151)
scaffold1.t702	PL15	2.1e-07	0.671641791044776	PL	Polysaccharide Lyases	oligo-alginate lyase (EC 4.2.2.-)	scaffold137.t16	GT49	1e-27	0.56379821958457	GT	Glycosyl Transferases	beta-1,3-N-acetylglucosaminyltransferase (EC 2.4.1.-).
scaffold1.t710	GT68	6.3e-06	0.382857142857143	GT	Glycosyl Transferases	GDP-Fuc: protein O-alpha-fucosyltransferase (EC 2.4.1.-)	scaffold138.t24	GT2	7.4e-07	0.976190476190476	GT	Glycosyl Transferases	cellulose synthase (EC 2.4.1.12); chitin synthase (EC 2.4.1.16); dolichyl-phosphate beta-D-mannosyltransferase (EC 2.4.1.83); dolichyl-phosphate beta-glucosyltransferase (EC 2.4.1.117); N-acetylglucosaminyltransferase (EC 2.4.1.-); N-acetylgalactosaminyltransferase (EC 2.4.1.-); hyaluronan synthase (EC 2.4.1.212); chitin oligosaccharide synthase (EC 2.4.1.-); beta-1,3-glucan synthase (EC 2.4.1.34…
scaffold1.t728	GT8	1.1e-42	0.875486381322957	GT	Glycosyl Transferases	lipopolysaccharide alpha-1,3-galactosyltransferase (EC 2.4.1.44); UDP-Glc: (glucosyl)lipopolysaccharide alpha-1,2-glucosyltransferase (EC 2.4.1.-); lipopolysaccharide glucosyltransferase 1 (EC 2.4.1.58); glycogenin glucosyltransferase (EC 2.4.1.186); inositol 1-alpha-galactosyltransferase (galactinol synthase) (EC 2.4.1.123); homogalacturonan alpha-1,4-galacturonosyltransferase (EC 2.4.1.43); UDP…	scaffold138.t31	GH2	3.6e-83	0.694148936170213	GH	Glycoside Hydrolases	beta-galactosidase (EC 3.2.1.23) ; beta-mannosidase (EC 3.2.1.25); beta-glucuronidase (EC 3.2.1.31); mannosylglycoprotein endo-beta-mannosidase (EC 3.2.1.152); exo-beta-glucosaminidase (EC 3.2.1.165)
scaffold1.t732	GH7	1.3e-197	0.995180722891566	GH	Glycoside Hydrolases	endo-beta-1,4-glucanase (EC 3.2.1.4); [reducing end-acting] cellobiohydrolase (EC 3.2.1.-); chitosanase (EC 3.2.1.132); endo-beta-1,3-1,4-glucanase (EC 3.2.1.73)	scaffold139.t1	GH20	2.9e-42	0.516320474777448	GH	Glycoside Hydrolases	beta-hexosaminidase (EC 3.2.1.52); lacto-N-biosidase (EC 3.2.1.140); beta-1,6-N-acetylglucosaminidase) (EC 3.2.1.-); beta-6-SO3-N-acetylglucosaminidase (EC 3.2.1.-)
scaffold1.t771	GH16	5.2e-20	0.978835978835979	GH	Glycoside Hydrolases	xyloglucan:xyloglucosyltransferase (EC 2.4.1.207); keratan-sulfate endo-1,4-beta-galactosidase (EC 3.2.1.103); endo-1,3-beta-glucanase (EC 3.2.1.39); endo-1,3(4)-beta-glucanase (EC 3.2.1.6); licheninase (EC 3.2.1.73); beta-agarase (EC 3.2.1.81); kappa;-carrageenase (EC 3.2.1.83); xyloglucanase (EC 3.2.1.151)	scaffold139.t2	GH20	4.6e-23	0.326409495548961	GH	Glycoside Hydrolases	beta-hexosaminidase (EC 3.2.1.52); lacto-N-biosidase (EC 3.2.1.140); beta-1,6-N-acetylglucosaminidase) (EC 3.2.1.-); beta-6-SO3-N-acetylglucosaminidase (EC 3.2.1.-)
scaffold1.t772	GH16	1.5e-12	0.497354497354497	GH	Glycoside Hydrolases	xyloglucan:xyloglucosyltransferase (EC 2.4.1.207); keratan-sulfate endo-1,4-beta-galactosidase (EC 3.2.1.103); endo-1,3-beta-glucanase (EC 3.2.1.39); endo-1,3(4)-beta-glucanase (EC 3.2.1.6); licheninase (EC 3.2.1.73); beta-agarase (EC 3.2.1.81); kappa;-carrageenase (EC 3.2.1.83); xyloglucanase (EC 3.2.1.151)	scaffold14.t48	GH28	5.1e-26	0.695384615384615	GH	Glycoside Hydrolases	polygalacturonase (EC 3.2.1.15); exo-polygalacturonase (EC 3.2.1.67); exo-polygalacturonosidase (EC 3.2.1.82); rhamnogalacturonase (EC 3.2.1.-); endo-xylogalacturonan hydrolase (EC 3.2.1.-); rhamnogalacturonan alpha-L-rhamnopyranohydrolase (EC 3.2.1.40)
scaffold1.t826	CE10	2.3e-62	0.750733137829912	CE	Carbohydrate Esterases	arylesterase (EC 3.1.1.-); carboxyl esterase (EC 3.1.1.3); acetylcholinesterase (EC 3.1.1.7); cholinesterase (EC 3.1.1.8); sterol esterase (EC 3.1.1.13); brefeldin A esterase (EC 3.1.1.-).	scaffold14.t58	AA9	2.5e-26	0.472727272727273	AA	Auxiliary Activities
scaffold1.t836	GT31	4.8e-14	0.53125	GT	Glycosyl Transferases	N-acetyllactosaminide beta-1,3-N-acetylglucosaminyltransferase (EC 2.4.1.149); Glycoprotein-N-acetylgalactosamine 3-beta-galactosyltransferase (EC 2.4.1.122); fucose-specific beta-1,3-N-acetylglucosaminyltransferase (EC 2.4.1.-); globotriosylceramide beta-1,3-GalNAc transferase (EC 2.4.1.79); chondroitin synthase (beta-1,3-GlcUA and beta-1,4-GalNAc transferase (EC 2.4.1.175); chondroitin beta-1,3…	scaffold140.t5	GH18	9.2e-20	0.706081081081081	GH	Glycoside Hydrolases	chitinase (EC 3.2.1.14); endo-beta-N-acetylglucosaminidase (EC 3.2.1.96); xylanase inhibitor; concanavalin B; narbonin
scaffold1.t895	GH16	3.5e-17	0.962962962962963	GH	Glycoside Hydrolases	xyloglucan:xyloglucosyltransferase (EC 2.4.1.207); keratan-sulfate endo-1,4-beta-galactosidase (EC 3.2.1.103); endo-1,3-beta-glucanase (EC 3.2.1.39); endo-1,3(4)-beta-glucanase (EC 3.2.1.6); licheninase (EC 3.2.1.73); beta-agarase (EC 3.2.1.81); kappa;-carrageenase (EC 3.2.1.83); xyloglucanase (EC 3.2.1.151)	scaffold140.t6	GH5_9	2.6e-71	0.901960784313726	GH	Glycoside Hydrolases
scaffold1.t913	PL8	3.2e-49	0.988416988416988	PL	Polysaccharide Lyases	hyaluronate lyase (EC 4.2.2.1); chondroitin AC lyase (EC 4.2.2.5); xanthan lyase (EC 4.2.2.12); chondroitin ABC lyase (EC 4.2.2.20)	scaffold143.t15	GH131	1.5e-50	0.866666666666667	GH	Glycoside Hydrolases
scaffold1.t914	PL8	3.5e-51	0.984555984555985	PL	Polysaccharide Lyases	hyaluronate lyase (EC 4.2.2.1); chondroitin AC lyase (EC 4.2.2.5); xanthan lyase (EC 4.2.2.12); chondroitin ABC lyase (EC 4.2.2.20)	scaffold144.t8	GH16	5.2e-16	0.936507936507937	GH	Glycoside Hydrolases	xyloglucan:xyloglucosyltransferase (EC 2.4.1.207); keratan-sulfate endo-1,4-beta-galactosidase (EC 3.2.1.103); endo-1,3-beta-glucanase (EC 3.2.1.39); endo-1,3(4)-beta-glucanase (EC 3.2.1.6); licheninase (EC 3.2.1.73); beta-agarase (EC 3.2.1.81); kappa;-carrageenase (EC 3.2.1.83); xyloglucanase (EC 3.2.1.151)
scaffold1.t934	CE1	6.5e-06	0.819383259911894	CE	Carbohydrate Esterases	acetyl xylan esterase (EC 3.1.1.72); cinnamoyl esterase (EC 3.1.1.-); feruloyl esterase (EC 3.1.1.73); carboxylesterase (EC 3.1.1.1); S-formylglutathione hydrolase (EC 3.1.2.12)	scaffold145.t11	GH16	1.3e-38	0.973544973544973	GH	Glycoside Hydrolases	xyloglucan:xyloglucosyltransferase (EC 2.4.1.207); keratan-sulfate endo-1,4-beta-galactosidase (EC 3.2.1.103); endo-1,3-beta-glucanase (EC 3.2.1.39); endo-1,3(4)-beta-glucanase (EC 3.2.1.6); licheninase (EC 3.2.1.73); beta-agarase (EC 3.2.1.81); kappa;-carrageenase (EC 3.2.1.83); xyloglucanase (EC 3.2.1.151)
scaffold1.t947	GH74	2.5e-26	0.463519313304721	GH	Glycoside Hydrolases	endoglucanase (EC 3.2.1.4); oligoxyloglucan reducing end-specific cellobiohydrolase (EC 3.2.1.150); xyloglucanase (EC 3.2.1.151)	scaffold145.t12	GT2	2.5e-06	0.523809523809524	GT	Glycosyl Transferases	cellulose synthase (EC 2.4.1.12); chitin synthase (EC 2.4.1.16); dolichyl-phosphate beta-D-mannosyltransferase (EC 2.4.1.83); dolichyl-phosphate beta-glucosyltransferase (EC 2.4.1.117); N-acetylglucosaminyltransferase (EC 2.4.1.-); N-acetylgalactosaminyltransferase (EC 2.4.1.-); hyaluronan synthase (EC 2.4.1.212); chitin oligosaccharide synthase (EC 2.4.1.-); beta-1,3-glucan synthase (EC 2.4.1.34…
scaffold1.t968	CE1	4.2e-06	0.519823788546256	CE	Carbohydrate Esterases	acetyl xylan esterase (EC 3.1.1.72); cinnamoyl esterase (EC 3.1.1.-); feruloyl esterase (EC 3.1.1.73); carboxylesterase (EC 3.1.1.1); S-formylglutathione hydrolase (EC 3.1.2.12)	scaffold145.t6	GH95	2.9e-175	0.973684210526316	GH	Glycoside Hydrolases	alpha-1,2-L-fucosidase (EC 3.2.1.63); alpha-L-fucosidase (EC 3.2.1.51)
scaffold1.t972	GH109	2.1e-09	0.53968253968254	GH	Glycoside Hydrolases	alpha-N-acetylgalactosaminidase (EC 3.2.1.49)	scaffold146.t12	AA1_3	1.4e-78	0.92948717948718	AA	Auxiliary Activities
scaffold1.t990	AA4	1.3e-18	0.390804597701149	AA	Auxiliary Activities		scaffold146.t13	GT2	4.8e-13	0.488095238095238	GT	Glycosyl Transferases	cellulose synthase (EC 2.4.1.12); chitin synthase (EC 2.4.1.16); dolichyl-phosphate beta-D-mannosyltransferase (EC 2.4.1.83); dolichyl-phosphate beta-glucosyltransferase (EC 2.4.1.117); N-acetylglucosaminyltransferase (EC 2.4.1.-); N-acetylgalactosaminyltransferase (EC 2.4.1.-); hyaluronan synthase (EC 2.4.1.212); chitin oligosaccharide synthase (EC 2.4.1.-); beta-1,3-glucan synthase (EC 2.4.1.34…
scaffold10.t103	GH76	8.6e-61	0.837988826815642	GH	Glycoside Hydrolases	alpha-1,6-mannanase (EC 3.2.1.101)	scaffold147.t17	GH43_6	3.1e-85	0.986301369863014	GH	Glycoside Hydrolases
scaffold10.t131	GT1	1.3e-29	0.607329842931937	GT	Glycosyl Transferases	UDP-glucuronosyltransferase (EC 2.4.1.17); 2-hydroxyacylsphingosine 1-beta-galactosyltransferase (EC 2.4.1.45); N-acylsphingosine galactosyltransferase (EC 2.4.1.47); flavonol 3-O-glucosyltransferase (EC 2.4.1.91); indole-3-acetate beta-glucosyltransferase (EC 2.4.1.121); sterol glucosyltransferase (EC 2.4.1.173); ecdysteroid UDP-glucosyltransferase (EC 2.4.1.-); zeaxanthin glucosyltransferase (E…	scaffold15.t14	GH109	7.3e-14	0.944444444444444	GH	Glycoside Hydrolases	alpha-N-acetylgalactosaminidase (EC 3.2.1.49)
scaffold10.t137	CE2	8.4e-14	0.688995215311005	CE	Carbohydrate Esterases	acetyl xylan esterase (EC 3.1.1.72).	scaffold15.t5	GH13_25	6.1e-216	0.993303571428571	GH	Glycoside Hydrolases
scaffold10.t147	GH79	6.4e-44	0.81978021978022	GH	Glycoside Hydrolases	beta-glucuronidase (EC 3.2.1.31); beta-4-O-methyl-glucuronidase (EC 3.2.1.-); heparanase (EC 3.2.1.-); baicalin beta-glucuronidase (EC 3.2.1.167)	scaffold15.t61	GH7	5.8e-200	0.995180722891566	GH	Glycoside Hydrolases	endo-beta-1,4-glucanase (EC 3.2.1.4); [reducing end-acting] cellobiohydrolase (EC 3.2.1.-); chitosanase (EC 3.2.1.132); endo-beta-1,3-1,4-glucanase (EC 3.2.1.73)
scaffold10.t151	GH115	9.7e-236	0.850789096126255	GH	Glycoside Hydrolases	xylan alpha-1,2-glucuronidase (3.2.1.131); alpha-(4-O-methyl)-glucuronidase (3.2.1.-)	scaffold151.t11	AA1_1	1e-145	0.993589743589744	AA	Auxiliary Activities
scaffold10.t155	CBM5	1.4e-11	0.925	CBM	Carbohydrate-Binding Modules	Modules of approx. 60 residues found in bacterial enzymes. Chitin-binding described in several cases. Distantly related to the CBM12 family.	scaffold151.t20	CE16	7.9e-41	0.98876404494382	CE	Carbohydrate Esterases	acetylesterase (EC 3.1.1.6) active on various carbohydrate acetyl esters
scaffold10.t159	GH79	8.3e-38	0.751648351648352	GH	Glycoside Hydrolases	beta-glucuronidase (EC 3.2.1.31); beta-4-O-methyl-glucuronidase (EC 3.2.1.-); heparanase (EC 3.2.1.-); baicalin beta-glucuronidase (EC 3.2.1.167)	scaffold153.t4	GT22	3.5e-92	0.992287917737789	GT	Glycosyl Transferases	Dol-P-Man alpha-mannosyltransferase (EC 2.4.1.-)
scaffold10.t160	GH79	1.9e-49	0.830769230769231	GH	Glycoside Hydrolases	beta-glucuronidase (EC 3.2.1.31); beta-4-O-methyl-glucuronidase (EC 3.2.1.-); heparanase (EC 3.2.1.-); baicalin beta-glucuronidase (EC 3.2.1.167)	scaffold154.t4	CBM32	5e-06	0.354838709677419	CBM	Carbohydrate-Binding Modules	Binding to galactose and lactose has been demonstrated for the module of Micromonospora viridifaciens sialidase (PMID: 16239725). Binding to polygalacturonic acid has been shown for a Yersinia member (PMID: 17292916). Binding to LacNAc (beta-D-galactosyl-1,4-beta-D-N-acetylglucosamine) has been shown for an N-acetylglucosaminidase from Clostridium perfingens (PMID: 16990278).
scaffold10.t161	GH79	3.6e-46	0.828571428571429	GH	Glycoside Hydrolases	beta-glucuronidase (EC 3.2.1.31); beta-4-O-methyl-glucuronidase (EC 3.2.1.-); heparanase (EC 3.2.1.-); baicalin beta-glucuronidase (EC 3.2.1.167)	scaffold154.t7	CE1	3.5e-07	0.819383259911894	CE	Carbohydrate Esterases	acetyl xylan esterase (EC 3.1.1.72); cinnamoyl esterase (EC 3.1.1.-); feruloyl esterase (EC 3.1.1.73); carboxylesterase (EC 3.1.1.1); S-formylglutathione hydrolase (EC 3.1.2.12)
scaffold10.t190	GH16	1.9e-13	0.899470899470899	GH	Glycoside Hydrolases	xyloglucan:xyloglucosyltransferase (EC 2.4.1.207); keratan-sulfate endo-1,4-beta-galactosidase (EC 3.2.1.103); endo-1,3-beta-glucanase (EC 3.2.1.39); endo-1,3(4)-beta-glucanase (EC 3.2.1.6); licheninase (EC 3.2.1.73); beta-agarase (EC 3.2.1.81); kappa;-carrageenase (EC 3.2.1.83); xyloglucanase (EC 3.2.1.151)	scaffold156.t12	AA1_1	2.9e-150	0.977564102564103	AA	Auxiliary Activities
scaffold10.t198	GH16	1.6e-15	0.830687830687831	GH	Glycoside Hydrolases	xyloglucan:xyloglucosyltransferase (EC 2.4.1.207); keratan-sulfate endo-1,4-beta-galactosidase (EC 3.2.1.103); endo-1,3-beta-glucanase (EC 3.2.1.39); endo-1,3(4)-beta-glucanase (EC 3.2.1.6); licheninase (EC 3.2.1.73); beta-agarase (EC 3.2.1.81); kappa;-carrageenase (EC 3.2.1.83); xyloglucanase (EC 3.2.1.151)	scaffold156.t4	GT3	2.6e-296	0.995290423861852	GT	Glycosyl Transferases	glycogen synthase (EC 2.4.1.11).
scaffold10.t223	GH115	2.1e-235	0.855093256814921	GH	Glycoside Hydrolases	xylan alpha-1,2-glucuronidase (3.2.1.131); alpha-(4-O-methyl)-glucuronidase (3.2.1.-)	scaffold156.t9	GT69	8.7e-49	0.912133891213389	GT	Glycosyl Transferases	GDP-Man: alpha-1,3-mannosyltransferase (EC 2.4.1.-)
scaffold10.t236	GH3	5e-36	0.62962962962963	GH	Glycoside Hydrolases	beta-glucosidase (EC 3.2.1.21); xylan 1,4-beta-xylosidase (EC 3.2.1.37); beta-N-acetylhexosaminidase (EC 3.2.1.52); glucan 1,3-beta-glucosidase (EC 3.2.1.58); glucan 1,4-beta-glucosidase (EC 3.2.1.74); exo-1,3-1,4-glucanase (EC 3.2.1.-); alphalpha-L-arabinofuranosidase (EC 3.2.1.55).	scaffold157.t22	GH18	2.1e-67	0.952702702702703	GH	Glycoside Hydrolases	chitinase (EC 3.2.1.14); endo-beta-N-acetylglucosaminidase (EC 3.2.1.96); xylanase inhibitor; concanavalin B; narbonin
scaffold10.t246	GH55	1.3e-277	0.986486486486487	GH	Glycoside Hydrolases	exo-beta-1,3-glucanase (EC 3.2.1.58); endo-beta-1,3-glucanase (EC 3.2.1.39).	scaffold157.t8	GH43_30	2.3e-88	0.981203007518797	GH	Glycoside Hydrolases
scaffold10.t250	AA7	1.9e-16	0.390829694323144	AA	Auxiliary Activities		scaffold158.t19	AA6	2.1e-83	0.994871794871795	AA	Auxiliary Activities
scaffold10.t320	AA3_2	4e-62	0.654385964912281	AA	Auxiliary Activities		scaffold158.t20	AA6	1.3e-87	0.994871794871795	AA	Auxiliary Activities
scaffold10.t338	AA3_3	3.2e-215	0.99492385786802	AA	Auxiliary Activities		scaffold16.t32	AA9	4.6e-63	0.986363636363636	AA	Auxiliary Activities
scaffold10.t346	AA3	7.4e-56	0.378640776699029	AA	Auxiliary Activities		scaffold16.t33	GH16	6.8e-21	0.936507936507937	GH	Glycoside Hydrolases	xyloglucan:xyloglucosyltransferase (EC 2.4.1.207); keratan-sulfate endo-1,4-beta-galactosidase (EC 3.2.1.103); endo-1,3-beta-glucanase (EC 3.2.1.39); endo-1,3(4)-beta-glucanase (EC 3.2.1.6); licheninase (EC 3.2.1.73); beta-agarase (EC 3.2.1.81); kappa;-carrageenase (EC 3.2.1.83); xyloglucanase (EC 3.2.1.151)
scaffold10.t369	GH18	7.9e-22	0.777027027027027	GH	Glycoside Hydrolases	chitinase (EC 3.2.1.14); endo-beta-N-acetylglucosaminidase (EC 3.2.1.96); xylanase inhibitor; concanavalin B; narbonin	scaffold16.t4	CE4	8.4e-27	0.853846153846154	CE	Carbohydrate Esterases	acetyl xylan esterase (EC 3.1.1.72); chitin deacetylase (EC 3.5.1.41); chitooligosaccharide deacetylase (EC 3.5.1.-); peptidoglycan GlcNAc deacetylase (EC 3.5.1.-); peptidoglycan N-acetylmuramic acid deacetylase (EC 3.5.1.-).
scaffold10.t371	GH18	2.8e-23	0.668918918918919	GH	Glycoside Hydrolases	chitinase (EC 3.2.1.14); endo-beta-N-acetylglucosaminidase (EC 3.2.1.96); xylanase inhibitor; concanavalin B; narbonin	scaffold160.t14	CE10	3e-53	0.703812316715543	CE	Carbohydrate Esterases	arylesterase (EC 3.1.1.-); carboxyl esterase (EC 3.1.1.3); acetylcholinesterase (EC 3.1.1.7); cholinesterase (EC 3.1.1.8); sterol esterase (EC 3.1.1.13); brefeldin A esterase (EC 3.1.1.-).
scaffold10.t408	GH18	4.4e-22	0.611486486486487	GH	Glycoside Hydrolases	chitinase (EC 3.2.1.14); endo-beta-N-acetylglucosaminidase (EC 3.2.1.96); xylanase inhibitor; concanavalin B; narbonin	scaffold160.t17	CE10	2.6e-55	0.806451612903226	CE	Carbohydrate Esterases	arylesterase (EC 3.1.1.-); carboxyl esterase (EC 3.1.1.3); acetylcholinesterase (EC 3.1.1.7); cholinesterase (EC 3.1.1.8); sterol esterase (EC 3.1.1.13); brefeldin A esterase (EC 3.1.1.-).
scaffold10.t420	GH16	5.6e-17	0.846560846560847	GH	Glycoside Hydrolases	xyloglucan:xyloglucosyltransferase (EC 2.4.1.207); keratan-sulfate endo-1,4-beta-galactosidase (EC 3.2.1.103); endo-1,3-beta-glucanase (EC 3.2.1.39); endo-1,3(4)-beta-glucanase (EC 3.2.1.6); licheninase (EC 3.2.1.73); beta-agarase (EC 3.2.1.81); kappa;-carrageenase (EC 3.2.1.83); xyloglucanase (EC 3.2.1.151)	scaffold160.t21	CE10	2.7e-53	0.803519061583578	CE	Carbohydrate Esterases	arylesterase (EC 3.1.1.-); carboxyl esterase (EC 3.1.1.3); acetylcholinesterase (EC 3.1.1.7); cholinesterase (EC 3.1.1.8); sterol esterase (EC 3.1.1.13); brefeldin A esterase (EC 3.1.1.-).
scaffold10.t422	GT20	2e-146	0.911578947368421	GT	Glycosyl Transferases	alpha,alpha-trehalose-phosphate synthase [UDP-forming] (EC 2.4.1.15)	scaffold161.t8	GH3	6.4e-65	0.986111111111111	GH	Glycoside Hydrolases	beta-glucosidase (EC 3.2.1.21); xylan 1,4-beta-xylosidase (EC 3.2.1.37); beta-N-acetylhexosaminidase (EC 3.2.1.52); glucan 1,3-beta-glucosidase (EC 3.2.1.58); glucan 1,4-beta-glucosidase (EC 3.2.1.74); exo-1,3-1,4-glucanase (EC 3.2.1.-); alphalpha-L-arabinofuranosidase (EC 3.2.1.55).
scaffold10.t433	GT20	1.4e-148	0.974736842105263	GT	Glycosyl Transferases	alpha,alpha-trehalose-phosphate synthase [UDP-forming] (EC 2.4.1.15)	scaffold162.t17	AA9	9e-52	0.968181818181818	AA	Auxiliary Activities
scaffold10.t435	GH16	2.6e-17	0.835978835978836	GH	Glycoside Hydrolases	xyloglucan:xyloglucosyltransferase (EC 2.4.1.207); keratan-sulfate endo-1,4-beta-galactosidase (EC 3.2.1.103); endo-1,3-beta-glucanase (EC 3.2.1.39); endo-1,3(4)-beta-glucanase (EC 3.2.1.6); licheninase (EC 3.2.1.73); beta-agarase (EC 3.2.1.81); kappa;-carrageenase (EC 3.2.1.83); xyloglucanase (EC 3.2.1.151)	scaffold162.t18	GH16	7.5e-22	0.804232804232804	GH	Glycoside Hydrolases	xyloglucan:xyloglucosyltransferase (EC 2.4.1.207); keratan-sulfate endo-1,4-beta-galactosidase (EC 3.2.1.103); endo-1,3-beta-glucanase (EC 3.2.1.39); endo-1,3(4)-beta-glucanase (EC 3.2.1.6); licheninase (EC 3.2.1.73); beta-agarase (EC 3.2.1.81); kappa;-carrageenase (EC 3.2.1.83); xyloglucanase (EC 3.2.1.151)
scaffold10.t489	GT35	1.9e-267	0.995548961424332	GT	Glycosyl Transferases	glycogen or starch phosphorylase (EC 2.4.1.1).	scaffold162.t6	AA3	1.4e-92	0.509708737864078	AA	Auxiliary Activities
scaffold10.t502	GH78	1.9e-83	0.98015873015873	GH	Glycoside Hydrolases	alpha-L-rhamnosidase (EC 3.2.1.40)	scaffold165.t21	GT22	1.8e-78	0.933161953727506	GT	Glycosyl Transferases	Dol-P-Man alpha-mannosyltransferase (EC 2.4.1.-)
scaffold10.t571	GH3	2.4e-59	0.953703703703704	GH	Glycoside Hydrolases	beta-glucosidase (EC 3.2.1.21); xylan 1,4-beta-xylosidase (EC 3.2.1.37); beta-N-acetylhexosaminidase (EC 3.2.1.52); glucan 1,3-beta-glucosidase (EC 3.2.1.58); glucan 1,4-beta-glucosidase (EC 3.2.1.74); exo-1,3-1,4-glucanase (EC 3.2.1.-); alphalpha-L-arabinofuranosidase (EC 3.2.1.55).	scaffold165.t9	GH18	8.6e-22	0.773648648648649	GH	Glycoside Hydrolases	chitinase (EC 3.2.1.14); endo-beta-N-acetylglucosaminidase (EC 3.2.1.96); xylanase inhibitor; concanavalin B; narbonin
scaffold10.t575	GH3	1.4e-39	0.935185185185185	GH	Glycoside Hydrolases	beta-glucosidase (EC 3.2.1.21); xylan 1,4-beta-xylosidase (EC 3.2.1.37); beta-N-acetylhexosaminidase (EC 3.2.1.52); glucan 1,3-beta-glucosidase (EC 3.2.1.58); glucan 1,4-beta-glucosidase (EC 3.2.1.74); exo-1,3-1,4-glucanase (EC 3.2.1.-); alphalpha-L-arabinofuranosidase (EC 3.2.1.55).	scaffold166.t5	GH18	1.5e-22	0.777027027027027	GH	Glycoside Hydrolases	chitinase (EC 3.2.1.14); endo-beta-N-acetylglucosaminidase (EC 3.2.1.96); xylanase inhibitor; concanavalin B; narbonin
scaffold10.t626	GH38	9.5e-79	0.940520446096654	GH	Glycoside Hydrolases	alpha-mannosidase (EC 3.2.1.24) ; mannosyl-oligosaccharide alpha-1,3-1,6-mannosidase (EC 3.2.1.114); mannosyl-oligosaccharide alpha-1,3-mannosidase (EC 3.2.1.-)	scaffold166.t7	GH18	1.2e-23	0.668918918918919	GH	Glycoside Hydrolases	chitinase (EC 3.2.1.14); endo-beta-N-acetylglucosaminidase (EC 3.2.1.96); xylanase inhibitor; concanavalin B; narbonin
scaffold10.t648	GH3	9.4e-58	0.958333333333333	GH	Glycoside Hydrolases	beta-glucosidase (EC 3.2.1.21); xylan 1,4-beta-xylosidase (EC 3.2.1.37); beta-N-acetylhexosaminidase (EC 3.2.1.52); glucan 1,3-beta-glucosidase (EC 3.2.1.58); glucan 1,4-beta-glucosidase (EC 3.2.1.74); exo-1,3-1,4-glucanase (EC 3.2.1.-); alphalpha-L-arabinofuranosidase (EC 3.2.1.55).	scaffold167.t8	GH115	2.1e-233	0.855093256814921	GH	Glycoside Hydrolases	xylan alpha-1,2-glucuronidase (3.2.1.131); alpha-(4-O-methyl)-glucuronidase (3.2.1.-)
scaffold10.t651	GH13_1	2.9e-122	0.996710526315789	GH	Glycoside Hydrolases		scaffold168.t11	GH18	3.9e-28	0.608108108108108	GH	Glycoside Hydrolases	chitinase (EC 3.2.1.14); endo-beta-N-acetylglucosaminidase (EC 3.2.1.96); xylanase inhibitor; concanavalin B; narbonin
scaffold10.t666	AA3	7.2e-98	0.516181229773463	AA	Auxiliary Activities		scaffold169.t19	GH16	3.7e-17	0.835978835978836	GH	Glycoside Hydrolases	xyloglucan:xyloglucosyltransferase (EC 2.4.1.207); keratan-sulfate endo-1,4-beta-galactosidase (EC 3.2.1.103); endo-1,3-beta-glucanase (EC 3.2.1.39); endo-1,3(4)-beta-glucanase (EC 3.2.1.6); licheninase (EC 3.2.1.73); beta-agarase (EC 3.2.1.81); kappa;-carrageenase (EC 3.2.1.83); xyloglucanase (EC 3.2.1.151)
scaffold10.t669	AA3_2	3.8e-80	0.817543859649123	AA	Auxiliary Activities		scaffold17.t11	GT69	6e-82	0.99163179916318	GT	Glycosyl Transferases	GDP-Man: alpha-1,3-mannosyltransferase (EC 2.4.1.-)
scaffold10.t67	GH28	1.9e-53	0.966153846153846	GH	Glycoside Hydrolases	polygalacturonase (EC 3.2.1.15); exo-polygalacturonase (EC 3.2.1.67); exo-polygalacturonosidase (EC 3.2.1.82); rhamnogalacturonase (EC 3.2.1.-); endo-xylogalacturonan hydrolase (EC 3.2.1.-); rhamnogalacturonan alpha-L-rhamnopyranohydrolase (EC 3.2.1.40)	scaffold17.t28	GH28	5.2e-49	0.738461538461539	GH	Glycoside Hydrolases	polygalacturonase (EC 3.2.1.15); exo-polygalacturonase (EC 3.2.1.67); exo-polygalacturonosidase (EC 3.2.1.82); rhamnogalacturonase (EC 3.2.1.-); endo-xylogalacturonan hydrolase (EC 3.2.1.-); rhamnogalacturonan alpha-L-rhamnopyranohydrolase (EC 3.2.1.40)
scaffold10.t694	CE10	5.3e-31	0.325513196480938	CE	Carbohydrate Esterases	arylesterase (EC 3.1.1.-); carboxyl esterase (EC 3.1.1.3); acetylcholinesterase (EC 3.1.1.7); cholinesterase (EC 3.1.1.8); sterol esterase (EC 3.1.1.13); brefeldin A esterase (EC 3.1.1.-).	scaffold17.t4	GT90	1.7e-68	0.976	GT	Glycosyl Transferases	UDP-Xyl: (mannosyl) glucuronoxylomannan/galactoxylomannan beta-1,2-xylosyltransferase (EC 2.4.2.-)
scaffold11.t109	GT2	2.3e-06	0.529761904761905	GT	Glycosyl Transferases	cellulose synthase (EC 2.4.1.12); chitin synthase (EC 2.4.1.16); dolichyl-phosphate beta-D-mannosyltransferase (EC 2.4.1.83); dolichyl-phosphate beta-glucosyltransferase (EC 2.4.1.117); N-acetylglucosaminyltransferase (EC 2.4.1.-); N-acetylgalactosaminyltransferase (EC 2.4.1.-); hyaluronan synthase (EC 2.4.1.212); chitin oligosaccharide synthase (EC 2.4.1.-); beta-1,3-glucan synthase (EC 2.4.1.34…	scaffold17.t51	GH28	7.2e-51	0.932307692307692	GH	Glycoside Hydrolases	polygalacturonase (EC 3.2.1.15); exo-polygalacturonase (EC 3.2.1.67); exo-polygalacturonosidase (EC 3.2.1.82); rhamnogalacturonase (EC 3.2.1.-); endo-xylogalacturonan hydrolase (EC 3.2.1.-); rhamnogalacturonan alpha-L-rhamnopyranohydrolase (EC 3.2.1.40)
scaffold11.t14	GH16	1.2e-18	0.846560846560847	GH	Glycoside Hydrolases	xyloglucan:xyloglucosyltransferase (EC 2.4.1.207); keratan-sulfate endo-1,4-beta-galactosidase (EC 3.2.1.103); endo-1,3-beta-glucanase (EC 3.2.1.39); endo-1,3(4)-beta-glucanase (EC 3.2.1.6); licheninase (EC 3.2.1.73); beta-agarase (EC 3.2.1.81); kappa;-carrageenase (EC 3.2.1.83); xyloglucanase (EC 3.2.1.151)	scaffold17.t65	CE10	2e-30	0.419354838709677	CE	Carbohydrate Esterases	arylesterase (EC 3.1.1.-); carboxyl esterase (EC 3.1.1.3); acetylcholinesterase (EC 3.1.1.7); cholinesterase (EC 3.1.1.8); sterol esterase (EC 3.1.1.13); brefeldin A esterase (EC 3.1.1.-).
scaffold11.t228	GT76	3.1e-95	0.977886977886978	GT	Glycosyl Transferases	Dol-P-Man: alpha-1,6-mannosyltransferase (EC 2.4.1.-)	scaffold171.t15	CE1	7.4e-08	0.511013215859031	CE	Carbohydrate Esterases	acetyl xylan esterase (EC 3.1.1.72); cinnamoyl esterase (EC 3.1.1.-); feruloyl esterase (EC 3.1.1.73); carboxylesterase (EC 3.1.1.1); S-formylglutathione hydrolase (EC 3.1.2.12)
scaffold11.t28	GH16	4.7e-18	0.846560846560847	GH	Glycoside Hydrolases	xyloglucan:xyloglucosyltransferase (EC 2.4.1.207); keratan-sulfate endo-1,4-beta-galactosidase (EC 3.2.1.103); endo-1,3-beta-glucanase (EC 3.2.1.39); endo-1,3(4)-beta-glucanase (EC 3.2.1.6); licheninase (EC 3.2.1.73); beta-agarase (EC 3.2.1.81); kappa;-carrageenase (EC 3.2.1.83); xyloglucanase (EC 3.2.1.151)	scaffold171.t20	GH16	4.4e-13	0.534391534391534	GH	Glycoside Hydrolases	xyloglucan:xyloglucosyltransferase (EC 2.4.1.207); keratan-sulfate endo-1,4-beta-galactosidase (EC 3.2.1.103); endo-1,3-beta-glucanase (EC 3.2.1.39); endo-1,3(4)-beta-glucanase (EC 3.2.1.6); licheninase (EC 3.2.1.73); beta-agarase (EC 3.2.1.81); kappa;-carrageenase (EC 3.2.1.83); xyloglucanase (EC 3.2.1.151)
scaffold11.t280	AA1_1	2.9e-150	0.977564102564103	AA	Auxiliary Activities		scaffold171.t5	GH13_8	1.1e-139	0.996350364963504	GH	Glycoside Hydrolases
scaffold11.t283	GT69	8.7e-49	0.912133891213389	GT	Glycosyl Transferases	GDP-Man: alpha-1,3-mannosyltransferase (EC 2.4.1.-)	scaffold171.t8	GH79	2.9e-49	0.837362637362637	GH	Glycoside Hydrolases	beta-glucuronidase (EC 3.2.1.31); beta-4-O-methyl-glucuronidase (EC 3.2.1.-); heparanase (EC 3.2.1.-); baicalin beta-glucuronidase (EC 3.2.1.167)
scaffold11.t288	GT3	2.8e-296	0.995290423861852	GT	Glycosyl Transferases	glycogen synthase (EC 2.4.1.11).	scaffold172.t11	GH18	2.3e-22	0.675675675675676	GH	Glycoside Hydrolases	chitinase (EC 3.2.1.14); endo-beta-N-acetylglucosaminidase (EC 3.2.1.96); xylanase inhibitor; concanavalin B; narbonin
scaffold11.t33	GH16	2.5e-17	0.825396825396825	GH	Glycoside Hydrolases	xyloglucan:xyloglucosyltransferase (EC 2.4.1.207); keratan-sulfate endo-1,4-beta-galactosidase (EC 3.2.1.103); endo-1,3-beta-glucanase (EC 3.2.1.39); endo-1,3(4)-beta-glucanase (EC 3.2.1.6); licheninase (EC 3.2.1.73); beta-agarase (EC 3.2.1.81); kappa;-carrageenase (EC 3.2.1.83); xyloglucanase (EC 3.2.1.151)	scaffold172.t17	AA3_3	8.4e-266	0.996615905245347	AA	Auxiliary Activities
scaffold11.t331	AA3_2	2.6e-97	0.991228070175439	AA	Auxiliary Activities		scaffold172.t7	GH85	1.3e-36	0.723809523809524	GH	Glycoside Hydrolases	endo-beta-N-acetylglucosaminidase (EC 3.2.1.96)
scaffold11.t345	GH18	8.1e-20	0.692567567567568	GH	Glycoside Hydrolases	chitinase (EC 3.2.1.14); endo-beta-N-acetylglucosaminidase (EC 3.2.1.96); xylanase inhibitor; concanavalin B; narbonin	scaffold172.t8	GH18	1.3e-21	0.675675675675676	GH	Glycoside Hydrolases	chitinase (EC 3.2.1.14); endo-beta-N-acetylglucosaminidase (EC 3.2.1.96); xylanase inhibitor; concanavalin B; narbonin
scaffold11.t353	GH5_22	1.9e-131	0.992957746478873	GH	Glycoside Hydrolases		scaffold174.t11	CE10	1.8e-37	0.390029325513196	CE	Carbohydrate Esterases	arylesterase (EC 3.1.1.-); carboxyl esterase (EC 3.1.1.3); acetylcholinesterase (EC 3.1.1.7); cholinesterase (EC 3.1.1.8); sterol esterase (EC 3.1.1.13); brefeldin A esterase (EC 3.1.1.-).
scaffold11.t354	GH5_22	4.8e-126	0.992957746478873	GH	Glycoside Hydrolases		scaffold175.t1	GH23	7.7e-13	0.725925925925926	GH	Glycoside Hydrolases	lysozyme type G (EC 3.2.1.17); peptidoglycan lyase (EC 4.2.2.-) also known in the literature as peptidoglycan lytic transglycosylase
scaffold11.t358	GH105	3.1e-31	0.753012048192771	GH	Glycoside Hydrolases	unsaturated rhamnogalacturonyl hydrolase (EC 3.2.1.-)	scaffold178.t1	GH76	3.9e-68	0.874301675977654	GH	Glycoside Hydrolases	alpha-1,6-mannanase (EC 3.2.1.101)
scaffold11.t366	GH76	2e-68	0.910614525139665	GH	Glycoside Hydrolases	alpha-1,6-mannanase (EC 3.2.1.101)	scaffold178.t13	GH5_22	5.7e-126	0.992957746478873	GH	Glycoside Hydrolases
scaffold11.t368	GH145	7.5e-54	0.733108108108108	GH	Glycoside Hydrolases		scaffold178.t14	GH5_22	4.9e-131	0.992957746478873	GH	Glycoside Hydrolases
scaffold11.t370	GH16	7.5e-22	0.804232804232804	GH	Glycoside Hydrolases	xyloglucan:xyloglucosyltransferase (EC 2.4.1.207); keratan-sulfate endo-1,4-beta-galactosidase (EC 3.2.1.103); endo-1,3-beta-glucanase (EC 3.2.1.39); endo-1,3(4)-beta-glucanase (EC 3.2.1.6); licheninase (EC 3.2.1.73); beta-agarase (EC 3.2.1.81); kappa;-carrageenase (EC 3.2.1.83); xyloglucanase (EC 3.2.1.151)	scaffold178.t20	GH18	8.1e-20	0.692567567567568	GH	Glycoside Hydrolases	chitinase (EC 3.2.1.14); endo-beta-N-acetylglucosaminidase (EC 3.2.1.96); xylanase inhibitor; concanavalin B; narbonin
scaffold11.t371	AA9	3.6e-52	0.968181818181818	AA	Auxiliary Activities		scaffold178.t9	GH105	2.9e-31	0.753012048192771	GH	Glycoside Hydrolases	unsaturated rhamnogalacturonyl hydrolase (EC 3.2.1.-)
scaffold11.t381	AA3	1.3e-88	0.508090614886731	AA	Auxiliary Activities		scaffold179.t12	AA5_1	6.7e-170	0.9449378330373	AA	Auxiliary Activities
scaffold11.t386	GH16	6.9e-22	0.82010582010582	GH	Glycoside Hydrolases	xyloglucan:xyloglucosyltransferase (EC 2.4.1.207); keratan-sulfate endo-1,4-beta-galactosidase (EC 3.2.1.103); endo-1,3-beta-glucanase (EC 3.2.1.39); endo-1,3(4)-beta-glucanase (EC 3.2.1.6); licheninase (EC 3.2.1.73); beta-agarase (EC 3.2.1.81); kappa;-carrageenase (EC 3.2.1.83); xyloglucanase (EC 3.2.1.151)	scaffold179.t14	GH13_15	1.1e-63	0.996478873239437	GH	Glycoside Hydrolases
scaffold11.t390	CE10	3.7e-26	0.765395894428152	CE	Carbohydrate Esterases	arylesterase (EC 3.1.1.-); carboxyl esterase (EC 3.1.1.3); acetylcholinesterase (EC 3.1.1.7); cholinesterase (EC 3.1.1.8); sterol esterase (EC 3.1.1.13); brefeldin A esterase (EC 3.1.1.-).	scaffold179.t15	CE4	1.4e-16	0.792307692307692	CE	Carbohydrate Esterases	acetyl xylan esterase (EC 3.1.1.72); chitin deacetylase (EC 3.5.1.41); chitooligosaccharide deacetylase (EC 3.5.1.-); peptidoglycan GlcNAc deacetylase (EC 3.5.1.-); peptidoglycan N-acetylmuramic acid deacetylase (EC 3.5.1.-).
scaffold11.t393	GH145	8.9e-35	0.39527027027027	GH	Glycoside Hydrolases		scaffold18.t26	CE9	2.7e-64	0.632707774798928	CE	Carbohydrate Esterases	N-acetylglucosamine 6-phosphate deacetylase (EC 3.5.1.25); N-acetylgalactosamine-6-phosphate deacetylase (EC 3.5.1.80).
scaffold11.t401	AA9	2.8e-60	0.95	AA	Auxiliary Activities		scaffold18.t45	GH5_9	2.4e-89	0.990196078431373	GH	Glycoside Hydrolases
scaffold11.t442	AA9	3.2e-63	0.981818181818182	AA	Auxiliary Activities		scaffold18.t52	PL14_4	2.7e-78	0.981735159817352	PL	Polysaccharide Lyases
scaffold11.t455	AA9	8.2e-59	0.986363636363636	AA	Auxiliary Activities		scaffold183.t12	GT2	4.4e-28	0.976190476190476	GT	Glycosyl Transferases	cellulose synthase (EC 2.4.1.12); chitin synthase (EC 2.4.1.16); dolichyl-phosphate beta-D-mannosyltransferase (EC 2.4.1.83); dolichyl-phosphate beta-glucosyltransferase (EC 2.4.1.117); N-acetylglucosaminyltransferase (EC 2.4.1.-); N-acetylgalactosaminyltransferase (EC 2.4.1.-); hyaluronan synthase (EC 2.4.1.212); chitin oligosaccharide synthase (EC 2.4.1.-); beta-1,3-glucan synthase (EC 2.4.1.34…
scaffold11.t461	GH76	2.9e-66	0.782122905027933	GH	Glycoside Hydrolases	alpha-1,6-mannanase (EC 3.2.1.101)	scaffold184.t15	CE1	1.1e-08	0.506607929515419	CE	Carbohydrate Esterases	acetyl xylan esterase (EC 3.1.1.72); cinnamoyl esterase (EC 3.1.1.-); feruloyl esterase (EC 3.1.1.73); carboxylesterase (EC 3.1.1.1); S-formylglutathione hydrolase (EC 3.1.2.12)
scaffold11.t463	GH145	7.4e-85	0.939189189189189	GH	Glycoside Hydrolases		scaffold184.t8	GT2	6.4e-13	0.982142857142857	GT	Glycosyl Transferases	cellulose synthase (EC 2.4.1.12); chitin synthase (EC 2.4.1.16); dolichyl-phosphate beta-D-mannosyltransferase (EC 2.4.1.83); dolichyl-phosphate beta-glucosyltransferase (EC 2.4.1.117); N-acetylglucosaminyltransferase (EC 2.4.1.-); N-acetylgalactosaminyltransferase (EC 2.4.1.-); hyaluronan synthase (EC 2.4.1.212); chitin oligosaccharide synthase (EC 2.4.1.-); beta-1,3-glucan synthase (EC 2.4.1.34…
scaffold11.t466	CE10	3.7e-26	0.765395894428152	CE	Carbohydrate Esterases	arylesterase (EC 3.1.1.-); carboxyl esterase (EC 3.1.1.3); acetylcholinesterase (EC 3.1.1.7); cholinesterase (EC 3.1.1.8); sterol esterase (EC 3.1.1.13); brefeldin A esterase (EC 3.1.1.-).	scaffold19.t23	GH93	8.7e-73	0.899022801302932	GH	Glycoside Hydrolases	exo-alpha-L-1,5-arabinanase (EC 3.2.1.-)
scaffold11.t470	GH16	3.4e-21	0.804232804232804	GH	Glycoside Hydrolases	xyloglucan:xyloglucosyltransferase (EC 2.4.1.207); keratan-sulfate endo-1,4-beta-galactosidase (EC 3.2.1.103); endo-1,3-beta-glucanase (EC 3.2.1.39); endo-1,3(4)-beta-glucanase (EC 3.2.1.6); licheninase (EC 3.2.1.73); beta-agarase (EC 3.2.1.81); kappa;-carrageenase (EC 3.2.1.83); xyloglucanase (EC 3.2.1.151)	scaffold19.t35	GT28	1.3e-07	0.56687898089172	GT	Glycosyl Transferases	1,2-diacylglycerol 3-beta-galactosyltransferase (EC 2.4.1.46); 1,2-diacylglycerol 3-beta-glucosyltransferase (EC 2.4.1.157); UDP-GlcNAc: Und-PP-MurAc-pentapeptide beta-N-acetylglucosaminyltransferase (EC 2.4.1.227).
scaffold11.t476	AA9	4.1e-60	0.972727272727273	AA	Auxiliary Activities		scaffold19.t37	GH109	2.6e-12	0.785714285714286	GH	Glycoside Hydrolases	alpha-N-acetylgalactosaminidase (EC 3.2.1.49)
scaffold11.t524	CBM13	1.7e-08	0.441489361702128	CBM	Carbohydrate-Binding Modules	Modules of approx. 150 residues which always appear as a threefold internal repeat. The only apparent exception to this, xylanase II of Actinomadura sp. FC7 (GenBank U08894), is in fact not completely sequenced. These modules were first identified in several plant lectins such as ricin or agglutinin of Ricinus communis which bind galactose residues. The three-dimensional structure of a plant lect…	scaffold19.t40	GH78	2.2e-68	0.76984126984127	GH	Glycoside Hydrolases	alpha-L-rhamnosidase (EC 3.2.1.40)
scaffold11.t526	CBM13	2.7e-06	0.388297872340426	CBM	Carbohydrate-Binding Modules	Modules of approx. 150 residues which always appear as a threefold internal repeat. The only apparent exception to this, xylanase II of Actinomadura sp. FC7 (GenBank U08894), is in fact not completely sequenced. These modules were first identified in several plant lectins such as ricin or agglutinin of Ricinus communis which bind galactose residues. The three-dimensional structure of a plant lect…	scaffold19.t54	GH78	2.3e-64	0.734126984126984	GH	Glycoside Hydrolases	alpha-L-rhamnosidase (EC 3.2.1.40)
scaffold11.t527	CBM13	4.5e-11	0.563829787234043	CBM	Carbohydrate-Binding Modules	Modules of approx. 150 residues which always appear as a threefold internal repeat. The only apparent exception to this, xylanase II of Actinomadura sp. FC7 (GenBank U08894), is in fact not completely sequenced. These modules were first identified in several plant lectins such as ricin or agglutinin of Ricinus communis which bind galactose residues. The three-dimensional structure of a plant lect…	scaffold19.t56	GH17	2.6e-25	0.932475884244373	GH	Glycoside Hydrolases	glucan endo-1,3-beta-glucosidase (EC 3.2.1.39); glucan 1,3-beta-glucosidase (EC 3.2.1.58); licheninase (EC 3.2.1.73); beta-1,3-glucanosyltransglycosylase (EC 2.4.1.-).
scaffold11.t529	CBM13	3.4e-10	0.388297872340426	CBM	Carbohydrate-Binding Modules	Modules of approx. 150 residues which always appear as a threefold internal repeat. The only apparent exception to this, xylanase II of Actinomadura sp. FC7 (GenBank U08894), is in fact not completely sequenced. These modules were first identified in several plant lectins such as ricin or agglutinin of Ricinus communis which bind galactose residues. The three-dimensional structure of a plant lect…	scaffold19.t62	GH37	4.7e-138	0.989816700610998	GH	Glycoside Hydrolases	alpha,alpha-trehalase (EC 3.2.1.28).
scaffold11.t562	CBM13	9.7e-07	0.691489361702128	CBM	Carbohydrate-Binding Modules	Modules of approx. 150 residues which always appear as a threefold internal repeat. The only apparent exception to this, xylanase II of Actinomadura sp. FC7 (GenBank U08894), is in fact not completely sequenced. These modules were first identified in several plant lectins such as ricin or agglutinin of Ricinus communis which bind galactose residues. The three-dimensional structure of a plant lect…	scaffold19.t72	GH10	4e-102	0.983498349834984	GH	Glycoside Hydrolases	endo-1,4-beta-xylanase (EC 3.2.1.8); endo-1,3-beta-xylanase (EC 3.2.1.32)
scaffold11.t565	CBM13	1.1e-06	0.579787234042553	CBM	Carbohydrate-Binding Modules	Modules of approx. 150 residues which always appear as a threefold internal repeat. The only apparent exception to this, xylanase II of Actinomadura sp. FC7 (GenBank U08894), is in fact not completely sequenced. These modules were first identified in several plant lectins such as ricin or agglutinin of Ricinus communis which bind galactose residues. The three-dimensional structure of a plant lect…	scaffold19.t74	GH10	8.1e-98	0.986798679867987	GH	Glycoside Hydrolases	endo-1,4-beta-xylanase (EC 3.2.1.8); endo-1,3-beta-xylanase (EC 3.2.1.32)
scaffold11.t566	CBM13	3.2e-07	0.691489361702128	CBM	Carbohydrate-Binding Modules	Modules of approx. 150 residues which always appear as a threefold internal repeat. The only apparent exception to this, xylanase II of Actinomadura sp. FC7 (GenBank U08894), is in fact not completely sequenced. These modules were first identified in several plant lectins such as ricin or agglutinin of Ricinus communis which bind galactose residues. The three-dimensional structure of a plant lect…	scaffold19.t78	AA3	1.6e-96	0.527508090614887	AA	Auxiliary Activities
scaffold11.t589	GH28	4.6e-60	0.950769230769231	GH	Glycoside Hydrolases	polygalacturonase (EC 3.2.1.15); exo-polygalacturonase (EC 3.2.1.67); exo-polygalacturonosidase (EC 3.2.1.82); rhamnogalacturonase (EC 3.2.1.-); endo-xylogalacturonan hydrolase (EC 3.2.1.-); rhamnogalacturonan alpha-L-rhamnopyranohydrolase (EC 3.2.1.40)	scaffold190.t10	CE1	1.9e-06	0.823788546255507	CE	Carbohydrate Esterases	acetyl xylan esterase (EC 3.1.1.72); cinnamoyl esterase (EC 3.1.1.-); feruloyl esterase (EC 3.1.1.73); carboxylesterase (EC 3.1.1.1); S-formylglutathione hydrolase (EC 3.1.2.12)
scaffold11.t598	GH28	7e-60	0.886153846153846	GH	Glycoside Hydrolases	polygalacturonase (EC 3.2.1.15); exo-polygalacturonase (EC 3.2.1.67); exo-polygalacturonosidase (EC 3.2.1.82); rhamnogalacturonase (EC 3.2.1.-); endo-xylogalacturonan hydrolase (EC 3.2.1.-); rhamnogalacturonan alpha-L-rhamnopyranohydrolase (EC 3.2.1.40)	scaffold190.t7	GH71	7.3e-61	0.944	GH	Glycoside Hydrolases	alpha-1,3-glucanase (EC 3.2.1.59).
scaffold11.t604	CE16	6.1e-56	0.98501872659176	CE	Carbohydrate Esterases	acetylesterase (EC 3.1.1.6) active on various carbohydrate acetyl esters	scaffold190.t9	AA5_1	1.5e-206	0.982238010657194	AA	Auxiliary Activities
scaffold11.t614	CE10	4e-56	0.809384164222874	CE	Carbohydrate Esterases	arylesterase (EC 3.1.1.-); carboxyl esterase (EC 3.1.1.3); acetylcholinesterase (EC 3.1.1.7); cholinesterase (EC 3.1.1.8); sterol esterase (EC 3.1.1.13); brefeldin A esterase (EC 3.1.1.-).	scaffold191.t4	GT33	3.5e-150	0.990588235294118	GT	Glycosyl Transferases	GDP-Man: chitobiosyldiphosphodolichol beta-mannosyltransferase (EC 2.4.1.142).
scaffold11.t618	CE10	4.2e-41	0.466275659824047	CE	Carbohydrate Esterases	arylesterase (EC 3.1.1.-); carboxyl esterase (EC 3.1.1.3); acetylcholinesterase (EC 3.1.1.7); cholinesterase (EC 3.1.1.8); sterol esterase (EC 3.1.1.13); brefeldin A esterase (EC 3.1.1.-).	scaffold192.t1	GH28	7.8e-30	0.36	GH	Glycoside Hydrolases	polygalacturonase (EC 3.2.1.15); exo-polygalacturonase (EC 3.2.1.67); exo-polygalacturonosidase (EC 3.2.1.82); rhamnogalacturonase (EC 3.2.1.-); endo-xylogalacturonan hydrolase (EC 3.2.1.-); rhamnogalacturonan alpha-L-rhamnopyranohydrolase (EC 3.2.1.40)
scaffold11.t650	GT15	2.5e-124	0.967032967032967	GT	Glycosyl Transferases	glycolipid 2-alpha-mannosyltransferase (EC 2.4.1.131); GDP-Man: alpha-1,2-mannosyltransferase (EC 2.4.1.-).	scaffold192.t22	GH20	7.7e-53	0.964391691394659	GH	Glycoside Hydrolases	beta-hexosaminidase (EC 3.2.1.52); lacto-N-biosidase (EC 3.2.1.140); beta-1,6-N-acetylglucosaminidase) (EC 3.2.1.-); beta-6-SO3-N-acetylglucosaminidase (EC 3.2.1.-)
scaffold11.t653	GH43_6	2.8e-84	0.98972602739726	GH	Glycoside Hydrolases		scaffold192.t3	CBM21	5.8e-24	0.953271028037383	CBM	Carbohydrate-Binding Modules	Modules of approx. 100 residues. The granular starch-binding function has been demonstrated in one case. Sometimes designated as starch-binding domains (SBD).
scaffold11.t655	GT15	6.6e-127	0.992673992673993	GT	Glycosyl Transferases	glycolipid 2-alpha-mannosyltransferase (EC 2.4.1.131); GDP-Man: alpha-1,2-mannosyltransferase (EC 2.4.1.-).	scaffold196.t16	AA9	1.6e-42	0.927272727272727	AA	Auxiliary Activities
scaffold11.t67	GH16	1.3e-40	0.978835978835979	GH	Glycoside Hydrolases	xyloglucan:xyloglucosyltransferase (EC 2.4.1.207); keratan-sulfate endo-1,4-beta-galactosidase (EC 3.2.1.103); endo-1,3-beta-glucanase (EC 3.2.1.39); endo-1,3(4)-beta-glucanase (EC 3.2.1.6); licheninase (EC 3.2.1.73); beta-agarase (EC 3.2.1.81); kappa;-carrageenase (EC 3.2.1.83); xyloglucanase (EC 3.2.1.151)	scaffold2.t12	CE16	4.2e-42	0.99250936329588	CE	Carbohydrate Esterases	acetylesterase (EC 3.1.1.6) active on various carbohydrate acetyl esters
scaffold11.t73	GH16	1.5e-39	0.973544973544973	GH	Glycoside Hydrolases	xyloglucan:xyloglucosyltransferase (EC 2.4.1.207); keratan-sulfate endo-1,4-beta-galactosidase (EC 3.2.1.103); endo-1,3-beta-glucanase (EC 3.2.1.39); endo-1,3(4)-beta-glucanase (EC 3.2.1.6); licheninase (EC 3.2.1.73); beta-agarase (EC 3.2.1.81); kappa;-carrageenase (EC 3.2.1.83); xyloglucanase (EC 3.2.1.151)	scaffold2.t120	CE10	3.1e-17	0.340175953079179	CE	Carbohydrate Esterases	arylesterase (EC 3.1.1.-); carboxyl esterase (EC 3.1.1.3); acetylcholinesterase (EC 3.1.1.7); cholinesterase (EC 3.1.1.8); sterol esterase (EC 3.1.1.13); brefeldin A esterase (EC 3.1.1.-).
scaffold11.t74	GH16	3.4e-40	0.978835978835979	GH	Glycoside Hydrolases	xyloglucan:xyloglucosyltransferase (EC 2.4.1.207); keratan-sulfate endo-1,4-beta-galactosidase (EC 3.2.1.103); endo-1,3-beta-glucanase (EC 3.2.1.39); endo-1,3(4)-beta-glucanase (EC 3.2.1.6); licheninase (EC 3.2.1.73); beta-agarase (EC 3.2.1.81); kappa;-carrageenase (EC 3.2.1.83); xyloglucanase (EC 3.2.1.151)	scaffold2.t133	GT58	2.1e-132	0.994505494505495	GT	Glycosyl Transferases	Dol-P-Man: dolichol pyrophosphate-mannose alpha-1,3-mannosyltransferase (EC 2.4.1.130); Dol-P-Man: dolichol pyrophosphate-Man5GlcNAc2 alpha-1,2-mannosyltransferase (EC 2.4.1.130)
scaffold11.t85	AA5	9.4e-161	0.385636221701795	AA	Auxiliary Activities		scaffold2.t162	GH55	1.4e-275	0.986486486486487	GH	Glycoside Hydrolases	exo-beta-1,3-glucanase (EC 3.2.1.58); endo-beta-1,3-glucanase (EC 3.2.1.39).
scaffold12.t126	CE10	2e-28	0.343108504398827	CE	Carbohydrate Esterases	arylesterase (EC 3.1.1.-); carboxyl esterase (EC 3.1.1.3); acetylcholinesterase (EC 3.1.1.7); cholinesterase (EC 3.1.1.8); sterol esterase (EC 3.1.1.13); brefeldin A esterase (EC 3.1.1.-).	scaffold2.t163	GH93	7.5e-25	0.45928338762215	GH	Glycoside Hydrolases	exo-alpha-L-1,5-arabinanase (EC 3.2.1.-)
scaffold12.t145	GT20	8.3e-163	0.949473684210526	GT	Glycosyl Transferases	alpha,alpha-trehalose-phosphate synthase [UDP-forming] (EC 2.4.1.15)	scaffold2.t164	GH5_9	3.2e-104	0.986928104575163	GH	Glycoside Hydrolases
scaffold12.t19	GT24	1.8e-127	0.995967741935484	GT	Glycosyl Transferases	UDP-Glc: glycoprotein alpha-glucosyltransferase (EC 2.4.1.-).	scaffold2.t58	GT28	2.2e-12	0.54140127388535	GT	Glycosyl Transferases	1,2-diacylglycerol 3-beta-galactosyltransferase (EC 2.4.1.46); 1,2-diacylglycerol 3-beta-glucosyltransferase (EC 2.4.1.157); UDP-GlcNAc: Und-PP-MurAc-pentapeptide beta-N-acetylglucosaminyltransferase (EC 2.4.1.227).
scaffold12.t199	AA9	1.1e-76	0.986363636363636	AA	Auxiliary Activities		scaffold2.t61	CE10	1.4e-36	0.730205278592375	CE	Carbohydrate Esterases	arylesterase (EC 3.1.1.-); carboxyl esterase (EC 3.1.1.3); acetylcholinesterase (EC 3.1.1.7); cholinesterase (EC 3.1.1.8); sterol esterase (EC 3.1.1.13); brefeldin A esterase (EC 3.1.1.-).
scaffold12.t231	CE1	2.9e-08	0.665198237885463	CE	Carbohydrate Esterases	acetyl xylan esterase (EC 3.1.1.72); cinnamoyl esterase (EC 3.1.1.-); feruloyl esterase (EC 3.1.1.73); carboxylesterase (EC 3.1.1.1); S-formylglutathione hydrolase (EC 3.1.2.12)	scaffold2.t71	GH13_22	2.5e-168	0.997530864197531	GH	Glycoside Hydrolases
scaffold12.t267	GH16	4.7e-24	0.798941798941799	GH	Glycoside Hydrolases	xyloglucan:xyloglucosyltransferase (EC 2.4.1.207); keratan-sulfate endo-1,4-beta-galactosidase (EC 3.2.1.103); endo-1,3-beta-glucanase (EC 3.2.1.39); endo-1,3(4)-beta-glucanase (EC 3.2.1.6); licheninase (EC 3.2.1.73); beta-agarase (EC 3.2.1.81); kappa;-carrageenase (EC 3.2.1.83); xyloglucanase (EC 3.2.1.151)	scaffold2.t94	GT15	3.8e-128	0.992673992673993	GT	Glycosyl Transferases	glycolipid 2-alpha-mannosyltransferase (EC 2.4.1.131); GDP-Man: alpha-1,2-mannosyltransferase (EC 2.4.1.-).
scaffold12.t275	GT32	4.4e-09	0.344444444444444	GT	Glycosyl Transferases	alpha-1,6-mannosyltransferase (EC 2.4.1.-); alpha-1,4-N-acetylglucosaminyltransferase (EC 2.4.1.-); alpha-1,4-N-acetylgalactosaminyltransferase (EC 2.4.1.-);	scaffold20.t20	CE10	3.1e-22	0.715542521994135	CE	Carbohydrate Esterases	arylesterase (EC 3.1.1.-); carboxyl esterase (EC 3.1.1.3); acetylcholinesterase (EC 3.1.1.7); cholinesterase (EC 3.1.1.8); sterol esterase (EC 3.1.1.13); brefeldin A esterase (EC 3.1.1.-).
scaffold12.t304	GH51	2.1e-75	0.687301587301587	GH	Glycoside Hydrolases	alpha-L-arabinofuranosidase (EC 3.2.1.55); endoglucanase (EC 3.2.1.4)	scaffold20.t21	GH128	5e-51	0.892857142857143	GH	Glycoside Hydrolases
scaffold12.t311	GH28	4.4e-71	0.953846153846154	GH	Glycoside Hydrolases	polygalacturonase (EC 3.2.1.15); exo-polygalacturonase (EC 3.2.1.67); exo-polygalacturonosidase (EC 3.2.1.82); rhamnogalacturonase (EC 3.2.1.-); endo-xylogalacturonan hydrolase (EC 3.2.1.-); rhamnogalacturonan alpha-L-rhamnopyranohydrolase (EC 3.2.1.40)	scaffold20.t22	GH128	4.2e-50	0.892857142857143	GH	Glycoside Hydrolases
scaffold12.t383	GH51	1.4e-118	0.722222222222222	GH	Glycoside Hydrolases	alpha-L-arabinofuranosidase (EC 3.2.1.55); endoglucanase (EC 3.2.1.4)	scaffold20.t23	GH128	2.7e-48	0.96875	GH	Glycoside Hydrolases
scaffold12.t391	CE16	4.9e-17	0.936329588014981	CE	Carbohydrate Esterases	acetylesterase (EC 3.1.1.6) active on various carbohydrate acetyl esters	scaffold20.t28	AA7	3.5e-50	0.441048034934498	AA	Auxiliary Activities
scaffold12.t461	GH47	7.4e-119	0.991031390134529	GH	Glycoside Hydrolases	alpha-mannosidase (EC 3.2.1.113)	scaffold20.t53	GT22	1.6e-31	0.601542416452442	GT	Glycosyl Transferases	Dol-P-Man alpha-mannosyltransferase (EC 2.4.1.-)
scaffold12.t462	GH47	4.8e-124	0.988789237668161	GH	Glycoside Hydrolases	alpha-mannosidase (EC 3.2.1.113)	scaffold20.t55	GH43_6	2e-111	0.982876712328767	GH	Glycoside Hydrolases
scaffold12.t467	GH47	4.3e-116	0.988789237668161	GH	Glycoside Hydrolases	alpha-mannosidase (EC 3.2.1.113)	scaffold20.t83	GT65	6.7e-08	0.405882352941176	GT	Glycosyl Transferases	GDP-Fuc: protein O-alpha-fucosyltransferase (EC 2.4.1.-)
scaffold12.t469	GH47	1.9e-120	0.988789237668161	GH	Glycoside Hydrolases	alpha-mannosidase (EC 3.2.1.113)	scaffold201.t1	CE10	7.5e-26	0.788856304985337	CE	Carbohydrate Esterases	arylesterase (EC 3.1.1.-); carboxyl esterase (EC 3.1.1.3); acetylcholinesterase (EC 3.1.1.7); cholinesterase (EC 3.1.1.8); sterol esterase (EC 3.1.1.13); brefeldin A esterase (EC 3.1.1.-).
scaffold12.t470	GH47	3e-124	0.988789237668161	GH	Glycoside Hydrolases	alpha-mannosidase (EC 3.2.1.113)	scaffold201.t8	GH5_12	2.8e-214	0.996309963099631	GH	Glycoside Hydrolases
scaffold12.t490	CE10	1.7e-37	0.390029325513196	CE	Carbohydrate Esterases	arylesterase (EC 3.1.1.-); carboxyl esterase (EC 3.1.1.3); acetylcholinesterase (EC 3.1.1.7); cholinesterase (EC 3.1.1.8); sterol esterase (EC 3.1.1.13); brefeldin A esterase (EC 3.1.1.-).	scaffold206.t16	GH47	4.8e-147	0.997757847533632	GH	Glycoside Hydrolases	alpha-mannosidase (EC 3.2.1.113)
scaffold12.t536	CE14	8.6e-11	0.991935483870968	CE	Carbohydrate Esterases	N-acetyl-1-D-myo-inosityl-2-amino-2-deoxy-alpha-D-glucopyranoside deacetylase (EC 3.5.1.89); diacetylchitobiose deacetylase (EC 3.5.1.-); mycothiol S-conjugate amidase (EC 3.5.1.-)	scaffold206.t5	GH31	2.9e-143	0.995316159250585	GH	Glycoside Hydrolases	alpha-glucosidase (EC 3.2.1.20); alpha-1,3-glucosidase (EC 3.2.1.84); sucrase-isomaltase (EC 3.2.1.48) (EC 3.2.1.10); alpha-xylosidase (EC 3.2.1.-); alpha-glucan lyase (EC 4.2.2.13); isomaltosyltransferase (EC 2.4.1.-).
scaffold12.t573	AA9	2.4e-27	0.663636363636364	AA	Auxiliary Activities		scaffold207.t12	CE10	2.4e-28	0.343108504398827	CE	Carbohydrate Esterases	arylesterase (EC 3.1.1.-); carboxyl esterase (EC 3.1.1.3); acetylcholinesterase (EC 3.1.1.7); cholinesterase (EC 3.1.1.8); sterol esterase (EC 3.1.1.13); brefeldin A esterase (EC 3.1.1.-).
scaffold12.t579	CE10	4.5e-08	0.422287390029326	CE	Carbohydrate Esterases	arylesterase (EC 3.1.1.-); carboxyl esterase (EC 3.1.1.3); acetylcholinesterase (EC 3.1.1.7); cholinesterase (EC 3.1.1.8); sterol esterase (EC 3.1.1.13); brefeldin A esterase (EC 3.1.1.-).	scaffold207.t13	CE10	4.1e-30	0.419354838709677	CE	Carbohydrate Esterases	arylesterase (EC 3.1.1.-); carboxyl esterase (EC 3.1.1.3); acetylcholinesterase (EC 3.1.1.7); cholinesterase (EC 3.1.1.8); sterol esterase (EC 3.1.1.13); brefeldin A esterase (EC 3.1.1.-).
scaffold12.t98	GH5_50	2.2e-95	0.985915492957746	GH	Glycoside Hydrolases		scaffold21.t28	GH43_24	1.7e-96	0.979508196721312	GH	Glycoside Hydrolases
scaffold131.t1	AA7	7.8e-39	0.35589519650655	AA	Auxiliary Activities		scaffold215.t16	GH13_15	1.8e-72	0.996478873239437	GH	Glycoside Hydrolases
scaffold132.t3	GH3	2.7e-66	0.981481481481482	GH	Glycoside Hydrolases	beta-glucosidase (EC 3.2.1.21); xylan 1,4-beta-xylosidase (EC 3.2.1.37); beta-N-acetylhexosaminidase (EC 3.2.1.52); glucan 1,3-beta-glucosidase (EC 3.2.1.58); glucan 1,4-beta-glucosidase (EC 3.2.1.74); exo-1,3-1,4-glucanase (EC 3.2.1.-); alphalpha-L-arabinofuranosidase (EC 3.2.1.55).	scaffold217.t2	AA5_1	3.6e-170	0.946714031971581	AA	Auxiliary Activities
scaffold141.t3	GH77	6.9e-163	0.989878542510121	GH	Glycoside Hydrolases	amylomaltase or 4-alpha-glucanotransferase (EC 2.4.1.25)	scaffold217.t6	AA5	2.6e-60	0.332552693208431	AA	Auxiliary Activities
scaffold141.t4	GT35	6.1e-142	0.543026706231454	GT	Glycosyl Transferases	glycogen or starch phosphorylase (EC 2.4.1.1).	scaffold219.t16	GH71	3.3e-97	0.981333333333333	GH	Glycoside Hydrolases	alpha-1,3-glucanase (EC 3.2.1.59).
scaffold141.t5	GT35	1.4e-100	0.370919881305638	GT	Glycosyl Transferases	glycogen or starch phosphorylase (EC 2.4.1.1).	scaffold219.t8	GH28	8.3e-81	0.956923076923077	GH	Glycoside Hydrolases	polygalacturonase (EC 3.2.1.15); exo-polygalacturonase (EC 3.2.1.67); exo-polygalacturonosidase (EC 3.2.1.82); rhamnogalacturonase (EC 3.2.1.-); endo-xylogalacturonan hydrolase (EC 3.2.1.-); rhamnogalacturonan alpha-L-rhamnopyranohydrolase (EC 3.2.1.40)
scaffold146.t1	GH16	7.3e-18	0.661375661375661	GH	Glycoside Hydrolases	xyloglucan:xyloglucosyltransferase (EC 2.4.1.207); keratan-sulfate endo-1,4-beta-galactosidase (EC 3.2.1.103); endo-1,3-beta-glucanase (EC 3.2.1.39); endo-1,3(4)-beta-glucanase (EC 3.2.1.6); licheninase (EC 3.2.1.73); beta-agarase (EC 3.2.1.81); kappa;-carrageenase (EC 3.2.1.83); xyloglucanase (EC 3.2.1.151)	scaffold22.t33	GH31	1.4e-146	0.995316159250585	GH	Glycoside Hydrolases	alpha-glucosidase (EC 3.2.1.20); alpha-1,3-glucosidase (EC 3.2.1.84); sucrase-isomaltase (EC 3.2.1.48) (EC 3.2.1.10); alpha-xylosidase (EC 3.2.1.-); alpha-glucan lyase (EC 4.2.2.13); isomaltosyltransferase (EC 2.4.1.-).
scaffold170.t1	GH31	2.1e-71	0.454332552693208	GH	Glycoside Hydrolases	alpha-glucosidase (EC 3.2.1.20); alpha-1,3-glucosidase (EC 3.2.1.84); sucrase-isomaltase (EC 3.2.1.48) (EC 3.2.1.10); alpha-xylosidase (EC 3.2.1.-); alpha-glucan lyase (EC 4.2.2.13); isomaltosyltransferase (EC 2.4.1.-).	scaffold220.t1	GT24	2.1e-127	0.995967741935484	GT	Glycosyl Transferases	UDP-Glc: glycoprotein alpha-glucosyltransferase (EC 2.4.1.-).
scaffold18.t6	GH16	9.9e-15	0.867724867724868	GH	Glycoside Hydrolases	xyloglucan:xyloglucosyltransferase (EC 2.4.1.207); keratan-sulfate endo-1,4-beta-galactosidase (EC 3.2.1.103); endo-1,3-beta-glucanase (EC 3.2.1.39); endo-1,3(4)-beta-glucanase (EC 3.2.1.6); licheninase (EC 3.2.1.73); beta-agarase (EC 3.2.1.81); kappa;-carrageenase (EC 3.2.1.83); xyloglucanase (EC 3.2.1.151)	scaffold224.t1	CE1	6.2e-15	0.599118942731278	CE	Carbohydrate Esterases	acetyl xylan esterase (EC 3.1.1.72); cinnamoyl esterase (EC 3.1.1.-); feruloyl esterase (EC 3.1.1.73); carboxylesterase (EC 3.1.1.1); S-formylglutathione hydrolase (EC 3.1.2.12)
scaffold185.t4	GH73	1.5e-34	0.953125	GH	Glycoside Hydrolases	peptidoglycan hydrolase with endo-beta-N-acetylglucosaminidase specificity (EC 3.2.1.-)	scaffold226.t4	GH79	7.8e-42	0.767032967032967	GH	Glycoside Hydrolases	beta-glucuronidase (EC 3.2.1.31); beta-4-O-methyl-glucuronidase (EC 3.2.1.-); heparanase (EC 3.2.1.-); baicalin beta-glucuronidase (EC 3.2.1.167)
scaffold2.t1128	GT48	0	0.978349120433018	GT	Glycosyl Transferases	1,3-beta-glucan synthase (EC 2.4.1.34)	scaffold226.t6	GH115	1.1e-227	0.850789096126255	GH	Glycoside Hydrolases	xylan alpha-1,2-glucuronidase (3.2.1.131); alpha-(4-O-methyl)-glucuronidase (3.2.1.-)
scaffold2.t1133	AA2	5e-111	0.996078431372549	AA	Auxiliary Activities		scaffold227.t10	GH35	2.1e-41	0.703583061889251	GH	Glycoside Hydrolases	beta-galactosidase (EC 3.2.1.23); exo-beta-glucosaminidase (EC 3.2.1.165)
scaffold2.t1159	CE10	1.4e-22	0.715542521994135	CE	Carbohydrate Esterases	arylesterase (EC 3.1.1.-); carboxyl esterase (EC 3.1.1.3); acetylcholinesterase (EC 3.1.1.7); cholinesterase (EC 3.1.1.8); sterol esterase (EC 3.1.1.13); brefeldin A esterase (EC 3.1.1.-).	scaffold227.t13	GH35	1.5e-46	0.706840390879479	GH	Glycoside Hydrolases	beta-galactosidase (EC 3.2.1.23); exo-beta-glucosaminidase (EC 3.2.1.165)
scaffold2.t1160	GH128	1.9e-51	0.892857142857143	GH	Glycoside Hydrolases		scaffold227.t7	GH15	4e-76	0.988919667590028	GH	Glycoside Hydrolases	glucoamylase (EC 3.2.1.3); glucodextranase (EC 3.2.1.70); alpha,alpha-trehalase (EC 3.2.1.28)
scaffold2.t1161	GH128	4.1e-50	0.892857142857143	GH	Glycoside Hydrolases		scaffold229.t13	GH3	3.1e-62	0.958333333333333	GH	Glycoside Hydrolases	beta-glucosidase (EC 3.2.1.21); xylan 1,4-beta-xylosidase (EC 3.2.1.37); beta-N-acetylhexosaminidase (EC 3.2.1.52); glucan 1,3-beta-glucosidase (EC 3.2.1.58); glucan 1,4-beta-glucosidase (EC 3.2.1.74); exo-1,3-1,4-glucanase (EC 3.2.1.-); alphalpha-L-arabinofuranosidase (EC 3.2.1.55).
scaffold2.t1162	GH128	2.7e-48	0.96875	GH	Glycoside Hydrolases		scaffold23.t33	GH18	1.1e-72	0.959459459459459	GH	Glycoside Hydrolases	chitinase (EC 3.2.1.14); endo-beta-N-acetylglucosaminidase (EC 3.2.1.96); xylanase inhibitor; concanavalin B; narbonin
scaffold2.t1167	AA7	4.3e-50	0.441048034934498	AA	Auxiliary Activities		scaffold23.t34	GH18	1.7e-69	0.962837837837838	GH	Glycoside Hydrolases	chitinase (EC 3.2.1.14); endo-beta-N-acetylglucosaminidase (EC 3.2.1.96); xylanase inhibitor; concanavalin B; narbonin
scaffold2.t1197	GT22	1.4e-13	0.300771208226221	GT	Glycosyl Transferases	Dol-P-Man alpha-mannosyltransferase (EC 2.4.1.-)	scaffold23.t43	GH18	1.8e-71	0.952702702702703	GH	Glycoside Hydrolases	chitinase (EC 3.2.1.14); endo-beta-N-acetylglucosaminidase (EC 3.2.1.96); xylanase inhibitor; concanavalin B; narbonin
scaffold2.t1199	GH43_6	1.2e-110	0.982876712328767	GH	Glycoside Hydrolases		scaffold23.t45	AA8	0	0.949693251533742	AA	Auxiliary Activities
scaffold2.t1224	GT65	9.2e-08	0.423529411764706	GT	Glycosyl Transferases	GDP-Fuc: protein O-alpha-fucosyltransferase (EC 2.4.1.-)	scaffold23.t63	GH16	1.1e-16	0.978835978835979	GH	Glycoside Hydrolases	xyloglucan:xyloglucosyltransferase (EC 2.4.1.207); keratan-sulfate endo-1,4-beta-galactosidase (EC 3.2.1.103); endo-1,3-beta-glucanase (EC 3.2.1.39); endo-1,3(4)-beta-glucanase (EC 3.2.1.6); licheninase (EC 3.2.1.73); beta-agarase (EC 3.2.1.81); kappa;-carrageenase (EC 3.2.1.83); xyloglucanase (EC 3.2.1.151)
scaffold2.t1238	GH5_12	4.7e-186	0.996309963099631	GH	Glycoside Hydrolases		scaffold230.t3	GH18	3.6e-25	0.577702702702703	GH	Glycoside Hydrolases	chitinase (EC 3.2.1.14); endo-beta-N-acetylglucosaminidase (EC 3.2.1.96); xylanase inhibitor; concanavalin B; narbonin
scaffold2.t1275	GH109	5.7e-08	0.753968253968254	GH	Glycoside Hydrolases	alpha-N-acetylgalactosaminidase (EC 3.2.1.49)	scaffold230.t4	GH18	1.9e-18	0.658783783783784	GH	Glycoside Hydrolases	chitinase (EC 3.2.1.14); endo-beta-N-acetylglucosaminidase (EC 3.2.1.96); xylanase inhibitor; concanavalin B; narbonin
scaffold2.t1276	GH1	1.3e-161	0.990675990675991	GH	Glycoside Hydrolases	beta-glucosidase (EC 3.2.1.21); beta-galactosidase (EC 3.2.1.23); beta-mannosidase (EC 3.2.1.25); beta-glucuronidase (EC 3.2.1.31); beta-D-fucosidase (EC 3.2.1.38); phlorizin hydrolase (EC 3.2.1.62); exo-beta-1,4-glucanase (EC 3.2.1.74); 6-phospho-beta-galactosidase (EC 3.2.1.85); 6-phospho-beta-glucosidase (EC 3.2.1.86); strictosidine beta-glucosidase (EC 3.2.1.105); lactase (EC 3.2.1.108); amyg…	scaffold230.t5	GH5_9	1.1e-94	0.990196078431373	GH	Glycoside Hydrolases
scaffold2.t1326	GH92	1.3e-84	0.621181262729124	GH	Glycoside Hydrolases	mannosyl-oligosaccharide alpha-1,2-mannosidase (EC 3.2.1.113); mannosyl-oligosaccharide alpha-1,3-mannosidase (EC 3.2.1.-);	scaffold231.t7	GH5_12	4.9e-186	0.996309963099631	GH	Glycoside Hydrolases
scaffold2.t1369	GH92	3.3e-132	0.965376782077393	GH	Glycoside Hydrolases	mannosyl-oligosaccharide alpha-1,2-mannosidase (EC 3.2.1.113); mannosyl-oligosaccharide alpha-1,3-mannosidase (EC 3.2.1.-);	scaffold232.t3	GH16	1.6e-40	0.978835978835979	GH	Glycoside Hydrolases	xyloglucan:xyloglucosyltransferase (EC 2.4.1.207); keratan-sulfate endo-1,4-beta-galactosidase (EC 3.2.1.103); endo-1,3-beta-glucanase (EC 3.2.1.39); endo-1,3(4)-beta-glucanase (EC 3.2.1.6); licheninase (EC 3.2.1.73); beta-agarase (EC 3.2.1.81); kappa;-carrageenase (EC 3.2.1.83); xyloglucanase (EC 3.2.1.151)
scaffold2.t1371	CE16	8.7e-17	0.584269662921348	CE	Carbohydrate Esterases	acetylesterase (EC 3.1.1.6) active on various carbohydrate acetyl esters	scaffold232.t8	GH16	1.8e-39	0.973544973544973	GH	Glycoside Hydrolases	xyloglucan:xyloglucosyltransferase (EC 2.4.1.207); keratan-sulfate endo-1,4-beta-galactosidase (EC 3.2.1.103); endo-1,3-beta-glucanase (EC 3.2.1.39); endo-1,3(4)-beta-glucanase (EC 3.2.1.6); licheninase (EC 3.2.1.73); beta-agarase (EC 3.2.1.81); kappa;-carrageenase (EC 3.2.1.83); xyloglucanase (EC 3.2.1.151)
scaffold2.t1391	CE16	1.7e-13	0.584269662921348	CE	Carbohydrate Esterases	acetylesterase (EC 3.1.1.6) active on various carbohydrate acetyl esters	scaffold232.t9	GH16	3.7e-40	0.978835978835979	GH	Glycoside Hydrolases	xyloglucan:xyloglucosyltransferase (EC 2.4.1.207); keratan-sulfate endo-1,4-beta-galactosidase (EC 3.2.1.103); endo-1,3-beta-glucanase (EC 3.2.1.39); endo-1,3(4)-beta-glucanase (EC 3.2.1.6); licheninase (EC 3.2.1.73); beta-agarase (EC 3.2.1.81); kappa;-carrageenase (EC 3.2.1.83); xyloglucanase (EC 3.2.1.151)
scaffold2.t1401	CE10	2.3e-28	0.343108504398827	CE	Carbohydrate Esterases	arylesterase (EC 3.1.1.-); carboxyl esterase (EC 3.1.1.3); acetylcholinesterase (EC 3.1.1.7); cholinesterase (EC 3.1.1.8); sterol esterase (EC 3.1.1.13); brefeldin A esterase (EC 3.1.1.-).	scaffold234.t3	AA2	1.5e-106	0.992156862745098	AA	Auxiliary Activities
scaffold2.t166	PL14_4	1.3e-77	0.981735159817352	PL	Polysaccharide Lyases		scaffold234.t5	PL14_4	1.2e-36	0.506849315068493	PL	Polysaccharide Lyases
scaffold2.t174	GH5_9	5.4e-89	0.990196078431373	GH	Glycoside Hydrolases		scaffold234.t6	GH16	3e-17	0.841269841269841	GH	Glycoside Hydrolases	xyloglucan:xyloglucosyltransferase (EC 2.4.1.207); keratan-sulfate endo-1,4-beta-galactosidase (EC 3.2.1.103); endo-1,3-beta-glucanase (EC 3.2.1.39); endo-1,3(4)-beta-glucanase (EC 3.2.1.6); licheninase (EC 3.2.1.73); beta-agarase (EC 3.2.1.81); kappa;-carrageenase (EC 3.2.1.83); xyloglucanase (EC 3.2.1.151)
scaffold2.t191	CE9	2.4e-64	0.632707774798928	CE	Carbohydrate Esterases	N-acetylglucosamine 6-phosphate deacetylase (EC 3.5.1.25); N-acetylgalactosamine-6-phosphate deacetylase (EC 3.5.1.80).	scaffold235.t5	GH16	1.7e-13	0.899470899470899	GH	Glycoside Hydrolases	xyloglucan:xyloglucosyltransferase (EC 2.4.1.207); keratan-sulfate endo-1,4-beta-galactosidase (EC 3.2.1.103); endo-1,3-beta-glucanase (EC 3.2.1.39); endo-1,3(4)-beta-glucanase (EC 3.2.1.6); licheninase (EC 3.2.1.73); beta-agarase (EC 3.2.1.81); kappa;-carrageenase (EC 3.2.1.83); xyloglucanase (EC 3.2.1.151)
scaffold2.t254	GH31	1.4e-146	0.995316159250585	GH	Glycoside Hydrolases	alpha-glucosidase (EC 3.2.1.20); alpha-1,3-glucosidase (EC 3.2.1.84); sucrase-isomaltase (EC 3.2.1.48) (EC 3.2.1.10); alpha-xylosidase (EC 3.2.1.-); alpha-glucan lyase (EC 4.2.2.13); isomaltosyltransferase (EC 2.4.1.-).	scaffold237.t13	GT39	2.2e-75	0.991031390134529	GT	Glycosyl Transferases	Dol-P-Man: protein alpha-mannosyltransferase (EC 2.4.1.109)
scaffold2.t278	GH28	6.1e-81	0.956923076923077	GH	Glycoside Hydrolases	polygalacturonase (EC 3.2.1.15); exo-polygalacturonase (EC 3.2.1.67); exo-polygalacturonosidase (EC 3.2.1.82); rhamnogalacturonase (EC 3.2.1.-); endo-xylogalacturonan hydrolase (EC 3.2.1.-); rhamnogalacturonan alpha-L-rhamnopyranohydrolase (EC 3.2.1.40)	scaffold242.t9	CBM50	7.9e-11	0.925	CBM	Carbohydrate-Binding Modules	Modules of approx. 50 residues found attached to various enzymes from families GH18, GH19, GH23, GH24, GH25 and GH73, i.e. enzymes cleaving either chitin or peptidoglycan. Binding to chitopentaose demonstrated in the case of Pteris ryukyuensis chitinase A [Ohnuma T et al. (2008) J. Biol. Chem. 283:5178-87 (PMID: 18083709)]. CBM50 modules are also found in a multitude of other enzymes targeting th…
scaffold2.t286	GH71	1.7e-91	0.981333333333333	GH	Glycoside Hydrolases	alpha-1,3-glucanase (EC 3.2.1.59).	scaffold248.t6	AA7	7.3e-41	0.353711790393013	AA	Auxiliary Activities
scaffold2.t302	CE16	4e-70	0.98876404494382	CE	Carbohydrate Esterases	acetylesterase (EC 3.1.1.6) active on various carbohydrate acetyl esters	scaffold25.t18	CE10	8.9e-28	0.343108504398827	CE	Carbohydrate Esterases	arylesterase (EC 3.1.1.-); carboxyl esterase (EC 3.1.1.3); acetylcholinesterase (EC 3.1.1.7); cholinesterase (EC 3.1.1.8); sterol esterase (EC 3.1.1.13); brefeldin A esterase (EC 3.1.1.-).
scaffold2.t303	CE16	2e-34	0.464419475655431	CE	Carbohydrate Esterases	acetylesterase (EC 3.1.1.6) active on various carbohydrate acetyl esters	scaffold25.t35	GT20	9e-163	0.936842105263158	GT	Glycosyl Transferases	alpha,alpha-trehalose-phosphate synthase [UDP-forming] (EC 2.4.1.15)
scaffold2.t304	CE16	7.1e-53	0.98876404494382	CE	Carbohydrate Esterases	acetylesterase (EC 3.1.1.6) active on various carbohydrate acetyl esters	scaffold25.t55	CBM5	2.8e-07	0.8	CBM	Carbohydrate-Binding Modules	Modules of approx. 60 residues found in bacterial enzymes. Chitin-binding described in several cases. Distantly related to the CBM12 family.
scaffold2.t305	CE16	2.7e-23	0.426966292134831	CE	Carbohydrate Esterases	acetylesterase (EC 3.1.1.6) active on various carbohydrate acetyl esters	scaffold250.t13	GH20	1.2e-88	0.970326409495549	GH	Glycoside Hydrolases	beta-hexosaminidase (EC 3.2.1.52); lacto-N-biosidase (EC 3.2.1.140); beta-1,6-N-acetylglucosaminidase) (EC 3.2.1.-); beta-6-SO3-N-acetylglucosaminidase (EC 3.2.1.-)
scaffold2.t306	CE16	5.9e-35	0.468164794007491	CE	Carbohydrate Esterases	acetylesterase (EC 3.1.1.6) active on various carbohydrate acetyl esters	scaffold253.t3	AA5_1	1.3e-176	0.946714031971581	AA	Auxiliary Activities
scaffold2.t335	CE10	1.5e-26	0.741935483870968	CE	Carbohydrate Esterases	arylesterase (EC 3.1.1.-); carboxyl esterase (EC 3.1.1.3); acetylcholinesterase (EC 3.1.1.7); cholinesterase (EC 3.1.1.8); sterol esterase (EC 3.1.1.13); brefeldin A esterase (EC 3.1.1.-).	scaffold253.t8	AA5_1	4e-177	0.946714031971581	AA	Auxiliary Activities
scaffold2.t354	PL8	4.2e-48	0.976833976833977	PL	Polysaccharide Lyases	hyaluronate lyase (EC 4.2.2.1); chondroitin AC lyase (EC 4.2.2.5); xanthan lyase (EC 4.2.2.12); chondroitin ABC lyase (EC 4.2.2.20)	scaffold253.t9	AA5_1	2.3e-173	0.946714031971581	AA	Auxiliary Activities
scaffold2.t373	GH2	1.5e-53	0.553191489361702	GH	Glycoside Hydrolases	beta-galactosidase (EC 3.2.1.23) ; beta-mannosidase (EC 3.2.1.25); beta-glucuronidase (EC 3.2.1.31); mannosylglycoprotein endo-beta-mannosidase (EC 3.2.1.152); exo-beta-glucosaminidase (EC 3.2.1.165)	scaffold258.t1	GH79	3.1e-64	0.846153846153846	GH	Glycoside Hydrolases	beta-glucuronidase (EC 3.2.1.31); beta-4-O-methyl-glucuronidase (EC 3.2.1.-); heparanase (EC 3.2.1.-); baicalin beta-glucuronidase (EC 3.2.1.167)
scaffold2.t388	GH18	1.9e-18	0.804054054054054	GH	Glycoside Hydrolases	chitinase (EC 3.2.1.14); endo-beta-N-acetylglucosaminidase (EC 3.2.1.96); xylanase inhibitor; concanavalin B; narbonin	scaffold258.t4	GH5_9	3.3e-91	0.990196078431373	GH	Glycoside Hydrolases
scaffold2.t415	GH10	1.6e-94	0.98019801980198	GH	Glycoside Hydrolases	endo-1,4-beta-xylanase (EC 3.2.1.8); endo-1,3-beta-xylanase (EC 3.2.1.32)	scaffold259.t12	AA3	5.7e-21	0.511326860841424	AA	Auxiliary Activities
scaffold2.t432	CE10	1.4e-11	0.718475073313783	CE	Carbohydrate Esterases	arylesterase (EC 3.1.1.-); carboxyl esterase (EC 3.1.1.3); acetylcholinesterase (EC 3.1.1.7); cholinesterase (EC 3.1.1.8); sterol esterase (EC 3.1.1.13); brefeldin A esterase (EC 3.1.1.-).	scaffold259.t5	GT17	3.3e-83	0.876760563380282	GT	Glycosyl Transferases	beta-1,4-mannosyl-glycoprotein beta-1,4-N-acetylglucosaminyltransferase (EC 2.4.1.144).
scaffold2.t483	GH16	9.5e-14	0.497354497354497	GH	Glycoside Hydrolases	xyloglucan:xyloglucosyltransferase (EC 2.4.1.207); keratan-sulfate endo-1,4-beta-galactosidase (EC 3.2.1.103); endo-1,3-beta-glucanase (EC 3.2.1.39); endo-1,3(4)-beta-glucanase (EC 3.2.1.6); licheninase (EC 3.2.1.73); beta-agarase (EC 3.2.1.81); kappa;-carrageenase (EC 3.2.1.83); xyloglucanase (EC 3.2.1.151)	scaffold26.t17	GH131	5.6e-85	0.992156862745098	GH	Glycoside Hydrolases
scaffold2.t506	AA1_1	2.1e-150	0.974358974358974	AA	Auxiliary Activities		scaffold26.t24	CE16	4e-61	0.98876404494382	CE	Carbohydrate Esterases	acetylesterase (EC 3.1.1.6) active on various carbohydrate acetyl esters
scaffold2.t523	GT8	1.7e-27	0.88715953307393	GT	Glycosyl Transferases	lipopolysaccharide alpha-1,3-galactosyltransferase (EC 2.4.1.44); UDP-Glc: (glucosyl)lipopolysaccharide alpha-1,2-glucosyltransferase (EC 2.4.1.-); lipopolysaccharide glucosyltransferase 1 (EC 2.4.1.58); glycogenin glucosyltransferase (EC 2.4.1.186); inositol 1-alpha-galactosyltransferase (galactinol synthase) (EC 2.4.1.123); homogalacturonan alpha-1,4-galacturonosyltransferase (EC 2.4.1.43); UDP…	scaffold26.t36	CE10	9.7e-19	0.806451612903226	CE	Carbohydrate Esterases	arylesterase (EC 3.1.1.-); carboxyl esterase (EC 3.1.1.3); acetylcholinesterase (EC 3.1.1.7); cholinesterase (EC 3.1.1.8); sterol esterase (EC 3.1.1.13); brefeldin A esterase (EC 3.1.1.-).
scaffold2.t533	CE16	6.6e-41	0.98876404494382	CE	Carbohydrate Esterases	acetylesterase (EC 3.1.1.6) active on various carbohydrate acetyl esters	scaffold26.t44	AA9	1.4e-62	0.986363636363636	AA	Auxiliary Activities
scaffold2.t553	CBM4	0.00015	0.507936507936508	CBM	Carbohydrate-Binding Modules	Modules of approx. 150 residues found in bacterial enzymes. Binding of these modules has been demonstrated with xylan, beta-1,3-glucan, beta-1,3-1,4-glucan, beta-1,6-glucan and amorphous cellulose but not with crystalline cellulose.	scaffold260.t1	CE16	8.4e-20	0.333333333333333	CE	Carbohydrate Esterases	acetylesterase (EC 3.1.1.6) active on various carbohydrate acetyl esters
scaffold2.t607	GH76	8.5e-62	0.812849162011173	GH	Glycoside Hydrolases	alpha-1,6-mannanase (EC 3.2.1.101)	scaffold260.t2	CE16	6.1e-72	0.98876404494382	CE	Carbohydrate Esterases	acetylesterase (EC 3.1.1.6) active on various carbohydrate acetyl esters
scaffold2.t613	CBM13	5.2e-09	0.404255319148936	CBM	Carbohydrate-Binding Modules	Modules of approx. 150 residues which always appear as a threefold internal repeat. The only apparent exception to this, xylanase II of Actinomadura sp. FC7 (GenBank U08894), is in fact not completely sequenced. These modules were first identified in several plant lectins such as ricin or agglutinin of Ricinus communis which bind galactose residues. The three-dimensional structure of a plant lect…	scaffold260.t3	CE16	1.2e-57	0.98876404494382	CE	Carbohydrate Esterases	acetylesterase (EC 3.1.1.6) active on various carbohydrate acetyl esters
scaffold2.t616	CBM13	5.2e-09	0.404255319148936	CBM	Carbohydrate-Binding Modules	Modules of approx. 150 residues which always appear as a threefold internal repeat. The only apparent exception to this, xylanase II of Actinomadura sp. FC7 (GenBank U08894), is in fact not completely sequenced. These modules were first identified in several plant lectins such as ricin or agglutinin of Ricinus communis which bind galactose residues. The three-dimensional structure of a plant lect…	scaffold260.t4	CE16	5.7e-70	0.98876404494382	CE	Carbohydrate Esterases	acetylesterase (EC 3.1.1.6) active on various carbohydrate acetyl esters
scaffold2.t635	CBM13	3.5e-07	0.398936170212766	CBM	Carbohydrate-Binding Modules	Modules of approx. 150 residues which always appear as a threefold internal repeat. The only apparent exception to this, xylanase II of Actinomadura sp. FC7 (GenBank U08894), is in fact not completely sequenced. These modules were first identified in several plant lectins such as ricin or agglutinin of Ricinus communis which bind galactose residues. The three-dimensional structure of a plant lect…	scaffold264.t1	GH92	5.8e-17	0.425661914460285	GH	Glycoside Hydrolases	mannosyl-oligosaccharide alpha-1,2-mannosidase (EC 3.2.1.113); mannosyl-oligosaccharide alpha-1,3-mannosidase (EC 3.2.1.-);
scaffold2.t637	CE10	3.1e-43	0.604105571847507	CE	Carbohydrate Esterases	arylesterase (EC 3.1.1.-); carboxyl esterase (EC 3.1.1.3); acetylcholinesterase (EC 3.1.1.7); cholinesterase (EC 3.1.1.8); sterol esterase (EC 3.1.1.13); brefeldin A esterase (EC 3.1.1.-).	scaffold264.t11	GH92	4e-165	0.989816700610998	GH	Glycoside Hydrolases	mannosyl-oligosaccharide alpha-1,2-mannosidase (EC 3.2.1.113); mannosyl-oligosaccharide alpha-1,3-mannosidase (EC 3.2.1.-);
scaffold2.t644	CBM13	4.5e-08	0.446808510638298	CBM	Carbohydrate-Binding Modules	Modules of approx. 150 residues which always appear as a threefold internal repeat. The only apparent exception to this, xylanase II of Actinomadura sp. FC7 (GenBank U08894), is in fact not completely sequenced. These modules were first identified in several plant lectins such as ricin or agglutinin of Ricinus communis which bind galactose residues. The three-dimensional structure of a plant lect…	scaffold266.t13	GH135	7.6e-43	0.991561181434599	GH	Glycoside Hydrolases
scaffold2.t669	GH18	9.7e-15	0.554054054054054	GH	Glycoside Hydrolases	chitinase (EC 3.2.1.14); endo-beta-N-acetylglucosaminidase (EC 3.2.1.96); xylanase inhibitor; concanavalin B; narbonin	scaffold266.t7	GH109	1.8e-08	0.428571428571429	GH	Glycoside Hydrolases	alpha-N-acetylgalactosaminidase (EC 3.2.1.49)
scaffold2.t702	GH5_9	6.9e-77	0.915032679738562	GH	Glycoside Hydrolases		scaffold266.t8	GH9	4e-88	0.988038277511962	GH	Glycoside Hydrolases	endoglucanase (EC 3.2.1.4); cellobiohydrolase (EC 3.2.1.91); beta-glucosidase (EC 3.2.1.21); exo-beta-glucosaminidase (EC 3.2.1.165)
scaffold2.t722	GH27	6.1e-19	0.328	GH	Glycoside Hydrolases	alpha-galactosidase (EC 3.2.1.22); alpha-N-acetylgalactosaminidase (EC 3.2.1.49); isomalto-dextranase (EC 3.2.1.94); beta-L-arabinopyranosidase (EC 3.2.1.88)	scaffold269.t6	GH27	9.1e-29	0.32	GH	Glycoside Hydrolases	alpha-galactosidase (EC 3.2.1.22); alpha-N-acetylgalactosaminidase (EC 3.2.1.49); isomalto-dextranase (EC 3.2.1.94); beta-L-arabinopyranosidase (EC 3.2.1.88)
scaffold2.t733	CBM50	2.7e-07	0.975	CBM	Carbohydrate-Binding Modules	Modules of approx. 50 residues found attached to various enzymes from families GH18, GH19, GH23, GH24, GH25 and GH73, i.e. enzymes cleaving either chitin or peptidoglycan. Binding to chitopentaose demonstrated in the case of Pteris ryukyuensis chitinase A [Ohnuma T et al. (2008) J. Biol. Chem. 283:5178-87 (PMID: 18083709)]. CBM50 modules are also found in a multitude of other enzymes targeting th…	scaffold27.t10	GH12	4e-40	0.903846153846154	GH	Glycoside Hydrolases	endoglucanase (EC 3.2.1.4); xyloglucan hydrolase (EC 3.2.1.151); beta-1,3-1,4-glucanase (EC 3.2.1.73); xyloglucan endotransglycosylase (EC 2.4.1.207)
scaffold2.t786	AA1_1	1.2e-29	0.323717948717949	AA	Auxiliary Activities		scaffold27.t38	CBM13	3.4e-06	0.696808510638298	CBM	Carbohydrate-Binding Modules	Modules of approx. 150 residues which always appear as a threefold internal repeat. The only apparent exception to this, xylanase II of Actinomadura sp. FC7 (GenBank U08894), is in fact not completely sequenced. These modules were first identified in several plant lectins such as ricin or agglutinin of Ricinus communis which bind galactose residues. The three-dimensional structure of a plant lect…
scaffold2.t831	CBM1	7.8e-12	0.96551724137931	CBM	Carbohydrate-Binding Modules	Modules of approx. 40 residues found almost exclusively in fungi. The cellulose-binding function has been demonstrated in many cases, and appears to be mediated by three aromatic residues separated by about 10.4 angstrom and which form a flat surface. The only non-fungal occurence of CBM1 is in an algal non-hydrolytic polysaccharide-binding protein which is composed of four repeated CBM1 modules.…	scaffold27.t55	GH51	3.9e-75	0.688888888888889	GH	Glycoside Hydrolases	alpha-L-arabinofuranosidase (EC 3.2.1.55); endoglucanase (EC 3.2.1.4)
scaffold2.t875	CE10	1.5e-31	0.328445747800586	CE	Carbohydrate Esterases	arylesterase (EC 3.1.1.-); carboxyl esterase (EC 3.1.1.3); acetylcholinesterase (EC 3.1.1.7); cholinesterase (EC 3.1.1.8); sterol esterase (EC 3.1.1.13); brefeldin A esterase (EC 3.1.1.-).	scaffold270.t6	GH18	9.7e-15	0.554054054054054	GH	Glycoside Hydrolases	chitinase (EC 3.2.1.14); endo-beta-N-acetylglucosaminidase (EC 3.2.1.96); xylanase inhibitor; concanavalin B; narbonin
scaffold2.t889	GH28	9.9e-51	0.932307692307692	GH	Glycoside Hydrolases	polygalacturonase (EC 3.2.1.15); exo-polygalacturonase (EC 3.2.1.67); exo-polygalacturonosidase (EC 3.2.1.82); rhamnogalacturonase (EC 3.2.1.-); endo-xylogalacturonan hydrolase (EC 3.2.1.-); rhamnogalacturonan alpha-L-rhamnopyranohydrolase (EC 3.2.1.40)	scaffold272.t14	GH28	1.5e-48	0.950769230769231	GH	Glycoside Hydrolases	polygalacturonase (EC 3.2.1.15); exo-polygalacturonase (EC 3.2.1.67); exo-polygalacturonosidase (EC 3.2.1.82); rhamnogalacturonase (EC 3.2.1.-); endo-xylogalacturonan hydrolase (EC 3.2.1.-); rhamnogalacturonan alpha-L-rhamnopyranohydrolase (EC 3.2.1.40)
scaffold2.t910	GH28	1.1e-47	0.578461538461538	GH	Glycoside Hydrolases	polygalacturonase (EC 3.2.1.15); exo-polygalacturonase (EC 3.2.1.67); exo-polygalacturonosidase (EC 3.2.1.82); rhamnogalacturonase (EC 3.2.1.-); endo-xylogalacturonan hydrolase (EC 3.2.1.-); rhamnogalacturonan alpha-L-rhamnopyranohydrolase (EC 3.2.1.40)	scaffold274.t16	GH1	1.2e-110	0.981351981351981	GH	Glycoside Hydrolases	beta-glucosidase (EC 3.2.1.21); beta-galactosidase (EC 3.2.1.23); beta-mannosidase (EC 3.2.1.25); beta-glucuronidase (EC 3.2.1.31); beta-D-fucosidase (EC 3.2.1.38); phlorizin hydrolase (EC 3.2.1.62); exo-beta-1,4-glucanase (EC 3.2.1.74); 6-phospho-beta-galactosidase (EC 3.2.1.85); 6-phospho-beta-glucosidase (EC 3.2.1.86); strictosidine beta-glucosidase (EC 3.2.1.105); lactase (EC 3.2.1.108); amyg…
scaffold2.t927	GT69	6e-82	0.99163179916318	GT	Glycosyl Transferases	GDP-Man: alpha-1,3-mannosyltransferase (EC 2.4.1.-)	scaffold276.t8	AA1_1	4.2e-155	0.977564102564103	AA	Auxiliary Activities
scaffold2.t933	GT90	1.8e-68	0.976	GT	Glycosyl Transferases	UDP-Xyl: (mannosyl) glucuronoxylomannan/galactoxylomannan beta-1,2-xylosyltransferase (EC 2.4.2.-)	scaffold278.t2	GH13_1	2.9e-122	0.996710526315789	GH	Glycoside Hydrolases
scaffold2.t941	GT2	4.8e-13	0.488095238095238	GT	Glycosyl Transferases	cellulose synthase (EC 2.4.1.12); chitin synthase (EC 2.4.1.16); dolichyl-phosphate beta-D-mannosyltransferase (EC 2.4.1.83); dolichyl-phosphate beta-glucosyltransferase (EC 2.4.1.117); N-acetylglucosaminyltransferase (EC 2.4.1.-); N-acetylgalactosaminyltransferase (EC 2.4.1.-); hyaluronan synthase (EC 2.4.1.212); chitin oligosaccharide synthase (EC 2.4.1.-); beta-1,3-glucan synthase (EC 2.4.1.34…	scaffold278.t5	GH3	4.5e-58	0.958333333333333	GH	Glycoside Hydrolases	beta-glucosidase (EC 3.2.1.21); xylan 1,4-beta-xylosidase (EC 3.2.1.37); beta-N-acetylhexosaminidase (EC 3.2.1.52); glucan 1,3-beta-glucosidase (EC 3.2.1.58); glucan 1,4-beta-glucosidase (EC 3.2.1.74); exo-1,3-1,4-glucanase (EC 3.2.1.-); alphalpha-L-arabinofuranosidase (EC 3.2.1.55).
scaffold2.t942	AA1_3	1.1e-79	0.92948717948718	AA	Auxiliary Activities		scaffold28.t11	GH28	2.8e-73	0.953846153846154	GH	Glycoside Hydrolases	polygalacturonase (EC 3.2.1.15); exo-polygalacturonase (EC 3.2.1.67); exo-polygalacturonosidase (EC 3.2.1.82); rhamnogalacturonase (EC 3.2.1.-); endo-xylogalacturonan hydrolase (EC 3.2.1.-); rhamnogalacturonan alpha-L-rhamnopyranohydrolase (EC 3.2.1.40)
scaffold2.t972	GT2	0.00077	0.327380952380952	GT	Glycosyl Transferases	cellulose synthase (EC 2.4.1.12); chitin synthase (EC 2.4.1.16); dolichyl-phosphate beta-D-mannosyltransferase (EC 2.4.1.83); dolichyl-phosphate beta-glucosyltransferase (EC 2.4.1.117); N-acetylglucosaminyltransferase (EC 2.4.1.-); N-acetylgalactosaminyltransferase (EC 2.4.1.-); hyaluronan synthase (EC 2.4.1.212); chitin oligosaccharide synthase (EC 2.4.1.-); beta-1,3-glucan synthase (EC 2.4.1.34…	scaffold280.t5	GH5_5	3e-116	0.992957746478873	GH	Glycoside Hydrolases
scaffold22.t11	AA3_2	1.4e-78	0.819298245614035	AA	Auxiliary Activities		scaffold283.t6	CE10	3e-43	0.604105571847507	CE	Carbohydrate Esterases	arylesterase (EC 3.1.1.-); carboxyl esterase (EC 3.1.1.3); acetylcholinesterase (EC 3.1.1.7); cholinesterase (EC 3.1.1.8); sterol esterase (EC 3.1.1.13); brefeldin A esterase (EC 3.1.1.-).
scaffold22.t7	AA3	3.8e-96	0.504854368932039	AA	Auxiliary Activities		scaffold283.t8	CBM13	3.5e-07	0.398936170212766	CBM	Carbohydrate-Binding Modules	Modules of approx. 150 residues which always appear as a threefold internal repeat. The only apparent exception to this, xylanase II of Actinomadura sp. FC7 (GenBank U08894), is in fact not completely sequenced. These modules were first identified in several plant lectins such as ricin or agglutinin of Ricinus communis which bind galactose residues. The three-dimensional structure of a plant lect…
scaffold22.t8	AA3	5.9e-93	0.51294498381877	AA	Auxiliary Activities		scaffold284.t1	AA7	5.8e-38	0.353711790393013	AA	Auxiliary Activities
scaffold224.t1	CE8	3.7e-44	0.875	CE	Carbohydrate Esterases	pectin methylesterase (EC 3.1.1.11).	scaffold284.t7	AA1_2	1.4e-139	0.994117647058824	AA	Auxiliary Activities
scaffold3.t1023	GT22	1.2e-92	0.992287917737789	GT	Glycosyl Transferases	Dol-P-Man alpha-mannosyltransferase (EC 2.4.1.-)	scaffold29.t29	GT39	2.4e-67	0.991031390134529	GT	Glycosyl Transferases	Dol-P-Man: protein alpha-mannosyltransferase (EC 2.4.1.109)
scaffold3.t1030	AA5_1	4.1e-190	0.836589698046181	AA	Auxiliary Activities		scaffold29.t31	GH18	1.6e-18	0.662162162162162	GH	Glycoside Hydrolases	chitinase (EC 3.2.1.14); endo-beta-N-acetylglucosaminidase (EC 3.2.1.96); xylanase inhibitor; concanavalin B; narbonin
scaffold3.t1044	GH6	8.7e-97	0.948979591836735	GH	Glycoside Hydrolases	endoglucanase (EC 3.2.1.4); cellobiohydrolase (EC 3.2.1.91)	scaffold29.t32	GH18	7.6e-23	0.581081081081081	GH	Glycoside Hydrolases	chitinase (EC 3.2.1.14); endo-beta-N-acetylglucosaminidase (EC 3.2.1.96); xylanase inhibitor; concanavalin B; narbonin
scaffold3.t1049	CE10	7.8e-27	0.510263929618768	CE	Carbohydrate Esterases	arylesterase (EC 3.1.1.-); carboxyl esterase (EC 3.1.1.3); acetylcholinesterase (EC 3.1.1.7); cholinesterase (EC 3.1.1.8); sterol esterase (EC 3.1.1.13); brefeldin A esterase (EC 3.1.1.-).	scaffold29.t35	GH18	1.2e-07	0.361486486486487	GH	Glycoside Hydrolases	chitinase (EC 3.2.1.14); endo-beta-N-acetylglucosaminidase (EC 3.2.1.96); xylanase inhibitor; concanavalin B; narbonin
scaffold3.t1118	CE16	7.7e-71	0.99250936329588	CE	Carbohydrate Esterases	acetylesterase (EC 3.1.1.6) active on various carbohydrate acetyl esters	scaffold29.t36	GH18	2.5e-19	0.672297297297297	GH	Glycoside Hydrolases	chitinase (EC 3.2.1.14); endo-beta-N-acetylglucosaminidase (EC 3.2.1.96); xylanase inhibitor; concanavalin B; narbonin
scaffold3.t112	GH13_15	4.8e-72	0.996478873239437	GH	Glycoside Hydrolases		scaffold297.t10	GH89	5.4e-181	0.962292609351433	GH	Glycoside Hydrolases	alpha-N-acetylglucosaminidase (EC 3.2.1.50)
scaffold3.t1125	AA2	9e-117	0.992156862745098	AA	Auxiliary Activities		scaffold3.t129	CE10	1.1e-51	0.680351906158358	CE	Carbohydrate Esterases	arylesterase (EC 3.1.1.-); carboxyl esterase (EC 3.1.1.3); acetylcholinesterase (EC 3.1.1.7); cholinesterase (EC 3.1.1.8); sterol esterase (EC 3.1.1.13); brefeldin A esterase (EC 3.1.1.-).
scaffold3.t1131	GT8	8.1e-25	0.856031128404669	GT	Glycosyl Transferases	lipopolysaccharide alpha-1,3-galactosyltransferase (EC 2.4.1.44); UDP-Glc: (glucosyl)lipopolysaccharide alpha-1,2-glucosyltransferase (EC 2.4.1.-); lipopolysaccharide glucosyltransferase 1 (EC 2.4.1.58); glycogenin glucosyltransferase (EC 2.4.1.186); inositol 1-alpha-galactosyltransferase (galactinol synthase) (EC 2.4.1.123); homogalacturonan alpha-1,4-galacturonosyltransferase (EC 2.4.1.43); UDP…	scaffold3.t131	CE10	4.2e-30	0.363636363636364	CE	Carbohydrate Esterases	arylesterase (EC 3.1.1.-); carboxyl esterase (EC 3.1.1.3); acetylcholinesterase (EC 3.1.1.7); cholinesterase (EC 3.1.1.8); sterol esterase (EC 3.1.1.13); brefeldin A esterase (EC 3.1.1.-).
scaffold3.t1153	GT39	1.4e-69	0.991031390134529	GT	Glycosyl Transferases	Dol-P-Man: protein alpha-mannosyltransferase (EC 2.4.1.109)	scaffold3.t19	GT32	6.3e-08	0.377777777777778	GT	Glycosyl Transferases	alpha-1,6-mannosyltransferase (EC 2.4.1.-); alpha-1,4-N-acetylglucosaminyltransferase (EC 2.4.1.-); alpha-1,4-N-acetylgalactosaminyltransferase (EC 2.4.1.-);
scaffold3.t1210	AA7	4.1e-76	0.986899563318777	AA	Auxiliary Activities		scaffold3.t40	GT22	6.7e-90	0.987146529562982	GT	Glycosyl Transferases	Dol-P-Man alpha-mannosyltransferase (EC 2.4.1.-)
scaffold3.t1216	AA7	3.7e-76	0.986899563318777	AA	Auxiliary Activities		scaffold30.t37	GH31	1.6e-128	0.997658079625293	GH	Glycoside Hydrolases	alpha-glucosidase (EC 3.2.1.20); alpha-1,3-glucosidase (EC 3.2.1.84); sucrase-isomaltase (EC 3.2.1.48) (EC 3.2.1.10); alpha-xylosidase (EC 3.2.1.-); alpha-glucan lyase (EC 4.2.2.13); isomaltosyltransferase (EC 2.4.1.-).
scaffold3.t1217	AA7	1.1e-75	0.986899563318777	AA	Auxiliary Activities		scaffold30.t51	GH63	1.8e-29	0.433333333333333	GH	Glycoside Hydrolases	processing alpha-glucosidase (EC 3.2.1.106); alpha-1,3-glucosidase (EC 3.2.1.84); alpha-glucosidase (EC 3.2.1.20)
scaffold3.t1223	AA7	8.4e-76	0.986899563318777	AA	Auxiliary Activities		scaffold30.t58	AA4	8.7e-19	0.35632183908046	AA	Auxiliary Activities
scaffold3.t1224	AA7	3.5e-75	0.986899563318777	AA	Auxiliary Activities		scaffold309.t5	CE2	4.3e-17	0.688995215311005	CE	Carbohydrate Esterases	acetyl xylan esterase (EC 3.1.1.72).
scaffold3.t1304	AA7	3.5e-70	0.986899563318777	AA	Auxiliary Activities		scaffold31.t18	PL8	3.5e-51	0.984555984555985	PL	Polysaccharide Lyases	hyaluronate lyase (EC 4.2.2.1); chondroitin AC lyase (EC 4.2.2.5); xanthan lyase (EC 4.2.2.12); chondroitin ABC lyase (EC 4.2.2.20)
scaffold3.t133	GH31	4.6e-137	0.995316159250585	GH	Glycoside Hydrolases	alpha-glucosidase (EC 3.2.1.20); alpha-1,3-glucosidase (EC 3.2.1.84); sucrase-isomaltase (EC 3.2.1.48) (EC 3.2.1.10); alpha-xylosidase (EC 3.2.1.-); alpha-glucan lyase (EC 4.2.2.13); isomaltosyltransferase (EC 2.4.1.-).	scaffold31.t19	PL8	4.5e-49	0.988416988416988	PL	Polysaccharide Lyases	hyaluronate lyase (EC 4.2.2.1); chondroitin AC lyase (EC 4.2.2.5); xanthan lyase (EC 4.2.2.12); chondroitin ABC lyase (EC 4.2.2.20)
scaffold3.t178	GH5_12	4.5e-214	0.996309963099631	GH	Glycoside Hydrolases		scaffold31.t29	GH16	6.5e-17	0.899470899470899	GH	Glycoside Hydrolases	xyloglucan:xyloglucosyltransferase (EC 2.4.1.207); keratan-sulfate endo-1,4-beta-galactosidase (EC 3.2.1.103); endo-1,3-beta-glucanase (EC 3.2.1.39); endo-1,3(4)-beta-glucanase (EC 3.2.1.6); licheninase (EC 3.2.1.73); beta-agarase (EC 3.2.1.81); kappa;-carrageenase (EC 3.2.1.83); xyloglucanase (EC 3.2.1.151)
scaffold3.t183	CE10	2.3e-25	0.785923753665689	CE	Carbohydrate Esterases	arylesterase (EC 3.1.1.-); carboxyl esterase (EC 3.1.1.3); acetylcholinesterase (EC 3.1.1.7); cholinesterase (EC 3.1.1.8); sterol esterase (EC 3.1.1.13); brefeldin A esterase (EC 3.1.1.-).	scaffold310.t7	GH18	3e-18	0.804054054054054	GH	Glycoside Hydrolases	chitinase (EC 3.2.1.14); endo-beta-N-acetylglucosaminidase (EC 3.2.1.96); xylanase inhibitor; concanavalin B; narbonin
scaffold3.t207	PL14_4	2.2e-82	0.981735159817352	PL	Polysaccharide Lyases		scaffold317.t6	CE4	5e-15	0.792307692307692	CE	Carbohydrate Esterases	acetyl xylan esterase (EC 3.1.1.72); chitin deacetylase (EC 3.5.1.41); chitooligosaccharide deacetylase (EC 3.5.1.-); peptidoglycan GlcNAc deacetylase (EC 3.5.1.-); peptidoglycan N-acetylmuramic acid deacetylase (EC 3.5.1.-).
scaffold3.t208	PL14_4	9.5e-75	0.990867579908676	PL	Polysaccharide Lyases		scaffold317.t8	AA5_1	2.5e-20	0.310834813499112	AA	Auxiliary Activities
scaffold3.t209	PL14_4	8.4e-77	0.981735159817352	PL	Polysaccharide Lyases		scaffold319.t1	GH1	8.8e-159	0.955710955710956	GH	Glycoside Hydrolases	beta-glucosidase (EC 3.2.1.21); beta-galactosidase (EC 3.2.1.23); beta-mannosidase (EC 3.2.1.25); beta-glucuronidase (EC 3.2.1.31); beta-D-fucosidase (EC 3.2.1.38); phlorizin hydrolase (EC 3.2.1.62); exo-beta-1,4-glucanase (EC 3.2.1.74); 6-phospho-beta-galactosidase (EC 3.2.1.85); 6-phospho-beta-glucosidase (EC 3.2.1.86); strictosidine beta-glucosidase (EC 3.2.1.105); lactase (EC 3.2.1.108); amyg…
scaffold3.t210	PL14_4	7.8e-82	0.986301369863014	PL	Polysaccharide Lyases		scaffold32.t50	AA3_2	1.5e-112	0.989473684210526	AA	Auxiliary Activities
scaffold3.t269	GH3	1.8e-63	0.981481481481482	GH	Glycoside Hydrolases	beta-glucosidase (EC 3.2.1.21); xylan 1,4-beta-xylosidase (EC 3.2.1.37); beta-N-acetylhexosaminidase (EC 3.2.1.52); glucan 1,3-beta-glucosidase (EC 3.2.1.58); glucan 1,4-beta-glucosidase (EC 3.2.1.74); exo-1,3-1,4-glucanase (EC 3.2.1.-); alphalpha-L-arabinofuranosidase (EC 3.2.1.55).	scaffold322.t2	GH79	6.1e-58	0.879120879120879	GH	Glycoside Hydrolases	beta-glucuronidase (EC 3.2.1.31); beta-4-O-methyl-glucuronidase (EC 3.2.1.-); heparanase (EC 3.2.1.-); baicalin beta-glucuronidase (EC 3.2.1.167)
scaffold3.t273	PL14_3	1.1e-41	0.786458333333333	PL	Polysaccharide Lyases		scaffold322.t3	AA1_1	5.1e-153	0.977564102564103	AA	Auxiliary Activities
scaffold3.t291	GT4	4.6e-26	0.90625	GT	Glycosyl Transferases	sucrose synthase (EC 2.4.1.13); sucrose-phosphate synthase (EC 2.4.1.14); alpha-glucosyltransferase (EC 2.4.1.52); lipopolysaccharide N-acetylglucosaminyltransferase (EC 2.4.1.56); GDP-Man alpha-mannosyltransferase (EC 2.4.1.-); 1,2-diacylglycerol 3-glucosyltransferase (EC 2.4.1.157); diglucosyl diacylglycerol synthase (EC 2.4.1.208); digalactosyldiacylglycerol synthase (EC 2.4.1.141); trehalose …	scaffold322.t8	AA9	7.7e-77	0.995454545454545	AA	Auxiliary Activities
scaffold3.t300	CBM21	4.6e-28	0.97196261682243	CBM	Carbohydrate-Binding Modules	Modules of approx. 100 residues. The granular starch-binding function has been demonstrated in one case. Sometimes designated as starch-binding domains (SBD).	scaffold323.t2	GH28	3.8e-60	0.886153846153846	GH	Glycoside Hydrolases	polygalacturonase (EC 3.2.1.15); exo-polygalacturonase (EC 3.2.1.67); exo-polygalacturonosidase (EC 3.2.1.82); rhamnogalacturonase (EC 3.2.1.-); endo-xylogalacturonan hydrolase (EC 3.2.1.-); rhamnogalacturonan alpha-L-rhamnopyranohydrolase (EC 3.2.1.40)
scaffold3.t375	GH88	4.1e-92	0.966565349544073	GH	Glycoside Hydrolases	d-4,5 unsaturated beta-glucuronyl hydrolase (EC 3.2.1.-)	scaffold323.t7	CE16	6.1e-56	0.98501872659176	CE	Carbohydrate Esterases	acetylesterase (EC 3.1.1.6) active on various carbohydrate acetyl esters
scaffold3.t420	GT65	2.5e-07	0.397058823529412	GT	Glycosyl Transferases	GDP-Fuc: protein O-alpha-fucosyltransferase (EC 2.4.1.-)	scaffold325.t5	AA3_2	1.7e-99	0.970175438596491	AA	Auxiliary Activities
scaffold3.t437	GT4	6e-35	0.94375	GT	Glycosyl Transferases	sucrose synthase (EC 2.4.1.13); sucrose-phosphate synthase (EC 2.4.1.14); alpha-glucosyltransferase (EC 2.4.1.52); lipopolysaccharide N-acetylglucosaminyltransferase (EC 2.4.1.56); GDP-Man alpha-mannosyltransferase (EC 2.4.1.-); 1,2-diacylglycerol 3-glucosyltransferase (EC 2.4.1.157); diglucosyl diacylglycerol synthase (EC 2.4.1.208); digalactosyldiacylglycerol synthase (EC 2.4.1.141); trehalose …	scaffold325.t9	CE10	2.6e-07	0.363636363636364	CE	Carbohydrate Esterases	arylesterase (EC 3.1.1.-); carboxyl esterase (EC 3.1.1.3); acetylcholinesterase (EC 3.1.1.7); cholinesterase (EC 3.1.1.8); sterol esterase (EC 3.1.1.13); brefeldin A esterase (EC 3.1.1.-).
scaffold3.t443	CE12	2.6e-14	0.795238095238095	CE	Carbohydrate Esterases	pectin acetylesterase (EC 3.1.1.-); rhamnogalacturonan acetylesterase (EC 3.1.1.-); acetyl xylan esterase (EC 3.1.1.72)	scaffold326.t10	GH79	5.4e-59	0.832967032967033	GH	Glycoside Hydrolases	beta-glucuronidase (EC 3.2.1.31); beta-4-O-methyl-glucuronidase (EC 3.2.1.-); heparanase (EC 3.2.1.-); baicalin beta-glucuronidase (EC 3.2.1.167)
scaffold3.t462	GH3	5.9e-65	0.986111111111111	GH	Glycoside Hydrolases	beta-glucosidase (EC 3.2.1.21); xylan 1,4-beta-xylosidase (EC 3.2.1.37); beta-N-acetylhexosaminidase (EC 3.2.1.52); glucan 1,3-beta-glucosidase (EC 3.2.1.58); glucan 1,4-beta-glucosidase (EC 3.2.1.74); exo-1,3-1,4-glucanase (EC 3.2.1.-); alphalpha-L-arabinofuranosidase (EC 3.2.1.55).	scaffold326.t2	GH10	2.7e-99	0.99009900990099	GH	Glycoside Hydrolases	endo-1,4-beta-xylanase (EC 3.2.1.8); endo-1,3-beta-xylanase (EC 3.2.1.32)
scaffold3.t52	GH3	2.1e-62	0.986111111111111	GH	Glycoside Hydrolases	beta-glucosidase (EC 3.2.1.21); xylan 1,4-beta-xylosidase (EC 3.2.1.37); beta-N-acetylhexosaminidase (EC 3.2.1.52); glucan 1,3-beta-glucosidase (EC 3.2.1.58); glucan 1,4-beta-glucosidase (EC 3.2.1.74); exo-1,3-1,4-glucanase (EC 3.2.1.-); alphalpha-L-arabinofuranosidase (EC 3.2.1.55).	scaffold328.t9	CE12	7.9e-14	0.795238095238095	CE	Carbohydrate Esterases	pectin acetylesterase (EC 3.1.1.-); rhamnogalacturonan acetylesterase (EC 3.1.1.-); acetyl xylan esterase (EC 3.1.1.72)
scaffold3.t541	CE10	2.7e-28	0.343108504398827	CE	Carbohydrate Esterases	arylesterase (EC 3.1.1.-); carboxyl esterase (EC 3.1.1.3); acetylcholinesterase (EC 3.1.1.7); cholinesterase (EC 3.1.1.8); sterol esterase (EC 3.1.1.13); brefeldin A esterase (EC 3.1.1.-).	scaffold33.t10	GH105	1.6e-26	0.530120481927711	GH	Glycoside Hydrolases	unsaturated rhamnogalacturonyl hydrolase (EC 3.2.1.-)
scaffold3.t548	AA1_1	4.6e-146	0.977564102564103	AA	Auxiliary Activities		scaffold33.t16	GH30_3	1e-118	0.831730769230769	GH	Glycoside Hydrolases
scaffold3.t551	CE1	1.2e-11	0.872246696035242	CE	Carbohydrate Esterases	acetyl xylan esterase (EC 3.1.1.72); cinnamoyl esterase (EC 3.1.1.-); feruloyl esterase (EC 3.1.1.73); carboxylesterase (EC 3.1.1.1); S-formylglutathione hydrolase (EC 3.1.2.12)	scaffold33.t23	CE10	1.1e-30	0.700879765395894	CE	Carbohydrate Esterases	arylesterase (EC 3.1.1.-); carboxyl esterase (EC 3.1.1.3); acetylcholinesterase (EC 3.1.1.7); cholinesterase (EC 3.1.1.8); sterol esterase (EC 3.1.1.13); brefeldin A esterase (EC 3.1.1.-).
scaffold3.t552	GH105	2.7e-16	0.506024096385542	GH	Glycoside Hydrolases	unsaturated rhamnogalacturonyl hydrolase (EC 3.2.1.-)	scaffold33.t50	GT57	1.2e-130	0.966735966735967	GT	Glycosyl Transferases	Dol-P-Glc: alpha-1,3-glucosyltransferase (EC 2.4.1.-)
scaffold3.t556	GH89	8.6e-217	0.993966817496229	GH	Glycoside Hydrolases	alpha-N-acetylglucosaminidase (EC 3.2.1.50)	scaffold332.t1	AA3_2	4.9e-116	0.989473684210526	AA	Auxiliary Activities
scaffold3.t560	GH13_1	3.7e-122	0.996710526315789	GH	Glycoside Hydrolases		scaffold332.t4	AA3	7.2e-98	0.516181229773463	AA	Auxiliary Activities
scaffold3.t584	AA7	3e-20	0.417030567685589	AA	Auxiliary Activities		scaffold334.t3	CBM12	7.6e-09	0.911764705882353	CBM	Carbohydrate-Binding Modules	Modules of approx. 40-60 residues. The majority of these modules is found among chitinases where the function is chitin-binding. Distantly related to the CBM5 family.
scaffold3.t591	GH63	1.8e-29	0.433333333333333	GH	Glycoside Hydrolases	processing alpha-glucosidase (EC 3.2.1.106); alpha-1,3-glucosidase (EC 3.2.1.84); alpha-glucosidase (EC 3.2.1.20)	scaffold337.t5	AA7	4.5e-76	0.986899563318777	AA	Auxiliary Activities
scaffold3.t603	GH31	9.7e-129	0.997658079625293	GH	Glycoside Hydrolases	alpha-glucosidase (EC 3.2.1.20); alpha-1,3-glucosidase (EC 3.2.1.84); sucrase-isomaltase (EC 3.2.1.48) (EC 3.2.1.10); alpha-xylosidase (EC 3.2.1.-); alpha-glucan lyase (EC 4.2.2.13); isomaltosyltransferase (EC 2.4.1.-).	scaffold337.t6	AA7	2.6e-75	0.986899563318777	AA	Auxiliary Activities
scaffold3.t684	GH43_24	1.7e-96	0.979508196721312	GH	Glycoside Hydrolases		scaffold339.t6	GH105	4.5e-100	0.97289156626506	GH	Glycoside Hydrolases	unsaturated rhamnogalacturonyl hydrolase (EC 3.2.1.-)
scaffold3.t770	GT48	0	0.98105548037889	GT	Glycosyl Transferases	1,3-beta-glucan synthase (EC 2.4.1.34)	scaffold34.t16	AA9	8.9e-64	0.940909090909091	AA	Auxiliary Activities
scaffold3.t798	CE16	4.2e-42	0.99250936329588	CE	Carbohydrate Esterases	acetylesterase (EC 3.1.1.6) active on various carbohydrate acetyl esters	scaffold34.t19	GH18	3.9e-73	0.902027027027027	GH	Glycoside Hydrolases	chitinase (EC 3.2.1.14); endo-beta-N-acetylglucosaminidase (EC 3.2.1.96); xylanase inhibitor; concanavalin B; narbonin
scaffold3.t841	GT28	2.2e-12	0.54140127388535	GT	Glycosyl Transferases	1,2-diacylglycerol 3-beta-galactosyltransferase (EC 2.4.1.46); 1,2-diacylglycerol 3-beta-glucosyltransferase (EC 2.4.1.157); UDP-GlcNAc: Und-PP-MurAc-pentapeptide beta-N-acetylglucosaminyltransferase (EC 2.4.1.227).	scaffold34.t20	CBM1	3e-14	0.931034482758621	CBM	Carbohydrate-Binding Modules	Modules of approx. 40 residues found almost exclusively in fungi. The cellulose-binding function has been demonstrated in many cases, and appears to be mediated by three aromatic residues separated by about 10.4 angstrom and which form a flat surface. The only non-fungal occurence of CBM1 is in an algal non-hydrolytic polysaccharide-binding protein which is composed of four repeated CBM1 modules.…
scaffold3.t844	CE10	1.4e-36	0.730205278592375	CE	Carbohydrate Esterases	arylesterase (EC 3.1.1.-); carboxyl esterase (EC 3.1.1.3); acetylcholinesterase (EC 3.1.1.7); cholinesterase (EC 3.1.1.8); sterol esterase (EC 3.1.1.13); brefeldin A esterase (EC 3.1.1.-).	scaffold34.t24	AA2	3.3e-117	0.992156862745098	AA	Auxiliary Activities
scaffold3.t853	GH13_22	2.5e-168	0.997530864197531	GH	Glycoside Hydrolases		scaffold34.t29	GT1	6.9e-24	0.410994764397906	GT	Glycosyl Transferases	UDP-glucuronosyltransferase (EC 2.4.1.17); 2-hydroxyacylsphingosine 1-beta-galactosyltransferase (EC 2.4.1.45); N-acylsphingosine galactosyltransferase (EC 2.4.1.47); flavonol 3-O-glucosyltransferase (EC 2.4.1.91); indole-3-acetate beta-glucosyltransferase (EC 2.4.1.121); sterol glucosyltransferase (EC 2.4.1.173); ecdysteroid UDP-glucosyltransferase (EC 2.4.1.-); zeaxanthin glucosyltransferase (E…
scaffold3.t874	GT15	3.8e-128	0.992673992673993	GT	Glycosyl Transferases	glycolipid 2-alpha-mannosyltransferase (EC 2.4.1.131); GDP-Man: alpha-1,2-mannosyltransferase (EC 2.4.1.-).	scaffold34.t42	GH5_7	1.1e-97	0.980769230769231	GH	Glycoside Hydrolases
scaffold3.t903	CE10	2e-17	0.357771260997067	CE	Carbohydrate Esterases	arylesterase (EC 3.1.1.-); carboxyl esterase (EC 3.1.1.3); acetylcholinesterase (EC 3.1.1.7); cholinesterase (EC 3.1.1.8); sterol esterase (EC 3.1.1.13); brefeldin A esterase (EC 3.1.1.-).	scaffold341.t3	GH28	3.2e-53	0.935384615384615	GH	Glycoside Hydrolases	polygalacturonase (EC 3.2.1.15); exo-polygalacturonase (EC 3.2.1.67); exo-polygalacturonosidase (EC 3.2.1.82); rhamnogalacturonase (EC 3.2.1.-); endo-xylogalacturonan hydrolase (EC 3.2.1.-); rhamnogalacturonan alpha-L-rhamnopyranohydrolase (EC 3.2.1.40)
scaffold3.t914	GT58	2.1e-132	0.994505494505495	GT	Glycosyl Transferases	Dol-P-Man: dolichol pyrophosphate-mannose alpha-1,3-mannosyltransferase (EC 2.4.1.130); Dol-P-Man: dolichol pyrophosphate-Man5GlcNAc2 alpha-1,2-mannosyltransferase (EC 2.4.1.130)	scaffold342.t1	AA3_2	4.8e-97	0.991228070175439	AA	Auxiliary Activities
scaffold3.t944	GH55	1e-275	0.986486486486487	GH	Glycoside Hydrolases	exo-beta-1,3-glucanase (EC 3.2.1.58); endo-beta-1,3-glucanase (EC 3.2.1.39).	scaffold343.t5	GT8	1.7e-27	0.88715953307393	GT	Glycosyl Transferases	lipopolysaccharide alpha-1,3-galactosyltransferase (EC 2.4.1.44); UDP-Glc: (glucosyl)lipopolysaccharide alpha-1,2-glucosyltransferase (EC 2.4.1.-); lipopolysaccharide glucosyltransferase 1 (EC 2.4.1.58); glycogenin glucosyltransferase (EC 2.4.1.186); inositol 1-alpha-galactosyltransferase (galactinol synthase) (EC 2.4.1.123); homogalacturonan alpha-1,4-galacturonosyltransferase (EC 2.4.1.43); UDP…
scaffold3.t945	GH93	1.3e-23	0.45928338762215	GH	Glycoside Hydrolases	exo-alpha-L-1,5-arabinanase (EC 3.2.1.-)	scaffold344.t2	GH16	5.6e-17	0.846560846560847	GH	Glycoside Hydrolases	xyloglucan:xyloglucosyltransferase (EC 2.4.1.207); keratan-sulfate endo-1,4-beta-galactosidase (EC 3.2.1.103); endo-1,3-beta-glucanase (EC 3.2.1.39); endo-1,3(4)-beta-glucanase (EC 3.2.1.6); licheninase (EC 3.2.1.73); beta-agarase (EC 3.2.1.81); kappa;-carrageenase (EC 3.2.1.83); xyloglucanase (EC 3.2.1.151)
scaffold3.t946	GH5_9	2.9e-104	0.986928104575163	GH	Glycoside Hydrolases		scaffold35.t2	CBM32	5e-06	0.596774193548387	CBM	Carbohydrate-Binding Modules	Binding to galactose and lactose has been demonstrated for the module of Micromonospora viridifaciens sialidase (PMID: 16239725). Binding to polygalacturonic acid has been shown for a Yersinia member (PMID: 17292916). Binding to LacNAc (beta-D-galactosyl-1,4-beta-D-N-acetylglucosamine) has been shown for an N-acetylglucosaminidase from Clostridium perfingens (PMID: 16990278).
scaffold3.t978	AA3_2	7.5e-116	0.908771929824561	AA	Auxiliary Activities		scaffold350.t1	AA1_1	1.8e-143	0.971153846153846	AA	Auxiliary Activities
scaffold3.t993	GT50	8.6e-86	0.99236641221374	GT	Glycosyl Transferases	Dol-P-Man alpha-1,4-mannosyltransferase (EC 2.4.1.-)	scaffold354.t9	AA1_1	2.2e-148	0.974358974358974	AA	Auxiliary Activities
scaffold4.t1052	GT39	2e-75	0.991031390134529	GT	Glycosyl Transferases	Dol-P-Man: protein alpha-mannosyltransferase (EC 2.4.1.109)	scaffold355.t5	CE4	8.2e-08	0.923076923076923	CE	Carbohydrate Esterases	acetyl xylan esterase (EC 3.1.1.72); chitin deacetylase (EC 3.5.1.41); chitooligosaccharide deacetylase (EC 3.5.1.-); peptidoglycan GlcNAc deacetylase (EC 3.5.1.-); peptidoglycan N-acetylmuramic acid deacetylase (EC 3.5.1.-).
scaffold4.t1092	GH5_9	7.8e-95	0.990196078431373	GH	Glycoside Hydrolases		scaffold355.t7	CE10	2.6e-20	0.586510263929619	CE	Carbohydrate Esterases	arylesterase (EC 3.1.1.-); carboxyl esterase (EC 3.1.1.3); acetylcholinesterase (EC 3.1.1.7); cholinesterase (EC 3.1.1.8); sterol esterase (EC 3.1.1.13); brefeldin A esterase (EC 3.1.1.-).
scaffold4.t1095	GH18	1.2e-26	0.577702702702703	GH	Glycoside Hydrolases	chitinase (EC 3.2.1.14); endo-beta-N-acetylglucosaminidase (EC 3.2.1.96); xylanase inhibitor; concanavalin B; narbonin	scaffold356.t2	GH1	5.6e-168	0.988344988344988	GH	Glycoside Hydrolases	beta-glucosidase (EC 3.2.1.21); beta-galactosidase (EC 3.2.1.23); beta-mannosidase (EC 3.2.1.25); beta-glucuronidase (EC 3.2.1.31); beta-D-fucosidase (EC 3.2.1.38); phlorizin hydrolase (EC 3.2.1.62); exo-beta-1,4-glucanase (EC 3.2.1.74); 6-phospho-beta-galactosidase (EC 3.2.1.85); 6-phospho-beta-glucosidase (EC 3.2.1.86); strictosidine beta-glucosidase (EC 3.2.1.105); lactase (EC 3.2.1.108); amyg…
scaffold4.t1135	GH20	1.2e-88	0.970326409495549	GH	Glycoside Hydrolases	beta-hexosaminidase (EC 3.2.1.52); lacto-N-biosidase (EC 3.2.1.140); beta-1,6-N-acetylglucosaminidase) (EC 3.2.1.-); beta-6-SO3-N-acetylglucosaminidase (EC 3.2.1.-)	scaffold356.t3	GH109	1.7e-07	0.753968253968254	GH	Glycoside Hydrolases	alpha-N-acetylgalactosaminidase (EC 3.2.1.49)
scaffold4.t1160	GH85	2.8e-29	0.577777777777778	GH	Glycoside Hydrolases	endo-beta-N-acetylglucosaminidase (EC 3.2.1.96)	scaffold36.t1	AA3_2	2.7e-101	0.719298245614035	AA	Auxiliary Activities
scaffold4.t1161	GH85	2.9e-29	0.577777777777778	GH	Glycoside Hydrolases	endo-beta-N-acetylglucosaminidase (EC 3.2.1.96)	scaffold36.t22	CE10	4.3e-37	0.712609970674487	CE	Carbohydrate Esterases	arylesterase (EC 3.1.1.-); carboxyl esterase (EC 3.1.1.3); acetylcholinesterase (EC 3.1.1.7); cholinesterase (EC 3.1.1.8); sterol esterase (EC 3.1.1.13); brefeldin A esterase (EC 3.1.1.-).
scaffold4.t1162	GH18	1.3e-21	0.672297297297297	GH	Glycoside Hydrolases	chitinase (EC 3.2.1.14); endo-beta-N-acetylglucosaminidase (EC 3.2.1.96); xylanase inhibitor; concanavalin B; narbonin	scaffold36.t49	GH71	4.7e-94	0.992	GH	Glycoside Hydrolases	alpha-1,3-glucanase (EC 3.2.1.59).
scaffold4.t1165	GH18	1.1e-22	0.648648648648649	GH	Glycoside Hydrolases	chitinase (EC 3.2.1.14); endo-beta-N-acetylglucosaminidase (EC 3.2.1.96); xylanase inhibitor; concanavalin B; narbonin	scaffold36.t8	AA3_2	1.6e-94	0.650877192982456	AA	Auxiliary Activities
scaffold4.t1171	AA3_3	2.5e-265	0.996615905245347	AA	Auxiliary Activities		scaffold365.t7	GH16	1.7e-17	0.835978835978836	GH	Glycoside Hydrolases	xyloglucan:xyloglucosyltransferase (EC 2.4.1.207); keratan-sulfate endo-1,4-beta-galactosidase (EC 3.2.1.103); endo-1,3-beta-glucanase (EC 3.2.1.39); endo-1,3(4)-beta-glucanase (EC 3.2.1.6); licheninase (EC 3.2.1.73); beta-agarase (EC 3.2.1.81); kappa;-carrageenase (EC 3.2.1.83); xyloglucanase (EC 3.2.1.151)
scaffold4.t1183	GH18	4.2e-18	0.672297297297297	GH	Glycoside Hydrolases	chitinase (EC 3.2.1.14); endo-beta-N-acetylglucosaminidase (EC 3.2.1.96); xylanase inhibitor; concanavalin B; narbonin	scaffold37.t23	GH18	6.4e-17	0.60472972972973	GH	Glycoside Hydrolases	chitinase (EC 3.2.1.14); endo-beta-N-acetylglucosaminidase (EC 3.2.1.96); xylanase inhibitor; concanavalin B; narbonin
scaffold4.t1208	AA9	8.3e-77	0.995454545454545	AA	Auxiliary Activities		scaffold371.t2	GH16	1.1e-13	0.497354497354497	GH	Glycoside Hydrolases	xyloglucan:xyloglucosyltransferase (EC 2.4.1.207); keratan-sulfate endo-1,4-beta-galactosidase (EC 3.2.1.103); endo-1,3-beta-glucanase (EC 3.2.1.39); endo-1,3(4)-beta-glucanase (EC 3.2.1.6); licheninase (EC 3.2.1.73); beta-agarase (EC 3.2.1.81); kappa;-carrageenase (EC 3.2.1.83); xyloglucanase (EC 3.2.1.151)
scaffold4.t1213	AA1_1	9.3e-153	0.977564102564103	AA	Auxiliary Activities		scaffold375.t8	GH12	2.5e-35	0.980769230769231	GH	Glycoside Hydrolases	endoglucanase (EC 3.2.1.4); xyloglucan hydrolase (EC 3.2.1.151); beta-1,3-1,4-glucanase (EC 3.2.1.73); xyloglucan endotransglycosylase (EC 2.4.1.207)
scaffold4.t1214	GH79	3e-58	0.918681318681319	GH	Glycoside Hydrolases	beta-glucuronidase (EC 3.2.1.31); beta-4-O-methyl-glucuronidase (EC 3.2.1.-); heparanase (EC 3.2.1.-); baicalin beta-glucuronidase (EC 3.2.1.167)	scaffold38.t26	GH16	9.8e-14	0.46031746031746	GH	Glycoside Hydrolases	xyloglucan:xyloglucosyltransferase (EC 2.4.1.207); keratan-sulfate endo-1,4-beta-galactosidase (EC 3.2.1.103); endo-1,3-beta-glucanase (EC 3.2.1.39); endo-1,3(4)-beta-glucanase (EC 3.2.1.6); licheninase (EC 3.2.1.73); beta-agarase (EC 3.2.1.81); kappa;-carrageenase (EC 3.2.1.83); xyloglucanase (EC 3.2.1.151)
scaffold4.t1216	AA1_1	3.9e-154	0.977564102564103	AA	Auxiliary Activities		scaffold38.t63	AA7	3.4e-23	0.410480349344978	AA	Auxiliary Activities
scaffold4.t1225	GH18	1e-19	0.675675675675676	GH	Glycoside Hydrolases	chitinase (EC 3.2.1.14); endo-beta-N-acetylglucosaminidase (EC 3.2.1.96); xylanase inhibitor; concanavalin B; narbonin	scaffold38.t70	GT2	2e-06	0.523809523809524	GT	Glycosyl Transferases	cellulose synthase (EC 2.4.1.12); chitin synthase (EC 2.4.1.16); dolichyl-phosphate beta-D-mannosyltransferase (EC 2.4.1.83); dolichyl-phosphate beta-glucosyltransferase (EC 2.4.1.117); N-acetylglucosaminyltransferase (EC 2.4.1.-); N-acetylgalactosaminyltransferase (EC 2.4.1.-); hyaluronan synthase (EC 2.4.1.212); chitin oligosaccharide synthase (EC 2.4.1.-); beta-1,3-glucan synthase (EC 2.4.1.34…
scaffold4.t1231	GH10	2.7e-99	0.99009900990099	GH	Glycoside Hydrolases	endo-1,4-beta-xylanase (EC 3.2.1.8); endo-1,3-beta-xylanase (EC 3.2.1.32)	scaffold380.t5	GH31	4.6e-137	0.995316159250585	GH	Glycoside Hydrolases	alpha-glucosidase (EC 3.2.1.20); alpha-1,3-glucosidase (EC 3.2.1.84); sucrase-isomaltase (EC 3.2.1.48) (EC 3.2.1.10); alpha-xylosidase (EC 3.2.1.-); alpha-glucan lyase (EC 4.2.2.13); isomaltosyltransferase (EC 2.4.1.-).
scaffold4.t1239	GH79	5.1e-59	0.832967032967033	GH	Glycoside Hydrolases	beta-glucuronidase (EC 3.2.1.31); beta-4-O-methyl-glucuronidase (EC 3.2.1.-); heparanase (EC 3.2.1.-); baicalin beta-glucuronidase (EC 3.2.1.167)	scaffold383.t2	GH18	1.1e-17	0.658783783783784	GH	Glycoside Hydrolases	chitinase (EC 3.2.1.14); endo-beta-N-acetylglucosaminidase (EC 3.2.1.96); xylanase inhibitor; concanavalin B; narbonin
scaffold4.t1255	GH10	2.7e-99	0.99009900990099	GH	Glycoside Hydrolases	endo-1,4-beta-xylanase (EC 3.2.1.8); endo-1,3-beta-xylanase (EC 3.2.1.32)	scaffold383.t3	GH18	7.2e-22	0.702702702702703	GH	Glycoside Hydrolases	chitinase (EC 3.2.1.14); endo-beta-N-acetylglucosaminidase (EC 3.2.1.96); xylanase inhibitor; concanavalin B; narbonin
scaffold4.t1259	GH92	2.9e-164	0.989816700610998	GH	Glycoside Hydrolases	mannosyl-oligosaccharide alpha-1,2-mannosidase (EC 3.2.1.113); mannosyl-oligosaccharide alpha-1,3-mannosidase (EC 3.2.1.-);	scaffold386.t9	AA1_1	7e-154	0.977564102564103	AA	Auxiliary Activities
scaffold4.t152	CE1	1.6e-08	0.691629955947137	CE	Carbohydrate Esterases	acetyl xylan esterase (EC 3.1.1.72); cinnamoyl esterase (EC 3.1.1.-); feruloyl esterase (EC 3.1.1.73); carboxylesterase (EC 3.1.1.1); S-formylglutathione hydrolase (EC 3.1.2.12)	scaffold388.t8	AA7	1.8e-71	0.986899563318777	AA	Auxiliary Activities
scaffold4.t169	GT2	5.2e-15	0.535714285714286	GT	Glycosyl Transferases	cellulose synthase (EC 2.4.1.12); chitin synthase (EC 2.4.1.16); dolichyl-phosphate beta-D-mannosyltransferase (EC 2.4.1.83); dolichyl-phosphate beta-glucosyltransferase (EC 2.4.1.117); N-acetylglucosaminyltransferase (EC 2.4.1.-); N-acetylgalactosaminyltransferase (EC 2.4.1.-); hyaluronan synthase (EC 2.4.1.212); chitin oligosaccharide synthase (EC 2.4.1.-); beta-1,3-glucan synthase (EC 2.4.1.34…	scaffold39.t13	AA11	6.4e-07	0.43455497382199	AA	Auxiliary Activities
scaffold4.t190	CE15	9.3e-59	0.977695167286245	CE	Carbohydrate Esterases	4-O-methyl-glucuronoyl methylesterase (EC 3.1.1.-)	scaffold39.t20	GH13_5	4.3e-94	0.720116618075802	GH	Glycoside Hydrolases
scaffold4.t194	GH18	4.8e-65	0.939189189189189	GH	Glycoside Hydrolases	chitinase (EC 3.2.1.14); endo-beta-N-acetylglucosaminidase (EC 3.2.1.96); xylanase inhibitor; concanavalin B; narbonin	scaffold39.t46	GH109	3.3e-15	0.96031746031746	GH	Glycoside Hydrolases	alpha-N-acetylgalactosaminidase (EC 3.2.1.49)
scaffold4.t199	AA9	5.1e-64	0.995454545454545	AA	Auxiliary Activities		scaffold39.t64	GH5_9	5.2e-105	0.996732026143791	GH	Glycoside Hydrolases
scaffold4.t343	AA3_2	1.4e-114	0.987719298245614	AA	Auxiliary Activities		scaffold390.t1	GH79	3e-46	0.828571428571429	GH	Glycoside Hydrolases	beta-glucuronidase (EC 3.2.1.31); beta-4-O-methyl-glucuronidase (EC 3.2.1.-); heparanase (EC 3.2.1.-); baicalin beta-glucuronidase (EC 3.2.1.167)
scaffold4.t344	GH53	5.2e-86	0.994152046783626	GH	Glycoside Hydrolases	endo-beta-1,4-galactanase (EC 3.2.1.89).	scaffold390.t2	GH79	6.7e-49	0.830769230769231	GH	Glycoside Hydrolases	beta-glucuronidase (EC 3.2.1.31); beta-4-O-methyl-glucuronidase (EC 3.2.1.-); heparanase (EC 3.2.1.-); baicalin beta-glucuronidase (EC 3.2.1.167)
scaffold4.t35	AA5_1	7.9e-54	0.50088809946714	AA	Auxiliary Activities		scaffold390.t3	GH79	8.3e-38	0.751648351648352	GH	Glycoside Hydrolases	beta-glucuronidase (EC 3.2.1.31); beta-4-O-methyl-glucuronidase (EC 3.2.1.-); heparanase (EC 3.2.1.-); baicalin beta-glucuronidase (EC 3.2.1.167)
scaffold4.t381	GH16	4.4e-13	0.534391534391534	GH	Glycoside Hydrolases	xyloglucan:xyloglucosyltransferase (EC 2.4.1.207); keratan-sulfate endo-1,4-beta-galactosidase (EC 3.2.1.103); endo-1,3-beta-glucanase (EC 3.2.1.39); endo-1,3(4)-beta-glucanase (EC 3.2.1.6); licheninase (EC 3.2.1.73); beta-agarase (EC 3.2.1.81); kappa;-carrageenase (EC 3.2.1.83); xyloglucanase (EC 3.2.1.151)	scaffold392.t3	GH55	7.4e-263	0.987837837837838	GH	Glycoside Hydrolases	exo-beta-1,3-glucanase (EC 3.2.1.58); endo-beta-1,3-glucanase (EC 3.2.1.39).
scaffold4.t386	CE1	7.4e-08	0.511013215859031	CE	Carbohydrate Esterases	acetyl xylan esterase (EC 3.1.1.72); cinnamoyl esterase (EC 3.1.1.-); feruloyl esterase (EC 3.1.1.73); carboxylesterase (EC 3.1.1.1); S-formylglutathione hydrolase (EC 3.1.2.12)	scaffold4.t13	CE10	3.9e-34	0.366568914956012	CE	Carbohydrate Esterases	arylesterase (EC 3.1.1.-); carboxyl esterase (EC 3.1.1.3); acetylcholinesterase (EC 3.1.1.7); cholinesterase (EC 3.1.1.8); sterol esterase (EC 3.1.1.13); brefeldin A esterase (EC 3.1.1.-).
scaffold4.t395	GH79	3.3e-49	0.832967032967033	GH	Glycoside Hydrolases	beta-glucuronidase (EC 3.2.1.31); beta-4-O-methyl-glucuronidase (EC 3.2.1.-); heparanase (EC 3.2.1.-); baicalin beta-glucuronidase (EC 3.2.1.167)	scaffold4.t26	GH79	1.9e-47	0.83956043956044	GH	Glycoside Hydrolases	beta-glucuronidase (EC 3.2.1.31); beta-4-O-methyl-glucuronidase (EC 3.2.1.-); heparanase (EC 3.2.1.-); baicalin beta-glucuronidase (EC 3.2.1.167)
scaffold4.t398	GH13_8	1.1e-139	0.996350364963504	GH	Glycoside Hydrolases		scaffold4.t35	GH2	1.1e-85	0.628989361702128	GH	Glycoside Hydrolases	beta-galactosidase (EC 3.2.1.23) ; beta-mannosidase (EC 3.2.1.25); beta-glucuronidase (EC 3.2.1.31); mannosylglycoprotein endo-beta-mannosidase (EC 3.2.1.152); exo-beta-glucosaminidase (EC 3.2.1.165)
scaffold4.t40	AA5_1	6.6e-170	0.946714031971581	AA	Auxiliary Activities		scaffold4.t57	AA9	4.8e-73	0.990909090909091	AA	Auxiliary Activities
scaffold4.t42	AA5_1	1.6e-176	0.946714031971581	AA	Auxiliary Activities		scaffold4.t73	CE1	4.7e-06	0.585903083700441	CE	Carbohydrate Esterases	acetyl xylan esterase (EC 3.1.1.72); cinnamoyl esterase (EC 3.1.1.-); feruloyl esterase (EC 3.1.1.73); carboxylesterase (EC 3.1.1.1); S-formylglutathione hydrolase (EC 3.1.2.12)
scaffold4.t420	GH109	5.2e-08	0.888888888888889	GH	Glycoside Hydrolases	alpha-N-acetylgalactosaminidase (EC 3.2.1.49)	scaffold41.t18	GH5_15	1.3e-43	0.568106312292359	GH	Glycoside Hydrolases
scaffold4.t442	GH71	6e-87	0.978666666666667	GH	Glycoside Hydrolases	alpha-1,3-glucanase (EC 3.2.1.59).	scaffold41.t39	GT66	1.2e-179	0.84992784992785	GT	Glycosyl Transferases	Dol-PP-alpha-oligosaccharide: protein beta-oligosaccharyltransferase (EC 2.4.1.119)
scaffold4.t462	GH79	2.3e-45	0.832967032967033	GH	Glycoside Hydrolases	beta-glucuronidase (EC 3.2.1.31); beta-4-O-methyl-glucuronidase (EC 3.2.1.-); heparanase (EC 3.2.1.-); baicalin beta-glucuronidase (EC 3.2.1.167)	scaffold41.t51	GH5_15	1.8e-43	0.561461794019934	GH	Glycoside Hydrolases
scaffold4.t47	AA5_1	4e-177	0.946714031971581	AA	Auxiliary Activities		scaffold42.t11	GH71	6e-87	0.978666666666667	GH	Glycoside Hydrolases	alpha-1,3-glucanase (EC 3.2.1.59).
scaffold4.t473	GH105	1e-27	0.759036144578313	GH	Glycoside Hydrolases	unsaturated rhamnogalacturonyl hydrolase (EC 3.2.1.-)	scaffold42.t22	GT57	1.4e-156	0.991683991683992	GT	Glycosyl Transferases	Dol-P-Glc: alpha-1,3-glucosyltransferase (EC 2.4.1.-)
scaffold4.t48	AA5_1	1.2e-172	0.946714031971581	AA	Auxiliary Activities		scaffold42.t31	GH79	1e-45	0.832967032967033	GH	Glycoside Hydrolases	beta-glucuronidase (EC 3.2.1.31); beta-4-O-methyl-glucuronidase (EC 3.2.1.-); heparanase (EC 3.2.1.-); baicalin beta-glucuronidase (EC 3.2.1.167)
scaffold4.t483	CE1	2.3e-06	0.515418502202643	CE	Carbohydrate Esterases	acetyl xylan esterase (EC 3.1.1.72); cinnamoyl esterase (EC 3.1.1.-); feruloyl esterase (EC 3.1.1.73); carboxylesterase (EC 3.1.1.1); S-formylglutathione hydrolase (EC 3.1.2.12)	scaffold42.t41	GH105	1e-27	0.759036144578313	GH	Glycoside Hydrolases	unsaturated rhamnogalacturonyl hydrolase (EC 3.2.1.-)
scaffold4.t528	CE4	1.4e-18	0.869230769230769	CE	Carbohydrate Esterases	acetyl xylan esterase (EC 3.1.1.72); chitin deacetylase (EC 3.5.1.41); chitooligosaccharide deacetylase (EC 3.5.1.-); peptidoglycan GlcNAc deacetylase (EC 3.5.1.-); peptidoglycan N-acetylmuramic acid deacetylase (EC 3.5.1.-).	scaffold42.t52	CE1	2.3e-06	0.515418502202643	CE	Carbohydrate Esterases	acetyl xylan esterase (EC 3.1.1.72); cinnamoyl esterase (EC 3.1.1.-); feruloyl esterase (EC 3.1.1.73); carboxylesterase (EC 3.1.1.1); S-formylglutathione hydrolase (EC 3.1.2.12)
scaffold4.t53	CE4	3.3e-17	0.792307692307692	CE	Carbohydrate Esterases	acetyl xylan esterase (EC 3.1.1.72); chitin deacetylase (EC 3.5.1.41); chitooligosaccharide deacetylase (EC 3.5.1.-); peptidoglycan GlcNAc deacetylase (EC 3.5.1.-); peptidoglycan N-acetylmuramic acid deacetylase (EC 3.5.1.-).	scaffold423.t6	PL14_4	2.2e-82	0.981735159817352	PL	Polysaccharide Lyases
scaffold4.t54	GH13_15	1.1e-63	0.996478873239437	GH	Glycoside Hydrolases		scaffold423.t7	PL14_4	9.5e-75	0.990867579908676	PL	Polysaccharide Lyases
scaffold4.t56	AA5_1	1.5e-170	0.9449378330373	AA	Auxiliary Activities		scaffold423.t8	PL14_4	2.6e-63	0.840182648401826	PL	Polysaccharide Lyases
scaffold4.t604	GT32	8.6e-17	0.666666666666667	GT	Glycosyl Transferases	alpha-1,6-mannosyltransferase (EC 2.4.1.-); alpha-1,4-N-acetylglucosaminyltransferase (EC 2.4.1.-); alpha-1,4-N-acetylgalactosaminyltransferase (EC 2.4.1.-);	scaffold427.t4	CBM13	3.1e-09	0.659574468085106	CBM	Carbohydrate-Binding Modules	Modules of approx. 150 residues which always appear as a threefold internal repeat. The only apparent exception to this, xylanase II of Actinomadura sp. FC7 (GenBank U08894), is in fact not completely sequenced. These modules were first identified in several plant lectins such as ricin or agglutinin of Ricinus communis which bind galactose residues. The three-dimensional structure of a plant lect…
scaffold4.t627	GH18	2.1e-53	0.929054054054054	GH	Glycoside Hydrolases	chitinase (EC 3.2.1.14); endo-beta-N-acetylglucosaminidase (EC 3.2.1.96); xylanase inhibitor; concanavalin B; narbonin	scaffold428.t1	GH16	7.7e-15	0.841269841269841	GH	Glycoside Hydrolases	xyloglucan:xyloglucosyltransferase (EC 2.4.1.207); keratan-sulfate endo-1,4-beta-galactosidase (EC 3.2.1.103); endo-1,3-beta-glucanase (EC 3.2.1.39); endo-1,3(4)-beta-glucanase (EC 3.2.1.6); licheninase (EC 3.2.1.73); beta-agarase (EC 3.2.1.81); kappa;-carrageenase (EC 3.2.1.83); xyloglucanase (EC 3.2.1.151)
scaffold4.t641	CE1	3.1e-06	0.665198237885463	CE	Carbohydrate Esterases	acetyl xylan esterase (EC 3.1.1.72); cinnamoyl esterase (EC 3.1.1.-); feruloyl esterase (EC 3.1.1.73); carboxylesterase (EC 3.1.1.1); S-formylglutathione hydrolase (EC 3.1.2.12)	scaffold428.t2	GH16	2.5e-13	0.597883597883598	GH	Glycoside Hydrolases	xyloglucan:xyloglucosyltransferase (EC 2.4.1.207); keratan-sulfate endo-1,4-beta-galactosidase (EC 3.2.1.103); endo-1,3-beta-glucanase (EC 3.2.1.39); endo-1,3(4)-beta-glucanase (EC 3.2.1.6); licheninase (EC 3.2.1.73); beta-agarase (EC 3.2.1.81); kappa;-carrageenase (EC 3.2.1.83); xyloglucanase (EC 3.2.1.151)
scaffold4.t668	AA9	4.8e-73	0.990909090909091	AA	Auxiliary Activities		scaffold43.t2	GH18	1.1e-23	0.483108108108108	GH	Glycoside Hydrolases	chitinase (EC 3.2.1.14); endo-beta-N-acetylglucosaminidase (EC 3.2.1.96); xylanase inhibitor; concanavalin B; narbonin
scaffold4.t691	GH2	1.1e-84	0.640957446808511	GH	Glycoside Hydrolases	beta-galactosidase (EC 3.2.1.23) ; beta-mannosidase (EC 3.2.1.25); beta-glucuronidase (EC 3.2.1.31); mannosylglycoprotein endo-beta-mannosidase (EC 3.2.1.152); exo-beta-glucosaminidase (EC 3.2.1.165)	scaffold432.t2	AA7	1.5e-71	0.59825327510917	AA	Auxiliary Activities
scaffold4.t700	GH79	2.1e-47	0.841758241758242	GH	Glycoside Hydrolases	beta-glucuronidase (EC 3.2.1.31); beta-4-O-methyl-glucuronidase (EC 3.2.1.-); heparanase (EC 3.2.1.-); baicalin beta-glucuronidase (EC 3.2.1.167)	scaffold435.t5	GH74	1.9e-06	0.317596566523605	GH	Glycoside Hydrolases	endoglucanase (EC 3.2.1.4); oligoxyloglucan reducing end-specific cellobiohydrolase (EC 3.2.1.150); xyloglucanase (EC 3.2.1.151)
scaffold4.t714	CE10	1.5e-34	0.366568914956012	CE	Carbohydrate Esterases	arylesterase (EC 3.1.1.-); carboxyl esterase (EC 3.1.1.3); acetylcholinesterase (EC 3.1.1.7); cholinesterase (EC 3.1.1.8); sterol esterase (EC 3.1.1.13); brefeldin A esterase (EC 3.1.1.-).	scaffold438.t3	GH35	4.2e-72	0.98371335504886	GH	Glycoside Hydrolases	beta-galactosidase (EC 3.2.1.23); exo-beta-glucosaminidase (EC 3.2.1.165)
scaffold4.t733	GH135	1.8e-42	0.991561181434599	GH	Glycoside Hydrolases		scaffold438.t4	GH35	2e-77	0.98371335504886	GH	Glycoside Hydrolases	beta-galactosidase (EC 3.2.1.23); exo-beta-glucosaminidase (EC 3.2.1.165)
scaffold4.t737	GH9	9.4e-88	0.990430622009569	GH	Glycoside Hydrolases	endoglucanase (EC 3.2.1.4); cellobiohydrolase (EC 3.2.1.91); beta-glucosidase (EC 3.2.1.21); exo-beta-glucosaminidase (EC 3.2.1.165)	scaffold439.t6	GH18	3.3e-18	0.675675675675676	GH	Glycoside Hydrolases	chitinase (EC 3.2.1.14); endo-beta-N-acetylglucosaminidase (EC 3.2.1.96); xylanase inhibitor; concanavalin B; narbonin
scaffold4.t738	GH109	6.4e-08	0.873015873015873	GH	Glycoside Hydrolases	alpha-N-acetylgalactosaminidase (EC 3.2.1.49)	scaffold44.t42	GH18	1.8e-37	0.783783783783784	GH	Glycoside Hydrolases	chitinase (EC 3.2.1.14); endo-beta-N-acetylglucosaminidase (EC 3.2.1.96); xylanase inhibitor; concanavalin B; narbonin
scaffold4.t783	AA7	8.8e-75	0.462882096069869	AA	Auxiliary Activities		scaffold44.t45	CE1	5.3e-06	0.572687224669604	CE	Carbohydrate Esterases	acetyl xylan esterase (EC 3.1.1.72); cinnamoyl esterase (EC 3.1.1.-); feruloyl esterase (EC 3.1.1.73); carboxylesterase (EC 3.1.1.1); S-formylglutathione hydrolase (EC 3.1.2.12)
scaffold4.t798	CE1	5.1e-07	0.572687224669604	CE	Carbohydrate Esterases	acetyl xylan esterase (EC 3.1.1.72); cinnamoyl esterase (EC 3.1.1.-); feruloyl esterase (EC 3.1.1.73); carboxylesterase (EC 3.1.1.1); S-formylglutathione hydrolase (EC 3.1.2.12)	scaffold44.t50	CE10	3e-24	0.360703812316716	CE	Carbohydrate Esterases	arylesterase (EC 3.1.1.-); carboxyl esterase (EC 3.1.1.3); acetylcholinesterase (EC 3.1.1.7); cholinesterase (EC 3.1.1.8); sterol esterase (EC 3.1.1.13); brefeldin A esterase (EC 3.1.1.-).
scaffold4.t817	AA11	0.00044	0.329842931937173	AA	Auxiliary Activities		scaffold44.t57	GH18	2.6e-64	0.929054054054054	GH	Glycoside Hydrolases	chitinase (EC 3.2.1.14); endo-beta-N-acetylglucosaminidase (EC 3.2.1.96); xylanase inhibitor; concanavalin B; narbonin
scaffold4.t871	GH128	1.2e-63	0.955357142857143	GH	Glycoside Hydrolases		scaffold442.t2	GH51	3.5e-75	0.687301587301587	GH	Glycoside Hydrolases	alpha-L-arabinofuranosidase (EC 3.2.1.55); endoglucanase (EC 3.2.1.4)
scaffold4.t879	GH125	4e-127	0.997512437810945	GH	Glycoside Hydrolases	exo-alpha-1,6-mannosidase (EC 3.2.1.-)	scaffold442.t6	CBM5	1.3e-11	0.925	CBM	Carbohydrate-Binding Modules	Modules of approx. 60 residues found in bacterial enzymes. Chitin-binding described in several cases. Distantly related to the CBM12 family.
scaffold4.t892	GH47	4.7e-138	0.991031390134529	GH	Glycoside Hydrolases	alpha-mannosidase (EC 3.2.1.113)	scaffold445.t1	AA3_2	8.4e-52	0.528070175438596	AA	Auxiliary Activities
scaffold4.t915	CBM48	1.1e-05	0.644736842105263	CBM	Carbohydrate-Binding Modules	Modules of approx. 100 residues with glycogen-binding function, appended to GH13 modules. Also found in the beta subunit (glycogen-binding) of AMP-activated protein kinases (AMPK)	scaffold445.t3	AA3	1.1e-96	0.504854368932039	AA	Auxiliary Activities
scaffold4.t948	GH18	3.9e-28	0.608108108108108	GH	Glycoside Hydrolases	chitinase (EC 3.2.1.14); endo-beta-N-acetylglucosaminidase (EC 3.2.1.96); xylanase inhibitor; concanavalin B; narbonin	scaffold449.t1	CE15	2.6e-82	0.992565055762082	CE	Carbohydrate Esterases	4-O-methyl-glucuronoyl methylesterase (EC 3.1.1.-)
scaffold4.t993	CE10	8.5e-08	0.601173020527859	CE	Carbohydrate Esterases	arylesterase (EC 3.1.1.-); carboxyl esterase (EC 3.1.1.3); acetylcholinesterase (EC 3.1.1.7); cholinesterase (EC 3.1.1.8); sterol esterase (EC 3.1.1.13); brefeldin A esterase (EC 3.1.1.-).	scaffold45.t38	GH76	5.9e-65	0.837988826815642	GH	Glycoside Hydrolases	alpha-1,6-mannanase (EC 3.2.1.101)
scaffold4.t998	GT2	3.7e-13	0.726190476190476	GT	Glycosyl Transferases	cellulose synthase (EC 2.4.1.12); chitin synthase (EC 2.4.1.16); dolichyl-phosphate beta-D-mannosyltransferase (EC 2.4.1.83); dolichyl-phosphate beta-glucosyltransferase (EC 2.4.1.117); N-acetylglucosaminyltransferase (EC 2.4.1.-); N-acetylgalactosaminyltransferase (EC 2.4.1.-); hyaluronan synthase (EC 2.4.1.212); chitin oligosaccharide synthase (EC 2.4.1.-); beta-1,3-glucan synthase (EC 2.4.1.34…	scaffold453.t1	CE16	2.1e-08	0.322097378277154	CE	Carbohydrate Esterases	acetylesterase (EC 3.1.1.6) active on various carbohydrate acetyl esters
scaffold4.t999	GT8	5.1e-43	0.906614785992218	GT	Glycosyl Transferases	lipopolysaccharide alpha-1,3-galactosyltransferase (EC 2.4.1.44); UDP-Glc: (glucosyl)lipopolysaccharide alpha-1,2-glucosyltransferase (EC 2.4.1.-); lipopolysaccharide glucosyltransferase 1 (EC 2.4.1.58); glycogenin glucosyltransferase (EC 2.4.1.186); inositol 1-alpha-galactosyltransferase (galactinol synthase) (EC 2.4.1.123); homogalacturonan alpha-1,4-galacturonosyltransferase (EC 2.4.1.43); UDP…	scaffold459.t4	GH18	1.2e-21	0.611486486486487	GH	Glycoside Hydrolases	chitinase (EC 3.2.1.14); endo-beta-N-acetylglucosaminidase (EC 3.2.1.96); xylanase inhibitor; concanavalin B; narbonin
scaffold49.t2	AA3_2	4.3e-114	0.991228070175439	AA	Auxiliary Activities		scaffold46.t14	GH5_9	3.6e-115	0.993464052287582	GH	Glycoside Hydrolases
scaffold5.t102	CE1	4.2e-08	0.303964757709251	CE	Carbohydrate Esterases	acetyl xylan esterase (EC 3.1.1.72); cinnamoyl esterase (EC 3.1.1.-); feruloyl esterase (EC 3.1.1.73); carboxylesterase (EC 3.1.1.1); S-formylglutathione hydrolase (EC 3.1.2.12)	scaffold46.t31	GH7	7.8e-199	0.995180722891566	GH	Glycoside Hydrolases	endo-beta-1,4-glucanase (EC 3.2.1.4); [reducing end-acting] cellobiohydrolase (EC 3.2.1.-); chitosanase (EC 3.2.1.132); endo-beta-1,3-1,4-glucanase (EC 3.2.1.73)
scaffold5.t110	GH92	1.2e-125	0.989816700610998	GH	Glycoside Hydrolases	mannosyl-oligosaccharide alpha-1,2-mannosidase (EC 3.2.1.113); mannosyl-oligosaccharide alpha-1,3-mannosidase (EC 3.2.1.-);	scaffold46.t35	GT2	9e-07	0.976190476190476	GT	Glycosyl Transferases	cellulose synthase (EC 2.4.1.12); chitin synthase (EC 2.4.1.16); dolichyl-phosphate beta-D-mannosyltransferase (EC 2.4.1.83); dolichyl-phosphate beta-glucosyltransferase (EC 2.4.1.117); N-acetylglucosaminyltransferase (EC 2.4.1.-); N-acetylgalactosaminyltransferase (EC 2.4.1.-); hyaluronan synthase (EC 2.4.1.212); chitin oligosaccharide synthase (EC 2.4.1.-); beta-1,3-glucan synthase (EC 2.4.1.34…
scaffold5.t121	AA2	3.6e-61	0.976470588235294	AA	Auxiliary Activities		scaffold46.t48	AA1_1	2.3e-152	0.977564102564103	AA	Auxiliary Activities
scaffold5.t167	CBM13	6.7e-08	0.537234042553192	CBM	Carbohydrate-Binding Modules	Modules of approx. 150 residues which always appear as a threefold internal repeat. The only apparent exception to this, xylanase II of Actinomadura sp. FC7 (GenBank U08894), is in fact not completely sequenced. These modules were first identified in several plant lectins such as ricin or agglutinin of Ricinus communis which bind galactose residues. The three-dimensional structure of a plant lect…	scaffold46.t58	AA1_1	2.7e-153	0.974358974358974	AA	Auxiliary Activities
scaffold5.t189	AA5_1	1e-233	0.97335701598579	AA	Auxiliary Activities		scaffold464.t6	CBM13	4.5e-08	0.446808510638298	CBM	Carbohydrate-Binding Modules	Modules of approx. 150 residues which always appear as a threefold internal repeat. The only apparent exception to this, xylanase II of Actinomadura sp. FC7 (GenBank U08894), is in fact not completely sequenced. These modules were first identified in several plant lectins such as ricin or agglutinin of Ricinus communis which bind galactose residues. The three-dimensional structure of a plant lect…
scaffold5.t373	CE10	9.1e-12	0.504398826979472	CE	Carbohydrate Esterases	arylesterase (EC 3.1.1.-); carboxyl esterase (EC 3.1.1.3); acetylcholinesterase (EC 3.1.1.7); cholinesterase (EC 3.1.1.8); sterol esterase (EC 3.1.1.13); brefeldin A esterase (EC 3.1.1.-).	scaffold468.t4	AA3_2	1.7e-78	0.819298245614035	AA	Auxiliary Activities
scaffold5.t376	GH23	8e-13	0.725925925925926	GH	Glycoside Hydrolases	lysozyme type G (EC 3.2.1.17); peptidoglycan lyase (EC 4.2.2.-) also known in the literature as peptidoglycan lytic transglycosylase	scaffold47.t2	GH10	1.6e-94	0.98019801980198	GH	Glycoside Hydrolases	endo-1,4-beta-xylanase (EC 3.2.1.8); endo-1,3-beta-xylanase (EC 3.2.1.32)
scaffold5.t38	GT2	6.4e-13	0.982142857142857	GT	Glycosyl Transferases	cellulose synthase (EC 2.4.1.12); chitin synthase (EC 2.4.1.16); dolichyl-phosphate beta-D-mannosyltransferase (EC 2.4.1.83); dolichyl-phosphate beta-glucosyltransferase (EC 2.4.1.117); N-acetylglucosaminyltransferase (EC 2.4.1.-); N-acetylgalactosaminyltransferase (EC 2.4.1.-); hyaluronan synthase (EC 2.4.1.212); chitin oligosaccharide synthase (EC 2.4.1.-); beta-1,3-glucan synthase (EC 2.4.1.34…	scaffold47.t37	CE10	1.4e-11	0.718475073313783	CE	Carbohydrate Esterases	arylesterase (EC 3.1.1.-); carboxyl esterase (EC 3.1.1.3); acetylcholinesterase (EC 3.1.1.7); cholinesterase (EC 3.1.1.8); sterol esterase (EC 3.1.1.13); brefeldin A esterase (EC 3.1.1.-).
scaffold5.t406	AA9	8.9e-64	0.940909090909091	AA	Auxiliary Activities		scaffold471.t4	CE10	6e-26	0.768328445747801	CE	Carbohydrate Esterases	arylesterase (EC 3.1.1.-); carboxyl esterase (EC 3.1.1.3); acetylcholinesterase (EC 3.1.1.7); cholinesterase (EC 3.1.1.8); sterol esterase (EC 3.1.1.13); brefeldin A esterase (EC 3.1.1.-).
scaffold5.t409	GH18	3.9e-73	0.902027027027027	GH	Glycoside Hydrolases	chitinase (EC 3.2.1.14); endo-beta-N-acetylglucosaminidase (EC 3.2.1.96); xylanase inhibitor; concanavalin B; narbonin	scaffold471.t8	GH16	6.9e-22	0.82010582010582	GH	Glycoside Hydrolases	xyloglucan:xyloglucosyltransferase (EC 2.4.1.207); keratan-sulfate endo-1,4-beta-galactosidase (EC 3.2.1.103); endo-1,3-beta-glucanase (EC 3.2.1.39); endo-1,3(4)-beta-glucanase (EC 3.2.1.6); licheninase (EC 3.2.1.73); beta-agarase (EC 3.2.1.81); kappa;-carrageenase (EC 3.2.1.83); xyloglucanase (EC 3.2.1.151)
scaffold5.t41	AA6	1.3e-87	0.994871794871795	AA	Auxiliary Activities		scaffold479.t1	GH18	1e-19	0.675675675675676	GH	Glycoside Hydrolases	chitinase (EC 3.2.1.14); endo-beta-N-acetylglucosaminidase (EC 3.2.1.96); xylanase inhibitor; concanavalin B; narbonin
scaffold5.t414	AA2	3.3e-117	0.992156862745098	AA	Auxiliary Activities		scaffold48.t1	PL14_4	3.3e-82	0.986301369863014	PL	Polysaccharide Lyases
scaffold5.t415	AA2	2.3e-110	0.992156862745098	AA	Auxiliary Activities		scaffold48.t24	CBM21	4.6e-28	0.97196261682243	CBM	Carbohydrate-Binding Modules	Modules of approx. 100 residues. The granular starch-binding function has been demonstrated in one case. Sometimes designated as starch-binding domains (SBD).
scaffold5.t42	AA6	2.1e-83	0.994871794871795	AA	Auxiliary Activities		scaffold48.t32	GT4	2e-26	0.90625	GT	Glycosyl Transferases	sucrose synthase (EC 2.4.1.13); sucrose-phosphate synthase (EC 2.4.1.14); alpha-glucosyltransferase (EC 2.4.1.52); lipopolysaccharide N-acetylglucosaminyltransferase (EC 2.4.1.56); GDP-Man alpha-mannosyltransferase (EC 2.4.1.-); 1,2-diacylglycerol 3-glucosyltransferase (EC 2.4.1.157); diglucosyl diacylglycerol synthase (EC 2.4.1.208); digalactosyldiacylglycerol synthase (EC 2.4.1.141); trehalose …
scaffold5.t420	GT1	1.9e-24	0.410994764397906	GT	Glycosyl Transferases	UDP-glucuronosyltransferase (EC 2.4.1.17); 2-hydroxyacylsphingosine 1-beta-galactosyltransferase (EC 2.4.1.45); N-acylsphingosine galactosyltransferase (EC 2.4.1.47); flavonol 3-O-glucosyltransferase (EC 2.4.1.91); indole-3-acetate beta-glucosyltransferase (EC 2.4.1.121); sterol glucosyltransferase (EC 2.4.1.173); ecdysteroid UDP-glucosyltransferase (EC 2.4.1.-); zeaxanthin glucosyltransferase (E…	scaffold48.t51	PL14_3	2.2e-44	0.786458333333333	PL	Polysaccharide Lyases
scaffold5.t432	GH5_7	1.5e-92	0.980769230769231	GH	Glycoside Hydrolases		scaffold48.t55	GH3	1.5e-63	0.981481481481482	GH	Glycoside Hydrolases	beta-glucosidase (EC 3.2.1.21); xylan 1,4-beta-xylosidase (EC 3.2.1.37); beta-N-acetylhexosaminidase (EC 3.2.1.52); glucan 1,3-beta-glucosidase (EC 3.2.1.58); glucan 1,4-beta-glucosidase (EC 3.2.1.74); exo-1,3-1,4-glucanase (EC 3.2.1.-); alphalpha-L-arabinofuranosidase (EC 3.2.1.55).
scaffold5.t491	GH18	1.1e-25	0.611486486486487	GH	Glycoside Hydrolases	chitinase (EC 3.2.1.14); endo-beta-N-acetylglucosaminidase (EC 3.2.1.96); xylanase inhibitor; concanavalin B; narbonin	scaffold484.t2	GH12	2.9e-45	0.974358974358974	GH	Glycoside Hydrolases	endoglucanase (EC 3.2.1.4); xyloglucan hydrolase (EC 3.2.1.151); beta-1,3-1,4-glucanase (EC 3.2.1.73); xyloglucan endotransglycosylase (EC 2.4.1.207)
scaffold5.t549	CBM19	3e-05	0.777777777777778	CBM	Carbohydrate-Binding Modules	Modules of 60-70 residues with chitin-binding function.	scaffold488.t5	GT69	1.9e-60	0.98744769874477	GT	Glycosyl Transferases	GDP-Man: alpha-1,3-mannosyltransferase (EC 2.4.1.-)
scaffold5.t555	GH63	1.8e-16	0.343859649122807	GH	Glycoside Hydrolases	processing alpha-glucosidase (EC 3.2.1.106); alpha-1,3-glucosidase (EC 3.2.1.84); alpha-glucosidase (EC 3.2.1.20)	scaffold5.t109	CE10	9e-27	0.513196480938416	CE	Carbohydrate Esterases	arylesterase (EC 3.1.1.-); carboxyl esterase (EC 3.1.1.3); acetylcholinesterase (EC 3.1.1.7); cholinesterase (EC 3.1.1.8); sterol esterase (EC 3.1.1.13); brefeldin A esterase (EC 3.1.1.-).
scaffold5.t575	AA3_2	1.2e-128	0.987719298245614	AA	Auxiliary Activities		scaffold5.t114	GH6	8.7e-97	0.948979591836735	GH	Glycoside Hydrolases	endoglucanase (EC 3.2.1.4); cellobiohydrolase (EC 3.2.1.91)
scaffold5.t59	GH27	1.8e-28	0.314666666666667	GH	Glycoside Hydrolases	alpha-galactosidase (EC 3.2.1.22); alpha-N-acetylgalactosaminidase (EC 3.2.1.49); isomalto-dextranase (EC 3.2.1.94); beta-L-arabinopyranosidase (EC 3.2.1.88)	scaffold5.t27	GT8	9.1e-25	0.856031128404669	GT	Glycosyl Transferases	lipopolysaccharide alpha-1,3-galactosyltransferase (EC 2.4.1.44); UDP-Glc: (glucosyl)lipopolysaccharide alpha-1,2-glucosyltransferase (EC 2.4.1.-); lipopolysaccharide glucosyltransferase 1 (EC 2.4.1.58); glycogenin glucosyltransferase (EC 2.4.1.186); inositol 1-alpha-galactosyltransferase (galactinol synthase) (EC 2.4.1.123); homogalacturonan alpha-1,4-galacturonosyltransferase (EC 2.4.1.43); UDP…
scaffold5.t632	PL14_5	1.1e-93	0.990476190476191	PL	Polysaccharide Lyases		scaffold5.t3	GT39	1.4e-69	0.991031390134529	GT	Glycosyl Transferases	Dol-P-Man: protein alpha-mannosyltransferase (EC 2.4.1.109)
scaffold5.t659	GH16	4.9e-13	0.841269841269841	GH	Glycoside Hydrolases	xyloglucan:xyloglucosyltransferase (EC 2.4.1.207); keratan-sulfate endo-1,4-beta-galactosidase (EC 3.2.1.103); endo-1,3-beta-glucanase (EC 3.2.1.39); endo-1,3(4)-beta-glucanase (EC 3.2.1.6); licheninase (EC 3.2.1.73); beta-agarase (EC 3.2.1.81); kappa;-carrageenase (EC 3.2.1.83); xyloglucanase (EC 3.2.1.151)	scaffold5.t33	AA2	9e-117	0.992156862745098	AA	Auxiliary Activities
scaffold5.t674	GT1	1.3e-27	0.335078534031414	GT	Glycosyl Transferases	UDP-glucuronosyltransferase (EC 2.4.1.17); 2-hydroxyacylsphingosine 1-beta-galactosyltransferase (EC 2.4.1.45); N-acylsphingosine galactosyltransferase (EC 2.4.1.47); flavonol 3-O-glucosyltransferase (EC 2.4.1.91); indole-3-acetate beta-glucosyltransferase (EC 2.4.1.121); sterol glucosyltransferase (EC 2.4.1.173); ecdysteroid UDP-glucosyltransferase (EC 2.4.1.-); zeaxanthin glucosyltransferase (E…	scaffold5.t40	CE16	2.4e-64	0.891385767790262	CE	Carbohydrate Esterases	acetylesterase (EC 3.1.1.6) active on various carbohydrate acetyl esters
scaffold5.t675	GT1	4.1e-27	0.452879581151832	GT	Glycosyl Transferases	UDP-glucuronosyltransferase (EC 2.4.1.17); 2-hydroxyacylsphingosine 1-beta-galactosyltransferase (EC 2.4.1.45); N-acylsphingosine galactosyltransferase (EC 2.4.1.47); flavonol 3-O-glucosyltransferase (EC 2.4.1.91); indole-3-acetate beta-glucosyltransferase (EC 2.4.1.121); sterol glucosyltransferase (EC 2.4.1.173); ecdysteroid UDP-glucosyltransferase (EC 2.4.1.-); zeaxanthin glucosyltransferase (E…	scaffold50.t3	GT8	2.2e-20	0.88715953307393	GT	Glycosyl Transferases	lipopolysaccharide alpha-1,3-galactosyltransferase (EC 2.4.1.44); UDP-Glc: (glucosyl)lipopolysaccharide alpha-1,2-glucosyltransferase (EC 2.4.1.-); lipopolysaccharide glucosyltransferase 1 (EC 2.4.1.58); glycogenin glucosyltransferase (EC 2.4.1.186); inositol 1-alpha-galactosyltransferase (galactinol synthase) (EC 2.4.1.123); homogalacturonan alpha-1,4-galacturonosyltransferase (EC 2.4.1.43); UDP…
scaffold5.t68	GH55	7.1e-264	0.987837837837838	GH	Glycoside Hydrolases	exo-beta-1,3-glucanase (EC 3.2.1.58); endo-beta-1,3-glucanase (EC 3.2.1.39).	scaffold501.t3	GH3	1.2e-40	0.958333333333333	GH	Glycoside Hydrolases	beta-glucosidase (EC 3.2.1.21); xylan 1,4-beta-xylosidase (EC 3.2.1.37); beta-N-acetylhexosaminidase (EC 3.2.1.52); glucan 1,3-beta-glucosidase (EC 3.2.1.58); glucan 1,4-beta-glucosidase (EC 3.2.1.74); exo-1,3-1,4-glucanase (EC 3.2.1.-); alphalpha-L-arabinofuranosidase (EC 3.2.1.55).
scaffold5.t683	GT2	3.2e-14	0.488095238095238	GT	Glycosyl Transferases	cellulose synthase (EC 2.4.1.12); chitin synthase (EC 2.4.1.16); dolichyl-phosphate beta-D-mannosyltransferase (EC 2.4.1.83); dolichyl-phosphate beta-glucosyltransferase (EC 2.4.1.117); N-acetylglucosaminyltransferase (EC 2.4.1.-); N-acetylgalactosaminyltransferase (EC 2.4.1.-); hyaluronan synthase (EC 2.4.1.212); chitin oligosaccharide synthase (EC 2.4.1.-); beta-1,3-glucan synthase (EC 2.4.1.34…	scaffold51.t12	CBM13	6.7e-08	0.537234042553192	CBM	Carbohydrate-Binding Modules	Modules of approx. 150 residues which always appear as a threefold internal repeat. The only apparent exception to this, xylanase II of Actinomadura sp. FC7 (GenBank U08894), is in fact not completely sequenced. These modules were first identified in several plant lectins such as ricin or agglutinin of Ricinus communis which bind galactose residues. The three-dimensional structure of a plant lect…
scaffold5.t701	GH79	8.5e-65	0.846153846153846	GH	Glycoside Hydrolases	beta-glucuronidase (EC 3.2.1.31); beta-4-O-methyl-glucuronidase (EC 3.2.1.-); heparanase (EC 3.2.1.-); baicalin beta-glucuronidase (EC 3.2.1.167)	scaffold51.t35	AA5_1	1e-228	0.97335701598579	AA	Auxiliary Activities
scaffold5.t704	GH5_9	3.3e-90	0.990196078431373	GH	Glycoside Hydrolases		scaffold515.t2	CE1	2.4e-08	0.669603524229075	CE	Carbohydrate Esterases	acetyl xylan esterase (EC 3.1.1.72); cinnamoyl esterase (EC 3.1.1.-); feruloyl esterase (EC 3.1.1.73); carboxylesterase (EC 3.1.1.1); S-formylglutathione hydrolase (EC 3.1.2.12)
scaffold5.t744	AA2	3.5e-119	0.992156862745098	AA	Auxiliary Activities		scaffold519.t1	AA5_1	4.1e-190	0.836589698046181	AA	Auxiliary Activities
scaffold5.t776	AA3_3	3e-207	0.996615905245347	AA	Auxiliary Activities		scaffold52.t13	CE10	5.6e-09	0.601173020527859	CE	Carbohydrate Esterases	arylesterase (EC 3.1.1.-); carboxyl esterase (EC 3.1.1.3); acetylcholinesterase (EC 3.1.1.7); cholinesterase (EC 3.1.1.8); sterol esterase (EC 3.1.1.13); brefeldin A esterase (EC 3.1.1.-).
scaffold5.t782	AA3_3	1e-207	0.996615905245347	AA	Auxiliary Activities		scaffold52.t19	GT2	5.2e-13	0.726190476190476	GT	Glycosyl Transferases	cellulose synthase (EC 2.4.1.12); chitin synthase (EC 2.4.1.16); dolichyl-phosphate beta-D-mannosyltransferase (EC 2.4.1.83); dolichyl-phosphate beta-glucosyltransferase (EC 2.4.1.117); N-acetylglucosaminyltransferase (EC 2.4.1.-); N-acetylgalactosaminyltransferase (EC 2.4.1.-); hyaluronan synthase (EC 2.4.1.212); chitin oligosaccharide synthase (EC 2.4.1.-); beta-1,3-glucan synthase (EC 2.4.1.34…
scaffold5.t791	AA2	9.8e-105	0.988235294117647	AA	Auxiliary Activities		scaffold52.t20	GT8	9e-43	0.906614785992218	GT	Glycosyl Transferases	lipopolysaccharide alpha-1,3-galactosyltransferase (EC 2.4.1.44); UDP-Glc: (glucosyl)lipopolysaccharide alpha-1,2-glucosyltransferase (EC 2.4.1.-); lipopolysaccharide glucosyltransferase 1 (EC 2.4.1.58); glycogenin glucosyltransferase (EC 2.4.1.186); inositol 1-alpha-galactosyltransferase (galactinol synthase) (EC 2.4.1.123); homogalacturonan alpha-1,4-galacturonosyltransferase (EC 2.4.1.43); UDP…
scaffold5.t796	CE15	1.9e-82	0.992565055762082	CE	Carbohydrate Esterases	4-O-methyl-glucuronoyl methylesterase (EC 3.1.1.-)	scaffold52.t42	CE14	1.4e-08	0.991935483870968	CE	Carbohydrate Esterases	N-acetyl-1-D-myo-inosityl-2-amino-2-deoxy-alpha-D-glucopyranoside deacetylase (EC 3.5.1.89); diacetylchitobiose deacetylase (EC 3.5.1.-); mycothiol S-conjugate amidase (EC 3.5.1.-)
scaffold5.t807	AA2	8.2e-95	0.87843137254902	AA	Auxiliary Activities		scaffold523.t1	GH27	4.5e-88	0.677333333333333	GH	Glycoside Hydrolases	alpha-galactosidase (EC 3.2.1.22); alpha-N-acetylgalactosaminidase (EC 3.2.1.49); isomalto-dextranase (EC 3.2.1.94); beta-L-arabinopyranosidase (EC 3.2.1.88)
scaffold5.t825	GH10	2.8e-85	0.887788778877888	GH	Glycoside Hydrolases	endo-1,4-beta-xylanase (EC 3.2.1.8); endo-1,3-beta-xylanase (EC 3.2.1.32)	scaffold526.t2	AA2	9.4e-105	0.988235294117647	AA	Auxiliary Activities
scaffold5.t847	CE1	6.2e-15	0.599118942731278	CE	Carbohydrate Esterases	acetyl xylan esterase (EC 3.1.1.72); cinnamoyl esterase (EC 3.1.1.-); feruloyl esterase (EC 3.1.1.73); carboxylesterase (EC 3.1.1.1); S-formylglutathione hydrolase (EC 3.1.2.12)	scaffold53.t14	GT76	3.1e-95	0.977886977886978	GT	Glycosyl Transferases	Dol-P-Man: alpha-1,6-mannosyltransferase (EC 2.4.1.-)
scaffold5.t95	GT2	6.4e-13	0.982142857142857	GT	Glycosyl Transferases	cellulose synthase (EC 2.4.1.12); chitin synthase (EC 2.4.1.16); dolichyl-phosphate beta-D-mannosyltransferase (EC 2.4.1.83); dolichyl-phosphate beta-glucosyltransferase (EC 2.4.1.117); N-acetylglucosaminyltransferase (EC 2.4.1.-); N-acetylgalactosaminyltransferase (EC 2.4.1.-); hyaluronan synthase (EC 2.4.1.212); chitin oligosaccharide synthase (EC 2.4.1.-); beta-1,3-glucan synthase (EC 2.4.1.34…	scaffold53.t8	CE16	4.1e-12	0.524344569288389	CE	Carbohydrate Esterases	acetylesterase (EC 3.1.1.6) active on various carbohydrate acetyl esters
scaffold56.t1	GT2	5.5e-06	0.529761904761905	GT	Glycosyl Transferases	cellulose synthase (EC 2.4.1.12); chitin synthase (EC 2.4.1.16); dolichyl-phosphate beta-D-mannosyltransferase (EC 2.4.1.83); dolichyl-phosphate beta-glucosyltransferase (EC 2.4.1.117); N-acetylglucosaminyltransferase (EC 2.4.1.-); N-acetylgalactosaminyltransferase (EC 2.4.1.-); hyaluronan synthase (EC 2.4.1.212); chitin oligosaccharide synthase (EC 2.4.1.-); beta-1,3-glucan synthase (EC 2.4.1.34…	scaffold533.t2	CE16	1.3e-41	0.98876404494382	CE	Carbohydrate Esterases	acetylesterase (EC 3.1.1.6) active on various carbohydrate acetyl esters
scaffold6.t109	GH93	2.1e-33	0.436482084690554	GH	Glycoside Hydrolases	exo-alpha-L-1,5-arabinanase (EC 3.2.1.-)	scaffold54.t17	GT48	0	0.98105548037889	GT	Glycosyl Transferases	1,3-beta-glucan synthase (EC 2.4.1.34)
scaffold6.t110	GH93	2.7e-32	0.478827361563518	GH	Glycoside Hydrolases	exo-alpha-L-1,5-arabinanase (EC 3.2.1.-)	scaffold55.t19	GT4	3.9e-32	0.88125	GT	Glycosyl Transferases	sucrose synthase (EC 2.4.1.13); sucrose-phosphate synthase (EC 2.4.1.14); alpha-glucosyltransferase (EC 2.4.1.52); lipopolysaccharide N-acetylglucosaminyltransferase (EC 2.4.1.56); GDP-Man alpha-mannosyltransferase (EC 2.4.1.-); 1,2-diacylglycerol 3-glucosyltransferase (EC 2.4.1.157); diglucosyl diacylglycerol synthase (EC 2.4.1.208); digalactosyldiacylglycerol synthase (EC 2.4.1.141); trehalose …
scaffold6.t121	GT28	1.3e-07	0.56687898089172	GT	Glycosyl Transferases	1,2-diacylglycerol 3-beta-galactosyltransferase (EC 2.4.1.46); 1,2-diacylglycerol 3-beta-glucosyltransferase (EC 2.4.1.157); UDP-GlcNAc: Und-PP-MurAc-pentapeptide beta-N-acetylglucosaminyltransferase (EC 2.4.1.227).	scaffold55.t46	GH5_5	2.9e-115	0.992957746478873	GH	Glycoside Hydrolases
scaffold6.t123	GH109	5.5e-12	0.650793650793651	GH	Glycoside Hydrolases	alpha-N-acetylgalactosaminidase (EC 3.2.1.49)	scaffold551.t1	CE16	6.6e-41	0.98876404494382	CE	Carbohydrate Esterases	acetylesterase (EC 3.1.1.6) active on various carbohydrate acetyl esters
scaffold6.t125	GH78	7.2e-68	0.76984126984127	GH	Glycoside Hydrolases	alpha-L-rhamnosidase (EC 3.2.1.40)	scaffold554.t4	CBM50	2.3e-08	0.975	CBM	Carbohydrate-Binding Modules	Modules of approx. 50 residues found attached to various enzymes from families GH18, GH19, GH23, GH24, GH25 and GH73, i.e. enzymes cleaving either chitin or peptidoglycan. Binding to chitopentaose demonstrated in the case of Pteris ryukyuensis chitinase A [Ohnuma T et al. (2008) J. Biol. Chem. 283:5178-87 (PMID: 18083709)]. CBM50 modules are also found in a multitude of other enzymes targeting th…
scaffold6.t138	GH78	2.3e-64	0.734126984126984	GH	Glycoside Hydrolases	alpha-L-rhamnosidase (EC 3.2.1.40)	scaffold556.t2	GT2	5.5e-06	0.529761904761905	GT	Glycosyl Transferases	cellulose synthase (EC 2.4.1.12); chitin synthase (EC 2.4.1.16); dolichyl-phosphate beta-D-mannosyltransferase (EC 2.4.1.83); dolichyl-phosphate beta-glucosyltransferase (EC 2.4.1.117); N-acetylglucosaminyltransferase (EC 2.4.1.-); N-acetylgalactosaminyltransferase (EC 2.4.1.-); hyaluronan synthase (EC 2.4.1.212); chitin oligosaccharide synthase (EC 2.4.1.-); beta-1,3-glucan synthase (EC 2.4.1.34…
scaffold6.t141	GH17	9.1e-26	0.932475884244373	GH	Glycoside Hydrolases	glucan endo-1,3-beta-glucosidase (EC 3.2.1.39); glucan 1,3-beta-glucosidase (EC 3.2.1.58); licheninase (EC 3.2.1.73); beta-1,3-glucanosyltransglycosylase (EC 2.4.1.-).	scaffold56.t33	GH43_6	2.2e-20	0.434931506849315	GH	Glycoside Hydrolases
scaffold6.t148	GH37	2.7e-132	0.989816700610998	GH	Glycoside Hydrolases	alpha,alpha-trehalase (EC 3.2.1.28).	scaffold56.t37	GH47	9.2e-124	0.997757847533632	GH	Glycoside Hydrolases	alpha-mannosidase (EC 3.2.1.113)
scaffold6.t157	GH10	9.1e-102	0.983498349834984	GH	Glycoside Hydrolases	endo-1,4-beta-xylanase (EC 3.2.1.8); endo-1,3-beta-xylanase (EC 3.2.1.32)	scaffold562.t1	GH38	9e-79	0.940520446096654	GH	Glycoside Hydrolases	alpha-mannosidase (EC 3.2.1.24) ; mannosyl-oligosaccharide alpha-1,3-1,6-mannosidase (EC 3.2.1.114); mannosyl-oligosaccharide alpha-1,3-mannosidase (EC 3.2.1.-)
scaffold6.t159	GH10	8.1e-98	0.986798679867987	GH	Glycoside Hydrolases	endo-1,4-beta-xylanase (EC 3.2.1.8); endo-1,3-beta-xylanase (EC 3.2.1.32)	scaffold563.t3	GH28	2.2e-53	0.966153846153846	GH	Glycoside Hydrolases	polygalacturonase (EC 3.2.1.15); exo-polygalacturonase (EC 3.2.1.67); exo-polygalacturonosidase (EC 3.2.1.82); rhamnogalacturonase (EC 3.2.1.-); endo-xylogalacturonan hydrolase (EC 3.2.1.-); rhamnogalacturonan alpha-L-rhamnopyranohydrolase (EC 3.2.1.40)
scaffold6.t163	AA3	2.2e-82	0.527508090614887	AA	Auxiliary Activities		scaffold57.t11	PL14_5	1.1e-93	0.990476190476191	PL	Polysaccharide Lyases
scaffold6.t164	GH18	1.6e-19	0.699324324324324	GH	Glycoside Hydrolases	chitinase (EC 3.2.1.14); endo-beta-N-acetylglucosaminidase (EC 3.2.1.96); xylanase inhibitor; concanavalin B; narbonin	scaffold570.t4	GH16	1.7e-15	0.830687830687831	GH	Glycoside Hydrolases	xyloglucan:xyloglucosyltransferase (EC 2.4.1.207); keratan-sulfate endo-1,4-beta-galactosidase (EC 3.2.1.103); endo-1,3-beta-glucanase (EC 3.2.1.39); endo-1,3(4)-beta-glucanase (EC 3.2.1.6); licheninase (EC 3.2.1.73); beta-agarase (EC 3.2.1.81); kappa;-carrageenase (EC 3.2.1.83); xyloglucanase (EC 3.2.1.151)
scaffold6.t169	GH18	4.5e-20	0.672297297297297	GH	Glycoside Hydrolases	chitinase (EC 3.2.1.14); endo-beta-N-acetylglucosaminidase (EC 3.2.1.96); xylanase inhibitor; concanavalin B; narbonin	scaffold576.t3	AA2	5e-111	0.996078431372549	AA	Auxiliary Activities
scaffold6.t181	GT17	2.2e-83	0.876760563380282	GT	Glycosyl Transferases	beta-1,4-mannosyl-glycoprotein beta-1,4-N-acetylglucosaminyltransferase (EC 2.4.1.144).	scaffold58.t10	GH3	1.4e-34	0.62962962962963	GH	Glycoside Hydrolases	beta-glucosidase (EC 3.2.1.21); xylan 1,4-beta-xylosidase (EC 3.2.1.37); beta-N-acetylhexosaminidase (EC 3.2.1.52); glucan 1,3-beta-glucosidase (EC 3.2.1.58); glucan 1,4-beta-glucosidase (EC 3.2.1.74); exo-1,3-1,4-glucanase (EC 3.2.1.-); alphalpha-L-arabinofuranosidase (EC 3.2.1.55).
scaffold6.t187	AA3	5.7e-21	0.511326860841424	AA	Auxiliary Activities		scaffold58.t19	GH55	1.3e-277	0.986486486486487	GH	Glycoside Hydrolases	exo-beta-1,3-glucanase (EC 3.2.1.58); endo-beta-1,3-glucanase (EC 3.2.1.39).
scaffold6.t21	GH43_6	8.6e-70	0.821917808219178	GH	Glycoside Hydrolases		scaffold58.t22	AA7	1.9e-16	0.390829694323144	AA	Auxiliary Activities
scaffold6.t267	GH5_9	5.2e-105	0.996732026143791	GH	Glycoside Hydrolases		scaffold58.t38	GH3	1.5e-63	0.958333333333333	GH	Glycoside Hydrolases	beta-glucosidase (EC 3.2.1.21); xylan 1,4-beta-xylosidase (EC 3.2.1.37); beta-N-acetylhexosaminidase (EC 3.2.1.52); glucan 1,3-beta-glucosidase (EC 3.2.1.58); glucan 1,4-beta-glucosidase (EC 3.2.1.74); exo-1,3-1,4-glucanase (EC 3.2.1.-); alphalpha-L-arabinofuranosidase (EC 3.2.1.55).
scaffold6.t286	GH109	4.5e-16	0.944444444444444	GH	Glycoside Hydrolases	alpha-N-acetylgalactosaminidase (EC 3.2.1.49)	scaffold581.t1	CBM5	3.2e-11	0.875	CBM	Carbohydrate-Binding Modules	Modules of approx. 60 residues found in bacterial enzymes. Chitin-binding described in several cases. Distantly related to the CBM12 family.
scaffold6.t321	AA11	6.4e-07	0.43455497382199	AA	Auxiliary Activities		scaffold581.t6	CBM5	1.2e-11	0.925	CBM	Carbohydrate-Binding Modules	Modules of approx. 60 residues found in bacterial enzymes. Chitin-binding described in several cases. Distantly related to the CBM12 family.
scaffold6.t33	GH18	5.1e-22	0.702702702702703	GH	Glycoside Hydrolases	chitinase (EC 3.2.1.14); endo-beta-N-acetylglucosaminidase (EC 3.2.1.96); xylanase inhibitor; concanavalin B; narbonin	scaffold582.t1	GH35	1.8e-47	0.706840390879479	GH	Glycoside Hydrolases	beta-galactosidase (EC 3.2.1.23); exo-beta-glucosaminidase (EC 3.2.1.165)
scaffold6.t34	GH18	1.8e-14	0.439189189189189	GH	Glycoside Hydrolases	chitinase (EC 3.2.1.14); endo-beta-N-acetylglucosaminidase (EC 3.2.1.96); xylanase inhibitor; concanavalin B; narbonin	scaffold59.t10	GT2	5.2e-15	0.535714285714286	GT	Glycosyl Transferases	cellulose synthase (EC 2.4.1.12); chitin synthase (EC 2.4.1.16); dolichyl-phosphate beta-D-mannosyltransferase (EC 2.4.1.83); dolichyl-phosphate beta-glucosyltransferase (EC 2.4.1.117); N-acetylglucosaminyltransferase (EC 2.4.1.-); N-acetylgalactosaminyltransferase (EC 2.4.1.-); hyaluronan synthase (EC 2.4.1.212); chitin oligosaccharide synthase (EC 2.4.1.-); beta-1,3-glucan synthase (EC 2.4.1.34…
scaffold6.t366	CE10	1.5e-09	0.642228739002933	CE	Carbohydrate Esterases	arylesterase (EC 3.1.1.-); carboxyl esterase (EC 3.1.1.3); acetylcholinesterase (EC 3.1.1.7); cholinesterase (EC 3.1.1.8); sterol esterase (EC 3.1.1.13); brefeldin A esterase (EC 3.1.1.-).	scaffold59.t28	CE1	6.6e-09	0.740088105726872	CE	Carbohydrate Esterases	acetyl xylan esterase (EC 3.1.1.72); cinnamoyl esterase (EC 3.1.1.-); feruloyl esterase (EC 3.1.1.73); carboxylesterase (EC 3.1.1.1); S-formylglutathione hydrolase (EC 3.1.2.12)
scaffold6.t425	GT20	5.1e-140	0.646315789473684	GT	Glycosyl Transferases	alpha,alpha-trehalose-phosphate synthase [UDP-forming] (EC 2.4.1.15)	scaffold6.t107	GT59	1.9e-110	0.992574257425743	GT	Glycosyl Transferases	Dol-P-Glc: Glc2Man9GlcNAc2-PP-Dol alpha-1,2-glucosyltransferase (EC 2.4.1.-)
scaffold6.t45	GT22	2.9e-78	0.933161953727506	GT	Glycosyl Transferases	Dol-P-Man alpha-mannosyltransferase (EC 2.4.1.-)	scaffold6.t66	GH18	3.7e-24	0.777027027027027	GH	Glycoside Hydrolases	chitinase (EC 3.2.1.14); endo-beta-N-acetylglucosaminidase (EC 3.2.1.96); xylanase inhibitor; concanavalin B; narbonin
scaffold6.t56	GH18	9e-23	0.773648648648649	GH	Glycoside Hydrolases	chitinase (EC 3.2.1.14); endo-beta-N-acetylglucosaminidase (EC 3.2.1.96); xylanase inhibitor; concanavalin B; narbonin	scaffold6.t81	CE4	4.8e-29	0.884615384615385	CE	Carbohydrate Esterases	acetyl xylan esterase (EC 3.1.1.72); chitin deacetylase (EC 3.5.1.41); chitooligosaccharide deacetylase (EC 3.5.1.-); peptidoglycan GlcNAc deacetylase (EC 3.5.1.-); peptidoglycan N-acetylmuramic acid deacetylase (EC 3.5.1.-).
scaffold6.t668	CBM32	4e-07	0.370967741935484	CBM	Carbohydrate-Binding Modules	Binding to galactose and lactose has been demonstrated for the module of Micromonospora viridifaciens sialidase (PMID: 16239725). Binding to polygalacturonic acid has been shown for a Yersinia member (PMID: 17292916). Binding to LacNAc (beta-D-galactosyl-1,4-beta-D-N-acetylglucosamine) has been shown for an N-acetylglucosaminidase from Clostridium perfingens (PMID: 16990278).	scaffold6.t82	GH72	5.1e-96	0.983974358974359	GH	Glycoside Hydrolases	beta-1,3-glucanosyltransglycosylase (EC 2.4.1.-)
scaffold6.t698	GH105	5e-103	0.975903614457831	GH	Glycoside Hydrolases	unsaturated rhamnogalacturonyl hydrolase (EC 3.2.1.-)	scaffold6.t84	GT1	7.2e-62	0.979057591623037	GT	Glycosyl Transferases	UDP-glucuronosyltransferase (EC 2.4.1.17); 2-hydroxyacylsphingosine 1-beta-galactosyltransferase (EC 2.4.1.45); N-acylsphingosine galactosyltransferase (EC 2.4.1.47); flavonol 3-O-glucosyltransferase (EC 2.4.1.91); indole-3-acetate beta-glucosyltransferase (EC 2.4.1.121); sterol glucosyltransferase (EC 2.4.1.173); ecdysteroid UDP-glucosyltransferase (EC 2.4.1.-); zeaxanthin glucosyltransferase (E…
scaffold6.t722	AA3_2	1.9e-70	0.635087719298246	AA	Auxiliary Activities		scaffold6.t94	GH43_33	2.5e-38	0.690625	GH	Glycoside Hydrolases
scaffold6.t727	CE10	2.6e-07	0.363636363636364	CE	Carbohydrate Esterases	arylesterase (EC 3.1.1.-); carboxyl esterase (EC 3.1.1.3); acetylcholinesterase (EC 3.1.1.7); cholinesterase (EC 3.1.1.8); sterol esterase (EC 3.1.1.13); brefeldin A esterase (EC 3.1.1.-).	scaffold60.t10	CBM13	2.3e-07	0.686170212765957	CBM	Carbohydrate-Binding Modules	Modules of approx. 150 residues which always appear as a threefold internal repeat. The only apparent exception to this, xylanase II of Actinomadura sp. FC7 (GenBank U08894), is in fact not completely sequenced. These modules were first identified in several plant lectins such as ricin or agglutinin of Ricinus communis which bind galactose residues. The three-dimensional structure of a plant lect…
scaffold6.t734	GH105	4.5e-100	0.97289156626506	GH	Glycoside Hydrolases	unsaturated rhamnogalacturonyl hydrolase (EC 3.2.1.-)	scaffold60.t11	CBM13	1.1e-06	0.579787234042553	CBM	Carbohydrate-Binding Modules	Modules of approx. 150 residues which always appear as a threefold internal repeat. The only apparent exception to this, xylanase II of Actinomadura sp. FC7 (GenBank U08894), is in fact not completely sequenced. These modules were first identified in several plant lectins such as ricin or agglutinin of Ricinus communis which bind galactose residues. The three-dimensional structure of a plant lect…
scaffold6.t752	GH5_5	3.2e-116	0.992957746478873	GH	Glycoside Hydrolases		scaffold60.t12	CBM13	2.7e-05	0.329787234042553	CBM	Carbohydrate-Binding Modules	Modules of approx. 150 residues which always appear as a threefold internal repeat. The only apparent exception to this, xylanase II of Actinomadura sp. FC7 (GenBank U08894), is in fact not completely sequenced. These modules were first identified in several plant lectins such as ricin or agglutinin of Ricinus communis which bind galactose residues. The three-dimensional structure of a plant lect…
scaffold6.t809	GH18	6.1e-17	0.60472972972973	GH	Glycoside Hydrolases	chitinase (EC 3.2.1.14); endo-beta-N-acetylglucosaminidase (EC 3.2.1.96); xylanase inhibitor; concanavalin B; narbonin	scaffold60.t16	CBM13	5.4e-07	0.696808510638298	CBM	Carbohydrate-Binding Modules	Modules of approx. 150 residues which always appear as a threefold internal repeat. The only apparent exception to this, xylanase II of Actinomadura sp. FC7 (GenBank U08894), is in fact not completely sequenced. These modules were first identified in several plant lectins such as ricin or agglutinin of Ricinus communis which bind galactose residues. The three-dimensional structure of a plant lect…
scaffold6.t860	AA3_3	2.4e-105	0.56175972927242	AA	Auxiliary Activities		scaffold60.t45	CBM13	3.4e-10	0.388297872340426	CBM	Carbohydrate-Binding Modules	Modules of approx. 150 residues which always appear as a threefold internal repeat. The only apparent exception to this, xylanase II of Actinomadura sp. FC7 (GenBank U08894), is in fact not completely sequenced. These modules were first identified in several plant lectins such as ricin or agglutinin of Ricinus communis which bind galactose residues. The three-dimensional structure of a plant lect…
scaffold6.t865	CE16	3e-77	0.973782771535581	CE	Carbohydrate Esterases	acetylesterase (EC 3.1.1.6) active on various carbohydrate acetyl esters	scaffold60.t47	CBM13	4.5e-11	0.563829787234043	CBM	Carbohydrate-Binding Modules	Modules of approx. 150 residues which always appear as a threefold internal repeat. The only apparent exception to this, xylanase II of Actinomadura sp. FC7 (GenBank U08894), is in fact not completely sequenced. These modules were first identified in several plant lectins such as ricin or agglutinin of Ricinus communis which bind galactose residues. The three-dimensional structure of a plant lect…
scaffold6.t917	CE16	3.7e-29	0.397003745318352	CE	Carbohydrate Esterases	acetylesterase (EC 3.1.1.6) active on various carbohydrate acetyl esters	scaffold60.t48	CBM13	2.2e-07	0.563829787234043	CBM	Carbohydrate-Binding Modules	Modules of approx. 150 residues which always appear as a threefold internal repeat. The only apparent exception to this, xylanase II of Actinomadura sp. FC7 (GenBank U08894), is in fact not completely sequenced. These modules were first identified in several plant lectins such as ricin or agglutinin of Ricinus communis which bind galactose residues. The three-dimensional structure of a plant lect…
scaffold6.t937	GH3	7.4e-62	0.958333333333333	GH	Glycoside Hydrolases	beta-glucosidase (EC 3.2.1.21); xylan 1,4-beta-xylosidase (EC 3.2.1.37); beta-N-acetylhexosaminidase (EC 3.2.1.52); glucan 1,3-beta-glucosidase (EC 3.2.1.58); glucan 1,4-beta-glucosidase (EC 3.2.1.74); exo-1,3-1,4-glucanase (EC 3.2.1.-); alphalpha-L-arabinofuranosidase (EC 3.2.1.55).	scaffold60.t50	CBM13	1.7e-08	0.441489361702128	CBM	Carbohydrate-Binding Modules	Modules of approx. 150 residues which always appear as a threefold internal repeat. The only apparent exception to this, xylanase II of Actinomadura sp. FC7 (GenBank U08894), is in fact not completely sequenced. These modules were first identified in several plant lectins such as ricin or agglutinin of Ricinus communis which bind galactose residues. The three-dimensional structure of a plant lect…
scaffold7.t1	GT2	2e-06	0.523809523809524	GT	Glycosyl Transferases	cellulose synthase (EC 2.4.1.12); chitin synthase (EC 2.4.1.16); dolichyl-phosphate beta-D-mannosyltransferase (EC 2.4.1.83); dolichyl-phosphate beta-glucosyltransferase (EC 2.4.1.117); N-acetylglucosaminyltransferase (EC 2.4.1.-); N-acetylgalactosaminyltransferase (EC 2.4.1.-); hyaluronan synthase (EC 2.4.1.212); chitin oligosaccharide synthase (EC 2.4.1.-); beta-1,3-glucan synthase (EC 2.4.1.34…	scaffold605.t1	AA5	1.1e-149	0.385636221701795	AA	Auxiliary Activities
scaffold7.t150	GH15	1.7e-77	0.958448753462604	GH	Glycoside Hydrolases	glucoamylase (EC 3.2.1.3); glucodextranase (EC 3.2.1.70); alpha,alpha-trehalase (EC 3.2.1.28)	scaffold61.t15	GH16	4.7e-24	0.798941798941799	GH	Glycoside Hydrolases	xyloglucan:xyloglucosyltransferase (EC 2.4.1.207); keratan-sulfate endo-1,4-beta-galactosidase (EC 3.2.1.103); endo-1,3-beta-glucanase (EC 3.2.1.39); endo-1,3(4)-beta-glucanase (EC 3.2.1.6); licheninase (EC 3.2.1.73); beta-agarase (EC 3.2.1.81); kappa;-carrageenase (EC 3.2.1.83); xyloglucanase (EC 3.2.1.151)
scaffold7.t154	GH15	4.9e-76	0.955678670360111	GH	Glycoside Hydrolases	glucoamylase (EC 3.2.1.3); glucodextranase (EC 3.2.1.70); alpha,alpha-trehalase (EC 3.2.1.28)	scaffold61.t9	GT32	4.4e-09	0.344444444444444	GT	Glycosyl Transferases	alpha-1,6-mannosyltransferase (EC 2.4.1.-); alpha-1,4-N-acetylglucosaminyltransferase (EC 2.4.1.-); alpha-1,4-N-acetylgalactosaminyltransferase (EC 2.4.1.-);
scaffold7.t211	CBM12	7.6e-09	0.911764705882353	CBM	Carbohydrate-Binding Modules	Modules of approx. 40-60 residues. The majority of these modules is found among chitinases where the function is chitin-binding. Distantly related to the CBM5 family.	scaffold615.t1	GH20	7.8e-92	0.979228486646884	GH	Glycoside Hydrolases	beta-hexosaminidase (EC 3.2.1.52); lacto-N-biosidase (EC 3.2.1.140); beta-1,6-N-acetylglucosaminidase) (EC 3.2.1.-); beta-6-SO3-N-acetylglucosaminidase (EC 3.2.1.-)
scaffold7.t252	GT8	9.8e-20	0.88715953307393	GT	Glycosyl Transferases	lipopolysaccharide alpha-1,3-galactosyltransferase (EC 2.4.1.44); UDP-Glc: (glucosyl)lipopolysaccharide alpha-1,2-glucosyltransferase (EC 2.4.1.-); lipopolysaccharide glucosyltransferase 1 (EC 2.4.1.58); glycogenin glucosyltransferase (EC 2.4.1.186); inositol 1-alpha-galactosyltransferase (galactinol synthase) (EC 2.4.1.123); homogalacturonan alpha-1,4-galacturonosyltransferase (EC 2.4.1.43); UDP…	scaffold62.t13	GT4	1.8e-22	0.89375	GT	Glycosyl Transferases	sucrose synthase (EC 2.4.1.13); sucrose-phosphate synthase (EC 2.4.1.14); alpha-glucosyltransferase (EC 2.4.1.52); lipopolysaccharide N-acetylglucosaminyltransferase (EC 2.4.1.56); GDP-Man alpha-mannosyltransferase (EC 2.4.1.-); 1,2-diacylglycerol 3-glucosyltransferase (EC 2.4.1.157); diglucosyl diacylglycerol synthase (EC 2.4.1.208); digalactosyldiacylglycerol synthase (EC 2.4.1.141); trehalose …
scaffold7.t276	AA3_2	5.8e-112	0.989473684210526	AA	Auxiliary Activities		scaffold62.t19	CBM5	4.2e-06	0.95	CBM	Carbohydrate-Binding Modules	Modules of approx. 60 residues found in bacterial enzymes. Chitin-binding described in several cases. Distantly related to the CBM12 family.
scaffold7.t333	AA3_2	3.3e-112	0.766666666666667	AA	Auxiliary Activities		scaffold62.t22	GH37	9.1e-127	0.865580448065173	GH	Glycoside Hydrolases	alpha,alpha-trehalase (EC 3.2.1.28).
scaffold7.t340	AA3_2	1.7e-65	0.5	AA	Auxiliary Activities		scaffold62.t34	CE10	1.9e-25	0.351906158357771	CE	Carbohydrate Esterases	arylesterase (EC 3.1.1.-); carboxyl esterase (EC 3.1.1.3); acetylcholinesterase (EC 3.1.1.7); cholinesterase (EC 3.1.1.8); sterol esterase (EC 3.1.1.13); brefeldin A esterase (EC 3.1.1.-).
scaffold7.t356	CE10	4.3e-37	0.712609970674487	CE	Carbohydrate Esterases	arylesterase (EC 3.1.1.-); carboxyl esterase (EC 3.1.1.3); acetylcholinesterase (EC 3.1.1.7); cholinesterase (EC 3.1.1.8); sterol esterase (EC 3.1.1.13); brefeldin A esterase (EC 3.1.1.-).	scaffold62.t36	CE10	5.7e-30	0.401759530791789	CE	Carbohydrate Esterases	arylesterase (EC 3.1.1.-); carboxyl esterase (EC 3.1.1.3); acetylcholinesterase (EC 3.1.1.7); cholinesterase (EC 3.1.1.8); sterol esterase (EC 3.1.1.13); brefeldin A esterase (EC 3.1.1.-).
scaffold7.t385	GH71	3.3e-98	0.992	GH	Glycoside Hydrolases	alpha-1,3-glucanase (EC 3.2.1.59).	scaffold62.t38	GH20	1.2e-19	0.394658753709199	GH	Glycoside Hydrolases	beta-hexosaminidase (EC 3.2.1.52); lacto-N-biosidase (EC 3.2.1.140); beta-1,6-N-acetylglucosaminidase) (EC 3.2.1.-); beta-6-SO3-N-acetylglucosaminidase (EC 3.2.1.-)
scaffold7.t444	GT57	1.2e-130	0.966735966735967	GT	Glycosyl Transferases	Dol-P-Glc: alpha-1,3-glucosyltransferase (EC 2.4.1.-)	scaffold622.t2	AA7	1e-38	0.358078602620087	AA	Auxiliary Activities
scaffold7.t470	CE10	3.2e-31	0.700879765395894	CE	Carbohydrate Esterases	arylesterase (EC 3.1.1.-); carboxyl esterase (EC 3.1.1.3); acetylcholinesterase (EC 3.1.1.7); cholinesterase (EC 3.1.1.8); sterol esterase (EC 3.1.1.13); brefeldin A esterase (EC 3.1.1.-).	scaffold63.t24	AA3_2	1.4e-114	0.987719298245614	AA	Auxiliary Activities
scaffold7.t477	GH30_3	6.7e-122	0.831730769230769	GH	Glycoside Hydrolases		scaffold63.t25	GH53	2e-86	0.994152046783626	GH	Glycoside Hydrolases	endo-beta-1,4-galactanase (EC 3.2.1.89).
scaffold7.t482	GH105	1.7e-26	0.530120481927711	GH	Glycoside Hydrolases	unsaturated rhamnogalacturonyl hydrolase (EC 3.2.1.-)	scaffold64.t31	AA3_2	7.2e-130	0.992982456140351	AA	Auxiliary Activities
scaffold7.t507	GH30_3	1e-113	0.831730769230769	GH	Glycoside Hydrolases		scaffold65.t15	AA3_2	1.9e-162	0.989473684210526	AA	Auxiliary Activities
scaffold7.t572	AA9	1.4e-62	0.986363636363636	AA	Auxiliary Activities		scaffold65.t20	AA7	1.8e-61	0.956331877729258	AA	Auxiliary Activities
scaffold7.t579	CE10	9.6e-19	0.809384164222874	CE	Carbohydrate Esterases	arylesterase (EC 3.1.1.-); carboxyl esterase (EC 3.1.1.3); acetylcholinesterase (EC 3.1.1.7); cholinesterase (EC 3.1.1.8); sterol esterase (EC 3.1.1.13); brefeldin A esterase (EC 3.1.1.-).	scaffold66.t15	GH15	1.7e-77	0.958448753462604	GH	Glycoside Hydrolases	glucoamylase (EC 3.2.1.3); glucodextranase (EC 3.2.1.70); alpha,alpha-trehalase (EC 3.2.1.28)
scaffold7.t591	CE16	3.8e-59	0.98876404494382	CE	Carbohydrate Esterases	acetylesterase (EC 3.1.1.6) active on various carbohydrate acetyl esters	scaffold66.t9	GH15	1.3e-75	0.955678670360111	GH	Glycoside Hydrolases	glucoamylase (EC 3.2.1.3); glucodextranase (EC 3.2.1.70); alpha,alpha-trehalase (EC 3.2.1.28)
scaffold7.t598	GH131	5.3e-85	0.992156862745098	GH	Glycoside Hydrolases		scaffold67.t11	GT1	2.8e-27	0.526178010471204	GT	Glycosyl Transferases	UDP-glucuronosyltransferase (EC 2.4.1.17); 2-hydroxyacylsphingosine 1-beta-galactosyltransferase (EC 2.4.1.45); N-acylsphingosine galactosyltransferase (EC 2.4.1.47); flavonol 3-O-glucosyltransferase (EC 2.4.1.91); indole-3-acetate beta-glucosyltransferase (EC 2.4.1.121); sterol glucosyltransferase (EC 2.4.1.173); ecdysteroid UDP-glucosyltransferase (EC 2.4.1.-); zeaxanthin glucosyltransferase (E…
scaffold7.t647	AA2	9.9e-32	0.72156862745098	AA	Auxiliary Activities		scaffold67.t12	GT1	1.2e-27	0.335078534031414	GT	Glycosyl Transferases	UDP-glucuronosyltransferase (EC 2.4.1.17); 2-hydroxyacylsphingosine 1-beta-galactosyltransferase (EC 2.4.1.45); N-acylsphingosine galactosyltransferase (EC 2.4.1.47); flavonol 3-O-glucosyltransferase (EC 2.4.1.91); indole-3-acetate beta-glucosyltransferase (EC 2.4.1.121); sterol glucosyltransferase (EC 2.4.1.173); ecdysteroid UDP-glucosyltransferase (EC 2.4.1.-); zeaxanthin glucosyltransferase (E…
scaffold7.t669	CE12	6.6e-43	0.985714285714286	CE	Carbohydrate Esterases	pectin acetylesterase (EC 3.1.1.-); rhamnogalacturonan acetylesterase (EC 3.1.1.-); acetyl xylan esterase (EC 3.1.1.72)	scaffold67.t19	GT1	7.3e-28	0.335078534031414	GT	Glycosyl Transferases	UDP-glucuronosyltransferase (EC 2.4.1.17); 2-hydroxyacylsphingosine 1-beta-galactosyltransferase (EC 2.4.1.45); N-acylsphingosine galactosyltransferase (EC 2.4.1.47); flavonol 3-O-glucosyltransferase (EC 2.4.1.91); indole-3-acetate beta-glucosyltransferase (EC 2.4.1.121); sterol glucosyltransferase (EC 2.4.1.173); ecdysteroid UDP-glucosyltransferase (EC 2.4.1.-); zeaxanthin glucosyltransferase (E…
scaffold7.t676	CE10	9.2e-15	0.6158357771261	CE	Carbohydrate Esterases	arylesterase (EC 3.1.1.-); carboxyl esterase (EC 3.1.1.3); acetylcholinesterase (EC 3.1.1.7); cholinesterase (EC 3.1.1.8); sterol esterase (EC 3.1.1.13); brefeldin A esterase (EC 3.1.1.-).	scaffold67.t26	GH16	4.9e-13	0.841269841269841	GH	Glycoside Hydrolases	xyloglucan:xyloglucosyltransferase (EC 2.4.1.207); keratan-sulfate endo-1,4-beta-galactosidase (EC 3.2.1.103); endo-1,3-beta-glucanase (EC 3.2.1.39); endo-1,3(4)-beta-glucanase (EC 3.2.1.6); licheninase (EC 3.2.1.73); beta-agarase (EC 3.2.1.81); kappa;-carrageenase (EC 3.2.1.83); xyloglucanase (EC 3.2.1.151)
scaffold7.t685	CE8	3.2e-56	0.975694444444444	CE	Carbohydrate Esterases	pectin methylesterase (EC 3.1.1.11).	scaffold67.t4	GT2	3.2e-14	0.488095238095238	GT	Glycosyl Transferases	cellulose synthase (EC 2.4.1.12); chitin synthase (EC 2.4.1.16); dolichyl-phosphate beta-D-mannosyltransferase (EC 2.4.1.83); dolichyl-phosphate beta-glucosyltransferase (EC 2.4.1.117); N-acetylglucosaminyltransferase (EC 2.4.1.-); N-acetylgalactosaminyltransferase (EC 2.4.1.-); hyaluronan synthase (EC 2.4.1.212); chitin oligosaccharide synthase (EC 2.4.1.-); beta-1,3-glucan synthase (EC 2.4.1.34…
scaffold7.t693	GH16	9.8e-15	0.851851851851852	GH	Glycoside Hydrolases	xyloglucan:xyloglucosyltransferase (EC 2.4.1.207); keratan-sulfate endo-1,4-beta-galactosidase (EC 3.2.1.103); endo-1,3-beta-glucanase (EC 3.2.1.39); endo-1,3(4)-beta-glucanase (EC 3.2.1.6); licheninase (EC 3.2.1.73); beta-agarase (EC 3.2.1.81); kappa;-carrageenase (EC 3.2.1.83); xyloglucanase (EC 3.2.1.151)	scaffold671.t2	GH3	9.7e-63	0.986111111111111	GH	Glycoside Hydrolases	beta-glucosidase (EC 3.2.1.21); xylan 1,4-beta-xylosidase (EC 3.2.1.37); beta-N-acetylhexosaminidase (EC 3.2.1.52); glucan 1,3-beta-glucosidase (EC 3.2.1.58); glucan 1,4-beta-glucosidase (EC 3.2.1.74); exo-1,3-1,4-glucanase (EC 3.2.1.-); alphalpha-L-arabinofuranosidase (EC 3.2.1.55).
scaffold7.t733	GH20	1.2e-89	0.976261127596439	GH	Glycoside Hydrolases	beta-hexosaminidase (EC 3.2.1.52); lacto-N-biosidase (EC 3.2.1.140); beta-1,6-N-acetylglucosaminidase) (EC 3.2.1.-); beta-6-SO3-N-acetylglucosaminidase (EC 3.2.1.-)	scaffold68.t10	CE16	5.8e-16	0.584269662921348	CE	Carbohydrate Esterases	acetylesterase (EC 3.1.1.6) active on various carbohydrate acetyl esters
scaffold7.t735	GH20	7.8e-92	0.979228486646884	GH	Glycoside Hydrolases	beta-hexosaminidase (EC 3.2.1.52); lacto-N-biosidase (EC 3.2.1.140); beta-1,6-N-acetylglucosaminidase) (EC 3.2.1.-); beta-6-SO3-N-acetylglucosaminidase (EC 3.2.1.-)	scaffold68.t6	GH92	2.7e-83	0.619144602851324	GH	Glycoside Hydrolases	mannosyl-oligosaccharide alpha-1,2-mannosidase (EC 3.2.1.113); mannosyl-oligosaccharide alpha-1,3-mannosidase (EC 3.2.1.-);
scaffold7.t74	GH16	9.8e-14	0.46031746031746	GH	Glycoside Hydrolases	xyloglucan:xyloglucosyltransferase (EC 2.4.1.207); keratan-sulfate endo-1,4-beta-galactosidase (EC 3.2.1.103); endo-1,3-beta-glucanase (EC 3.2.1.39); endo-1,3(4)-beta-glucanase (EC 3.2.1.6); licheninase (EC 3.2.1.73); beta-agarase (EC 3.2.1.81); kappa;-carrageenase (EC 3.2.1.83); xyloglucanase (EC 3.2.1.151)	scaffold68.t8	GH92	5.1e-132	0.965376782077393	GH	Glycoside Hydrolases	mannosyl-oligosaccharide alpha-1,2-mannosidase (EC 3.2.1.113); mannosyl-oligosaccharide alpha-1,3-mannosidase (EC 3.2.1.-);
scaffold7.t740	GH20	6e-22	0.498516320474777	GH	Glycoside Hydrolases	beta-hexosaminidase (EC 3.2.1.52); lacto-N-biosidase (EC 3.2.1.140); beta-1,6-N-acetylglucosaminidase) (EC 3.2.1.-); beta-6-SO3-N-acetylglucosaminidase (EC 3.2.1.-)	scaffold69.t15	AA2	3.8e-61	0.976470588235294	AA	Auxiliary Activities
scaffold7.t742	CE10	1.2e-29	0.395894428152493	CE	Carbohydrate Esterases	arylesterase (EC 3.1.1.-); carboxyl esterase (EC 3.1.1.3); acetylcholinesterase (EC 3.1.1.7); cholinesterase (EC 3.1.1.8); sterol esterase (EC 3.1.1.13); brefeldin A esterase (EC 3.1.1.-).	scaffold69.t29	GH16	7.8e-15	0.867724867724868	GH	Glycoside Hydrolases	xyloglucan:xyloglucosyltransferase (EC 2.4.1.207); keratan-sulfate endo-1,4-beta-galactosidase (EC 3.2.1.103); endo-1,3-beta-glucanase (EC 3.2.1.39); endo-1,3(4)-beta-glucanase (EC 3.2.1.6); licheninase (EC 3.2.1.73); beta-agarase (EC 3.2.1.81); kappa;-carrageenase (EC 3.2.1.83); xyloglucanase (EC 3.2.1.151)
scaffold7.t744	CE10	1.2e-27	0.351906158357771	CE	Carbohydrate Esterases	arylesterase (EC 3.1.1.-); carboxyl esterase (EC 3.1.1.3); acetylcholinesterase (EC 3.1.1.7); cholinesterase (EC 3.1.1.8); sterol esterase (EC 3.1.1.13); brefeldin A esterase (EC 3.1.1.-).	scaffold69.t4	GH92	2.4e-120	0.989816700610998	GH	Glycoside Hydrolases	mannosyl-oligosaccharide alpha-1,2-mannosidase (EC 3.2.1.113); mannosyl-oligosaccharide alpha-1,3-mannosidase (EC 3.2.1.-);
scaffold7.t754	GH37	2.3e-126	0.865580448065173	GH	Glycoside Hydrolases	alpha,alpha-trehalase (EC 3.2.1.28).	scaffold7.t35	GH95	3.4e-103	0.740997229916898	GH	Glycoside Hydrolases	alpha-1,2-L-fucosidase (EC 3.2.1.63); alpha-L-fucosidase (EC 3.2.1.51)
scaffold7.t765	GT4	1.8e-22	0.89375	GT	Glycosyl Transferases	sucrose synthase (EC 2.4.1.13); sucrose-phosphate synthase (EC 2.4.1.14); alpha-glucosyltransferase (EC 2.4.1.52); lipopolysaccharide N-acetylglucosaminyltransferase (EC 2.4.1.56); GDP-Man alpha-mannosyltransferase (EC 2.4.1.-); 1,2-diacylglycerol 3-glucosyltransferase (EC 2.4.1.157); diglucosyl diacylglycerol synthase (EC 2.4.1.208); digalactosyldiacylglycerol synthase (EC 2.4.1.141); trehalose …	scaffold7.t41	GH128	1.1e-58	0.96875	GH	Glycoside Hydrolases
scaffold7.t788	GH131	5.4e-59	0.980392156862745	GH	Glycoside Hydrolases		scaffold7.t79	AA3_2	1.8e-111	0.992982456140351	AA	Auxiliary Activities
scaffold7.t805	GH18	5e-67	0.952702702702703	GH	Glycoside Hydrolases	chitinase (EC 3.2.1.14); endo-beta-N-acetylglucosaminidase (EC 3.2.1.96); xylanase inhibitor; concanavalin B; narbonin	scaffold7.t86	AA3_2	2.3e-118	0.991228070175439	AA	Auxiliary Activities
scaffold7.t816	GH43_30	1.6e-88	0.981203007518797	GH	Glycoside Hydrolases		scaffold70.t17	GH47	7.4e-119	0.991031390134529	GH	Glycoside Hydrolases	alpha-mannosidase (EC 3.2.1.113)
scaffold7.t834	AA7	1.7e-40	0.353711790393013	AA	Auxiliary Activities		scaffold70.t18	GH47	2e-124	0.988789237668161	GH	Glycoside Hydrolases	alpha-mannosidase (EC 3.2.1.113)
scaffold7.t844	GH12	7.9e-21	0.608974358974359	GH	Glycoside Hydrolases	endoglucanase (EC 3.2.1.4); xyloglucan hydrolase (EC 3.2.1.151); beta-1,3-1,4-glucanase (EC 3.2.1.73); xyloglucan endotransglycosylase (EC 2.4.1.207)	scaffold70.t26	GH47	1.9e-120	0.988789237668161	GH	Glycoside Hydrolases	alpha-mannosidase (EC 3.2.1.113)
scaffold7.t869	GT2	6.9e-07	0.976190476190476	GT	Glycosyl Transferases	cellulose synthase (EC 2.4.1.12); chitin synthase (EC 2.4.1.16); dolichyl-phosphate beta-D-mannosyltransferase (EC 2.4.1.83); dolichyl-phosphate beta-glucosyltransferase (EC 2.4.1.117); N-acetylglucosaminyltransferase (EC 2.4.1.-); N-acetylgalactosaminyltransferase (EC 2.4.1.-); hyaluronan synthase (EC 2.4.1.212); chitin oligosaccharide synthase (EC 2.4.1.-); beta-1,3-glucan synthase (EC 2.4.1.34…	scaffold70.t27	GH47	3e-124	0.988789237668161	GH	Glycoside Hydrolases	alpha-mannosidase (EC 3.2.1.113)
scaffold7.t872	GT2	4.8e-07	0.976190476190476	GT	Glycosyl Transferases	cellulose synthase (EC 2.4.1.12); chitin synthase (EC 2.4.1.16); dolichyl-phosphate beta-D-mannosyltransferase (EC 2.4.1.83); dolichyl-phosphate beta-glucosyltransferase (EC 2.4.1.117); N-acetylglucosaminyltransferase (EC 2.4.1.-); N-acetylgalactosaminyltransferase (EC 2.4.1.-); hyaluronan synthase (EC 2.4.1.212); chitin oligosaccharide synthase (EC 2.4.1.-); beta-1,3-glucan synthase (EC 2.4.1.34…	scaffold71.t39	GH10	1e-88	0.986798679867987	GH	Glycoside Hydrolases	endo-1,4-beta-xylanase (EC 3.2.1.8); endo-1,3-beta-xylanase (EC 3.2.1.32)
scaffold7.t88	AA7	9e-71	0.596069868995633	AA	Auxiliary Activities		scaffold712.t1	AA3_2	3.9e-123	0.989473684210526	AA	Auxiliary Activities
scaffold7.t893	GH2	1.4e-83	0.694148936170213	GH	Glycoside Hydrolases	beta-galactosidase (EC 3.2.1.23) ; beta-mannosidase (EC 3.2.1.25); beta-glucuronidase (EC 3.2.1.31); mannosylglycoprotein endo-beta-mannosidase (EC 3.2.1.152); exo-beta-glucosaminidase (EC 3.2.1.165)	scaffold72.t48	GH18	4.7e-53	0.932432432432432	GH	Glycoside Hydrolases	chitinase (EC 3.2.1.14); endo-beta-N-acetylglucosaminidase (EC 3.2.1.96); xylanase inhibitor; concanavalin B; narbonin
scaffold7.t899	GT2	6.8e-07	0.976190476190476	GT	Glycosyl Transferases	cellulose synthase (EC 2.4.1.12); chitin synthase (EC 2.4.1.16); dolichyl-phosphate beta-D-mannosyltransferase (EC 2.4.1.83); dolichyl-phosphate beta-glucosyltransferase (EC 2.4.1.117); N-acetylglucosaminyltransferase (EC 2.4.1.-); N-acetylgalactosaminyltransferase (EC 2.4.1.-); hyaluronan synthase (EC 2.4.1.212); chitin oligosaccharide synthase (EC 2.4.1.-); beta-1,3-glucan synthase (EC 2.4.1.34…	scaffold73.t4	GT48	0	0.978349120433018	GT	Glycosyl Transferases	1,3-beta-glucan synthase (EC 2.4.1.34)
scaffold7.t906	GH35	4.3e-72	0.98371335504886	GH	Glycoside Hydrolases	beta-galactosidase (EC 3.2.1.23); exo-beta-glucosaminidase (EC 3.2.1.165)	scaffold737.t1	CE16	2.5e-25	0.456928838951311	CE	Carbohydrate Esterases	acetylesterase (EC 3.1.1.6) active on various carbohydrate acetyl esters
scaffold7.t907	GH35	3e-27	0.351791530944625	GH	Glycoside Hydrolases	beta-galactosidase (EC 3.2.1.23); exo-beta-glucosaminidase (EC 3.2.1.165)	scaffold737.t2	CE16	1.8e-59	0.98876404494382	CE	Carbohydrate Esterases	acetylesterase (EC 3.1.1.6) active on various carbohydrate acetyl esters
scaffold7.t908	GH35	8.2e-79	0.98371335504886	GH	Glycoside Hydrolases	beta-galactosidase (EC 3.2.1.23); exo-beta-glucosaminidase (EC 3.2.1.165)	scaffold737.t3	CE16	8.8e-13	0.348314606741573	CE	Carbohydrate Esterases	acetylesterase (EC 3.1.1.6) active on various carbohydrate acetyl esters
scaffold7.t911	GH35	6e-61	0.98371335504886	GH	Glycoside Hydrolases	beta-galactosidase (EC 3.2.1.23); exo-beta-glucosaminidase (EC 3.2.1.165)	scaffold74.t23	AA3	1e-80	0.519417475728155	AA	Auxiliary Activities
scaffold7.t915	GH15	2e-71	0.988919667590028	GH	Glycoside Hydrolases	glucoamylase (EC 3.2.1.3); glucodextranase (EC 3.2.1.70); alpha,alpha-trehalase (EC 3.2.1.28)	scaffold74.t24	AA3_2	2.1e-135	0.989473684210526	AA	Auxiliary Activities
scaffold8.t144	GH18	1.6e-56	0.875	GH	Glycoside Hydrolases	chitinase (EC 3.2.1.14); endo-beta-N-acetylglucosaminidase (EC 3.2.1.96); xylanase inhibitor; concanavalin B; narbonin	scaffold74.t9	GT50	1.1e-85	0.99236641221374	GT	Glycosyl Transferases	Dol-P-Man alpha-1,4-mannosyltransferase (EC 2.4.1.-)
scaffold8.t147	CE1	5.3e-06	0.572687224669604	CE	Carbohydrate Esterases	acetyl xylan esterase (EC 3.1.1.72); cinnamoyl esterase (EC 3.1.1.-); feruloyl esterase (EC 3.1.1.73); carboxylesterase (EC 3.1.1.1); S-formylglutathione hydrolase (EC 3.1.2.12)	scaffold740.t2	CBM50	7.1e-09	0.95	CBM	Carbohydrate-Binding Modules	Modules of approx. 50 residues found attached to various enzymes from families GH18, GH19, GH23, GH24, GH25 and GH73, i.e. enzymes cleaving either chitin or peptidoglycan. Binding to chitopentaose demonstrated in the case of Pteris ryukyuensis chitinase A [Ohnuma T et al. (2008) J. Biol. Chem. 283:5178-87 (PMID: 18083709)]. CBM50 modules are also found in a multitude of other enzymes targeting th…
scaffold8.t156	CE10	3e-24	0.363636363636364	CE	Carbohydrate Esterases	arylesterase (EC 3.1.1.-); carboxyl esterase (EC 3.1.1.3); acetylcholinesterase (EC 3.1.1.7); cholinesterase (EC 3.1.1.8); sterol esterase (EC 3.1.1.13); brefeldin A esterase (EC 3.1.1.-).	scaffold749.t3	CE10	3.3e-24	0.392961876832845	CE	Carbohydrate Esterases	arylesterase (EC 3.1.1.-); carboxyl esterase (EC 3.1.1.3); acetylcholinesterase (EC 3.1.1.7); cholinesterase (EC 3.1.1.8); sterol esterase (EC 3.1.1.13); brefeldin A esterase (EC 3.1.1.-).
scaffold8.t168	GH18	2.3e-64	0.929054054054054	GH	Glycoside Hydrolases	chitinase (EC 3.2.1.14); endo-beta-N-acetylglucosaminidase (EC 3.2.1.96); xylanase inhibitor; concanavalin B; narbonin	scaffold77.t14	GH13_15	5.9e-68	0.996478873239437	GH	Glycoside Hydrolases
scaffold8.t177	AA1_2	8.4e-140	0.994117647058824	AA	Auxiliary Activities		scaffold77.t23	GH2	4.2e-67	0.695478723404255	GH	Glycoside Hydrolases	beta-galactosidase (EC 3.2.1.23) ; beta-mannosidase (EC 3.2.1.25); beta-glucuronidase (EC 3.2.1.31); mannosylglycoprotein endo-beta-mannosidase (EC 3.2.1.152); exo-beta-glucosaminidase (EC 3.2.1.165)
scaffold8.t184	AA7	1.7e-40	0.364628820960699	AA	Auxiliary Activities		scaffold77.t37	GT2	2.7e-15	0.547619047619048	GT	Glycosyl Transferases	cellulose synthase (EC 2.4.1.12); chitin synthase (EC 2.4.1.16); dolichyl-phosphate beta-D-mannosyltransferase (EC 2.4.1.83); dolichyl-phosphate beta-glucosyltransferase (EC 2.4.1.117); N-acetylglucosaminyltransferase (EC 2.4.1.-); N-acetylgalactosaminyltransferase (EC 2.4.1.-); hyaluronan synthase (EC 2.4.1.212); chitin oligosaccharide synthase (EC 2.4.1.-); beta-1,3-glucan synthase (EC 2.4.1.34…
scaffold8.t2	GT69	1e-60	0.98744769874477	GT	Glycosyl Transferases	GDP-Man: alpha-1,3-mannosyltransferase (EC 2.4.1.-)	scaffold78.t30	AA2	1.8e-119	0.992156862745098	AA	Auxiliary Activities
scaffold8.t225	GT4	3.9e-32	0.88125	GT	Glycosyl Transferases	sucrose synthase (EC 2.4.1.13); sucrose-phosphate synthase (EC 2.4.1.14); alpha-glucosyltransferase (EC 2.4.1.52); lipopolysaccharide N-acetylglucosaminyltransferase (EC 2.4.1.56); GDP-Man alpha-mannosyltransferase (EC 2.4.1.-); 1,2-diacylglycerol 3-glucosyltransferase (EC 2.4.1.157); diglucosyl diacylglycerol synthase (EC 2.4.1.208); digalactosyldiacylglycerol synthase (EC 2.4.1.141); trehalose …	scaffold79.t18	GH25	2.7e-18	0.423728813559322	GH	Glycoside Hydrolases	lysozyme (EC 3.2.1.17)
scaffold8.t251	GH5_5	2.9e-115	0.992957746478873	GH	Glycoside Hydrolases		scaffold79.t20	GH25	5.4e-56	0.988700564971751	GH	Glycoside Hydrolases	lysozyme (EC 3.2.1.17)
scaffold8.t258	GH1	9.6e-159	0.955710955710956	GH	Glycoside Hydrolases	beta-glucosidase (EC 3.2.1.21); beta-galactosidase (EC 3.2.1.23); beta-mannosidase (EC 3.2.1.25); beta-glucuronidase (EC 3.2.1.31); beta-D-fucosidase (EC 3.2.1.38); phlorizin hydrolase (EC 3.2.1.62); exo-beta-1,4-glucanase (EC 3.2.1.74); 6-phospho-beta-galactosidase (EC 3.2.1.85); 6-phospho-beta-glucosidase (EC 3.2.1.86); strictosidine beta-glucosidase (EC 3.2.1.105); lactase (EC 3.2.1.108); amyg…	scaffold8.t105	AA7	6e-74	0.462882096069869	AA	Auxiliary Activities
scaffold8.t287	GH16	5.2e-16	0.936507936507937	GH	Glycoside Hydrolases	xyloglucan:xyloglucosyltransferase (EC 2.4.1.207); keratan-sulfate endo-1,4-beta-galactosidase (EC 3.2.1.103); endo-1,3-beta-glucanase (EC 3.2.1.39); endo-1,3(4)-beta-glucanase (EC 3.2.1.6); licheninase (EC 3.2.1.73); beta-agarase (EC 3.2.1.81); kappa;-carrageenase (EC 3.2.1.83); xyloglucanase (EC 3.2.1.151)	scaffold8.t15	GH128	1.2e-63	0.955357142857143	GH	Glycoside Hydrolases
scaffold8.t315	GH89	1.3e-60	0.452488687782805	GH	Glycoside Hydrolases	alpha-N-acetylglucosaminidase (EC 3.2.1.50)	scaffold8.t7	GH125	4e-127	0.997512437810945	GH	Glycoside Hydrolases	exo-alpha-1,6-mannosidase (EC 3.2.1.-)
scaffold8.t316	GH89	7.2e-101	0.383107088989442	GH	Glycoside Hydrolases	alpha-N-acetylglucosaminidase (EC 3.2.1.50)	scaffold8.t73	AA11	0.00044	0.329842931937173	AA	Auxiliary Activities
scaffold8.t386	GH12	4e-40	0.903846153846154	GH	Glycoside Hydrolases	endoglucanase (EC 3.2.1.4); xyloglucan hydrolase (EC 3.2.1.151); beta-1,3-1,4-glucanase (EC 3.2.1.73); xyloglucan endotransglycosylase (EC 2.4.1.207)	scaffold8.t90	CE1	4.3e-07	0.572687224669604	CE	Carbohydrate Esterases	acetyl xylan esterase (EC 3.1.1.72); cinnamoyl esterase (EC 3.1.1.-); feruloyl esterase (EC 3.1.1.73); carboxylesterase (EC 3.1.1.1); S-formylglutathione hydrolase (EC 3.1.2.12)
scaffold8.t412	GT2	4.4e-28	0.976190476190476	GT	Glycosyl Transferases	cellulose synthase (EC 2.4.1.12); chitin synthase (EC 2.4.1.16); dolichyl-phosphate beta-D-mannosyltransferase (EC 2.4.1.83); dolichyl-phosphate beta-glucosyltransferase (EC 2.4.1.117); N-acetylglucosaminyltransferase (EC 2.4.1.-); N-acetylgalactosaminyltransferase (EC 2.4.1.-); hyaluronan synthase (EC 2.4.1.212); chitin oligosaccharide synthase (EC 2.4.1.-); beta-1,3-glucan synthase (EC 2.4.1.34…	scaffold80.t12	AA3	2.7e-81	0.506472491909385	AA	Auxiliary Activities
scaffold8.t491	AA8	0	0.949693251533742	AA	Auxiliary Activities		scaffold80.t14	AA3	9e-68	0.378640776699029	AA	Auxiliary Activities
scaffold8.t493	GH18	1.7e-71	0.952702702702703	GH	Glycoside Hydrolases	chitinase (EC 3.2.1.14); endo-beta-N-acetylglucosaminidase (EC 3.2.1.96); xylanase inhibitor; concanavalin B; narbonin	scaffold800.t1	CE10	4.5e-08	0.422287390029326	CE	Carbohydrate Esterases	arylesterase (EC 3.1.1.-); carboxyl esterase (EC 3.1.1.3); acetylcholinesterase (EC 3.1.1.7); cholinesterase (EC 3.1.1.8); sterol esterase (EC 3.1.1.13); brefeldin A esterase (EC 3.1.1.-).
scaffold8.t501	GH18	1.8e-69	0.962837837837838	GH	Glycoside Hydrolases	chitinase (EC 3.2.1.14); endo-beta-N-acetylglucosaminidase (EC 3.2.1.96); xylanase inhibitor; concanavalin B; narbonin	scaffold81.t43	CE10	2.7e-28	0.343108504398827	CE	Carbohydrate Esterases	arylesterase (EC 3.1.1.-); carboxyl esterase (EC 3.1.1.3); acetylcholinesterase (EC 3.1.1.7); cholinesterase (EC 3.1.1.8); sterol esterase (EC 3.1.1.13); brefeldin A esterase (EC 3.1.1.-).
scaffold8.t502	GH18	1.1e-72	0.959459459459459	GH	Glycoside Hydrolases	chitinase (EC 3.2.1.14); endo-beta-N-acetylglucosaminidase (EC 3.2.1.96); xylanase inhibitor; concanavalin B; narbonin	scaffold812.t1	GH16	6e-19	0.634920634920635	GH	Glycoside Hydrolases	xyloglucan:xyloglucosyltransferase (EC 2.4.1.207); keratan-sulfate endo-1,4-beta-galactosidase (EC 3.2.1.103); endo-1,3-beta-glucanase (EC 3.2.1.39); endo-1,3(4)-beta-glucanase (EC 3.2.1.6); licheninase (EC 3.2.1.73); beta-agarase (EC 3.2.1.81); kappa;-carrageenase (EC 3.2.1.83); xyloglucanase (EC 3.2.1.151)
scaffold8.t515	GH16	1.1e-16	0.978835978835979	GH	Glycoside Hydrolases	xyloglucan:xyloglucosyltransferase (EC 2.4.1.207); keratan-sulfate endo-1,4-beta-galactosidase (EC 3.2.1.103); endo-1,3-beta-glucanase (EC 3.2.1.39); endo-1,3(4)-beta-glucanase (EC 3.2.1.6); licheninase (EC 3.2.1.73); beta-agarase (EC 3.2.1.81); kappa;-carrageenase (EC 3.2.1.83); xyloglucanase (EC 3.2.1.151)	scaffold82.t32	AA9	6.6e-60	0.972727272727273	AA	Auxiliary Activities
scaffold8.t551	GH28	3.2e-53	0.935384615384615	GH	Glycoside Hydrolases	polygalacturonase (EC 3.2.1.15); exo-polygalacturonase (EC 3.2.1.67); exo-polygalacturonosidase (EC 3.2.1.82); rhamnogalacturonase (EC 3.2.1.-); endo-xylogalacturonan hydrolase (EC 3.2.1.-); rhamnogalacturonan alpha-L-rhamnopyranohydrolase (EC 3.2.1.40)	scaffold824.t1	GH76	2.9e-66	0.782122905027933	GH	Glycoside Hydrolases	alpha-1,6-mannanase (EC 3.2.1.101)
scaffold8.t568	GH25	1.8e-18	0.429378531073446	GH	Glycoside Hydrolases	lysozyme (EC 3.2.1.17)	scaffold827.t3	CBM50	6.2e-10	0.925	CBM	Carbohydrate-Binding Modules	Modules of approx. 50 residues found attached to various enzymes from families GH18, GH19, GH23, GH24, GH25 and GH73, i.e. enzymes cleaving either chitin or peptidoglycan. Binding to chitopentaose demonstrated in the case of Pteris ryukyuensis chitinase A [Ohnuma T et al. (2008) J. Biol. Chem. 283:5178-87 (PMID: 18083709)]. CBM50 modules are also found in a multitude of other enzymes targeting th…
scaffold8.t570	GH25	6.1e-56	0.988700564971751	GH	Glycoside Hydrolases	lysozyme (EC 3.2.1.17)	scaffold828.t1	GT20	5e-147	0.911578947368421	GT	Glycosyl Transferases	alpha,alpha-trehalose-phosphate synthase [UDP-forming] (EC 2.4.1.15)
scaffold8.t58	AA3_2	3.8e-154	0.989473684210526	AA	Auxiliary Activities		scaffold83.t30	PL27	1.7e-06	0.877049180327869	PL	Polysaccharide Lyases
scaffold8.t63	AA7	2.1e-61	0.956331877729258	AA	Auxiliary Activities		scaffold83.t31	GH18	7.2e-25	0.675675675675676	GH	Glycoside Hydrolases	chitinase (EC 3.2.1.14); endo-beta-N-acetylglucosaminidase (EC 3.2.1.96); xylanase inhibitor; concanavalin B; narbonin
scaffold8.t630	GH95	3.8e-178	0.973684210526316	GH	Glycoside Hydrolases	alpha-1,2-L-fucosidase (EC 3.2.1.63); alpha-L-fucosidase (EC 3.2.1.51)	scaffold84.t22	CE16	3e-77	0.973782771535581	CE	Carbohydrate Esterases	acetylesterase (EC 3.1.1.6) active on various carbohydrate acetyl esters
scaffold8.t635	GH16	1.3e-38	0.973544973544973	GH	Glycoside Hydrolases	xyloglucan:xyloglucosyltransferase (EC 2.4.1.207); keratan-sulfate endo-1,4-beta-galactosidase (EC 3.2.1.103); endo-1,3-beta-glucanase (EC 3.2.1.39); endo-1,3(4)-beta-glucanase (EC 3.2.1.6); licheninase (EC 3.2.1.73); beta-agarase (EC 3.2.1.81); kappa;-carrageenase (EC 3.2.1.83); xyloglucanase (EC 3.2.1.151)	scaffold84.t27	AA3_3	4.2e-195	0.996615905245347	AA	Auxiliary Activities
scaffold8.t636	GT2	2.6e-06	0.523809523809524	GT	Glycosyl Transferases	cellulose synthase (EC 2.4.1.12); chitin synthase (EC 2.4.1.16); dolichyl-phosphate beta-D-mannosyltransferase (EC 2.4.1.83); dolichyl-phosphate beta-glucosyltransferase (EC 2.4.1.117); N-acetylglucosaminyltransferase (EC 2.4.1.-); N-acetylgalactosaminyltransferase (EC 2.4.1.-); hyaluronan synthase (EC 2.4.1.212); chitin oligosaccharide synthase (EC 2.4.1.-); beta-1,3-glucan synthase (EC 2.4.1.34…	scaffold85.t5	GH88	4.1e-92	0.966565349544073	GH	Glycoside Hydrolases	d-4,5 unsaturated beta-glucuronyl hydrolase (EC 3.2.1.-)
scaffold8.t652	GH71	7.3e-61	0.944	GH	Glycoside Hydrolases	alpha-1,3-glucanase (EC 3.2.1.59).	scaffold87.t1	CE10	6.2e-26	0.375366568914956	CE	Carbohydrate Esterases	arylesterase (EC 3.1.1.-); carboxyl esterase (EC 3.1.1.3); acetylcholinesterase (EC 3.1.1.7); cholinesterase (EC 3.1.1.8); sterol esterase (EC 3.1.1.13); brefeldin A esterase (EC 3.1.1.-).
scaffold8.t654	AA5_1	3.7e-206	0.982238010657194	AA	Auxiliary Activities		scaffold87.t14	CE10	6.8e-18	0.375366568914956	CE	Carbohydrate Esterases	arylesterase (EC 3.1.1.-); carboxyl esterase (EC 3.1.1.3); acetylcholinesterase (EC 3.1.1.7); cholinesterase (EC 3.1.1.8); sterol esterase (EC 3.1.1.13); brefeldin A esterase (EC 3.1.1.-).
scaffold8.t655	CE1	4.7e-06	0.823788546255507	CE	Carbohydrate Esterases	acetyl xylan esterase (EC 3.1.1.72); cinnamoyl esterase (EC 3.1.1.-); feruloyl esterase (EC 3.1.1.73); carboxylesterase (EC 3.1.1.1); S-formylglutathione hydrolase (EC 3.1.2.12)	scaffold87.t21	CE10	9.6e-27	0.325513196480938	CE	Carbohydrate Esterases	arylesterase (EC 3.1.1.-); carboxyl esterase (EC 3.1.1.3); acetylcholinesterase (EC 3.1.1.7); cholinesterase (EC 3.1.1.8); sterol esterase (EC 3.1.1.13); brefeldin A esterase (EC 3.1.1.-).
scaffold8.t689	AA3_2	2.3e-118	0.991228070175439	AA	Auxiliary Activities		scaffold87.t26	GH32	4.1e-90	0.969283276450512	GH	Glycoside Hydrolases	invertase (EC 3.2.1.26); endo-inulinase (EC 3.2.1.7); beta-2,6-fructan 6-levanbiohydrolase (EC 3.2.1.64); endo-levanase (EC 3.2.1.65); exo-inulinase (EC 3.2.1.80); fructan beta-(2,1)-fructosidase/1-exohydrolase (EC 3.2.1.153); fructan beta-(2,6)-fructosidase/6-exohydrolase (EC 3.2.1.154); sucrose:sucrose 1-fructosyltransferase (EC 2.4.1.99); fructan:fructan 1-fructosyltransferase (EC 2.4.1.100); …
scaffold8.t697	AA3_2	1.8e-95	0.92280701754386	AA	Auxiliary Activities		scaffold87.t28	CBM19	1.7e-07	0.8	CBM	Carbohydrate-Binding Modules	Modules of 60-70 residues with chitin-binding function.
scaffold8.t736	GH128	1.1e-58	0.96875	GH	Glycoside Hydrolases		scaffold87.t3	CE10	4.2e-27	0.395894428152493	CE	Carbohydrate Esterases	arylesterase (EC 3.1.1.-); carboxyl esterase (EC 3.1.1.3); acetylcholinesterase (EC 3.1.1.7); cholinesterase (EC 3.1.1.8); sterol esterase (EC 3.1.1.13); brefeldin A esterase (EC 3.1.1.-).
scaffold8.t768	PL27	1.7e-06	0.877049180327869	PL	Polysaccharide Lyases		scaffold87.t33	CE10	3.8e-26	0.3841642228739	CE	Carbohydrate Esterases	arylesterase (EC 3.1.1.-); carboxyl esterase (EC 3.1.1.3); acetylcholinesterase (EC 3.1.1.7); cholinesterase (EC 3.1.1.8); sterol esterase (EC 3.1.1.13); brefeldin A esterase (EC 3.1.1.-).
scaffold8.t769	GH18	1.6e-24	0.675675675675676	GH	Glycoside Hydrolases	chitinase (EC 3.2.1.14); endo-beta-N-acetylglucosaminidase (EC 3.2.1.96); xylanase inhibitor; concanavalin B; narbonin	scaffold87.t8	CBM19	5.9e-06	0.888888888888889	CBM	Carbohydrate-Binding Modules	Modules of 60-70 residues with chitin-binding function.
scaffold8.t835	GH95	9.3e-53	0.331024930747922	GH	Glycoside Hydrolases	alpha-1,2-L-fucosidase (EC 3.2.1.63); alpha-L-fucosidase (EC 3.2.1.51)	scaffold872.t1	GH145	8.2e-66	0.783783783783784	GH	Glycoside Hydrolases
scaffold9.t109	AA1_1	1.4e-155	0.977564102564103	AA	Auxiliary Activities		scaffold873.t1	AA1_1	4.6e-154	0.977564102564103	AA	Auxiliary Activities
scaffold9.t110	AA1_1	5.8e-144	0.971153846153846	AA	Auxiliary Activities		scaffold88.t20	AA9	2.9e-62	0.981818181818182	AA	Auxiliary Activities
scaffold9.t174	CE4	3.5e-27	0.853846153846154	CE	Carbohydrate Esterases	acetyl xylan esterase (EC 3.1.1.72); chitin deacetylase (EC 3.5.1.41); chitooligosaccharide deacetylase (EC 3.5.1.-); peptidoglycan GlcNAc deacetylase (EC 3.5.1.-); peptidoglycan N-acetylmuramic acid deacetylase (EC 3.5.1.-).	scaffold88.t7	AA9	1.3e-58	0.986363636363636	AA	Auxiliary Activities
scaffold9.t202	AA9	4.6e-63	0.986363636363636	AA	Auxiliary Activities		scaffold89.t15	AA3_2	3e-116	0.991228070175439	AA	Auxiliary Activities
scaffold9.t203	GH16	6.8e-21	0.936507936507937	GH	Glycoside Hydrolases	xyloglucan:xyloglucosyltransferase (EC 2.4.1.207); keratan-sulfate endo-1,4-beta-galactosidase (EC 3.2.1.103); endo-1,3-beta-glucanase (EC 3.2.1.39); endo-1,3(4)-beta-glucanase (EC 3.2.1.6); licheninase (EC 3.2.1.73); beta-agarase (EC 3.2.1.81); kappa;-carrageenase (EC 3.2.1.83); xyloglucanase (EC 3.2.1.151)	scaffold89.t17	AA3_2	2.1e-161	0.991228070175439	AA	Auxiliary Activities
scaffold9.t25	GT2	5.2e-34	0.791666666666667	GT	Glycosyl Transferases	cellulose synthase (EC 2.4.1.12); chitin synthase (EC 2.4.1.16); dolichyl-phosphate beta-D-mannosyltransferase (EC 2.4.1.83); dolichyl-phosphate beta-glucosyltransferase (EC 2.4.1.117); N-acetylglucosaminyltransferase (EC 2.4.1.-); N-acetylgalactosaminyltransferase (EC 2.4.1.-); hyaluronan synthase (EC 2.4.1.212); chitin oligosaccharide synthase (EC 2.4.1.-); beta-1,3-glucan synthase (EC 2.4.1.34…	scaffold89.t18	AA3_2	1.4e-122	0.989473684210526	AA	Auxiliary Activities
scaffold9.t266	GH5_15	4.8e-43	0.561461794019934	GH	Glycoside Hydrolases		scaffold89.t35	CE16	7.3e-62	0.98501872659176	CE	Carbohydrate Esterases	acetylesterase (EC 3.1.1.6) active on various carbohydrate acetyl esters
scaffold9.t278	GT66	1.2e-179	0.84992784992785	GT	Glycosyl Transferases	Dol-PP-alpha-oligosaccharide: protein beta-oligosaccharyltransferase (EC 2.4.1.119)	scaffold9.t112	GH3	1.8e-58	0.958333333333333	GH	Glycoside Hydrolases	beta-glucosidase (EC 3.2.1.21); xylan 1,4-beta-xylosidase (EC 3.2.1.37); beta-N-acetylhexosaminidase (EC 3.2.1.52); glucan 1,3-beta-glucosidase (EC 3.2.1.58); glucan 1,4-beta-glucosidase (EC 3.2.1.74); exo-1,3-1,4-glucanase (EC 3.2.1.-); alphalpha-L-arabinofuranosidase (EC 3.2.1.55).
scaffold9.t301	GH5_15	1.3e-43	0.568106312292359	GH	Glycoside Hydrolases		scaffold9.t16	GH74	2.5e-26	0.463519313304721	GH	Glycoside Hydrolases	endoglucanase (EC 3.2.1.4); oligoxyloglucan reducing end-specific cellobiohydrolase (EC 3.2.1.150); xyloglucanase (EC 3.2.1.151)
scaffold9.t401	AA3_2	7.2e-130	0.992982456140351	AA	Auxiliary Activities		scaffold9.t3	CE1	5.7e-06	0.823788546255507	CE	Carbohydrate Esterases	acetyl xylan esterase (EC 3.1.1.72); cinnamoyl esterase (EC 3.1.1.-); feruloyl esterase (EC 3.1.1.73); carboxylesterase (EC 3.1.1.1); S-formylglutathione hydrolase (EC 3.1.2.12)
scaffold9.t419	GH13_25	6.1e-216	0.993303571428571	GH	Glycoside Hydrolases		scaffold9.t36	CE1	4.4e-06	0.515418502202643	CE	Carbohydrate Esterases	acetyl xylan esterase (EC 3.1.1.72); cinnamoyl esterase (EC 3.1.1.-); feruloyl esterase (EC 3.1.1.73); carboxylesterase (EC 3.1.1.1); S-formylglutathione hydrolase (EC 3.1.2.12)
scaffold9.t426	GH109	7.3e-14	0.944444444444444	GH	Glycoside Hydrolases	alpha-N-acetylgalactosaminidase (EC 3.2.1.49)	scaffold9.t39	GH109	2.1e-09	0.53968253968254	GH	Glycoside Hydrolases	alpha-N-acetylgalactosaminidase (EC 3.2.1.49)
scaffold9.t474	GH7	6.2e-200	0.995180722891566	GH	Glycoside Hydrolases	endo-beta-1,4-glucanase (EC 3.2.1.4); [reducing end-acting] cellobiohydrolase (EC 3.2.1.-); chitosanase (EC 3.2.1.132); endo-beta-1,3-1,4-glucanase (EC 3.2.1.73)	scaffold9.t56	AA4	1.3e-18	0.390804597701149	AA	Auxiliary Activities
scaffold9.t48	AA1_1	7.9e-159	0.974358974358974	AA	Auxiliary Activities		scaffold9.t74	GH3	1.3e-56	0.935185185185185	GH	Glycoside Hydrolases	beta-glucosidase (EC 3.2.1.21); xylan 1,4-beta-xylosidase (EC 3.2.1.37); beta-N-acetylhexosaminidase (EC 3.2.1.52); glucan 1,3-beta-glucosidase (EC 3.2.1.58); glucan 1,4-beta-glucosidase (EC 3.2.1.74); exo-1,3-1,4-glucanase (EC 3.2.1.-); alphalpha-L-arabinofuranosidase (EC 3.2.1.55).
scaffold9.t548	GH18	2.5e-19	0.672297297297297	GH	Glycoside Hydrolases	chitinase (EC 3.2.1.14); endo-beta-N-acetylglucosaminidase (EC 3.2.1.96); xylanase inhibitor; concanavalin B; narbonin	scaffold9.t75	GH131	8.3e-40	0.835294117647059	GH	Glycoside Hydrolases
scaffold9.t549	GH18	2.6e-09	0.39527027027027	GH	Glycoside Hydrolases	chitinase (EC 3.2.1.14); endo-beta-N-acetylglucosaminidase (EC 3.2.1.96); xylanase inhibitor; concanavalin B; narbonin	scaffold9.t93	GT8	2.2e-43	0.879377431906615	GT	Glycosyl Transferases	lipopolysaccharide alpha-1,3-galactosyltransferase (EC 2.4.1.44); UDP-Glc: (glucosyl)lipopolysaccharide alpha-1,2-glucosyltransferase (EC 2.4.1.-); lipopolysaccharide glucosyltransferase 1 (EC 2.4.1.58); glycogenin glucosyltransferase (EC 2.4.1.186); inositol 1-alpha-galactosyltransferase (galactinol synthase) (EC 2.4.1.123); homogalacturonan alpha-1,4-galacturonosyltransferase (EC 2.4.1.43); UDP…
scaffold9.t553	GH18	2.6e-23	0.570945945945946	GH	Glycoside Hydrolases	chitinase (EC 3.2.1.14); endo-beta-N-acetylglucosaminidase (EC 3.2.1.96); xylanase inhibitor; concanavalin B; narbonin	scaffold90.t21	GH10	3.5e-92	0.983498349834984	GH	Glycoside Hydrolases	endo-1,4-beta-xylanase (EC 3.2.1.8); endo-1,3-beta-xylanase (EC 3.2.1.32)
scaffold9.t555	GH18	3.5e-19	0.695945945945946	GH	Glycoside Hydrolases	chitinase (EC 3.2.1.14); endo-beta-N-acetylglucosaminidase (EC 3.2.1.96); xylanase inhibitor; concanavalin B; narbonin	scaffold90.t4	AA2	4.9e-107	0.992156862745098	AA	Auxiliary Activities
scaffold9.t558	GT39	2.4e-67	0.991031390134529	GT	Glycosyl Transferases	Dol-P-Man: protein alpha-mannosyltransferase (EC 2.4.1.109)	scaffold91.t2	CE12	6.6e-43	0.985714285714286	CE	Carbohydrate Esterases	pectin acetylesterase (EC 3.1.1.-); rhamnogalacturonan acetylesterase (EC 3.1.1.-); acetyl xylan esterase (EC 3.1.1.72)
scaffold9.t605	GH127	3.8e-16	0.396946564885496	GH	Glycoside Hydrolases		scaffold91.t7	AA2	2.1e-31	0.72156862745098	AA	Auxiliary Activities
scaffold9.t671	GH43_6	3.1e-20	0.434931506849315	GH	Glycoside Hydrolases		scaffold912.t1	GH3	4.2e-60	0.953703703703704	GH	Glycoside Hydrolases	beta-glucosidase (EC 3.2.1.21); xylan 1,4-beta-xylosidase (EC 3.2.1.37); beta-N-acetylhexosaminidase (EC 3.2.1.52); glucan 1,3-beta-glucosidase (EC 3.2.1.58); glucan 1,4-beta-glucosidase (EC 3.2.1.74); exo-1,3-1,4-glucanase (EC 3.2.1.-); alphalpha-L-arabinofuranosidase (EC 3.2.1.55).
scaffold9.t675	GH47	5e-124	0.997757847533632	GH	Glycoside Hydrolases	alpha-mannosidase (EC 3.2.1.113)	scaffold92.t2	GT15	7.2e-127	0.992673992673993	GT	Glycosyl Transferases	glycolipid 2-alpha-mannosyltransferase (EC 2.4.1.131); GDP-Man: alpha-1,2-mannosyltransferase (EC 2.4.1.-).
scaffold9.t713	GH43_30	1e-80	0.977443609022556	GH	Glycoside Hydrolases		scaffold92.t5	GH43_6	3.9e-84	0.993150684931507	GH	Glycoside Hydrolases
scaffold9.t717	GH43_30	4.9e-87	0.981203007518797	GH	Glycoside Hydrolases		scaffold92.t7	GT15	6.6e-127	0.992673992673993	GT	Glycosyl Transferases	glycolipid 2-alpha-mannosyltransferase (EC 2.4.1.131); GDP-Man: alpha-1,2-mannosyltransferase (EC 2.4.1.-).
scaffold9.t722	GH47	8e-134	0.997757847533632	GH	Glycoside Hydrolases	alpha-mannosidase (EC 3.2.1.113)	scaffold925.t1	CE16	1.1e-13	0.584269662921348	CE	Carbohydrate Esterases	acetylesterase (EC 3.1.1.6) active on various carbohydrate acetyl esters
scaffold9.t756	CE16	2.1e-42	0.98876404494382	CE	Carbohydrate Esterases	acetylesterase (EC 3.1.1.6) active on various carbohydrate acetyl esters	scaffold93.t32	GH47	4.7e-138	0.991031390134529	GH	Glycoside Hydrolases	alpha-mannosidase (EC 3.2.1.113)
scaffold9.t766	CE16	1.8e-41	0.98876404494382	CE	Carbohydrate Esterases	acetylesterase (EC 3.1.1.6) active on various carbohydrate acetyl esters	scaffold93.t9	CBM48	1.3e-05	0.644736842105263	CBM	Carbohydrate-Binding Modules	Modules of approx. 100 residues with glycogen-binding function, appended to GH13 modules. Also found in the beta subunit (glycogen-binding) of AMP-activated protein kinases (AMPK)
scaffold9.t775	AA1_1	5.7e-145	0.993589743589744	AA	Auxiliary Activities		scaffold94.t12	CE14	4.5e-11	0.991935483870968	CE	Carbohydrate Esterases	N-acetyl-1-D-myo-inosityl-2-amino-2-deoxy-alpha-D-glucopyranoside deacetylase (EC 3.5.1.89); diacetylchitobiose deacetylase (EC 3.5.1.-); mycothiol S-conjugate amidase (EC 3.5.1.-)
scaffold9.t822	CE10	3.7e-26	0.3841642228739	CE	Carbohydrate Esterases	arylesterase (EC 3.1.1.-); carboxyl esterase (EC 3.1.1.3); acetylcholinesterase (EC 3.1.1.7); cholinesterase (EC 3.1.1.8); sterol esterase (EC 3.1.1.13); brefeldin A esterase (EC 3.1.1.-).	scaffold97.t14	GH30_3	1.6e-114	0.831730769230769	GH	Glycoside Hydrolases
scaffold9.t827	CBM19	1.6e-07	0.8	CBM	Carbohydrate-Binding Modules	Modules of 60-70 residues with chitin-binding function.	scaffold983.t1	GH18	4.3e-19	0.496621621621622	GH	Glycoside Hydrolases	chitinase (EC 3.2.1.14); endo-beta-N-acetylglucosaminidase (EC 3.2.1.96); xylanase inhibitor; concanavalin B; narbonin
scaffold9.t829	GH32	4.1e-90	0.969283276450512	GH	Glycoside Hydrolases	invertase (EC 3.2.1.26); endo-inulinase (EC 3.2.1.7); beta-2,6-fructan 6-levanbiohydrolase (EC 3.2.1.64); endo-levanase (EC 3.2.1.65); exo-inulinase (EC 3.2.1.80); fructan beta-(2,1)-fructosidase/1-exohydrolase (EC 3.2.1.153); fructan beta-(2,6)-fructosidase/6-exohydrolase (EC 3.2.1.154); sucrose:sucrose 1-fructosyltransferase (EC 2.4.1.99); fructan:fructan 1-fructosyltransferase (EC 2.4.1.100); …
scaffold9.t834	CE10	9.6e-27	0.325513196480938	CE	Carbohydrate Esterases	arylesterase (EC 3.1.1.-); carboxyl esterase (EC 3.1.1.3); acetylcholinesterase (EC 3.1.1.7); cholinesterase (EC 3.1.1.8); sterol esterase (EC 3.1.1.13); brefeldin A esterase (EC 3.1.1.-).
scaffold9.t841	CE10	3.7e-19	0.375366568914956	CE	Carbohydrate Esterases	arylesterase (EC 3.1.1.-); carboxyl esterase (EC 3.1.1.3); acetylcholinesterase (EC 3.1.1.7); cholinesterase (EC 3.1.1.8); sterol esterase (EC 3.1.1.13); brefeldin A esterase (EC 3.1.1.-).
scaffold9.t847	CBM19	5.9e-06	0.888888888888889	CBM	Carbohydrate-Binding Modules	Modules of 60-70 residues with chitin-binding function.
scaffold9.t858	GH16	8.1e-18	0.634920634920635	GH	Glycoside Hydrolases	xyloglucan:xyloglucosyltransferase (EC 2.4.1.207); keratan-sulfate endo-1,4-beta-galactosidase (EC 3.2.1.103); endo-1,3-beta-glucanase (EC 3.2.1.39); endo-1,3(4)-beta-glucanase (EC 3.2.1.6); licheninase (EC 3.2.1.73); beta-agarase (EC 3.2.1.81); kappa;-carrageenase (EC 3.2.1.83); xyloglucanase (EC 3.2.1.151)
scaffold9.t9	CE10	3.7e-11	0.695014662756598	CE	Carbohydrate Esterases	arylesterase (EC 3.1.1.-); carboxyl esterase (EC 3.1.1.3); acetylcholinesterase (EC 3.1.1.7); cholinesterase (EC 3.1.1.8); sterol esterase (EC 3.1.1.13); brefeldin A esterase (EC 3.1.1.-).
scaffold9.t98	GH74	1.9e-06	0.317596566523605	GH	Glycoside Hydrolases	endoglucanase (EC 3.2.1.4); oligoxyloglucan reducing end-specific cellobiohydrolase (EC 3.2.1.150); xyloglucanase (EC 3.2.1.151)
scaffold91.t1	GT2	2.1e-06	0.523809523809524	GT	Glycosyl Transferases	cellulose synthase (EC 2.4.1.12); chitin synthase (EC 2.4.1.16); dolichyl-phosphate beta-D-mannosyltransferase (EC 2.4.1.83); dolichyl-phosphate beta-glucosyltransferase (EC 2.4.1.117); N-acetylglucosaminyltransferase (EC 2.4.1.-); N-acetylgalactosaminyltransferase (EC 2.4.1.-); hyaluronan synthase (EC 2.4.1.212); chitin oligosaccharide synthase (EC 2.4.1.-); beta-1,3-glucan synthase (EC 2.4.1.34…
scaffold99.t2	AA5_1	2.5e-20	0.310834813499112	AA	Auxiliary Activities
scaffold99.t4	CE4	5e-15	0.792307692307692	CE	Carbohydrate Esterases	acetyl xylan esterase (EC 3.1.1.72); chitin deacetylase (EC 3.5.1.41); chitooligosaccharide deacetylase (EC 3.5.1.-); peptidoglycan GlcNAc deacetylase (EC 3.5.1.-); peptidoglycan N-acetylmuramic acid deacetylase (EC 3.5.1.-).
