# Supplementary material for: Integrative Genomic and Transcriptomic Analysis of White-Rot Fungi Ganoderma tsugae Growing on Both Coniferous and Broad-Leaved Trees
Source: J Fungi (Basel). 2026 Jan 1;12(1):35. doi: 10.3390/jof12010035 (PMC12842666; doi:10.3390/jof12010035)
Supplement: Supplementary file 1 [file jof-12-00035-s001.zip › Supplementary materials/Table S6.xlsx]

## Sheet: Sheet1
Table S6. Transcriptional sequencing data and quality assessment.
Samples	Raw Reads	Clean Reads	Clean Bases (bp)	Q20 (%)	Mapping Rate (%)
Wu 2022_C1	46960258	46249706	6969465771	98.53	98.49
Wu 2022_C2	40935632	40376772	6078651338	98.64	98.63
Wu 2022_C3	43374880	42807818	6452403950	98.69	98.69
Wu 2022_B1	40212770	39684300	5974402895	98.68	98.69
Wu 2022_B2	36784040	36106072	5418705231	98.35	98.16
Wu 2022_B3	55625946	54819000	8249990338	98.51	98.55
Wu 2022_L1	50374622	49681654	7477652163	98.57	98.62
Wu 2022_L2	50832280	50076494	7532573432	98.54	98.51
Wu 2022_L3	54289080	53613924	8070630278	98.72	98.76
Cui 14110_C1	44948666	44309986	6676299038	98.65	98.58
Cui 14110_C2	50791854	50060148	7541067488	98.6	98.56
Cui 14110_C3	43123182	42444424	6390165687	98.48	98.43
Cui 14110_B1	42710194	42144610	6355156772	98.86	98.68
Cui 14110_B2	44286612	43674384	6584024417	98.86	98.62
Cui 14110_B3	47030730	46446418	7003211820	98.86	98.76
Cui 14110_L1	43409896	42808368	6458399509	98.78	98.61
Cui 14110_L2	50818162	50049694	7551431983	98.72	98.49
Cui 14110_L3	50799100	50071092	7554294757	98.77	98.57
