# Supplementary material for: Integrative Genomic and Transcriptomic Analysis of White-Rot Fungi Ganoderma tsugae Growing on Both Coniferous and Broad-Leaved Trees
Source: J Fungi (Basel). 2026 Jan 1;12(1):35. doi: 10.3390/jof12010035 (PMC12842666; doi:10.3390/jof12010035)
Supplement: Supplementary file 1 [file jof-12-00035-s001.zip › Supplementary materials/Table S7.xlsx]

## Sheet: Wu 2022-b_vs_Wu 2022-l
Table S7. GO enrichment analyses of DEGs among five comparisons.
GO.ID	Category	Term	List	Total	Pvalue	adjustPvalue	gene
GO:0005576	CC	extracellular region	14	184	1.75710040633531e-11	7.55553174724185e-10	JAHRBS010000002.1.g193;JAHRBS010000002.1.g792;JAHRBS010000003.1.g494;JAHRBS010000004.1.g661;JAHRBS010000004.1.g694;JAHRBS010000004.1.g761;JAHRBS010000006.1.g586;JAHRBS010000007.1.g207;JAHRBS010000010.1.g987;JAHRBS010000012.1.g239;JAHRBS010000012.1.g377;JAHRBS010000012.1.g400;JAHRBS010000012.1.g490;JAHRBS010000014.1.g50
GO:0048037	MF	cofactor binding	23	621	1.49633789765588e-06	0.000113130053093077	JAHRBS010000001.1.g120;JAHRBS010000001.1.g518;JAHRBS010000001.1.g89;JAHRBS010000003.1.g448;JAHRBS010000004.1.g129;JAHRBS010000004.1.g1299;JAHRBS010000004.1.g1300;JAHRBS010000004.1.g1301;JAHRBS010000004.1.g44;JAHRBS010000006.1.g130;JAHRBS010000006.1.g560;JAHRBS010000006.1.g607;JAHRBS010000006.1.g624;JAHRBS010000007.1.g1159;JAHRBS010000007.1.g311;JAHRBS010000009.1.g224;JAHRBS010000009.1.g395;JAHRBS…
GO:0030248	MF	cellulose binding	7	47	1.75924730509032e-06	0.000113130053093077	JAHRBS010000002.1.g193;JAHRBS010000002.1.g792;JAHRBS010000003.1.g494;JAHRBS010000004.1.g661;JAHRBS010000006.1.g586;JAHRBS010000012.1.g239;JAHRBS010000012.1.g490
GO:0001871	MF	pattern binding	7	50	2.70970187049286e-06	0.000113130053093077	JAHRBS010000002.1.g193;JAHRBS010000002.1.g792;JAHRBS010000003.1.g494;JAHRBS010000004.1.g661;JAHRBS010000006.1.g586;JAHRBS010000012.1.g239;JAHRBS010000012.1.g490
GO:0030247	MF	polysaccharide binding	7	50	2.70970187049286e-06	0.000113130053093077	JAHRBS010000002.1.g193;JAHRBS010000002.1.g792;JAHRBS010000003.1.g494;JAHRBS010000004.1.g661;JAHRBS010000006.1.g586;JAHRBS010000012.1.g239;JAHRBS010000012.1.g490
GO:0030246	MF	carbohydrate binding	9	98	3.55019960637858e-06	0.000118576666853044	JAHRBS010000002.1.g193;JAHRBS010000002.1.g792;JAHRBS010000003.1.g494;JAHRBS010000004.1.g661;JAHRBS010000004.1.g694;JAHRBS010000006.1.g586;JAHRBS010000010.1.g10;JAHRBS010000012.1.g239;JAHRBS010000012.1.g490
GO:0020037	MF	heme binding	14	269	5.9330610309101e-06	0.00014154588459457	JAHRBS010000001.1.g120;JAHRBS010000001.1.g518;JAHRBS010000003.1.g448;JAHRBS010000004.1.g129;JAHRBS010000004.1.g1299;JAHRBS010000004.1.g1300;JAHRBS010000004.1.g1301;JAHRBS010000004.1.g44;JAHRBS010000006.1.g130;JAHRBS010000006.1.g607;JAHRBS010000006.1.g624;JAHRBS010000009.1.g395;JAHRBS010000014.1.g24;JAHRBS010000014.1.g662
GO:0046906	MF	tetrapyrrole binding	14	269	5.9330610309101e-06	0.00014154588459457	JAHRBS010000001.1.g120;JAHRBS010000001.1.g518;JAHRBS010000003.1.g448;JAHRBS010000004.1.g129;JAHRBS010000004.1.g1299;JAHRBS010000004.1.g1300;JAHRBS010000004.1.g1301;JAHRBS010000004.1.g44;JAHRBS010000006.1.g130;JAHRBS010000006.1.g607;JAHRBS010000006.1.g624;JAHRBS010000009.1.g395;JAHRBS010000014.1.g24;JAHRBS010000014.1.g662
GO:0003824	MF	catalytic activity	71	4363	1.31273929732863e-05	0.000274034328317352	JAHRBS010000001.1.g120;JAHRBS010000001.1.g290;JAHRBS010000001.1.g518;JAHRBS010000001.1.g659;JAHRBS010000001.1.g694;JAHRBS010000001.1.g89;JAHRBS010000002.1.g193;JAHRBS010000002.1.g422;JAHRBS010000002.1.g518;JAHRBS010000002.1.g792;JAHRBS010000003.1.g214;JAHRBS010000003.1.g447;JAHRBS010000003.1.g448;JAHRBS010000003.1.g467;JAHRBS010000003.1.g494;JAHRBS010000003.1.g594;JAHRBS010000003.1.g763;JAHRBS010…
GO:0016491	MF	oxidoreductase activity	28	1015	2.66773164673735e-05	0.000495012427783486	JAHRBS010000001.1.g120;JAHRBS010000001.1.g518;JAHRBS010000001.1.g89;JAHRBS010000002.1.g422;JAHRBS010000003.1.g448;JAHRBS010000004.1.g129;JAHRBS010000004.1.g1299;JAHRBS010000004.1.g1300;JAHRBS010000004.1.g1301;JAHRBS010000004.1.g44;JAHRBS010000006.1.g130;JAHRBS010000006.1.g560;JAHRBS010000006.1.g607;JAHRBS010000006.1.g624;JAHRBS010000006.1.g95;JAHRBS010000007.1.g1144;JAHRBS010000007.1.g311;JAHRBS0…
GO:0005506	MF	iron ion binding	13	278	4.16532348938595e-05	0.000695609022727453	JAHRBS010000001.1.g120;JAHRBS010000003.1.g448;JAHRBS010000004.1.g129;JAHRBS010000004.1.g1299;JAHRBS010000004.1.g1300;JAHRBS010000004.1.g1301;JAHRBS010000006.1.g130;JAHRBS010000006.1.g607;JAHRBS010000006.1.g624;JAHRBS010000006.1.g95;JAHRBS010000009.1.g395;JAHRBS010000014.1.g24;JAHRBS010000014.1.g662
GO:0016705	MF	oxidoreductase activity, acting on paired donors, with incorporation or reduction of molecular oxygen	14	326	5.22209005734404e-05	0.000792808217796777	JAHRBS010000001.1.g120;JAHRBS010000003.1.g448;JAHRBS010000004.1.g129;JAHRBS010000004.1.g1299;JAHRBS010000004.1.g1300;JAHRBS010000004.1.g1301;JAHRBS010000006.1.g130;JAHRBS010000006.1.g607;JAHRBS010000006.1.g624;JAHRBS010000006.1.g95;JAHRBS010000009.1.g395;JAHRBS010000009.1.g447;JAHRBS010000014.1.g24;JAHRBS010000014.1.g662
GO:0055114	BP	oxidation-reduction process	28	1050	6.85214492159668e-05	0.00632705040084691	JAHRBS010000001.1.g120;JAHRBS010000001.1.g518;JAHRBS010000001.1.g89;JAHRBS010000002.1.g422;JAHRBS010000003.1.g448;JAHRBS010000004.1.g129;JAHRBS010000004.1.g1299;JAHRBS010000004.1.g1300;JAHRBS010000004.1.g1301;JAHRBS010000004.1.g44;JAHRBS010000006.1.g130;JAHRBS010000006.1.g560;JAHRBS010000006.1.g607;JAHRBS010000006.1.g624;JAHRBS010000006.1.g95;JAHRBS010000007.1.g1144;JAHRBS010000007.1.g311;JAHRBS0…
GO:0004553	MF	hydrolase activity, hydrolyzing O-glycosyl compounds	12	253	7.42909669280003e-05	0.00103388262308134	JAHRBS010000002.1.g193;JAHRBS010000002.1.g792;JAHRBS010000003.1.g494;JAHRBS010000003.1.g594;JAHRBS010000004.1.g661;JAHRBS010000006.1.g184;JAHRBS010000006.1.g586;JAHRBS010000012.1.g239;JAHRBS010000012.1.g490;JAHRBS010000014.1.g414;JAHRBS010000014.1.g50;JAHRBS010000016.1.g18
GO:0016798	MF	hydrolase activity, acting on glycosyl bonds	12	266	0.000120234235669693	0.00154454748898759	JAHRBS010000002.1.g193;JAHRBS010000002.1.g792;JAHRBS010000003.1.g494;JAHRBS010000003.1.g594;JAHRBS010000004.1.g661;JAHRBS010000006.1.g184;JAHRBS010000006.1.g586;JAHRBS010000012.1.g239;JAHRBS010000012.1.g490;JAHRBS010000014.1.g414;JAHRBS010000014.1.g50;JAHRBS010000016.1.g18
GO:0006073	BP	cellular glucan metabolic process	5	39	0.000130021514390669	0.00632705040084691	JAHRBS010000002.1.g792;JAHRBS010000003.1.g494;JAHRBS010000004.1.g661;JAHRBS010000006.1.g184;JAHRBS010000012.1.g239
GO:0044042	BP	glucan metabolic process	5	39	0.000130021514390669	0.00632705040084691	JAHRBS010000002.1.g792;JAHRBS010000003.1.g494;JAHRBS010000004.1.g661;JAHRBS010000006.1.g184;JAHRBS010000012.1.g239
GO:0030243	BP	cellulose metabolic process	4	22	0.00015883808537691	0.00632705040084691	JAHRBS010000002.1.g792;JAHRBS010000003.1.g494;JAHRBS010000006.1.g184;JAHRBS010000012.1.g239
GO:0030245	BP	cellulose catabolic process	4	22	0.00015883808537691	0.00632705040084691	JAHRBS010000002.1.g792;JAHRBS010000003.1.g494;JAHRBS010000006.1.g184;JAHRBS010000012.1.g239
GO:0051275	BP	beta-glucan catabolic process	4	22	0.00015883808537691	0.00632705040084691	JAHRBS010000002.1.g792;JAHRBS010000003.1.g494;JAHRBS010000006.1.g184;JAHRBS010000012.1.g239
GO:0051273	BP	beta-glucan metabolic process	4	25	0.000266702347286384	0.00828833884374886	JAHRBS010000002.1.g792;JAHRBS010000003.1.g494;JAHRBS010000006.1.g184;JAHRBS010000012.1.g239
GO:0005975	BP	carbohydrate metabolic process	15	424	0.000286761207705715	0.00828833884374886	JAHRBS010000002.1.g193;JAHRBS010000002.1.g792;JAHRBS010000003.1.g494;JAHRBS010000003.1.g594;JAHRBS010000004.1.g661;JAHRBS010000004.1.g694;JAHRBS010000006.1.g184;JAHRBS010000006.1.g586;JAHRBS010000010.1.g10;JAHRBS010000012.1.g239;JAHRBS010000012.1.g490;JAHRBS010000012.1.g732;JAHRBS010000014.1.g414;JAHRBS010000014.1.g50;JAHRBS010000016.1.g18
GO:0009251	BP	glucan catabolic process	4	26	0.000312113178216484	0.00828833884374886	JAHRBS010000002.1.g792;JAHRBS010000003.1.g494;JAHRBS010000006.1.g184;JAHRBS010000012.1.g239
GO:0044264	BP	cellular polysaccharide metabolic process	5	50	0.000428188368667106	0.0102337020111438	JAHRBS010000002.1.g792;JAHRBS010000003.1.g494;JAHRBS010000004.1.g661;JAHRBS010000006.1.g184;JAHRBS010000012.1.g239
GO:0009055	MF	electron transfer activity	11	263	0.000456100387179841	0.00544062604707381	JAHRBS010000001.1.g120;JAHRBS010000003.1.g448;JAHRBS010000004.1.g129;JAHRBS010000004.1.g1299;JAHRBS010000006.1.g130;JAHRBS010000006.1.g607;JAHRBS010000006.1.g624;JAHRBS010000009.1.g395;JAHRBS010000013.1.g687;JAHRBS010000014.1.g24;JAHRBS010000014.1.g662
GO:0044247	BP	cellular polysaccharide catabolic process	4	30	0.000550113450969511	0.0119524649801557	JAHRBS010000002.1.g792;JAHRBS010000003.1.g494;JAHRBS010000006.1.g184;JAHRBS010000012.1.g239
GO:0004497	MF	monooxygenase activity	11	270	0.000569813103217511	0.00634391921582163	JAHRBS010000001.1.g120;JAHRBS010000003.1.g448;JAHRBS010000004.1.g129;JAHRBS010000004.1.g1299;JAHRBS010000006.1.g130;JAHRBS010000006.1.g607;JAHRBS010000006.1.g624;JAHRBS010000009.1.g395;JAHRBS010000009.1.g447;JAHRBS010000014.1.g24;JAHRBS010000014.1.g662
GO:0005976	BP	polysaccharide metabolic process	7	116	0.000697153221998719	0.0138849683381412	JAHRBS010000002.1.g193;JAHRBS010000002.1.g792;JAHRBS010000003.1.g494;JAHRBS010000004.1.g661;JAHRBS010000006.1.g184;JAHRBS010000012.1.g239;JAHRBS010000014.1.g50
GO:0004768	MF	stearoyl-CoA 9-desaturase activity	2	4	0.000950802503815941	0.00934023636101542	JAHRBS010000004.1.g1300;JAHRBS010000004.1.g1301
GO:0016215	MF	acyl-CoA desaturase activity	2	4	0.000950802503815941	0.00934023636101542	JAHRBS010000004.1.g1300;JAHRBS010000004.1.g1301
GO:0047639	MF	alcohol oxidase activity	2	5	0.00157154432616389	0.0145804390260761	JAHRBS010000001.1.g89;JAHRBS010000010.1.g93
GO:0000272	BP	polysaccharide catabolic process	6	98	0.00158204411349394	0.0290852725480809	JAHRBS010000002.1.g193;JAHRBS010000002.1.g792;JAHRBS010000003.1.g494;JAHRBS010000006.1.g184;JAHRBS010000012.1.g239;JAHRBS010000014.1.g50
GO:0044275	BP	cellular carbohydrate catabolic process	4	42	0.00199780237517485	0.0341053405476278	JAHRBS010000002.1.g792;JAHRBS010000003.1.g494;JAHRBS010000006.1.g184;JAHRBS010000012.1.g239
GO:0050660	MF	flavin adenine dinucleotide binding	6	110	0.0026713546943469	0.0234798017871544	JAHRBS010000001.1.g89;JAHRBS010000006.1.g560;JAHRBS010000009.1.g447;JAHRBS010000010.1.g93;JAHRBS010000012.1.g490;JAHRBS010000013.1.g598
GO:0016899	MF	oxidoreductase activity, acting on the CH-OH group of donors, oxygen as acceptor	2	7	0.00324587042520652	0.0271030180504745	JAHRBS010000001.1.g89;JAHRBS010000010.1.g93
GO:0016052	BP	carbohydrate catabolic process	7	156	0.00385048074096493	0.0613509931393746	JAHRBS010000002.1.g193;JAHRBS010000002.1.g792;JAHRBS010000003.1.g494;JAHRBS010000006.1.g184;JAHRBS010000012.1.g239;JAHRBS010000012.1.g490;JAHRBS010000014.1.g50
GO:0008810	MF	cellulase activity	2	8	0.00429207806778365	0.0341322398723748	JAHRBS010000002.1.g792;JAHRBS010000012.1.g239
GO:0016690	MF	diarylpropane peroxidase activity	2	9	0.00547284530058996	0.0380818818832718	JAHRBS010000001.1.g518;JAHRBS010000004.1.g44
GO:0016717	MF	oxidoreductase activity, acting on paired donors, with oxidation of a pair of donors resulting in the reduction of molecular oxygen to two molecules of water	2	9	0.00547284530058996	0.0380818818832718	JAHRBS010000004.1.g1300;JAHRBS010000004.1.g1301
GO:0016837	MF	carbon-oxygen lyase activity, acting on polysaccharides	2	9	0.00547284530058996	0.0380818818832718	JAHRBS010000004.1.g694;JAHRBS010000014.1.g50
GO:0009808	BP	lignin metabolic process	2	10	0.00694709043768525	0.0922419230337098	JAHRBS010000001.1.g518;JAHRBS010000004.1.g44
GO:0046271	BP	phenylpropanoid catabolic process	2	10	0.00694709043768525	0.0922419230337098	JAHRBS010000001.1.g518;JAHRBS010000004.1.g44
GO:0046274	BP	lignin catabolic process	2	10	0.00694709043768525	0.0922419230337098	JAHRBS010000001.1.g518;JAHRBS010000004.1.g44
GO:0048046	CC	apoplast	1	1	0.00805987334484737	0.173287276914218	JAHRBS010000010.1.g987
GO:0008812	MF	choline dehydrogenase activity	3	33	0.00830698174170285	0.055490638034575	JAHRBS010000001.1.g89;JAHRBS010000010.1.g93;JAHRBS010000013.1.g598
GO:0044262	BP	cellular carbohydrate metabolic process	5	99	0.0088408474358855	0.111208554588244	JAHRBS010000002.1.g792;JAHRBS010000003.1.g494;JAHRBS010000004.1.g661;JAHRBS010000006.1.g184;JAHRBS010000012.1.g239
GO:0016835	MF	carbon-oxygen lyase activity	4	66	0.00975864504582595	0.0626805277943436	JAHRBS010000002.1.g518;JAHRBS010000004.1.g694;JAHRBS010000007.1.g1224;JAHRBS010000014.1.g50
GO:0009698	BP	phenylpropanoid metabolic process	2	12	0.010019827241763	0.114035176703875	JAHRBS010000001.1.g518;JAHRBS010000004.1.g44
GO:0042744	BP	hydrogen peroxide catabolic process	2	12	0.010019827241763	0.114035176703875	JAHRBS010000001.1.g518;JAHRBS010000004.1.g44
GO:0016829	MF	lyase activity	6	147	0.0108757369728293	0.0672684472023145	JAHRBS010000002.1.g518;JAHRBS010000004.1.g694;JAHRBS010000007.1.g1224;JAHRBS010000007.1.g428;JAHRBS010000009.1.g224;JAHRBS010000014.1.g50
GO:0042743	BP	hydrogen peroxide metabolic process	2	13	0.0117430018518685	0.114457434644923	JAHRBS010000001.1.g518;JAHRBS010000004.1.g44
GO:0070301	BP	cellular response to hydrogen peroxide	2	13	0.0117430018518685	0.114457434644923	JAHRBS010000001.1.g518;JAHRBS010000004.1.g44
GO:0071236	BP	cellular response to antibiotic	2	13	0.0117430018518685	0.114457434644923	JAHRBS010000001.1.g518;JAHRBS010000004.1.g44
GO:0000257	MF	nitrilase activity	1	1	0.0127758420441347	0.0688246974635645	JAHRBS010000004.1.g971
GO:0009916	MF	alternative oxidase activity	1	1	0.0127758420441347	0.0688246974635645	JAHRBS010000013.1.g529
GO:0016815	MF	hydrolase activity, acting on carbon-nitrogen (but not peptide) bonds, in nitriles	1	1	0.0127758420441347	0.0688246974635645	JAHRBS010000004.1.g971
GO:0047735	MF	cellobiose dehydrogenase (acceptor) activity	1	1	0.0127758420441347	0.0688246974635645	JAHRBS010000012.1.g490
GO:0007585	BP	respiratory gaseous exchange	1	1	0.012930337805075	0.114457434644923	JAHRBS010000013.1.g529
GO:2000895	BP	hemicellulose catabolic process	1	1	0.012930337805075	0.114457434644923	JAHRBS010000012.1.g239
GO:2000899	BP	xyloglucan catabolic process	1	1	0.012930337805075	0.114457434644923	JAHRBS010000012.1.g239
GO:0003993	MF	acid phosphatase activity	2	14	0.0132742105002775	0.069274786048323	JAHRBS010000006.1.g502;JAHRBS010000013.1.g284
GO:0035690	BP	cellular response to drug	2	14	0.0135861902427232	0.115967838143244	JAHRBS010000001.1.g518;JAHRBS010000004.1.g44
GO:0034614	BP	cellular response to reactive oxygen species	2	15	0.0155460809004464	0.12385044450689	JAHRBS010000001.1.g518;JAHRBS010000004.1.g44
GO:0042542	BP	response to hydrogen peroxide	2	15	0.0155460809004464	0.12385044450689	JAHRBS010000001.1.g518;JAHRBS010000004.1.g44
GO:0050662	MF	coenzyme binding	9	311	0.0169175382684733	0.0856129966919711	JAHRBS010000001.1.g89;JAHRBS010000006.1.g560;JAHRBS010000007.1.g1159;JAHRBS010000007.1.g311;JAHRBS010000009.1.g224;JAHRBS010000009.1.g447;JAHRBS010000010.1.g93;JAHRBS010000012.1.g490;JAHRBS010000013.1.g598
GO:0031224	CC	intrinsic component of membrane	12	812	0.0172488885756235	0.247234069583937	JAHRBS010000003.1.g447;JAHRBS010000004.1.g1300;JAHRBS010000004.1.g1301;JAHRBS010000007.1.g216;JAHRBS010000007.1.g819;JAHRBS010000009.1.g43;JAHRBS010000009.1.g447;JAHRBS010000010.1.g1214;JAHRBS010000012.1.g713;JAHRBS010000013.1.g529;JAHRBS010000013.1.g919;JAHRBS010000014.1.g498
GO:0004252	MF	serine-type endopeptidase activity	3	44	0.0182462262687329	0.0896211702023058	JAHRBS010000001.1.g290;JAHRBS010000004.1.g761;JAHRBS010000013.1.g153
GO:0000302	BP	response to reactive oxygen species	2	17	0.0198030404408467	0.13522647615321	JAHRBS010000001.1.g518;JAHRBS010000004.1.g44
GO:0017001	BP	antibiotic catabolic process	2	17	0.0198030404408467	0.13522647615321	JAHRBS010000001.1.g518;JAHRBS010000004.1.g44
GO:0051187	BP	cofactor catabolic process	2	17	0.0198030404408467	0.13522647615321	JAHRBS010000001.1.g518;JAHRBS010000004.1.g44
GO:0097237	BP	cellular response to toxic substance	2	17	0.0198030404408467	0.13522647615321	JAHRBS010000001.1.g518;JAHRBS010000004.1.g44
GO:1901701	BP	cellular response to oxygen-containing compound	2	17	0.0198030404408467	0.13522647615321	JAHRBS010000001.1.g518;JAHRBS010000004.1.g44
GO:0010333	MF	terpene synthase activity	2	18	0.0215956344983177	0.103042027463402	JAHRBS010000002.1.g518;JAHRBS010000007.1.g1224
GO:0010035	BP	response to inorganic substance	2	18	0.0220938006106397	0.139352043053787	JAHRBS010000001.1.g518;JAHRBS010000004.1.g44
GO:0044036	BP	cell wall macromolecule metabolic process	3	47	0.0224509947474481	0.139352043053787	JAHRBS010000002.1.g193;JAHRBS010000004.1.g1570;JAHRBS010000012.1.g239
GO:0003880	MF	protein C-terminal carboxyl O-methyltransferase activity	2	19	0.0239390065888017	0.108049029738646	JAHRBS010000012.1.g713;JAHRBS010000013.1.g919
GO:0004671	MF	protein C-terminal S-isoprenylcysteine carboxyl O-methyltransferase activity	2	19	0.0239390065888017	0.108049029738646	JAHRBS010000012.1.g713;JAHRBS010000013.1.g919
GO:0006481	BP	C-terminal protein methylation	2	19	0.0244886435492011	0.139352043053787	JAHRBS010000012.1.g713;JAHRBS010000013.1.g919
GO:0018410	BP	C-terminal protein amino acid modification	2	19	0.0244886435492011	0.139352043053787	JAHRBS010000012.1.g713;JAHRBS010000013.1.g919
GO:0043687	BP	post-translational protein modification	2	19	0.0244886435492011	0.139352043053787	JAHRBS010000012.1.g713;JAHRBS010000013.1.g919
GO:0046677	BP	response to antibiotic	2	19	0.0244886435492011	0.139352043053787	JAHRBS010000001.1.g518;JAHRBS010000004.1.g44
GO:0072593	BP	reactive oxygen species metabolic process	2	19	0.0244886435492011	0.139352043053787	JAHRBS010000001.1.g518;JAHRBS010000004.1.g44
GO:0043169	MF	cation binding	30	1694	0.0249600709463379	0.109692943369432	JAHRBS010000001.1.g120;JAHRBS010000001.1.g518;JAHRBS010000001.1.g659;JAHRBS010000002.1.g422;JAHRBS010000002.1.g518;JAHRBS010000002.1.g792;JAHRBS010000003.1.g448;JAHRBS010000004.1.g129;JAHRBS010000004.1.g1299;JAHRBS010000004.1.g1300;JAHRBS010000004.1.g1301;JAHRBS010000004.1.g44;JAHRBS010000006.1.g130;JAHRBS010000006.1.g184;JAHRBS010000006.1.g607;JAHRBS010000006.1.g624;JAHRBS010000006.1.g95;JAHRBS0…
GO:0010340	MF	carboxyl-O-methyltransferase activity	2	20	0.026381687695881	0.110143546130303	JAHRBS010000012.1.g713;JAHRBS010000013.1.g919
GO:0051998	MF	protein carboxyl O-methyltransferase activity	2	20	0.026381687695881	0.110143546130303	JAHRBS010000012.1.g713;JAHRBS010000013.1.g919
GO:0006633	BP	fatty acid biosynthetic process	2	20	0.0269845658400657	0.149983982227342	JAHRBS010000004.1.g1300;JAHRBS010000004.1.g1301
GO:0016884	MF	carbon-nitrogen ligase activity, with glutamine as amido-N-donor	2	21	0.02892082787921	0.117799469654343	JAHRBS010000003.1.g467;JAHRBS010000004.1.g697
GO:1901700	BP	response to oxygen-containing compound	2	21	0.029578622632855	0.16066570021028	JAHRBS010000001.1.g518;JAHRBS010000004.1.g44
GO:0016838	MF	carbon-oxygen lyase activity, acting on phosphates	2	22	0.0315536321497213	0.125463251642939	JAHRBS010000002.1.g518;JAHRBS010000007.1.g1224
GO:0009405	BP	pathogenesis	2	23	0.0350496472791212	0.186152571104666	JAHRBS010000004.1.g761;JAHRBS010000012.1.g400
GO:0016021	CC	integral component of membrane	11	789	0.0357958029057148	0.384804881236434	JAHRBS010000003.1.g447;JAHRBS010000004.1.g1300;JAHRBS010000004.1.g1301;JAHRBS010000007.1.g216;JAHRBS010000007.1.g819;JAHRBS010000009.1.g43;JAHRBS010000010.1.g1214;JAHRBS010000012.1.g713;JAHRBS010000013.1.g529;JAHRBS010000013.1.g919;JAHRBS010000014.1.g498
GO:0003961	MF	O-acetylhomoserine aminocarboxypropyltransferase activity	1	3	0.0378461445696223	0.131673044648478	JAHRBS010000009.1.g224
GO:0005391	MF	sodium:potassium-exchanging ATPase activity	1	3	0.0378461445696223	0.131673044648478	JAHRBS010000007.1.g216
GO:0008556	MF	potassium-transporting ATPase activity	1	3	0.0378461445696223	0.131673044648478	JAHRBS010000007.1.g216
GO:0008863	MF	formate dehydrogenase (NAD+) activity	1	3	0.0378461445696223	0.131673044648478	JAHRBS010000007.1.g311
GO:0016162	MF	cellulose 1,4-beta-cellobiosidase activity	1	3	0.0378461445696223	0.131673044648478	JAHRBS010000003.1.g494
GO:0046576	MF	rhamnogalacturonan alpha-L-rhamnopyranosyl-(1->4)-alpha-D-galactopyranosyluronide lyase activity	1	3	0.0378461445696223	0.131673044648478	JAHRBS010000014.1.g50
GO:0010411	BP	xyloglucan metabolic process	1	3	0.0382977046849133	0.19898155260205	JAHRBS010000012.1.g239
GO:0042737	BP	drug catabolic process	3	59	0.0403404451239308	0.203544813484597	JAHRBS010000001.1.g518;JAHRBS010000004.1.g44;JAHRBS010000014.1.g50
GO:0009636	BP	response to toxic substance	2	25	0.0408792930847726	0.203544813484597	JAHRBS010000001.1.g518;JAHRBS010000004.1.g44
GO:0010410	BP	hemicellulose metabolic process	2	26	0.0439218315777643	0.209946354941713	JAHRBS010000002.1.g193;JAHRBS010000012.1.g239
GO:0042493	BP	response to drug	2	26	0.0439218315777643	0.209946354941713	JAHRBS010000001.1.g518;JAHRBS010000004.1.g44
GO:0016765	MF	transferase activity, transferring alkyl or aryl (other than methyl) groups	3	62	0.0443018101984334	0.150987802104865	JAHRBS010000003.1.g447;JAHRBS010000003.1.g815;JAHRBS010000009.1.g224
GO:0016614	MF	oxidoreductase activity, acting on CH-OH group of donors	5	153	0.0452832707840717	0.1512461244188	JAHRBS010000001.1.g89;JAHRBS010000007.1.g311;JAHRBS010000010.1.g93;JAHRBS010000012.1.g490;JAHRBS010000013.1.g598
GO:0044425	CC	membrane part	12	937	0.0500888330398717	0.430763964142896	JAHRBS010000003.1.g447;JAHRBS010000004.1.g1300;JAHRBS010000004.1.g1301;JAHRBS010000007.1.g216;JAHRBS010000007.1.g819;JAHRBS010000009.1.g43;JAHRBS010000009.1.g447;JAHRBS010000010.1.g1214;JAHRBS010000012.1.g713;JAHRBS010000013.1.g529;JAHRBS010000013.1.g919;JAHRBS010000014.1.g498
GO:0004609	MF	phosphatidylserine decarboxylase activity	1	4	0.050144591924891	0.161041285604938	JAHRBS010000007.1.g428
GO:0030151	MF	molybdenum ion binding	1	4	0.050144591924891	0.161041285604938	JAHRBS010000013.1.g687
GO:0044419	BP	interspecies interaction between organisms	2	28	0.0502492711256404	0.233203665370352	JAHRBS010000004.1.g761;JAHRBS010000012.1.g400
GO:0071266	BP	'de novo' L-methionine biosynthetic process	1	4	0.050738872800244	0.233203665370352	JAHRBS010000009.1.g224
GO:0004601	MF	peroxidase activity	2	29	0.0523822034439914	0.165053358021633	JAHRBS010000001.1.g518;JAHRBS010000004.1.g44
GO:0010383	BP	cell wall polysaccharide metabolic process	2	30	0.0568830385801768	0.256510306050231	JAHRBS010000002.1.g193;JAHRBS010000012.1.g239
GO:0008171	MF	O-methyltransferase activity	2	31	0.0590286354312936	0.179232402127746	JAHRBS010000012.1.g713;JAHRBS010000013.1.g919
GO:0008276	MF	protein methyltransferase activity	2	31	0.0590286354312936	0.179232402127746	JAHRBS010000012.1.g713;JAHRBS010000013.1.g919
GO:0008610	BP	lipid biosynthetic process	4	120	0.069164570311905	0.302985391634502	JAHRBS010000004.1.g1300;JAHRBS010000004.1.g1301;JAHRBS010000007.1.g428;JAHRBS010000013.1.g119
GO:0006479	BP	protein methylation	2	34	0.0709923930189627	0.302985391634502	JAHRBS010000012.1.g713;JAHRBS010000013.1.g919
GO:0008213	BP	protein alkylation	2	34	0.0709923930189627	0.302985391634502	JAHRBS010000012.1.g713;JAHRBS010000013.1.g919
GO:0008422	MF	beta-glucosidase activity	2	35	0.0731263519180867	0.212153647099528	JAHRBS010000006.1.g184;JAHRBS010000016.1.g18
GO:0015081	MF	sodium ion transmembrane transporter activity	1	6	0.0742778630001804	0.212153647099528	JAHRBS010000007.1.g216
GO:0006631	BP	fatty acid metabolic process	2	35	0.0746816753260468	0.303526132997289	JAHRBS010000004.1.g1300;JAHRBS010000004.1.g1301
GO:0071554	BP	cell wall organization or biogenesis	3	76	0.0747975648248673	0.303526132997289	JAHRBS010000002.1.g193;JAHRBS010000004.1.g1570;JAHRBS010000012.1.g239
GO:0008236	MF	serine-type peptidase activity	3	77	0.0749524861010308	0.212153647099528	JAHRBS010000001.1.g290;JAHRBS010000004.1.g761;JAHRBS010000013.1.g153
GO:0017171	MF	serine hydrolase activity	3	77	0.0749524861010308	0.212153647099528	JAHRBS010000001.1.g290;JAHRBS010000004.1.g761;JAHRBS010000013.1.g153
GO:0035725	BP	sodium ion transmembrane transport	1	6	0.0751463334163385	0.303526132997289	JAHRBS010000007.1.g216
GO:0009057	BP	macromolecule catabolic process	6	230	0.0761990292043402	0.303526132997289	JAHRBS010000002.1.g193;JAHRBS010000002.1.g792;JAHRBS010000003.1.g494;JAHRBS010000006.1.g184;JAHRBS010000012.1.g239;JAHRBS010000014.1.g50
GO:0016684	MF	oxidoreductase activity, acting on peroxide as acceptor	2	38	0.0843355203846374	0.234733865070574	JAHRBS010000001.1.g518;JAHRBS010000004.1.g44
GO:0031176	MF	endo-1,4-beta-xylanase activity	1	7	0.0861165284293426	0.235761643404922	JAHRBS010000002.1.g193
GO:0006814	BP	sodium ion transport	1	7	0.0871166122266755	0.335820489067346	JAHRBS010000007.1.g216
GO:0071265	BP	L-methionine biosynthetic process	1	7	0.0871166122266755	0.335820489067346	JAHRBS010000009.1.g224
GO:0046872	MF	metal ion binding	27	1663	0.0908706039059861	0.244764368585479	JAHRBS010000001.1.g120;JAHRBS010000001.1.g518;JAHRBS010000001.1.g659;JAHRBS010000002.1.g422;JAHRBS010000002.1.g518;JAHRBS010000003.1.g448;JAHRBS010000004.1.g129;JAHRBS010000004.1.g1299;JAHRBS010000004.1.g1300;JAHRBS010000004.1.g1301;JAHRBS010000004.1.g44;JAHRBS010000006.1.g130;JAHRBS010000006.1.g607;JAHRBS010000006.1.g624;JAHRBS010000006.1.g95;JAHRBS010000007.1.g1144;JAHRBS010000007.1.g1224;JAHRB…
GO:0045735	MF	nutrient reservoir activity	1	8	0.0978057356238506	0.259262823002906	JAHRBS010000010.1.g987
GO:0006066	BP	alcohol metabolic process	3	86	0.0995457818875714	0.377641934462374	JAHRBS010000001.1.g89;JAHRBS010000010.1.g93;JAHRBS010000013.1.g598
GO:0015926	MF	glucosidase activity	2	44	0.108153661110943	0.282213459461368	JAHRBS010000006.1.g184;JAHRBS010000016.1.g18
GO:0016999	BP	antibiotic metabolic process	2	44	0.110354502097883	0.388726636043356	JAHRBS010000001.1.g518;JAHRBS010000004.1.g44
GO:0019748	BP	secondary metabolic process	2	44	0.110354502097883	0.388726636043356	JAHRBS010000001.1.g518;JAHRBS010000004.1.g44
GO:0010393	BP	galacturonan metabolic process	1	9	0.110600047075097	0.388726636043356	JAHRBS010000014.1.g50
GO:0045488	BP	pectin metabolic process	1	9	0.110600047075097	0.388726636043356	JAHRBS010000014.1.g50
GO:0045490	BP	pectin catabolic process	1	9	0.110600047075097	0.388726636043356	JAHRBS010000014.1.g50
GO:0016209	MF	antioxidant activity	2	45	0.112282981977801	0.28848089215835	JAHRBS010000001.1.g518;JAHRBS010000004.1.g44
GO:0019344	BP	cysteine biosynthetic process	1	10	0.122117042257032	0.408562690056258	JAHRBS010000009.1.g224
GO:0032501	BP	multicellular organismal process	1	10	0.122117042257032	0.408562690056258	JAHRBS010000013.1.g529
GO:0034599	BP	cellular response to oxidative stress	2	47	0.123081647213601	0.408562690056258	JAHRBS010000001.1.g518;JAHRBS010000004.1.g44
GO:0072330	BP	monocarboxylic acid biosynthetic process	2	47	0.123081647213601	0.408562690056258	JAHRBS010000004.1.g1300;JAHRBS010000004.1.g1301
GO:0005783	CC	endoplasmic reticulum	3	154	0.124924345002826	0.692339353352068	JAHRBS010000004.1.g1300;JAHRBS010000004.1.g1301;JAHRBS010000009.1.g447
GO:0031227	CC	intrinsic component of endoplasmic reticulum membrane	1	17	0.128807321553873	0.692339353352068	JAHRBS010000009.1.g447
GO:0070469	CC	respiratory chain	1	17	0.128807321553873	0.692339353352068	JAHRBS010000013.1.g529
GO:0004650	MF	polygalacturonase activity	1	11	0.131995116882597	0.329002754020801	JAHRBS010000014.1.g50
GO:0030145	MF	manganese ion binding	1	11	0.131995116882597	0.329002754020801	JAHRBS010000010.1.g987
GO:0000287	MF	magnesium ion binding	2	51	0.137860099263144	0.331923834729331	JAHRBS010000002.1.g518;JAHRBS010000007.1.g1224
GO:0008152	BP	metabolic process	73	5356	0.140069041239063	0.457955734599977	JAHRBS010000001.1.g120;JAHRBS010000001.1.g290;JAHRBS010000001.1.g518;JAHRBS010000001.1.g659;JAHRBS010000001.1.g694;JAHRBS010000001.1.g89;JAHRBS010000002.1.g193;JAHRBS010000002.1.g422;JAHRBS010000002.1.g518;JAHRBS010000002.1.g792;JAHRBS010000003.1.g214;JAHRBS010000003.1.g447;JAHRBS010000003.1.g448;JAHRBS010000003.1.g467;JAHRBS010000003.1.g494;JAHRBS010000003.1.g594;JAHRBS010000003.1.g763;JAHRBS010…
GO:0044255	BP	cellular lipid metabolic process	4	156	0.142472707179949	0.457955734599977	JAHRBS010000004.1.g1300;JAHRBS010000004.1.g1301;JAHRBS010000007.1.g428;JAHRBS010000013.1.g119
GO:0004659	MF	prenyltransferase activity	1	12	0.143104886829412	0.331923834729331	JAHRBS010000003.1.g447
GO:0005216	MF	ion channel activity	1	12	0.143104886829412	0.331923834729331	JAHRBS010000007.1.g819
GO:0022838	MF	substrate-specific channel activity	1	12	0.143104886829412	0.331923834729331	JAHRBS010000007.1.g819
GO:0097599	MF	xylanase activity	1	12	0.143104886829412	0.331923834729331	JAHRBS010000002.1.g193
GO:0006534	BP	cysteine metabolic process	1	12	0.14471100720887	0.457955734599977	JAHRBS010000009.1.g224
GO:0006979	BP	response to oxidative stress	2	53	0.149505637506264	0.457955734599977	JAHRBS010000001.1.g518;JAHRBS010000004.1.g44
GO:0015079	MF	potassium ion transmembrane transporter activity	1	13	0.154074283955619	0.343072072274512	JAHRBS010000007.1.g216
GO:0015267	MF	channel activity	1	13	0.154074283955619	0.343072072274512	JAHRBS010000007.1.g819
GO:0022803	MF	passive transmembrane transporter activity	1	13	0.154074283955619	0.343072072274512	JAHRBS010000007.1.g819
GO:0016998	BP	cell wall macromolecule catabolic process	1	13	0.155791674321954	0.457955734599977	JAHRBS010000004.1.g1570
GO:0043086	BP	negative regulation of catalytic activity	1	13	0.155791674321954	0.457955734599977	JAHRBS010000004.1.g761
GO:0044092	BP	negative regulation of molecular function	1	13	0.155791674321954	0.457955734599977	JAHRBS010000004.1.g761
GO:0071804	BP	cellular potassium ion transport	1	13	0.155791674321954	0.457955734599977	JAHRBS010000007.1.g216
GO:0071805	BP	potassium ion transmembrane transport	1	13	0.155791674321954	0.457955734599977	JAHRBS010000007.1.g216
GO:1901615	BP	organic hydroxy compound metabolic process	3	106	0.15712288802175	0.457955734599977	JAHRBS010000001.1.g89;JAHRBS010000010.1.g93;JAHRBS010000013.1.g598
GO:0008757	MF	S-adenosylmethionine-dependent methyltransferase activity	2	56	0.160051513185168	0.351692140814777	JAHRBS010000012.1.g713;JAHRBS010000013.1.g919
GO:0043167	MF	ion binding	40	2762	0.166031569996737	0.360094444018897	JAHRBS010000001.1.g120;JAHRBS010000001.1.g518;JAHRBS010000001.1.g659;JAHRBS010000001.1.g694;JAHRBS010000001.1.g89;JAHRBS010000002.1.g422;JAHRBS010000002.1.g518;JAHRBS010000002.1.g792;JAHRBS010000003.1.g448;JAHRBS010000004.1.g129;JAHRBS010000004.1.g1299;JAHRBS010000004.1.g1300;JAHRBS010000004.1.g1301;JAHRBS010000004.1.g44;JAHRBS010000006.1.g130;JAHRBS010000006.1.g184;JAHRBS010000006.1.g560;JAHRBS0…
GO:0006813	BP	potassium ion transport	1	14	0.166730557712664	0.471546590944226	JAHRBS010000007.1.g216
GO:0009070	BP	serine family amino acid biosynthetic process	1	14	0.166730557712664	0.471546590944226	JAHRBS010000009.1.g224
GO:0043414	BP	macromolecule methylation	2	57	0.167704854519913	0.471546590944226	JAHRBS010000012.1.g713;JAHRBS010000013.1.g919
GO:0004499	MF	N,N-dimethylaniline monooxygenase activity	1	15	0.17559894050478	0.375961834157669	JAHRBS010000009.1.g447
GO:0016020	CC	membrane	12	1147	0.180362933647516	0.818562268290028	JAHRBS010000003.1.g447;JAHRBS010000004.1.g1300;JAHRBS010000004.1.g1301;JAHRBS010000007.1.g216;JAHRBS010000007.1.g819;JAHRBS010000009.1.g43;JAHRBS010000009.1.g447;JAHRBS010000010.1.g1214;JAHRBS010000012.1.g713;JAHRBS010000013.1.g529;JAHRBS010000013.1.g919;JAHRBS010000014.1.g498
GO:0016682	MF	oxidoreductase activity, acting on diphenols and related substances as donors, oxygen as acceptor	1	16	0.186157636709226	0.393523105448618	JAHRBS010000013.1.g529
GO:0009277	CC	fungal-type cell wall	1	26	0.190363318206983	0.818562268290028	JAHRBS010000012.1.g377
GO:0051704	BP	multi-organism process	2	62	0.190951246008159	0.530666834836629	JAHRBS010000004.1.g761;JAHRBS010000012.1.g400
GO:0070887	BP	cellular response to chemical stimulus	2	64	0.200371645389628	0.550446244231277	JAHRBS010000001.1.g518;JAHRBS010000004.1.g44
GO:0030170	MF	pyridoxal phosphate binding	2	68	0.215488782612485	0.444279341929444	JAHRBS010000007.1.g1159;JAHRBS010000009.1.g224
GO:0070279	MF	vitamin B6 binding	2	68	0.215488782612485	0.444279341929444	JAHRBS010000007.1.g1159;JAHRBS010000009.1.g224
GO:0006629	BP	lipid metabolic process	5	248	0.216650091169737	0.582523054258099	JAHRBS010000004.1.g1300;JAHRBS010000004.1.g1301;JAHRBS010000007.1.g428;JAHRBS010000013.1.g119;JAHRBS010000013.1.g286
GO:0006720	BP	isoprenoid metabolic process	1	19	0.219360145954933	0.582523054258099	JAHRBS010000013.1.g119
GO:0008299	BP	isoprenoid biosynthetic process	1	19	0.219360145954933	0.582523054258099	JAHRBS010000013.1.g119
GO:0005199	MF	structural constituent of cell wall	1	20	0.227073991396636	0.462455567844369	JAHRBS010000012.1.g377
GO:0015662	MF	ATPase activity, coupled to transmembrane movement of ions, phosphorylative mechanism	1	21	0.236981649572508	0.471142089031057	JAHRBS010000007.1.g216
GO:0016679	MF	oxidoreductase activity, acting on diphenols and related substances as donors	1	21	0.236981649572508	0.471142089031057	JAHRBS010000013.1.g529
GO:0009086	BP	methionine biosynthetic process	1	21	0.239480504180017	0.628965280209055	JAHRBS010000009.1.g224
GO:0016787	MF	hydrolase activity	28	1936	0.246106802725913	0.483527483002676	JAHRBS010000001.1.g290;JAHRBS010000001.1.g659;JAHRBS010000002.1.g193;JAHRBS010000002.1.g792;JAHRBS010000003.1.g214;JAHRBS010000003.1.g494;JAHRBS010000003.1.g594;JAHRBS010000003.1.g763;JAHRBS010000004.1.g661;JAHRBS010000004.1.g761;JAHRBS010000004.1.g971;JAHRBS010000006.1.g184;JAHRBS010000006.1.g502;JAHRBS010000006.1.g586;JAHRBS010000007.1.g216;JAHRBS010000009.1.g637;JAHRBS010000010.1.g746;JAHRBS01…
GO:0046914	MF	transition metal ion binding	20	1341	0.252403111938578	0.486379530459866	JAHRBS010000001.1.g120;JAHRBS010000002.1.g422;JAHRBS010000003.1.g448;JAHRBS010000004.1.g129;JAHRBS010000004.1.g1299;JAHRBS010000004.1.g1300;JAHRBS010000004.1.g1301;JAHRBS010000006.1.g130;JAHRBS010000006.1.g607;JAHRBS010000006.1.g624;JAHRBS010000006.1.g95;JAHRBS010000007.1.g1144;JAHRBS010000009.1.g395;JAHRBS010000010.1.g26;JAHRBS010000010.1.g987;JAHRBS010000013.1.g687;JAHRBS010000014.1.g230;JAHRBS…
GO:0016791	MF	phosphatase activity	2	76	0.253383348203643	0.486379530459866	JAHRBS010000006.1.g502;JAHRBS010000013.1.g284
GO:0005618	CC	cell wall	1	36	0.253839637196376	0.909592033287013	JAHRBS010000012.1.g377
GO:0030312	CC	external encapsulating structure	1	36	0.253839637196376	0.909592033287013	JAHRBS010000012.1.g377
GO:0006555	BP	methionine metabolic process	1	23	0.259088593525988	0.651812356344327	JAHRBS010000009.1.g224
GO:0009069	BP	serine family amino acid metabolic process	1	23	0.259088593525988	0.651812356344327	JAHRBS010000009.1.g224
GO:0045491	BP	xylan metabolic process	1	23	0.259088593525988	0.651812356344327	JAHRBS010000002.1.g193
GO:0045493	BP	xylan catabolic process	1	23	0.259088593525988	0.651812356344327	JAHRBS010000002.1.g193
GO:0016709	MF	oxidoreductase activity, acting on paired donors, with incorporation or reduction of molecular oxygen, NAD(P)H as one donor, and incorporation of one atom of oxygen	1	25	0.275374128100876	0.516713251605014	JAHRBS010000009.1.g447
GO:0016831	MF	carboxy-lyase activity	1	25	0.275374128100876	0.516713251605014	JAHRBS010000007.1.g428
GO:0000097	BP	sulfur amino acid biosynthetic process	1	25	0.278197295538126	0.692595350350125	JAHRBS010000009.1.g224
GO:0031300	CC	intrinsic component of organelle membrane	1	43	0.295388200537163	0.977053278699848	JAHRBS010000009.1.g447
GO:0016311	BP	dephosphorylation	2	85	0.301080764425028	0.741838172140017	JAHRBS010000006.1.g502;JAHRBS010000013.1.g284
GO:0004364	MF	glutathione transferase activity	1	29	0.311858664475207	0.578378592513066	JAHRBS010000003.1.g815
GO:0022900	BP	electron transport chain	1	29	0.314966472231273	0.768132519013002	JAHRBS010000013.1.g529
GO:0016879	MF	ligase activity, forming carbon-nitrogen bonds	2	89	0.315164382746641	0.578378592513066	JAHRBS010000003.1.g467;JAHRBS010000004.1.g697
GO:0032787	BP	monocarboxylic acid metabolic process	2	91	0.3297744688549	0.79503622897182	JAHRBS010000004.1.g1300;JAHRBS010000004.1.g1301
GO:0000096	BP	sulfur amino acid metabolic process	1	31	0.332651141829213	0.79503622897182	JAHRBS010000009.1.g224
GO:0050661	MF	NADP binding	1	32	0.338026476927749	0.613591539640588	JAHRBS010000009.1.g447
GO:0042221	BP	response to chemical	2	94	0.344012107801343	0.809178188076318	JAHRBS010000001.1.g518;JAHRBS010000004.1.g44
GO:0009056	BP	catabolic process	11	732	0.345339645120437	0.809178188076318	JAHRBS010000001.1.g518;JAHRBS010000002.1.g193;JAHRBS010000002.1.g792;JAHRBS010000003.1.g494;JAHRBS010000004.1.g1570;JAHRBS010000004.1.g44;JAHRBS010000006.1.g184;JAHRBS010000007.1.g216;JAHRBS010000012.1.g239;JAHRBS010000012.1.g490;JAHRBS010000014.1.g50
GO:0019842	MF	vitamin binding	2	96	0.348061048673361	0.620608722370134	JAHRBS010000007.1.g1159;JAHRBS010000009.1.g224
GO:0004175	MF	endopeptidase activity	7	449	0.349324670076602	0.620608722370134	JAHRBS010000001.1.g290;JAHRBS010000003.1.g763;JAHRBS010000004.1.g761;JAHRBS010000009.1.g637;JAHRBS010000013.1.g153;JAHRBS010000013.1.g440;JAHRBS010000014.1.g406
GO:0042578	MF	phosphoric ester hydrolase activity	2	103	0.380444885848318	0.660247466180423	JAHRBS010000006.1.g502;JAHRBS010000013.1.g284
GO:0008483	MF	transaminase activity	1	38	0.387450608896296	0.660247466180423	JAHRBS010000007.1.g1159
GO:0016769	MF	transferase activity, transferring nitrogenous groups	1	38	0.387450608896296	0.660247466180423	JAHRBS010000007.1.g1159
GO:0051287	MF	NAD binding	1	38	0.387450608896296	0.660247466180423	JAHRBS010000007.1.g311
GO:0046394	BP	carboxylic acid biosynthetic process	3	175	0.395481682646945	0.916932472911626	JAHRBS010000004.1.g1300;JAHRBS010000004.1.g1301;JAHRBS010000009.1.g224
GO:0016053	BP	organic acid biosynthetic process	3	176	0.398999904530582	0.916932472911626	JAHRBS010000004.1.g1300;JAHRBS010000004.1.g1301;JAHRBS010000009.1.g224
GO:0016830	MF	carbon-carbon lyase activity	1	40	0.403101630622175	0.679979518322254	JAHRBS010000007.1.g428
GO:0044248	BP	cellular catabolic process	9	621	0.411630120826253	0.929536043058376	JAHRBS010000001.1.g518;JAHRBS010000002.1.g792;JAHRBS010000003.1.g494;JAHRBS010000004.1.g1570;JAHRBS010000004.1.g44;JAHRBS010000006.1.g184;JAHRBS010000007.1.g216;JAHRBS010000012.1.g239;JAHRBS010000014.1.g50
GO:1901575	BP	organic substance catabolic process	10	696	0.412262847548903	0.929536043058376	JAHRBS010000001.1.g518;JAHRBS010000002.1.g193;JAHRBS010000002.1.g792;JAHRBS010000003.1.g494;JAHRBS010000004.1.g44;JAHRBS010000006.1.g184;JAHRBS010000007.1.g216;JAHRBS010000012.1.g239;JAHRBS010000012.1.g490;JAHRBS010000014.1.g50
GO:0009067	BP	aspartate family amino acid biosynthetic process	1	42	0.422153523668971	0.942941048195179	JAHRBS010000009.1.g224
GO:0005488	MF	binding	48	3651	0.423575199466719	0.704113232229269	JAHRBS010000001.1.g120;JAHRBS010000001.1.g518;JAHRBS010000001.1.g659;JAHRBS010000001.1.g694;JAHRBS010000001.1.g89;JAHRBS010000002.1.g193;JAHRBS010000002.1.g422;JAHRBS010000002.1.g518;JAHRBS010000002.1.g792;JAHRBS010000003.1.g448;JAHRBS010000003.1.g494;JAHRBS010000004.1.g129;JAHRBS010000004.1.g1299;JAHRBS010000004.1.g1300;JAHRBS010000004.1.g1301;JAHRBS010000004.1.g44;JAHRBS010000004.1.g661;JAHRBS0…
GO:0016620	MF	oxidoreductase activity, acting on the aldehyde or oxo group of donors, NAD or NADP as acceptor	1	43	0.425840936857223	0.704113232229269	JAHRBS010000007.1.g311
GO:0008643	BP	carbohydrate transport	1	44	0.437102431210513	0.967291491289932	JAHRBS010000010.1.g1214
GO:0009066	BP	aspartate family amino acid metabolic process	1	45	0.444433019767108	0.974490749764576	JAHRBS010000009.1.g224
GO:0019829	MF	cation-transporting ATPase activity	1	48	0.461854529455135	0.752760506781721	JAHRBS010000007.1.g216
GO:0008654	BP	phospholipid biosynthetic process	1	48	0.465863833207169	1	JAHRBS010000007.1.g428
GO:0022853	MF	active ion transmembrane transporter activity	1	49	0.468784986259275	0.752760506781721	JAHRBS010000007.1.g216
GO:0042625	MF	ATPase coupled ion transmembrane transporter activity	1	49	0.468784986259275	0.752760506781721	JAHRBS010000007.1.g216
GO:0012505	CC	endomembrane system	3	315	0.473096715896179	1	JAHRBS010000004.1.g1300;JAHRBS010000004.1.g1301;JAHRBS010000009.1.g447
GO:0044272	BP	sulfur compound biosynthetic process	1	50	0.479695371350261	1	JAHRBS010000009.1.g224
GO:0016903	MF	oxidoreductase activity, acting on the aldehyde or oxo group of donors	1	51	0.482382678910405	0.76721816550512	JAHRBS010000007.1.g311
GO:0019318	BP	hexose metabolic process	1	53	0.499782091801887	1	JAHRBS010000010.1.g10
GO:0005743	CC	mitochondrial inner membrane	1	88	0.51385571798848	1	JAHRBS010000013.1.g529
GO:0019866	CC	organelle inner membrane	1	92	0.529744685067499	1	JAHRBS010000013.1.g529
GO:0016706	MF	oxidoreductase activity, acting on paired donors, with incorporation or reduction of molecular oxygen, 2-oxoglutarate as one donor, and incorporation of one atom each of oxygen into both donors	1	61	0.545384601862879	0.859238004821706	JAHRBS010000006.1.g95
GO:0005996	BP	monosaccharide metabolic process	1	62	0.555559806774971	1	JAHRBS010000010.1.g10
GO:0008168	MF	methyltransferase activity	2	146	0.560948744759487	0.870199439634772	JAHRBS010000012.1.g713;JAHRBS010000013.1.g919
GO:0015077	MF	monovalent inorganic cation transmembrane transporter activity	1	64	0.562763709464403	0.870199439634772	JAHRBS010000007.1.g216
GO:0005789	CC	endoplasmic reticulum membrane	1	102	0.567306938863395	1	JAHRBS010000009.1.g447
GO:0006950	BP	response to stress	4	309	0.571879177102312	1	JAHRBS010000001.1.g518;JAHRBS010000001.1.g871;JAHRBS010000004.1.g44;JAHRBS010000006.1.g576
GO:0098827	CC	endoplasmic reticulum subcompartment	1	104	0.574464048344313	1	JAHRBS010000009.1.g447
GO:0016741	MF	transferase activity, transferring one-carbon groups	2	150	0.575780969372117	0.87976624378407	JAHRBS010000012.1.g713;JAHRBS010000013.1.g919
GO:0042175	CC	nuclear outer membrane-endoplasmic reticulum membrane network	1	105	0.577999658625131	1	JAHRBS010000009.1.g447
GO:0051186	BP	cofactor metabolic process	2	149	0.578606752251754	1	JAHRBS010000001.1.g518;JAHRBS010000004.1.g44
GO:0046873	MF	metal ion transmembrane transporter activity	1	67	0.579486747402681	0.87976624378407	JAHRBS010000007.1.g216
GO:0032259	BP	methylation	2	150	0.582282575210438	1	JAHRBS010000012.1.g713;JAHRBS010000013.1.g919
GO:0044432	CC	endoplasmic reticulum part	1	108	0.588437351267631	1	JAHRBS010000009.1.g447
GO:0070011	MF	peptidase activity, acting on L-amino acid peptides	7	568	0.597878027466663	0.899510185467863	JAHRBS010000001.1.g290;JAHRBS010000003.1.g763;JAHRBS010000004.1.g761;JAHRBS010000009.1.g637;JAHRBS010000013.1.g153;JAHRBS010000013.1.g440;JAHRBS010000014.1.g406
GO:0015672	BP	monovalent inorganic cation transport	1	70	0.599955108258809	1	JAHRBS010000007.1.g216
GO:0006644	BP	phospholipid metabolic process	1	73	0.615448958458888	1	JAHRBS010000007.1.g428
GO:0042626	MF	ATPase activity, coupled to transmembrane movement of substances	1	74	0.616091467481654	0.906442800514041	JAHRBS010000007.1.g216
GO:0043492	MF	ATPase activity, coupled to movement of substances	1	74	0.616091467481654	0.906442800514041	JAHRBS010000007.1.g216
GO:0030001	BP	metal ion transport	1	74	0.62048070254186	1	JAHRBS010000007.1.g216
GO:0017144	BP	drug metabolic process	5	412	0.623809760540278	1	JAHRBS010000001.1.g518;JAHRBS010000004.1.g44;JAHRBS010000007.1.g216;JAHRBS010000009.1.g224;JAHRBS010000014.1.g50
GO:0098662	BP	inorganic cation transmembrane transport	1	76	0.630349940676599	1	JAHRBS010000007.1.g216
GO:0006790	BP	sulfur compound metabolic process	1	77	0.635189083983075	1	JAHRBS010000009.1.g224
GO:0008233	MF	peptidase activity	7	589	0.637301172677064	0.906442800514041	JAHRBS010000001.1.g290;JAHRBS010000003.1.g763;JAHRBS010000004.1.g761;JAHRBS010000009.1.g637;JAHRBS010000013.1.g153;JAHRBS010000013.1.g440;JAHRBS010000014.1.g406
GO:0098655	BP	cation transmembrane transport	1	78	0.639965658988206	1	JAHRBS010000007.1.g216
GO:0015399	MF	primary active transmembrane transporter activity	1	79	0.640293966417549	0.906442800514041	JAHRBS010000007.1.g216
GO:0015405	MF	P-P-bond-hydrolysis-driven transmembrane transporter activity	1	79	0.640293966417549	0.906442800514041	JAHRBS010000007.1.g216
GO:0016810	MF	hydrolase activity, acting on carbon-nitrogen (but not peptide) bonds	1	79	0.640293966417549	0.906442800514041	JAHRBS010000004.1.g971
GO:0004674	MF	protein serine/threonine kinase activity	2	172	0.65089320784546	0.906442800514041	JAHRBS010000001.1.g694;JAHRBS010000010.1.g1167
GO:0015318	MF	inorganic molecular entity transmembrane transporter activity	2	172	0.65089320784546	0.906442800514041	JAHRBS010000007.1.g216;JAHRBS010000007.1.g819
GO:0022857	MF	transmembrane transporter activity	3	262	0.657564529582907	0.906442800514041	JAHRBS010000007.1.g216;JAHRBS010000007.1.g819;JAHRBS010000010.1.g1214
GO:0031966	CC	mitochondrial membrane	1	130	0.657726144567573	1	JAHRBS010000013.1.g529
GO:0098660	BP	inorganic ion transmembrane transport	1	82	0.658462103181876	1	JAHRBS010000007.1.g216
GO:0016874	MF	ligase activity	2	177	0.666445050268026	0.906442800514041	JAHRBS010000003.1.g467;JAHRBS010000004.1.g697
GO:0015075	MF	ion transmembrane transporter activity	2	179	0.672510654039162	0.906442800514041	JAHRBS010000007.1.g216;JAHRBS010000007.1.g819
GO:0004190	MF	aspartic-type endopeptidase activity	4	355	0.673047348884678	0.906442800514041	JAHRBS010000003.1.g763;JAHRBS010000009.1.g637;JAHRBS010000013.1.g440;JAHRBS010000014.1.g406
GO:0070001	MF	aspartic-type peptidase activity	4	355	0.673047348884678	0.906442800514041	JAHRBS010000003.1.g763;JAHRBS010000009.1.g637;JAHRBS010000013.1.g440;JAHRBS010000014.1.g406
GO:0006508	BP	proteolysis	7	605	0.678028185177152	1	JAHRBS010000001.1.g290;JAHRBS010000003.1.g763;JAHRBS010000004.1.g761;JAHRBS010000009.1.g637;JAHRBS010000013.1.g153;JAHRBS010000013.1.g440;JAHRBS010000014.1.g406
GO:0051213	MF	dioxygenase activity	1	88	0.680122789550318	0.908644046839225	JAHRBS010000006.1.g95
GO:0006091	BP	generation of precursor metabolites and energy	1	88	0.684461017702753	1	JAHRBS010000013.1.g529
GO:0005740	CC	mitochondrial envelope	1	141	0.688007561055409	1	JAHRBS010000013.1.g529
GO:0034220	BP	ion transmembrane transport	2	183	0.690639025269525	1	JAHRBS010000007.1.g216;JAHRBS010000007.1.g819
GO:0016853	MF	isomerase activity	1	91	0.692405982796488	0.917712691484234	JAHRBS010000010.1.g10
GO:0005829	CC	cytosol	1	144	0.695807006841422	1	JAHRBS010000007.1.g311
GO:0006811	BP	ion transport	2	202	0.742011162995923	1	JAHRBS010000007.1.g216;JAHRBS010000007.1.g819
GO:1901607	BP	alpha-amino acid biosynthetic process	1	105	0.747976440893159	1	JAHRBS010000009.1.g224
GO:0031967	CC	organelle envelope	1	168	0.751783541766226	1	JAHRBS010000013.1.g529
GO:0031975	CC	envelope	1	168	0.751783541766226	1	JAHRBS010000013.1.g529
GO:0071944	CC	cell periphery	1	168	0.751783541766226	1	JAHRBS010000012.1.g377
GO:0016616	MF	oxidoreductase activity, acting on the CH-OH group of donors, NAD or NADP as acceptor	1	110	0.760074930814591	0.991660261297161	JAHRBS010000007.1.g311
GO:0022804	MF	active transmembrane transporter activity	1	110	0.760074930814591	0.991660261297161	JAHRBS010000007.1.g216
GO:0031984	CC	organelle subcompartment	1	180	0.77590635377296	1	JAHRBS010000009.1.g447
GO:0055085	BP	transmembrane transport	5	502	0.788871850249616	1	JAHRBS010000007.1.g216;JAHRBS010000007.1.g819;JAHRBS010000009.1.g43;JAHRBS010000010.1.g1214;JAHRBS010000014.1.g498
GO:0140096	MF	catalytic activity, acting on a protein	11	1031	0.78893274372328	1	JAHRBS010000001.1.g290;JAHRBS010000001.1.g694;JAHRBS010000003.1.g763;JAHRBS010000004.1.g761;JAHRBS010000009.1.g637;JAHRBS010000010.1.g1167;JAHRBS010000012.1.g713;JAHRBS010000013.1.g153;JAHRBS010000013.1.g440;JAHRBS010000013.1.g919;JAHRBS010000014.1.g406
GO:0019752	BP	carboxylic acid metabolic process	3	322	0.794512389013304	1	JAHRBS010000004.1.g1300;JAHRBS010000004.1.g1301;JAHRBS010000009.1.g224
GO:0022890	MF	inorganic cation transmembrane transporter activity	1	123	0.797676350894532	1	JAHRBS010000007.1.g216
GO:0044429	CC	mitochondrial part	1	199	0.809544002287301	1	JAHRBS010000013.1.g529
GO:0033554	BP	cellular response to stress	2	233	0.810345029021057	1	JAHRBS010000001.1.g518;JAHRBS010000004.1.g44
GO:0043436	BP	oxoacid metabolic process	3	333	0.81313056232148	1	JAHRBS010000004.1.g1300;JAHRBS010000004.1.g1301;JAHRBS010000009.1.g224
GO:0050790	BP	regulation of catalytic activity	1	128	0.814245230083956	1	JAHRBS010000004.1.g761
GO:0006082	BP	organic acid metabolic process	3	337	0.819545039883903	1	JAHRBS010000004.1.g1300;JAHRBS010000004.1.g1301;JAHRBS010000009.1.g224
GO:0008652	BP	cellular amino acid biosynthetic process	1	131	0.821507529986943	1	JAHRBS010000009.1.g224
GO:0065009	BP	regulation of molecular function	1	131	0.821507529986943	1	JAHRBS010000004.1.g761
GO:0031090	CC	organelle membrane	2	378	0.825570046240141	1	JAHRBS010000009.1.g447;JAHRBS010000013.1.g529
GO:0005215	MF	transporter activity	3	347	0.828896503205158	1	JAHRBS010000007.1.g216;JAHRBS010000007.1.g819;JAHRBS010000010.1.g1214
GO:0008324	MF	cation transmembrane transporter activity	1	139	0.836051100002088	1	JAHRBS010000007.1.g216
GO:1901605	BP	alpha-amino acid metabolic process	1	142	0.845816115671472	1	JAHRBS010000009.1.g224
GO:0006812	BP	cation transport	1	148	0.857665763009584	1	JAHRBS010000007.1.g216
GO:0016788	MF	hydrolase activity, acting on ester bonds	3	383	0.876057982187778	1	JAHRBS010000006.1.g502;JAHRBS010000013.1.g284;JAHRBS010000013.1.g286
GO:0090407	BP	organophosphate biosynthetic process	1	159	0.877101062293336	1	JAHRBS010000007.1.g428
GO:0044281	BP	small molecule metabolic process	9	948	0.883323199323972	1	JAHRBS010000001.1.g89;JAHRBS010000002.1.g518;JAHRBS010000004.1.g1300;JAHRBS010000004.1.g1301;JAHRBS010000007.1.g216;JAHRBS010000009.1.g224;JAHRBS010000010.1.g10;JAHRBS010000010.1.g93;JAHRBS010000013.1.g598
GO:0019439	BP	aromatic compound catabolic process	3	398	0.896561028449932	1	JAHRBS010000001.1.g518;JAHRBS010000004.1.g44;JAHRBS010000007.1.g216
GO:0004672	MF	protein kinase activity	2	296	0.898476088995725	1	JAHRBS010000001.1.g694;JAHRBS010000010.1.g1167
GO:1901361	BP	organic cyclic compound catabolic process	3	402	0.900412380642783	1	JAHRBS010000001.1.g518;JAHRBS010000004.1.g44;JAHRBS010000007.1.g216
GO:0042623	MF	ATPase activity, coupled	1	182	0.907104679886214	1	JAHRBS010000007.1.g216
GO:0005198	MF	structural molecule activity	1	184	0.90953630637221	1	JAHRBS010000012.1.g377
GO:0050896	BP	response to stimulus	4	518	0.91217493493927	1	JAHRBS010000001.1.g518;JAHRBS010000001.1.g871;JAHRBS010000004.1.g44;JAHRBS010000006.1.g576
GO:0006468	BP	protein phosphorylation	2	325	0.928732692610079	1	JAHRBS010000001.1.g694;JAHRBS010000010.1.g1167
GO:0016773	MF	phosphotransferase activity, alcohol group as acceptor	2	337	0.934962884194824	1	JAHRBS010000001.1.g694;JAHRBS010000010.1.g1167
GO:0043168	MF	anion binding	11	1248	0.943800521426183	1	JAHRBS010000001.1.g694;JAHRBS010000001.1.g89;JAHRBS010000006.1.g560;JAHRBS010000007.1.g1159;JAHRBS010000007.1.g216;JAHRBS010000009.1.g224;JAHRBS010000009.1.g447;JAHRBS010000010.1.g1167;JAHRBS010000010.1.g93;JAHRBS010000012.1.g490;JAHRBS010000013.1.g598
GO:0006464	BP	cellular protein modification process	4	571	0.945699803734932	1	JAHRBS010000001.1.g694;JAHRBS010000010.1.g1167;JAHRBS010000012.1.g713;JAHRBS010000013.1.g919
GO:0036211	BP	protein modification process	4	571	0.945699803734932	1	JAHRBS010000001.1.g694;JAHRBS010000010.1.g1167;JAHRBS010000012.1.g713;JAHRBS010000013.1.g919
GO:0005739	CC	mitochondrion	1	346	0.947642642927744	1	JAHRBS010000013.1.g529
GO:0036094	MF	small molecule binding	12	1354	0.949576614162834	1	JAHRBS010000001.1.g694;JAHRBS010000001.1.g89;JAHRBS010000006.1.g560;JAHRBS010000007.1.g1159;JAHRBS010000007.1.g216;JAHRBS010000007.1.g311;JAHRBS010000009.1.g224;JAHRBS010000009.1.g447;JAHRBS010000010.1.g1167;JAHRBS010000010.1.g93;JAHRBS010000012.1.g490;JAHRBS010000013.1.g598
GO:0016887	MF	ATPase activity	1	233	0.95290233931333	1	JAHRBS010000007.1.g216
GO:0009128	BP	purine nucleoside monophosphate catabolic process	1	231	0.953303212911964	1	JAHRBS010000007.1.g216
GO:0009158	BP	ribonucleoside monophosphate catabolic process	1	231	0.953303212911964	1	JAHRBS010000007.1.g216
GO:0009169	BP	purine ribonucleoside monophosphate catabolic process	1	231	0.953303212911964	1	JAHRBS010000007.1.g216
GO:0009125	BP	nucleoside monophosphate catabolic process	1	232	0.95393043637856	1	JAHRBS010000007.1.g216
GO:1901363	MF	heterocyclic compound binding	28	2724	0.954752009032547	1	JAHRBS010000001.1.g120;JAHRBS010000001.1.g518;JAHRBS010000001.1.g694;JAHRBS010000001.1.g89;JAHRBS010000003.1.g448;JAHRBS010000004.1.g129;JAHRBS010000004.1.g1299;JAHRBS010000004.1.g1300;JAHRBS010000004.1.g1301;JAHRBS010000004.1.g44;JAHRBS010000006.1.g130;JAHRBS010000006.1.g560;JAHRBS010000006.1.g607;JAHRBS010000006.1.g624;JAHRBS010000007.1.g1159;JAHRBS010000007.1.g216;JAHRBS010000007.1.g311;JAHRBS…
GO:0006520	BP	cellular amino acid metabolic process	1	234	0.955160029772476	1	JAHRBS010000009.1.g224
GO:0097159	MF	organic cyclic compound binding	28	2726	0.955306395641665	1	JAHRBS010000001.1.g120;JAHRBS010000001.1.g518;JAHRBS010000001.1.g694;JAHRBS010000001.1.g89;JAHRBS010000003.1.g448;JAHRBS010000004.1.g129;JAHRBS010000004.1.g1299;JAHRBS010000004.1.g1300;JAHRBS010000004.1.g1301;JAHRBS010000004.1.g44;JAHRBS010000006.1.g130;JAHRBS010000006.1.g560;JAHRBS010000006.1.g607;JAHRBS010000006.1.g624;JAHRBS010000007.1.g1159;JAHRBS010000007.1.g216;JAHRBS010000007.1.g311;JAHRBS…
GO:0044444	CC	cytoplasmic part	5	1067	0.960410618567179	1	JAHRBS010000004.1.g1300;JAHRBS010000004.1.g1301;JAHRBS010000007.1.g311;JAHRBS010000009.1.g447;JAHRBS010000013.1.g529
GO:0009116	BP	nucleoside metabolic process	2	378	0.96083267912156	1	JAHRBS010000002.1.g518;JAHRBS010000007.1.g216
GO:1901657	BP	glycosyl compound metabolic process	2	378	0.96083267912156	1	JAHRBS010000002.1.g518;JAHRBS010000007.1.g216
GO:0044283	BP	small molecule biosynthetic process	4	606	0.961019920716718	1	JAHRBS010000004.1.g1300;JAHRBS010000004.1.g1301;JAHRBS010000007.1.g216;JAHRBS010000009.1.g224
GO:0071704	BP	organic substance metabolic process	40	3660	0.962519895122639	1	JAHRBS010000001.1.g290;JAHRBS010000001.1.g518;JAHRBS010000001.1.g694;JAHRBS010000001.1.g89;JAHRBS010000002.1.g193;JAHRBS010000002.1.g518;JAHRBS010000002.1.g792;JAHRBS010000003.1.g494;JAHRBS010000003.1.g594;JAHRBS010000003.1.g763;JAHRBS010000004.1.g1300;JAHRBS010000004.1.g1301;JAHRBS010000004.1.g1570;JAHRBS010000004.1.g44;JAHRBS010000004.1.g661;JAHRBS010000004.1.g694;JAHRBS010000004.1.g761;JAHRBS0…
GO:0043412	BP	macromolecule modification	4	619	0.965626806664566	1	JAHRBS010000001.1.g694;JAHRBS010000010.1.g1167;JAHRBS010000012.1.g713;JAHRBS010000013.1.g919
GO:0046034	BP	ATP metabolic process	1	259	0.968050113414163	1	JAHRBS010000007.1.g216
GO:0016301	MF	kinase activity	2	406	0.970179192715986	1	JAHRBS010000001.1.g694;JAHRBS010000010.1.g1167
GO:0000166	MF	nucleotide binding	10	1242	0.970257229812484	1	JAHRBS010000001.1.g694;JAHRBS010000001.1.g89;JAHRBS010000006.1.g560;JAHRBS010000007.1.g216;JAHRBS010000007.1.g311;JAHRBS010000009.1.g447;JAHRBS010000010.1.g1167;JAHRBS010000010.1.g93;JAHRBS010000012.1.g490;JAHRBS010000013.1.g598
GO:1901265	MF	nucleoside phosphate binding	10	1242	0.970257229812484	1	JAHRBS010000001.1.g694;JAHRBS010000001.1.g89;JAHRBS010000006.1.g560;JAHRBS010000007.1.g216;JAHRBS010000007.1.g311;JAHRBS010000009.1.g447;JAHRBS010000010.1.g1167;JAHRBS010000010.1.g93;JAHRBS010000012.1.g490;JAHRBS010000013.1.g598
GO:0009126	BP	purine nucleoside monophosphate metabolic process	1	279	0.97566329044712	1	JAHRBS010000007.1.g216
GO:0009167	BP	purine ribonucleoside monophosphate metabolic process	1	279	0.97566329044712	1	JAHRBS010000007.1.g216
GO:0051716	BP	cellular response to stimulus	2	427	0.977884147570414	1	JAHRBS010000001.1.g518;JAHRBS010000004.1.g44
GO:0009161	BP	ribonucleoside monophosphate metabolic process	1	291	0.979339356126944	1	JAHRBS010000007.1.g216
GO:0009123	BP	nucleoside monophosphate metabolic process	1	294	0.980169138545823	1	JAHRBS010000007.1.g216
GO:0006152	BP	purine nucleoside catabolic process	1	301	0.981979475023154	1	JAHRBS010000007.1.g216
GO:0009203	BP	ribonucleoside triphosphate catabolic process	1	301	0.981979475023154	1	JAHRBS010000007.1.g216
GO:0009207	BP	purine ribonucleoside triphosphate catabolic process	1	301	0.981979475023154	1	JAHRBS010000007.1.g216
GO:0046130	BP	purine ribonucleoside catabolic process	1	301	0.981979475023154	1	JAHRBS010000007.1.g216
GO:0009146	BP	purine nucleoside triphosphate catabolic process	1	302	0.982224402307922	1	JAHRBS010000007.1.g216
GO:0009164	BP	nucleoside catabolic process	1	302	0.982224402307922	1	JAHRBS010000007.1.g216
GO:0034656	BP	nucleobase-containing small molecule catabolic process	1	302	0.982224402307922	1	JAHRBS010000007.1.g216
GO:0042454	BP	ribonucleoside catabolic process	1	302	0.982224402307922	1	JAHRBS010000007.1.g216
GO:1901658	BP	glycosyl compound catabolic process	1	302	0.982224402307922	1	JAHRBS010000007.1.g216
GO:0009143	BP	nucleoside triphosphate catabolic process	1	303	0.982466041698809	1	JAHRBS010000007.1.g216
GO:0009154	BP	purine ribonucleotide catabolic process	1	304	0.982704436781082	1	JAHRBS010000007.1.g216
GO:0009261	BP	ribonucleotide catabolic process	1	304	0.982704436781082	1	JAHRBS010000007.1.g216
GO:0016310	BP	phosphorylation	2	449	0.982976242979827	1	JAHRBS010000001.1.g694;JAHRBS010000010.1.g1167
GO:0042278	BP	purine nucleoside metabolic process	1	326	0.987209694192165	1	JAHRBS010000007.1.g216
GO:0046128	BP	purine ribonucleoside metabolic process	1	326	0.987209694192165	1	JAHRBS010000007.1.g216
GO:1901136	BP	carbohydrate derivative catabolic process	1	328	0.987556504396271	1	JAHRBS010000007.1.g216
GO:0006195	BP	purine nucleotide catabolic process	1	332	0.98822250237475	1	JAHRBS010000007.1.g216
GO:0009205	BP	purine ribonucleoside triphosphate metabolic process	1	334	0.98854217523387	1	JAHRBS010000007.1.g216
GO:0009144	BP	purine nucleoside triphosphate metabolic process	1	335	0.988698783124062	1	JAHRBS010000007.1.g216
GO:0072523	BP	purine-containing compound catabolic process	1	335	0.988698783124062	1	JAHRBS010000007.1.g216
GO:0009199	BP	ribonucleoside triphosphate metabolic process	1	336	0.988853276861258	1	JAHRBS010000007.1.g216
GO:0055086	BP	nucleobase-containing small molecule metabolic process	2	489	0.989499604241717	1	JAHRBS010000002.1.g518;JAHRBS010000007.1.g216
GO:0009119	BP	ribonucleoside metabolic process	1	341	0.989595006805363	1	JAHRBS010000007.1.g216
GO:0009141	BP	nucleoside triphosphate metabolic process	1	345	0.990153113732316	1	JAHRBS010000007.1.g216
GO:0009166	BP	nucleotide catabolic process	1	346	0.9902879564063	1	JAHRBS010000007.1.g216
GO:1901292	BP	nucleoside phosphate catabolic process	1	348	0.990552194838288	1	JAHRBS010000007.1.g216
GO:0046434	BP	organophosphate catabolic process	1	354	0.991303048660979	1	JAHRBS010000007.1.g216
GO:0006810	BP	transport	5	870	0.99166153031781	1	JAHRBS010000007.1.g216;JAHRBS010000007.1.g819;JAHRBS010000009.1.g43;JAHRBS010000010.1.g1214;JAHRBS010000014.1.g498
GO:0016740	MF	transferase activity	10	1396	0.991764762517269	1	JAHRBS010000001.1.g694;JAHRBS010000003.1.g447;JAHRBS010000003.1.g467;JAHRBS010000003.1.g815;JAHRBS010000004.1.g697;JAHRBS010000007.1.g1159;JAHRBS010000009.1.g224;JAHRBS010000010.1.g1167;JAHRBS010000012.1.g713;JAHRBS010000013.1.g919
GO:0051234	BP	establishment of localization	5	875	0.992079461938492	1	JAHRBS010000007.1.g216;JAHRBS010000007.1.g819;JAHRBS010000009.1.g43;JAHRBS010000010.1.g1214;JAHRBS010000014.1.g498
GO:0071702	BP	organic substance transport	1	361	0.992104819476189	1	JAHRBS010000010.1.g1214
GO:0009150	BP	purine ribonucleotide metabolic process	1	365	0.992529728254115	1	JAHRBS010000007.1.g216
GO:0008144	MF	drug binding	5	894	0.992858713708235	1	JAHRBS010000001.1.g694;JAHRBS010000007.1.g1159;JAHRBS010000007.1.g216;JAHRBS010000009.1.g224;JAHRBS010000010.1.g1167
GO:0009259	BP	ribonucleotide metabolic process	1	376	0.99358524568551	1	JAHRBS010000007.1.g216
GO:0034655	BP	nucleobase-containing compound catabolic process	1	377	0.993673557567313	1	JAHRBS010000007.1.g216
GO:0034404	BP	nucleobase-containing small molecule biosynthetic process	1	378	0.993760668650724	1	JAHRBS010000007.1.g216
GO:0051179	BP	localization	5	901	0.993954364521188	1	JAHRBS010000007.1.g216;JAHRBS010000007.1.g819;JAHRBS010000009.1.g43;JAHRBS010000010.1.g1214;JAHRBS010000014.1.g498
GO:0006796	BP	phosphate-containing compound metabolic process	6	1012	0.994051801518763	1	JAHRBS010000001.1.g694;JAHRBS010000006.1.g502;JAHRBS010000007.1.g216;JAHRBS010000007.1.g428;JAHRBS010000010.1.g1167;JAHRBS010000013.1.g284
GO:0019538	BP	protein metabolic process	11	1516	0.994104124643797	1	JAHRBS010000001.1.g290;JAHRBS010000001.1.g694;JAHRBS010000003.1.g763;JAHRBS010000004.1.g761;JAHRBS010000009.1.g637;JAHRBS010000010.1.g1167;JAHRBS010000012.1.g713;JAHRBS010000013.1.g153;JAHRBS010000013.1.g440;JAHRBS010000013.1.g919;JAHRBS010000014.1.g406
GO:0006793	BP	phosphorus metabolic process	6	1014	0.994171008606126	1	JAHRBS010000001.1.g694;JAHRBS010000006.1.g502;JAHRBS010000007.1.g216;JAHRBS010000007.1.g428;JAHRBS010000010.1.g1167;JAHRBS010000013.1.g284
GO:0071840	BP	cellular component organization or biogenesis	3	673	0.994447312123581	1	JAHRBS010000002.1.g193;JAHRBS010000004.1.g1570;JAHRBS010000012.1.g239
GO:0019693	BP	ribose phosphate metabolic process	1	388	0.994569179147155	1	JAHRBS010000007.1.g216
GO:0046700	BP	heterocycle catabolic process	1	389	0.994644099938365	1	JAHRBS010000007.1.g216
GO:0044270	BP	cellular nitrogen compound catabolic process	1	391	0.994790892781661	1	JAHRBS010000007.1.g216
GO:0006163	BP	purine nucleotide metabolic process	1	394	0.995003663507569	1	JAHRBS010000007.1.g216
GO:0005737	CC	cytoplasm	6	1485	0.995054355468747	1	JAHRBS010000004.1.g1300;JAHRBS010000004.1.g1301;JAHRBS010000007.1.g311;JAHRBS010000009.1.g224;JAHRBS010000009.1.g447;JAHRBS010000013.1.g529
GO:1901135	BP	carbohydrate derivative metabolic process	2	551	0.995120760459308	1	JAHRBS010000002.1.g518;JAHRBS010000007.1.g216
GO:0044282	BP	small molecule catabolic process	1	398	0.995274060470189	1	JAHRBS010000007.1.g216
GO:0019637	BP	organophosphate metabolic process	2	555	0.99535934520385	1	JAHRBS010000007.1.g216;JAHRBS010000007.1.g428
GO:0072521	BP	purine-containing compound metabolic process	1	406	0.995772236870411	1	JAHRBS010000007.1.g216
GO:0044238	BP	primary metabolic process	34	3493	0.995798115731982	1	JAHRBS010000001.1.g290;JAHRBS010000001.1.g694;JAHRBS010000002.1.g193;JAHRBS010000002.1.g518;JAHRBS010000002.1.g792;JAHRBS010000003.1.g494;JAHRBS010000003.1.g594;JAHRBS010000003.1.g763;JAHRBS010000004.1.g1300;JAHRBS010000004.1.g1301;JAHRBS010000004.1.g661;JAHRBS010000004.1.g694;JAHRBS010000004.1.g761;JAHRBS010000006.1.g184;JAHRBS010000006.1.g586;JAHRBS010000007.1.g216;JAHRBS010000007.1.g428;JAHRBS…
GO:0017111	MF	nucleoside-triphosphatase activity	1	421	0.996348072058461	1	JAHRBS010000007.1.g216
GO:0016462	MF	pyrophosphatase activity	1	437	0.997073904900623	1	JAHRBS010000007.1.g216
GO:0016818	MF	hydrolase activity, acting on acid anhydrides, in phosphorus-containing anhydrides	1	438	0.99711421068285	1	JAHRBS010000007.1.g216
GO:0016817	MF	hydrolase activity, acting on acid anhydrides	1	439	0.99715396838144	1	JAHRBS010000007.1.g216
GO:0009117	BP	nucleotide metabolic process	1	451	0.997747188813919	1	JAHRBS010000007.1.g216
GO:0006753	BP	nucleoside phosphate metabolic process	1	463	0.99809691969106	1	JAHRBS010000007.1.g216
GO:0008270	MF	zinc ion binding	5	1023	0.998207876998286	1	JAHRBS010000002.1.g422;JAHRBS010000007.1.g1144;JAHRBS010000010.1.g26;JAHRBS010000014.1.g230;JAHRBS010000014.1.g820
GO:1901565	BP	organonitrogen compound catabolic process	1	474	0.998370107079996	1	JAHRBS010000007.1.g216
GO:0044446	CC	intracellular organelle part	2	949	0.998527470377782	1	JAHRBS010000009.1.g447;JAHRBS010000013.1.g529
GO:0044422	CC	organelle part	2	950	0.998541863189156	1	JAHRBS010000009.1.g447;JAHRBS010000013.1.g529
GO:0005524	MF	ATP binding	3	802	0.99869431132855	1	JAHRBS010000001.1.g694;JAHRBS010000007.1.g216;JAHRBS010000010.1.g1167
GO:0032559	MF	adenyl ribonucleotide binding	3	808	0.998786603907089	1	JAHRBS010000001.1.g694;JAHRBS010000007.1.g216;JAHRBS010000010.1.g1167
GO:0030554	MF	adenyl nucleotide binding	3	810	0.998815944998756	1	JAHRBS010000001.1.g694;JAHRBS010000007.1.g216;JAHRBS010000010.1.g1167
GO:0019222	BP	regulation of metabolic process	1	541	0.99936989411366	1	JAHRBS010000004.1.g761
GO:0044267	BP	cellular protein metabolic process	4	985	0.999387542718023	1	JAHRBS010000001.1.g694;JAHRBS010000010.1.g1167;JAHRBS010000012.1.g713;JAHRBS010000013.1.g919
GO:0035639	MF	purine ribonucleoside triphosphate binding	3	920	0.999701493162574	1	JAHRBS010000001.1.g694;JAHRBS010000007.1.g216;JAHRBS010000010.1.g1167
GO:0001883	MF	purine nucleoside binding	3	922	0.999709041678931	1	JAHRBS010000001.1.g694;JAHRBS010000007.1.g216;JAHRBS010000010.1.g1167
GO:0032550	MF	purine ribonucleoside binding	3	922	0.999709041678931	1	JAHRBS010000001.1.g694;JAHRBS010000007.1.g216;JAHRBS010000010.1.g1167
GO:0032549	MF	ribonucleoside binding	3	926	0.99972358707903	1	JAHRBS010000001.1.g694;JAHRBS010000007.1.g216;JAHRBS010000010.1.g1167
GO:0032555	MF	purine ribonucleotide binding	3	926	0.99972358707903	1	JAHRBS010000001.1.g694;JAHRBS010000007.1.g216;JAHRBS010000010.1.g1167
GO:0001882	MF	nucleoside binding	3	927	0.999727111686768	1	JAHRBS010000001.1.g694;JAHRBS010000007.1.g216;JAHRBS010000010.1.g1167
GO:0017076	MF	purine nucleotide binding	3	928	0.999730592663337	1	JAHRBS010000001.1.g694;JAHRBS010000007.1.g216;JAHRBS010000010.1.g1167
GO:0043170	BP	macromolecule metabolic process	19	2578	0.999766282304314	1	JAHRBS010000001.1.g290;JAHRBS010000001.1.g694;JAHRBS010000002.1.g193;JAHRBS010000002.1.g792;JAHRBS010000003.1.g494;JAHRBS010000003.1.g763;JAHRBS010000004.1.g1570;JAHRBS010000004.1.g661;JAHRBS010000004.1.g761;JAHRBS010000006.1.g184;JAHRBS010000009.1.g637;JAHRBS010000010.1.g1167;JAHRBS010000012.1.g239;JAHRBS010000012.1.g713;JAHRBS010000013.1.g153;JAHRBS010000013.1.g440;JAHRBS010000013.1.g919;JAHRBS…
GO:0032553	MF	ribonucleotide binding	3	965	0.999833029978052	1	JAHRBS010000001.1.g694;JAHRBS010000007.1.g216;JAHRBS010000010.1.g1167
GO:0016772	MF	transferase activity, transferring phosphorus-containing groups	2	831	0.999863556515669	1	JAHRBS010000001.1.g694;JAHRBS010000010.1.g1167
GO:0097367	MF	carbohydrate derivative binding	3	995	0.999887257498939	1	JAHRBS010000001.1.g694;JAHRBS010000007.1.g216;JAHRBS010000010.1.g1167
GO:1901566	BP	organonitrogen compound biosynthetic process	1	662	0.999890010349021	1	JAHRBS010000009.1.g224
GO:1901564	BP	organonitrogen compound metabolic process	14	2206	0.999903785700804	1	JAHRBS010000001.1.g290;JAHRBS010000001.1.g694;JAHRBS010000002.1.g518;JAHRBS010000003.1.g763;JAHRBS010000004.1.g761;JAHRBS010000007.1.g216;JAHRBS010000009.1.g224;JAHRBS010000009.1.g637;JAHRBS010000010.1.g1167;JAHRBS010000012.1.g713;JAHRBS010000013.1.g153;JAHRBS010000013.1.g440;JAHRBS010000013.1.g919;JAHRBS010000014.1.g406
GO:0050789	BP	regulation of biological process	1	744	0.999967034678016	1	JAHRBS010000004.1.g761
GO:0065007	BP	biological regulation	1	796	0.999984791686974	1	JAHRBS010000004.1.g761
GO:0044237	BP	cellular metabolic process	24	3249	0.999987426347315	1	JAHRBS010000001.1.g518;JAHRBS010000001.1.g694;JAHRBS010000002.1.g193;JAHRBS010000002.1.g518;JAHRBS010000002.1.g792;JAHRBS010000003.1.g494;JAHRBS010000004.1.g1300;JAHRBS010000004.1.g1301;JAHRBS010000004.1.g1570;JAHRBS010000004.1.g44;JAHRBS010000004.1.g661;JAHRBS010000006.1.g184;JAHRBS010000006.1.g502;JAHRBS010000007.1.g216;JAHRBS010000007.1.g428;JAHRBS010000009.1.g224;JAHRBS010000010.1.g1167;JAHRB…
GO:0044260	BP	cellular macromolecule metabolic process	11	2217	0.999997818744169	1	JAHRBS010000001.1.g694;JAHRBS010000002.1.g193;JAHRBS010000002.1.g792;JAHRBS010000003.1.g494;JAHRBS010000004.1.g1570;JAHRBS010000004.1.g661;JAHRBS010000006.1.g184;JAHRBS010000010.1.g1167;JAHRBS010000012.1.g239;JAHRBS010000012.1.g713;JAHRBS010000013.1.g919
GO:0043231	CC	intracellular membrane-bounded organelle	4	1880	0.999998164682396	1	JAHRBS010000004.1.g1300;JAHRBS010000004.1.g1301;JAHRBS010000009.1.g447;JAHRBS010000013.1.g529
GO:0043227	CC	membrane-bounded organelle	4	1881	0.999998190790192	1	JAHRBS010000004.1.g1300;JAHRBS010000004.1.g1301;JAHRBS010000009.1.g447;JAHRBS010000013.1.g529
GO:0009058	BP	biosynthetic process	7	1843	0.999999023353322	1	JAHRBS010000004.1.g1300;JAHRBS010000004.1.g1301;JAHRBS010000007.1.g1159;JAHRBS010000007.1.g216;JAHRBS010000007.1.g428;JAHRBS010000009.1.g224;JAHRBS010000013.1.g119
GO:0044249	BP	cellular biosynthetic process	6	1769	0.999999483986673	1	JAHRBS010000004.1.g1300;JAHRBS010000004.1.g1301;JAHRBS010000007.1.g216;JAHRBS010000007.1.g428;JAHRBS010000009.1.g224;JAHRBS010000013.1.g119
GO:1901576	BP	organic substance biosynthetic process	6	1805	0.999999694133273	1	JAHRBS010000004.1.g1300;JAHRBS010000004.1.g1301;JAHRBS010000007.1.g216;JAHRBS010000007.1.g428;JAHRBS010000009.1.g224;JAHRBS010000013.1.g119
GO:0034654	BP	nucleobase-containing compound biosynthetic process	1	1125	0.999999905029105	1	JAHRBS010000007.1.g216
GO:0043229	CC	intracellular organelle	4	2103	0.999999943747761	1	JAHRBS010000004.1.g1300;JAHRBS010000004.1.g1301;JAHRBS010000009.1.g447;JAHRBS010000013.1.g529
GO:0043226	CC	organelle	4	2104	0.999999944699731	1	JAHRBS010000004.1.g1300;JAHRBS010000004.1.g1301;JAHRBS010000009.1.g447;JAHRBS010000013.1.g529
GO:0019438	BP	aromatic compound biosynthetic process	1	1193	0.999999968086726	1	JAHRBS010000007.1.g216
GO:0018130	BP	heterocycle biosynthetic process	1	1204	0.999999973285556	1	JAHRBS010000007.1.g216
GO:1901362	BP	organic cyclic compound biosynthetic process	1	1239	0.999999984868525	1	JAHRBS010000007.1.g216
GO:0003676	MF	nucleic acid binding	2	1470	0.999999989974675	1	JAHRBS010000010.1.g26;JAHRBS010000014.1.g413
GO:0006725	BP	cellular aromatic compound metabolic process	4	1847	0.999999997188138	1	JAHRBS010000001.1.g518;JAHRBS010000002.1.g518;JAHRBS010000004.1.g44;JAHRBS010000007.1.g216
GO:0006807	BP	nitrogen compound metabolic process	15	3058	0.999999997693562	1	JAHRBS010000001.1.g290;JAHRBS010000001.1.g694;JAHRBS010000002.1.g518;JAHRBS010000003.1.g763;JAHRBS010000004.1.g761;JAHRBS010000004.1.g971;JAHRBS010000007.1.g216;JAHRBS010000009.1.g224;JAHRBS010000009.1.g637;JAHRBS010000010.1.g1167;JAHRBS010000012.1.g713;JAHRBS010000013.1.g153;JAHRBS010000013.1.g440;JAHRBS010000013.1.g919;JAHRBS010000014.1.g406
GO:1901360	BP	organic cyclic compound metabolic process	4	1893	0.999999998681205	1	JAHRBS010000001.1.g518;JAHRBS010000002.1.g518;JAHRBS010000004.1.g44;JAHRBS010000007.1.g216
GO:0044424	CC	intracellular part	6	2548	0.9999999988222	1	JAHRBS010000004.1.g1300;JAHRBS010000004.1.g1301;JAHRBS010000007.1.g311;JAHRBS010000009.1.g224;JAHRBS010000009.1.g447;JAHRBS010000013.1.g529
GO:0009987	BP	cellular process	28	4155	0.999999999213979	1	JAHRBS010000001.1.g518;JAHRBS010000001.1.g694;JAHRBS010000002.1.g193;JAHRBS010000002.1.g518;JAHRBS010000002.1.g792;JAHRBS010000003.1.g494;JAHRBS010000004.1.g1300;JAHRBS010000004.1.g1301;JAHRBS010000004.1.g1570;JAHRBS010000004.1.g44;JAHRBS010000004.1.g661;JAHRBS010000006.1.g184;JAHRBS010000006.1.g502;JAHRBS010000007.1.g216;JAHRBS010000007.1.g428;JAHRBS010000007.1.g819;JAHRBS010000009.1.g224;JAHRBS…
GO:0044271	BP	cellular nitrogen compound biosynthetic process	1	1451	0.999999999557525	1	JAHRBS010000007.1.g216
GO:0006139	BP	nucleobase-containing compound metabolic process	2	1758	0.999999999933941	1	JAHRBS010000002.1.g518;JAHRBS010000007.1.g216
GO:0005622	CC	intracellular	6	2663	0.999999999933959	1	JAHRBS010000004.1.g1300;JAHRBS010000004.1.g1301;JAHRBS010000007.1.g311;JAHRBS010000009.1.g224;JAHRBS010000009.1.g447;JAHRBS010000013.1.g529
GO:0005623	CC	cell	7	2776	0.999999999961442	1	JAHRBS010000004.1.g1300;JAHRBS010000004.1.g1301;JAHRBS010000007.1.g311;JAHRBS010000009.1.g224;JAHRBS010000009.1.g447;JAHRBS010000012.1.g377;JAHRBS010000013.1.g529
GO:0044464	CC	cell part	7	2776	0.999999999961442	1	JAHRBS010000004.1.g1300;JAHRBS010000004.1.g1301;JAHRBS010000007.1.g311;JAHRBS010000009.1.g224;JAHRBS010000009.1.g447;JAHRBS010000012.1.g377;JAHRBS010000013.1.g529
GO:0046483	BP	heterocycle metabolic process	2	1838	0.999999999983877	1	JAHRBS010000002.1.g518;JAHRBS010000007.1.g216
GO:0034641	BP	cellular nitrogen compound metabolic process	2	2065	0.999999999999749	1	JAHRBS010000002.1.g518;JAHRBS010000007.1.g216
GO:0005575	CC	cellular_component	28	3474	1	1	JAHRBS010000002.1.g193;JAHRBS010000002.1.g792;JAHRBS010000003.1.g447;JAHRBS010000003.1.g494;JAHRBS010000004.1.g1300;JAHRBS010000004.1.g1301;JAHRBS010000004.1.g661;JAHRBS010000004.1.g694;JAHRBS010000004.1.g761;JAHRBS010000006.1.g586;JAHRBS010000007.1.g207;JAHRBS010000007.1.g216;JAHRBS010000007.1.g311;JAHRBS010000007.1.g819;JAHRBS010000009.1.g224;JAHRBS010000009.1.g43;JAHRBS010000009.1.g447;JAHRBS0…
GO:0008150	BP	biological_process	80	6187	1	1	JAHRBS010000001.1.g120;JAHRBS010000001.1.g290;JAHRBS010000001.1.g518;JAHRBS010000001.1.g659;JAHRBS010000001.1.g694;JAHRBS010000001.1.g871;JAHRBS010000001.1.g89;JAHRBS010000002.1.g193;JAHRBS010000002.1.g422;JAHRBS010000002.1.g518;JAHRBS010000002.1.g792;JAHRBS010000003.1.g214;JAHRBS010000003.1.g447;JAHRBS010000003.1.g448;JAHRBS010000003.1.g467;JAHRBS010000003.1.g494;JAHRBS010000003.1.g594;JAHRBS010…
GO:0003674	MF	molecular_function	77	6027	1	1	JAHRBS010000001.1.g120;JAHRBS010000001.1.g290;JAHRBS010000001.1.g518;JAHRBS010000001.1.g659;JAHRBS010000001.1.g694;JAHRBS010000001.1.g89;JAHRBS010000002.1.g193;JAHRBS010000002.1.g422;JAHRBS010000002.1.g518;JAHRBS010000002.1.g792;JAHRBS010000003.1.g214;JAHRBS010000003.1.g447;JAHRBS010000003.1.g448;JAHRBS010000003.1.g467;JAHRBS010000003.1.g494;JAHRBS010000003.1.g594;JAHRBS010000003.1.g763;JAHRBS010…

## Sheet: Cui 14110-b_vs_Cui 14110-l
Table S7. GO enrichment analyses of DEGs among five comparisons.
GO.ID	Category	Term	List	Total	Pvalue	adjustPvalue	gene
GO:0016491	MF	oxidoreductase activity	76	1015	1.04739537888247e-11	3.02697264497035e-09	JAHRBS010000001.1.g199;JAHRBS010000001.1.g214;JAHRBS010000001.1.g233;JAHRBS010000001.1.g518;JAHRBS010000001.1.g580;JAHRBS010000001.1.g77;JAHRBS010000001.1.g852;JAHRBS010000001.1.g890;JAHRBS010000002.1.g190;JAHRBS010000002.1.g197;JAHRBS010000002.1.g209;JAHRBS010000002.1.g221;JAHRBS010000002.1.g422;JAHRBS010000002.1.g465;JAHRBS010000002.1.g63;JAHRBS010000002.1.g649;JAHRBS010000002.1.g716;JAHRBS0100…
GO:0055114	BP	oxidation-reduction process	78	1050	9.29228360974391e-11	3.88417454887295e-08	JAHRBS010000001.1.g199;JAHRBS010000001.1.g214;JAHRBS010000001.1.g233;JAHRBS010000001.1.g518;JAHRBS010000001.1.g580;JAHRBS010000001.1.g77;JAHRBS010000001.1.g852;JAHRBS010000001.1.g890;JAHRBS010000002.1.g190;JAHRBS010000002.1.g197;JAHRBS010000002.1.g209;JAHRBS010000002.1.g221;JAHRBS010000002.1.g422;JAHRBS010000002.1.g465;JAHRBS010000002.1.g63;JAHRBS010000002.1.g649;JAHRBS010000002.1.g716;JAHRBS0100…
GO:0005576	CC	extracellular region	21	184	2.88571915885479e-09	1.70257430372433e-07	JAHRBS010000001.1.g108;JAHRBS010000001.1.g134;JAHRBS010000001.1.g227;JAHRBS010000001.1.g637;JAHRBS010000003.1.g15;JAHRBS010000003.1.g733;JAHRBS010000004.1.g1278;JAHRBS010000004.1.g479;JAHRBS010000004.1.g761;JAHRBS010000006.1.g303;JAHRBS010000007.1.g1103;JAHRBS010000007.1.g197;JAHRBS010000007.1.g233;JAHRBS010000008.1.g115;JAHRBS010000008.1.g314;JAHRBS010000010.1.g236;JAHRBS010000010.1.g987;JAHRBS0…
GO:0003824	MF	catalytic activity	184	4363	5.45007627501611e-07	7.87536021739828e-05	JAHRBS010000001.1.g108;JAHRBS010000001.1.g134;JAHRBS010000001.1.g199;JAHRBS010000001.1.g214;JAHRBS010000001.1.g227;JAHRBS010000001.1.g233;JAHRBS010000001.1.g396;JAHRBS010000001.1.g514;JAHRBS010000001.1.g518;JAHRBS010000001.1.g558;JAHRBS010000001.1.g559;JAHRBS010000001.1.g580;JAHRBS010000001.1.g637;JAHRBS010000001.1.g694;JAHRBS010000001.1.g77;JAHRBS010000001.1.g852;JAHRBS010000001.1.g872;JAHRBS010…
GO:0016705	MF	oxidoreductase activity, acting on paired donors, with incorporation or reduction of molecular oxygen	30	326	9.97375327801808e-07	9.33043457453271e-05	JAHRBS010000001.1.g199;JAHRBS010000001.1.g214;JAHRBS010000002.1.g63;JAHRBS010000002.1.g752;JAHRBS010000002.1.g79;JAHRBS010000003.1.g448;JAHRBS010000004.1.g129;JAHRBS010000004.1.g997;JAHRBS010000006.1.g108;JAHRBS010000006.1.g218;JAHRBS010000006.1.g6;JAHRBS010000006.1.g606;JAHRBS010000006.1.g607;JAHRBS010000006.1.g615;JAHRBS010000006.1.g616;JAHRBS010000006.1.g84;JAHRBS010000006.1.g94;JAHRBS01000000…
GO:0005506	MF	iron ion binding	27	278	1.29140962969311e-06	9.33043457453271e-05	JAHRBS010000001.1.g199;JAHRBS010000001.1.g214;JAHRBS010000002.1.g63;JAHRBS010000002.1.g752;JAHRBS010000002.1.g79;JAHRBS010000003.1.g448;JAHRBS010000004.1.g129;JAHRBS010000004.1.g997;JAHRBS010000006.1.g108;JAHRBS010000006.1.g218;JAHRBS010000006.1.g606;JAHRBS010000006.1.g607;JAHRBS010000006.1.g615;JAHRBS010000006.1.g616;JAHRBS010000006.1.g84;JAHRBS010000006.1.g94;JAHRBS010000006.1.g97;JAHRBS0100000…
GO:0051213	MF	dioxygenase activity	13	88	1.0709495334768e-05	0.000619008830349592	JAHRBS010000002.1.g209;JAHRBS010000002.1.g63;JAHRBS010000002.1.g79;JAHRBS010000005.1.g372;JAHRBS010000006.1.g108;JAHRBS010000006.1.g218;JAHRBS010000006.1.g84;JAHRBS010000006.1.g94;JAHRBS010000006.1.g97;JAHRBS010000010.1.g1172;JAHRBS010000010.1.g29;JAHRBS010000010.1.g30;JAHRBS010000010.1.g36
GO:0031224	CC	intrinsic component of membrane	39	812	1.28402678623775e-05	0.000333202408643734	JAHRBS010000001.1.g144;JAHRBS010000002.1.g756;JAHRBS010000003.1.g447;JAHRBS010000003.1.g849;JAHRBS010000004.1.g1278;JAHRBS010000004.1.g1318;JAHRBS010000004.1.g1558;JAHRBS010000004.1.g336;JAHRBS010000005.1.g367;JAHRBS010000005.1.g401;JAHRBS010000005.1.g54;JAHRBS010000006.1.g275;JAHRBS010000006.1.g492;JAHRBS010000006.1.g52;JAHRBS010000006.1.g53;JAHRBS010000006.1.g553;JAHRBS010000006.1.g69;JAHRBS010…
GO:0016021	CC	integral component of membrane	38	789	1.69424953547662e-05	0.000333202408643734	JAHRBS010000001.1.g144;JAHRBS010000002.1.g756;JAHRBS010000003.1.g447;JAHRBS010000003.1.g849;JAHRBS010000004.1.g1278;JAHRBS010000004.1.g1318;JAHRBS010000004.1.g1558;JAHRBS010000004.1.g336;JAHRBS010000005.1.g367;JAHRBS010000005.1.g401;JAHRBS010000005.1.g54;JAHRBS010000006.1.g275;JAHRBS010000006.1.g492;JAHRBS010000006.1.g52;JAHRBS010000006.1.g53;JAHRBS010000006.1.g553;JAHRBS010000006.1.g69;JAHRBS010…
GO:0009698	BP	phenylpropanoid metabolic process	5	12	4.16824707943088e-05	0.00871163639601054	JAHRBS010000001.1.g108;JAHRBS010000001.1.g518;JAHRBS010000004.1.g44;JAHRBS010000005.1.g84;JAHRBS010000007.1.g1113
GO:0016684	MF	oxidoreductase activity, acting on peroxide as acceptor	8	38	4.17664364498391e-05	0.00181145292213676	JAHRBS010000001.1.g518;JAHRBS010000001.1.g852;JAHRBS010000002.1.g716;JAHRBS010000004.1.g44;JAHRBS010000006.1.g377;JAHRBS010000006.1.g6;JAHRBS010000007.1.g1113;JAHRBS010000012.1.g764
GO:0016706	MF	oxidoreductase activity, acting on paired donors, with incorporation or reduction of molecular oxygen, 2-oxoglutarate as one donor, and incorporation of one atom each of oxygen into both donors	10	61	4.5749336154192e-05	0.00181145292213676	JAHRBS010000002.1.g63;JAHRBS010000002.1.g79;JAHRBS010000006.1.g108;JAHRBS010000006.1.g218;JAHRBS010000006.1.g84;JAHRBS010000006.1.g94;JAHRBS010000006.1.g97;JAHRBS010000010.1.g29;JAHRBS010000010.1.g30;JAHRBS010000010.1.g36
GO:0004601	MF	peroxidase activity	7	29	5.01440255262772e-05	0.00181145292213676	JAHRBS010000001.1.g518;JAHRBS010000001.1.g852;JAHRBS010000002.1.g716;JAHRBS010000004.1.g44;JAHRBS010000006.1.g377;JAHRBS010000007.1.g1113;JAHRBS010000012.1.g764
GO:0020037	MF	heme binding	23	269	6.57082380005322e-05	0.00182871392812037	JAHRBS010000001.1.g199;JAHRBS010000001.1.g214;JAHRBS010000001.1.g518;JAHRBS010000001.1.g852;JAHRBS010000002.1.g716;JAHRBS010000002.1.g752;JAHRBS010000003.1.g448;JAHRBS010000004.1.g129;JAHRBS010000004.1.g44;JAHRBS010000004.1.g997;JAHRBS010000006.1.g606;JAHRBS010000006.1.g607;JAHRBS010000006.1.g615;JAHRBS010000006.1.g616;JAHRBS010000007.1.g1113;JAHRBS010000007.1.g62;JAHRBS010000009.1.g375;JAHRBS010…
GO:0046906	MF	tetrapyrrole binding	23	269	6.57082380005322e-05	0.00182871392812037	JAHRBS010000001.1.g199;JAHRBS010000001.1.g214;JAHRBS010000001.1.g518;JAHRBS010000001.1.g852;JAHRBS010000002.1.g716;JAHRBS010000002.1.g752;JAHRBS010000003.1.g448;JAHRBS010000004.1.g129;JAHRBS010000004.1.g44;JAHRBS010000004.1.g997;JAHRBS010000006.1.g606;JAHRBS010000006.1.g607;JAHRBS010000006.1.g615;JAHRBS010000006.1.g616;JAHRBS010000007.1.g1113;JAHRBS010000007.1.g62;JAHRBS010000009.1.g375;JAHRBS010…
GO:0004497	MF	monooxygenase activity	23	270	6.96050284059657e-05	0.00182871392812037	JAHRBS010000001.1.g199;JAHRBS010000001.1.g214;JAHRBS010000002.1.g752;JAHRBS010000003.1.g349;JAHRBS010000003.1.g448;JAHRBS010000003.1.g64;JAHRBS010000004.1.g129;JAHRBS010000004.1.g997;JAHRBS010000006.1.g606;JAHRBS010000006.1.g607;JAHRBS010000006.1.g615;JAHRBS010000006.1.g616;JAHRBS010000007.1.g62;JAHRBS010000008.1.g269;JAHRBS010000008.1.g517;JAHRBS010000009.1.g375;JAHRBS010000009.1.g390;JAHRBS0100…
GO:0008061	MF	chitin binding	6	22	8.42700340648413e-05	0.00202950332039493	JAHRBS010000001.1.g760;JAHRBS010000010.1.g1213;JAHRBS010000010.1.g1235;JAHRBS010000010.1.g1236;JAHRBS010000010.1.g1241;JAHRBS010000010.1.g1244
GO:0052716	MF	hydroquinone:oxygen oxidoreductase activity	5	15	0.00011822572028908	0.00251159777835487	JAHRBS010000003.1.g102;JAHRBS010000003.1.g46;JAHRBS010000003.1.g822;JAHRBS010000004.1.g1235;JAHRBS010000005.1.g201
GO:0005507	MF	copper ion binding	7	33	0.000121669096529302	0.00251159777835487	JAHRBS010000003.1.g102;JAHRBS010000003.1.g46;JAHRBS010000003.1.g822;JAHRBS010000004.1.g1235;JAHRBS010000005.1.g201;JAHRBS010000012.1.g163;JAHRBS010000012.1.g545
GO:0016209	MF	antioxidant activity	8	45	0.000148750309854274	0.00286592263652568	JAHRBS010000001.1.g518;JAHRBS010000001.1.g852;JAHRBS010000002.1.g716;JAHRBS010000004.1.g44;JAHRBS010000006.1.g377;JAHRBS010000006.1.g6;JAHRBS010000007.1.g1113;JAHRBS010000012.1.g764
GO:0016682	MF	oxidoreductase activity, acting on diphenols and related substances as donors, oxygen as acceptor	5	16	0.000167051132913808	0.00301736108825565	JAHRBS010000003.1.g102;JAHRBS010000003.1.g46;JAHRBS010000003.1.g822;JAHRBS010000004.1.g1235;JAHRBS010000005.1.g201
GO:0044425	CC	membrane part	40	937	0.000169323411894204	0.00249752032543951	JAHRBS010000001.1.g144;JAHRBS010000002.1.g756;JAHRBS010000003.1.g447;JAHRBS010000003.1.g849;JAHRBS010000004.1.g1278;JAHRBS010000004.1.g1318;JAHRBS010000004.1.g1558;JAHRBS010000004.1.g336;JAHRBS010000005.1.g367;JAHRBS010000005.1.g401;JAHRBS010000005.1.g54;JAHRBS010000006.1.g275;JAHRBS010000006.1.g492;JAHRBS010000006.1.g52;JAHRBS010000006.1.g53;JAHRBS010000006.1.g553;JAHRBS010000006.1.g69;JAHRBS010…
GO:0009808	BP	lignin metabolic process	4	10	0.000316629672729498	0.0257066946527246	JAHRBS010000001.1.g108;JAHRBS010000001.1.g518;JAHRBS010000004.1.g44;JAHRBS010000007.1.g1113
GO:0046271	BP	phenylpropanoid catabolic process	4	10	0.000316629672729498	0.0257066946527246	JAHRBS010000001.1.g108;JAHRBS010000001.1.g518;JAHRBS010000004.1.g44;JAHRBS010000007.1.g1113
GO:0046274	BP	lignin catabolic process	4	10	0.000316629672729498	0.0257066946527246	JAHRBS010000001.1.g108;JAHRBS010000001.1.g518;JAHRBS010000004.1.g44;JAHRBS010000007.1.g1113
GO:0005975	BP	carbohydrate metabolic process	30	424	0.000368995617024755	0.0257066946527246	JAHRBS010000001.1.g108;JAHRBS010000001.1.g134;JAHRBS010000001.1.g637;JAHRBS010000001.1.g872;JAHRBS010000002.1.g181;JAHRBS010000004.1.g1053;JAHRBS010000004.1.g1278;JAHRBS010000004.1.g38;JAHRBS010000004.1.g479;JAHRBS010000005.1.g300;JAHRBS010000006.1.g289;JAHRBS010000006.1.g68;JAHRBS010000007.1.g1103;JAHRBS010000007.1.g233;JAHRBS010000008.1.g146;JAHRBS010000008.1.g314;JAHRBS010000008.1.g75;JAHRBS01…
GO:0004553	MF	hydrolase activity, hydrolyzing O-glycosyl compounds	20	253	0.000564841139709194	0.00960229937505631	JAHRBS010000001.1.g108;JAHRBS010000001.1.g134;JAHRBS010000001.1.g637;JAHRBS010000001.1.g872;JAHRBS010000002.1.g181;JAHRBS010000004.1.g1053;JAHRBS010000004.1.g1278;JAHRBS010000004.1.g38;JAHRBS010000004.1.g479;JAHRBS010000005.1.g300;JAHRBS010000007.1.g1103;JAHRBS010000007.1.g233;JAHRBS010000008.1.g314;JAHRBS010000010.1.g1166;JAHRBS010000010.1.g168;JAHRBS010000010.1.g816;JAHRBS010000012.1.g480;JAHRB…
GO:0016679	MF	oxidoreductase activity, acting on diphenols and related substances as donors	5	21	0.000673456183148953	0.0108127131627804	JAHRBS010000003.1.g102;JAHRBS010000003.1.g46;JAHRBS010000003.1.g822;JAHRBS010000004.1.g1235;JAHRBS010000005.1.g201
GO:0048037	MF	cofactor binding	37	621	0.000912383434916101	0.0138778322468817	JAHRBS010000001.1.g199;JAHRBS010000001.1.g214;JAHRBS010000001.1.g518;JAHRBS010000001.1.g580;JAHRBS010000001.1.g852;JAHRBS010000001.1.g890;JAHRBS010000002.1.g197;JAHRBS010000002.1.g716;JAHRBS010000002.1.g748;JAHRBS010000002.1.g752;JAHRBS010000002.1.g858;JAHRBS010000003.1.g448;JAHRBS010000004.1.g129;JAHRBS010000004.1.g44;JAHRBS010000004.1.g997;JAHRBS010000006.1.g606;JAHRBS010000006.1.g607;JAHRBS010…
GO:0019748	BP	secondary metabolic process	7	44	0.00100620038367947	0.0600845371968597	JAHRBS010000001.1.g108;JAHRBS010000001.1.g518;JAHRBS010000004.1.g44;JAHRBS010000005.1.g84;JAHRBS010000007.1.g1113;JAHRBS010000009.1.g636;JAHRBS010000012.1.g646
GO:0016798	MF	hydrolase activity, acting on glycosyl bonds	20	266	0.00106261624147328	0.0153548046892888	JAHRBS010000001.1.g108;JAHRBS010000001.1.g134;JAHRBS010000001.1.g637;JAHRBS010000001.1.g872;JAHRBS010000002.1.g181;JAHRBS010000004.1.g1053;JAHRBS010000004.1.g1278;JAHRBS010000004.1.g38;JAHRBS010000004.1.g479;JAHRBS010000005.1.g300;JAHRBS010000007.1.g1103;JAHRBS010000007.1.g233;JAHRBS010000008.1.g314;JAHRBS010000010.1.g1166;JAHRBS010000010.1.g168;JAHRBS010000010.1.g816;JAHRBS010000012.1.g480;JAHRB…
GO:0042737	BP	drug catabolic process	8	59	0.00131448068083205	0.0686816155734748	JAHRBS010000001.1.g518;JAHRBS010000004.1.g44;JAHRBS010000004.1.g479;JAHRBS010000005.1.g84;JAHRBS010000007.1.g1113;JAHRBS010000008.1.g314;JAHRBS010000010.1.g1166;JAHRBS010000012.1.g480
GO:0071265	BP	L-methionine biosynthetic process	3	7	0.00154871752492345	0.0719293250464445	JAHRBS010000001.1.g559;JAHRBS010000009.1.g216;JAHRBS010000009.1.g224
GO:0045735	MF	nutrient reservoir activity	3	8	0.00213679974679142	0.0294064346106057	JAHRBS010000002.1.g396;JAHRBS010000002.1.g397;JAHRBS010000010.1.g987
GO:0005991	BP	trehalose metabolic process	3	8	0.00241080571353662	0.100771678825831	JAHRBS010000002.1.g181;JAHRBS010000008.1.g146;JAHRBS010000012.1.g99
GO:0032588	CC	trans-Golgi network membrane	3	12	0.00302478656769266	0.0335451225624227	JAHRBS010000004.1.g336;JAHRBS010000006.1.g553;JAHRBS010000010.1.g54
GO:0016690	MF	diarylpropane peroxidase activity	3	9	0.00312210292111796	0.0410130792819587	JAHRBS010000001.1.g518;JAHRBS010000004.1.g44;JAHRBS010000007.1.g1113
GO:0016020	CC	membrane	42	1147	0.00341136839617858	0.0335451225624227	JAHRBS010000001.1.g144;JAHRBS010000001.1.g234;JAHRBS010000002.1.g756;JAHRBS010000003.1.g447;JAHRBS010000003.1.g849;JAHRBS010000004.1.g1278;JAHRBS010000004.1.g1318;JAHRBS010000004.1.g1558;JAHRBS010000004.1.g336;JAHRBS010000005.1.g367;JAHRBS010000005.1.g401;JAHRBS010000005.1.g54;JAHRBS010000006.1.g275;JAHRBS010000006.1.g492;JAHRBS010000006.1.g52;JAHRBS010000006.1.g53;JAHRBS010000006.1.g553;JAHRBS01…
GO:0003961	MF	O-acetylhomoserine aminocarboxypropyltransferase activity	2	3	0.00364289468018582	0.0457737635901609	JAHRBS010000009.1.g216;JAHRBS010000009.1.g224
GO:0005984	BP	disaccharide metabolic process	3	10	0.00489058859414943	0.183705417040429	JAHRBS010000002.1.g181;JAHRBS010000008.1.g146;JAHRBS010000012.1.g99
GO:0009055	MF	electron transfer activity	18	263	0.00519559590081837	0.0625636339723545	JAHRBS010000001.1.g199;JAHRBS010000001.1.g214;JAHRBS010000002.1.g752;JAHRBS010000003.1.g448;JAHRBS010000004.1.g129;JAHRBS010000004.1.g997;JAHRBS010000006.1.g606;JAHRBS010000006.1.g607;JAHRBS010000006.1.g615;JAHRBS010000006.1.g616;JAHRBS010000007.1.g62;JAHRBS010000009.1.g375;JAHRBS010000009.1.g406;JAHRBS010000009.1.g716;JAHRBS010000010.1.g1149;JAHRBS010000012.1.g189;JAHRBS010000013.1.g112;JAHRBS01…
GO:0055085	BP	transmembrane transport	30	502	0.00527383972364868	0.183705417040429	JAHRBS010000001.1.g144;JAHRBS010000004.1.g1318;JAHRBS010000004.1.g1558;JAHRBS010000005.1.g367;JAHRBS010000005.1.g401;JAHRBS010000005.1.g54;JAHRBS010000006.1.g275;JAHRBS010000006.1.g492;JAHRBS010000006.1.g52;JAHRBS010000006.1.g53;JAHRBS010000006.1.g69;JAHRBS010000007.1.g1071;JAHRBS010000007.1.g212;JAHRBS010000007.1.g216;JAHRBS010000007.1.g570;JAHRBS010000007.1.g712;JAHRBS010000008.1.g230;JAHRBS010…
GO:0030248	MF	cellulose binding	6	47	0.00580864036448505	0.0671478826134472	JAHRBS010000001.1.g108;JAHRBS010000001.1.g134;JAHRBS010000001.1.g637;JAHRBS010000004.1.g479;JAHRBS010000007.1.g1103;JAHRBS010000013.1.g88
GO:0034599	BP	cellular response to oxidative stress	6	47	0.00710663868823969	0.187062174671084	JAHRBS010000001.1.g518;JAHRBS010000001.1.g852;JAHRBS010000002.1.g465;JAHRBS010000004.1.g44;JAHRBS010000007.1.g1113;JAHRBS010000012.1.g764
GO:0005802	CC	trans-Golgi network	3	16	0.0071489627657945	0.0602555433116965	JAHRBS010000004.1.g336;JAHRBS010000006.1.g553;JAHRBS010000010.1.g54
GO:0030246	MF	carbohydrate binding	9	98	0.00748174963288811	0.0812901546510496	JAHRBS010000001.1.g108;JAHRBS010000001.1.g134;JAHRBS010000001.1.g637;JAHRBS010000001.1.g872;JAHRBS010000004.1.g479;JAHRBS010000006.1.g68;JAHRBS010000007.1.g1103;JAHRBS010000013.1.g720;JAHRBS010000013.1.g88
GO:0071266	BP	'de novo' L-methionine biosynthetic process	2	4	0.0077238468076118	0.187062174671084	JAHRBS010000009.1.g216;JAHRBS010000009.1.g224
GO:0001871	MF	pattern binding	6	50	0.00787586273435775	0.0812901546510496	JAHRBS010000001.1.g108;JAHRBS010000001.1.g134;JAHRBS010000001.1.g637;JAHRBS010000004.1.g479;JAHRBS010000007.1.g1103;JAHRBS010000013.1.g88
GO:0030247	MF	polysaccharide binding	6	50	0.00787586273435775	0.0812901546510496	JAHRBS010000001.1.g108;JAHRBS010000001.1.g134;JAHRBS010000001.1.g637;JAHRBS010000004.1.g479;JAHRBS010000007.1.g1103;JAHRBS010000013.1.g88
GO:0006534	BP	cysteine metabolic process	3	12	0.00848978798645918	0.187062174671084	JAHRBS010000001.1.g559;JAHRBS010000009.1.g216;JAHRBS010000009.1.g224
GO:0042744	BP	hydrogen peroxide catabolic process	3	12	0.00848978798645918	0.187062174671084	JAHRBS010000001.1.g518;JAHRBS010000004.1.g44;JAHRBS010000007.1.g1113
GO:0009405	BP	pathogenesis	4	23	0.0091584971238089	0.187062174671084	JAHRBS010000001.1.g227;JAHRBS010000003.1.g733;JAHRBS010000004.1.g761;JAHRBS010000006.1.g303
GO:0005976	BP	polysaccharide metabolic process	10	116	0.0101426724942926	0.187062174671084	JAHRBS010000001.1.g134;JAHRBS010000001.1.g637;JAHRBS010000004.1.g1278;JAHRBS010000007.1.g233;JAHRBS010000008.1.g314;JAHRBS010000010.1.g816;JAHRBS010000012.1.g99;JAHRBS010000013.1.g88;JAHRBS010000014.1.g152;JAHRBS010000014.1.g768
GO:0016831	MF	carboxy-lyase activity	4	25	0.0107016472680405	0.106647450360818	JAHRBS010000001.1.g514;JAHRBS010000002.1.g396;JAHRBS010000002.1.g397;JAHRBS010000007.1.g428
GO:0006915	BP	apoptotic process	3	13	0.0107404119428373	0.187062174671084	JAHRBS010000004.1.g336;JAHRBS010000006.1.g553;JAHRBS010000010.1.g54
GO:0008219	BP	cell death	3	13	0.0107404119428373	0.187062174671084	JAHRBS010000004.1.g336;JAHRBS010000006.1.g553;JAHRBS010000010.1.g54
GO:0012501	BP	programmed cell death	3	13	0.0107404119428373	0.187062174671084	JAHRBS010000004.1.g336;JAHRBS010000006.1.g553;JAHRBS010000010.1.g54
GO:0042743	BP	hydrogen peroxide metabolic process	3	13	0.0107404119428373	0.187062174671084	JAHRBS010000001.1.g518;JAHRBS010000004.1.g44;JAHRBS010000007.1.g1113
GO:0070301	BP	cellular response to hydrogen peroxide	3	13	0.0107404119428373	0.187062174671084	JAHRBS010000001.1.g518;JAHRBS010000004.1.g44;JAHRBS010000007.1.g1113
GO:0071236	BP	cellular response to antibiotic	3	13	0.0107404119428373	0.187062174671084	JAHRBS010000001.1.g518;JAHRBS010000004.1.g44;JAHRBS010000007.1.g1113
GO:0046564	MF	oxalate decarboxylase activity	2	5	0.0115849772611423	0.11160194761567	JAHRBS010000002.1.g396;JAHRBS010000002.1.g397
GO:0016052	BP	carbohydrate catabolic process	12	156	0.0121839838802283	0.195997353088156	JAHRBS010000001.1.g134;JAHRBS010000001.1.g637;JAHRBS010000002.1.g181;JAHRBS010000004.1.g1278;JAHRBS010000007.1.g233;JAHRBS010000008.1.g314;JAHRBS010000008.1.g75;JAHRBS010000012.1.g99;JAHRBS010000013.1.g88;JAHRBS010000013.1.g907;JAHRBS010000014.1.g152;JAHRBS010000014.1.g768
GO:0005978	BP	glycogen biosynthetic process	2	5	0.0125613773149298	0.195997353088156	JAHRBS010000010.1.g816;JAHRBS010000012.1.g99
GO:0006979	BP	response to oxidative stress	6	53	0.0126601161085651	0.195997353088156	JAHRBS010000001.1.g518;JAHRBS010000001.1.g852;JAHRBS010000002.1.g465;JAHRBS010000004.1.g44;JAHRBS010000007.1.g1113;JAHRBS010000012.1.g764
GO:0035690	BP	cellular response to drug	3	14	0.0133033077362587	0.198599379777005	JAHRBS010000001.1.g518;JAHRBS010000004.1.g44;JAHRBS010000007.1.g1113
GO:0034614	BP	cellular response to reactive oxygen species	3	15	0.0161843685185604	0.219596048253147	JAHRBS010000001.1.g518;JAHRBS010000004.1.g44;JAHRBS010000007.1.g1113
GO:0042542	BP	response to hydrogen peroxide	3	15	0.0161843685185604	0.219596048253147	JAHRBS010000001.1.g518;JAHRBS010000004.1.g44;JAHRBS010000007.1.g1113
GO:0044275	BP	cellular carbohydrate catabolic process	5	42	0.0182170940057312	0.219596048253147	JAHRBS010000001.1.g637;JAHRBS010000002.1.g181;JAHRBS010000008.1.g75;JAHRBS010000013.1.g907;JAHRBS010000014.1.g768
GO:0044419	BP	interspecies interaction between organisms	4	28	0.0183496002785939	0.219596048253147	JAHRBS010000001.1.g227;JAHRBS010000003.1.g733;JAHRBS010000004.1.g761;JAHRBS010000006.1.g303
GO:0005992	BP	trehalose biosynthetic process	2	6	0.0183872289207181	0.219596048253147	JAHRBS010000008.1.g146;JAHRBS010000012.1.g99
GO:0009312	BP	oligosaccharide biosynthetic process	2	6	0.0183872289207181	0.219596048253147	JAHRBS010000008.1.g146;JAHRBS010000012.1.g99
GO:0046351	BP	disaccharide biosynthetic process	2	6	0.0183872289207181	0.219596048253147	JAHRBS010000008.1.g146;JAHRBS010000012.1.g99
GO:0016765	MF	transferase activity, transferring alkyl or aryl (other than methyl) groups	6	62	0.0215091913997551	0.200521171436427	JAHRBS010000002.1.g935;JAHRBS010000003.1.g447;JAHRBS010000009.1.g216;JAHRBS010000009.1.g224;JAHRBS010000009.1.g756;JAHRBS010000012.1.g47
GO:0000302	BP	response to reactive oxygen species	3	17	0.0229147111520927	0.239458731539368	JAHRBS010000001.1.g518;JAHRBS010000004.1.g44;JAHRBS010000007.1.g1113
GO:0017001	BP	antibiotic catabolic process	3	17	0.0229147111520927	0.239458731539368	JAHRBS010000001.1.g518;JAHRBS010000004.1.g44;JAHRBS010000007.1.g1113
GO:0051187	BP	cofactor catabolic process	3	17	0.0229147111520927	0.239458731539368	JAHRBS010000001.1.g518;JAHRBS010000004.1.g44;JAHRBS010000007.1.g1113
GO:0097237	BP	cellular response to toxic substance	3	17	0.0229147111520927	0.239458731539368	JAHRBS010000001.1.g518;JAHRBS010000004.1.g44;JAHRBS010000007.1.g1113
GO:1901701	BP	cellular response to oxygen-containing compound	3	17	0.0229147111520927	0.239458731539368	JAHRBS010000001.1.g518;JAHRBS010000004.1.g44;JAHRBS010000007.1.g1113
GO:0004185	MF	serine-type carboxypeptidase activity	3	18	0.0239940793272066	0.210129967441294	JAHRBS010000004.1.g336;JAHRBS010000006.1.g553;JAHRBS010000010.1.g54
GO:0004568	MF	chitinase activity	3	18	0.0239940793272066	0.210129967441294	JAHRBS010000004.1.g479;JAHRBS010000010.1.g1166;JAHRBS010000012.1.g480
GO:0048046	CC	apoplast	1	1	0.0256188831318365	0.181225683368924	JAHRBS010000010.1.g987
GO:0006032	BP	chitin catabolic process	3	18	0.0267664604431611	0.253600061499758	JAHRBS010000004.1.g479;JAHRBS010000010.1.g1166;JAHRBS010000012.1.g480
GO:0010035	BP	response to inorganic substance	3	18	0.0267664604431611	0.253600061499758	JAHRBS010000001.1.g518;JAHRBS010000004.1.g44;JAHRBS010000007.1.g1113
GO:0034637	BP	cellular carbohydrate biosynthetic process	3	18	0.0267664604431611	0.253600061499758	JAHRBS010000008.1.g146;JAHRBS010000010.1.g816;JAHRBS010000012.1.g99
GO:1901072	BP	glucosamine-containing compound catabolic process	3	18	0.0267664604431611	0.253600061499758	JAHRBS010000004.1.g479;JAHRBS010000010.1.g1166;JAHRBS010000012.1.g480
GO:0000272	BP	polysaccharide catabolic process	8	98	0.0274884325082917	0.253600061499758	JAHRBS010000001.1.g134;JAHRBS010000001.1.g637;JAHRBS010000004.1.g1278;JAHRBS010000007.1.g233;JAHRBS010000008.1.g314;JAHRBS010000013.1.g88;JAHRBS010000014.1.g152;JAHRBS010000014.1.g768
GO:0070008	MF	serine-type exopeptidase activity	3	19	0.0277674544303296	0.222033458134049	JAHRBS010000004.1.g336;JAHRBS010000006.1.g553;JAHRBS010000010.1.g54
GO:0044262	BP	cellular carbohydrate metabolic process	8	99	0.0289920082294329	0.253600061499758	JAHRBS010000001.1.g637;JAHRBS010000002.1.g181;JAHRBS010000008.1.g146;JAHRBS010000008.1.g75;JAHRBS010000010.1.g816;JAHRBS010000012.1.g99;JAHRBS010000013.1.g907;JAHRBS010000014.1.g768
GO:0070887	BP	cellular response to chemical stimulus	6	64	0.0296566440401545	0.253600061499758	JAHRBS010000001.1.g518;JAHRBS010000001.1.g852;JAHRBS010000002.1.g465;JAHRBS010000004.1.g44;JAHRBS010000007.1.g1113;JAHRBS010000012.1.g764
GO:0008810	MF	cellulase activity	2	8	0.0302436234731966	0.222033458134049	JAHRBS010000001.1.g637;JAHRBS010000013.1.g88
GO:0005615	CC	extracellular space	2	11	0.0307162175201565	0.181225683368924	JAHRBS010000001.1.g227;JAHRBS010000012.1.g38
GO:0044421	CC	extracellular region part	2	11	0.0307162175201565	0.181225683368924	JAHRBS010000001.1.g227;JAHRBS010000012.1.g38
GO:0009311	BP	oligosaccharide metabolic process	3	19	0.0309416342978173	0.253600061499758	JAHRBS010000002.1.g181;JAHRBS010000008.1.g146;JAHRBS010000012.1.g99
GO:0046348	BP	amino sugar catabolic process	3	19	0.0309416342978173	0.253600061499758	JAHRBS010000004.1.g479;JAHRBS010000010.1.g1166;JAHRBS010000012.1.g480
GO:0046677	BP	response to antibiotic	3	19	0.0309416342978173	0.253600061499758	JAHRBS010000001.1.g518;JAHRBS010000004.1.g44;JAHRBS010000007.1.g1113
GO:0072593	BP	reactive oxygen species metabolic process	3	19	0.0309416342978173	0.253600061499758	JAHRBS010000001.1.g518;JAHRBS010000004.1.g44;JAHRBS010000007.1.g1113
GO:0050253	MF	retinyl-palmitate esterase activity	3	20	0.0318373470060153	0.222033458134049	JAHRBS010000003.1.g839;JAHRBS010000006.1.g26;JAHRBS010000007.1.g518
GO:0009250	BP	glucan biosynthetic process	2	8	0.0326932427342023	0.261083244528578	JAHRBS010000010.1.g816;JAHRBS010000012.1.g99
GO:0016829	MF	lyase activity	10	147	0.0347319035442869	0.222033458134049	JAHRBS010000001.1.g514;JAHRBS010000002.1.g396;JAHRBS010000002.1.g397;JAHRBS010000005.1.g84;JAHRBS010000007.1.g174;JAHRBS010000007.1.g428;JAHRBS010000008.1.g262;JAHRBS010000009.1.g216;JAHRBS010000009.1.g224;JAHRBS010000014.1.g588
GO:0003844	MF	1,4-alpha-glucan branching enzyme activity	1	1	0.0353409656545546	0.222033458134049	JAHRBS010000010.1.g816
GO:0004130	MF	cytochrome-c peroxidase activity	1	1	0.0353409656545546	0.222033458134049	JAHRBS010000001.1.g852
GO:0004328	MF	formamidase activity	1	1	0.0353409656545546	0.222033458134049	JAHRBS010000002.1.g831
GO:0004639	MF	phosphoribosylaminoimidazolesuccinocarboxamide synthase activity	1	1	0.0353409656545546	0.222033458134049	JAHRBS010000003.1.g401
GO:0004805	MF	trehalose-phosphatase activity	1	1	0.0353409656545546	0.222033458134049	JAHRBS010000008.1.g146
GO:0018664	MF	benzoate 4-monooxygenase activity	1	1	0.0353409656545546	0.222033458134049	JAHRBS010000012.1.g189
GO:0046523	MF	S-methyl-5-thioribose-1-phosphate isomerase activity	1	1	0.0353409656545546	0.222033458134049	JAHRBS010000001.1.g559
GO:0050113	MF	inositol oxygenase activity	1	1	0.0353409656545546	0.222033458134049	JAHRBS010000008.1.g75
GO:0050150	MF	o-pyrocatechuate decarboxylase activity	1	1	0.0353409656545546	0.222033458134049	JAHRBS010000001.1.g514
GO:0006026	BP	aminoglycan catabolic process	3	20	0.0354377824070931	0.261083244528578	JAHRBS010000004.1.g479;JAHRBS010000010.1.g1166;JAHRBS010000012.1.g480
GO:0005993	BP	trehalose catabolic process	1	1	0.0368514627444644	0.261083244528578	JAHRBS010000002.1.g181
GO:0019284	BP	L-methionine salvage from S-adenosylmethionine	1	1	0.0368514627444644	0.261083244528578	JAHRBS010000001.1.g559
GO:0019310	BP	inositol catabolic process	1	1	0.0368514627444644	0.261083244528578	JAHRBS010000008.1.g75
GO:0033353	BP	S-adenosylmethionine cycle	1	1	0.0368514627444644	0.261083244528578	JAHRBS010000001.1.g559
GO:0046439	BP	L-cysteine metabolic process	1	1	0.0368514627444644	0.261083244528578	JAHRBS010000001.1.g559
GO:0046498	BP	S-adenosylhomocysteine metabolic process	1	1	0.0368514627444644	0.261083244528578	JAHRBS010000001.1.g559
GO:0016701	MF	oxidoreductase activity, acting on single donors with incorporation of molecular oxygen	4	36	0.0369081705870714	0.226945985099226	JAHRBS010000002.1.g209;JAHRBS010000005.1.g372;JAHRBS010000008.1.g75;JAHRBS010000010.1.g1172
GO:0009086	BP	methionine biosynthetic process	3	21	0.0402512361060493	0.275819945775878	JAHRBS010000001.1.g559;JAHRBS010000009.1.g216;JAHRBS010000009.1.g224
GO:1901700	BP	response to oxygen-containing compound	3	21	0.0402512361060493	0.275819945775878	JAHRBS010000001.1.g518;JAHRBS010000004.1.g44;JAHRBS010000007.1.g1113
GO:0008762	MF	UDP-N-acetylmuramate dehydrogenase activity	3	22	0.0408560944923034	0.245987735589077	JAHRBS010000009.1.g636;JAHRBS010000012.1.g67;JAHRBS010000013.1.g112
GO:0046174	BP	polyol catabolic process	2	9	0.0410289118246248	0.276614276495051	JAHRBS010000008.1.g75;JAHRBS010000013.1.g907
GO:0016614	MF	oxidoreductase activity, acting on CH-OH group of donors	10	153	0.0437966365823397	0.25831077494482	JAHRBS010000001.1.g580;JAHRBS010000002.1.g197;JAHRBS010000002.1.g221;JAHRBS010000007.1.g884;JAHRBS010000007.1.g965;JAHRBS010000009.1.g636;JAHRBS010000010.1.g93;JAHRBS010000012.1.g67;JAHRBS010000013.1.g112;JAHRBS010000013.1.g907
GO:0019344	BP	cysteine biosynthetic process	2	10	0.0500634926322437	0.307805785321937	JAHRBS010000009.1.g216;JAHRBS010000009.1.g224
GO:0046164	BP	alcohol catabolic process	2	10	0.0500634926322437	0.307805785321937	JAHRBS010000008.1.g75;JAHRBS010000013.1.g907
GO:1901616	BP	organic hydroxy compound catabolic process	2	10	0.0500634926322437	0.307805785321937	JAHRBS010000008.1.g75;JAHRBS010000013.1.g907
GO:0006555	BP	methionine metabolic process	3	23	0.050810045902425	0.307805785321937	JAHRBS010000001.1.g559;JAHRBS010000009.1.g216;JAHRBS010000009.1.g224
GO:0009069	BP	serine family amino acid metabolic process	3	23	0.050810045902425	0.307805785321937	JAHRBS010000001.1.g559;JAHRBS010000009.1.g216;JAHRBS010000009.1.g224
GO:0045491	BP	xylan metabolic process	3	23	0.050810045902425	0.307805785321937	JAHRBS010000001.1.g134;JAHRBS010000007.1.g233;JAHRBS010000014.1.g152
GO:0045493	BP	xylan catabolic process	3	23	0.050810045902425	0.307805785321937	JAHRBS010000001.1.g134;JAHRBS010000007.1.g233;JAHRBS010000014.1.g152
GO:0016830	MF	carbon-carbon lyase activity	4	40	0.0513967493681248	0.297073211347762	JAHRBS010000001.1.g514;JAHRBS010000002.1.g396;JAHRBS010000002.1.g397;JAHRBS010000007.1.g428
GO:0008236	MF	serine-type peptidase activity	6	77	0.0539282891859978	0.299716837976026	JAHRBS010000001.1.g227;JAHRBS010000004.1.g336;JAHRBS010000004.1.g761;JAHRBS010000006.1.g553;JAHRBS010000008.1.g421;JAHRBS010000010.1.g54
GO:0017171	MF	serine hydrolase activity	6	77	0.0539282891859978	0.299716837976026	JAHRBS010000001.1.g227;JAHRBS010000004.1.g336;JAHRBS010000004.1.g761;JAHRBS010000006.1.g553;JAHRBS010000008.1.g421;JAHRBS010000010.1.g54
GO:0006073	BP	cellular glucan metabolic process	4	39	0.0539704640413725	0.31774160520132	JAHRBS010000001.1.g637;JAHRBS010000010.1.g816;JAHRBS010000012.1.g99;JAHRBS010000014.1.g768
GO:0044042	BP	glucan metabolic process	4	39	0.0539704640413725	0.31774160520132	JAHRBS010000001.1.g637;JAHRBS010000010.1.g816;JAHRBS010000012.1.g99;JAHRBS010000014.1.g768
GO:0005977	BP	glycogen metabolic process	2	11	0.0597346365507477	0.342042165454966	JAHRBS010000010.1.g816;JAHRBS010000012.1.g99
GO:0006112	BP	energy reserve metabolic process	2	11	0.0597346365507477	0.342042165454966	JAHRBS010000010.1.g816;JAHRBS010000012.1.g99
GO:0000097	BP	sulfur amino acid biosynthetic process	3	25	0.0625689494246909	0.348717611460277	JAHRBS010000001.1.g559;JAHRBS010000009.1.g216;JAHRBS010000009.1.g224
GO:0009636	BP	response to toxic substance	3	25	0.0625689494246909	0.348717611460277	JAHRBS010000001.1.g518;JAHRBS010000004.1.g44;JAHRBS010000007.1.g1113
GO:0004659	MF	prenyltransferase activity	2	12	0.064996305843705	0.308734720411877	JAHRBS010000003.1.g447;JAHRBS010000009.1.g756
GO:0097599	MF	xylanase activity	2	12	0.064996305843705	0.308734720411877	JAHRBS010000001.1.g134;JAHRBS010000007.1.g233
GO:0010410	BP	hemicellulose metabolic process	3	26	0.0688796550789745	0.355794877014843	JAHRBS010000001.1.g134;JAHRBS010000007.1.g233;JAHRBS010000014.1.g152
GO:0042493	BP	response to drug	3	26	0.0688796550789745	0.355794877014843	JAHRBS010000001.1.g518;JAHRBS010000004.1.g44;JAHRBS010000007.1.g1113
GO:0004026	MF	alcohol O-acetyltransferase activity	1	2	0.0694386049369274	0.308734720411877	JAHRBS010000004.1.g889
GO:0004161	MF	dimethylallyltranstransferase activity	1	2	0.0694386049369274	0.308734720411877	JAHRBS010000009.1.g756
GO:0004322	MF	ferroxidase activity	1	2	0.0694386049369274	0.308734720411877	JAHRBS010000012.1.g163
GO:0004337	MF	geranyltranstransferase activity	1	2	0.0694386049369274	0.308734720411877	JAHRBS010000009.1.g756
GO:0004555	MF	alpha,alpha-trehalase activity	1	2	0.0694386049369274	0.308734720411877	JAHRBS010000002.1.g181
GO:0004614	MF	phosphoglucomutase activity	1	2	0.0694386049369274	0.308734720411877	JAHRBS010000012.1.g99
GO:0008888	MF	glycerol dehydrogenase [NAD+] activity	1	2	0.0694386049369274	0.308734720411877	JAHRBS010000013.1.g907
GO:0015927	MF	trehalase activity	1	2	0.0694386049369274	0.308734720411877	JAHRBS010000002.1.g181
GO:0016724	MF	oxidoreductase activity, oxidizing metal ions, oxygen as acceptor	1	2	0.0694386049369274	0.308734720411877	JAHRBS010000012.1.g163
GO:0034318	MF	alcohol O-acyltransferase activity	1	2	0.0694386049369274	0.308734720411877	JAHRBS010000004.1.g889
GO:0045548	MF	phenylalanine ammonia-lyase activity	1	2	0.0694386049369274	0.308734720411877	JAHRBS010000005.1.g84
GO:0006020	BP	inositol metabolic process	1	2	0.0723506328857934	0.355794877014843	JAHRBS010000008.1.g75
GO:0009699	BP	phenylpropanoid biosynthetic process	1	2	0.0723506328857934	0.355794877014843	JAHRBS010000005.1.g84
GO:0009800	BP	cinnamic acid biosynthetic process	1	2	0.0723506328857934	0.355794877014843	JAHRBS010000005.1.g84
GO:0009803	BP	cinnamic acid metabolic process	1	2	0.0723506328857934	0.355794877014843	JAHRBS010000005.1.g84
GO:0019564	BP	aerobic glycerol catabolic process	1	2	0.0723506328857934	0.355794877014843	JAHRBS010000013.1.g907
GO:0045337	BP	farnesyl diphosphate biosynthetic process	1	2	0.0723506328857934	0.355794877014843	JAHRBS010000009.1.g756
GO:0045338	BP	farnesyl diphosphate metabolic process	1	2	0.0723506328857934	0.355794877014843	JAHRBS010000009.1.g756
GO:0046500	BP	S-adenosylmethionine metabolic process	1	2	0.0723506328857934	0.355794877014843	JAHRBS010000001.1.g559
GO:0000271	BP	polysaccharide biosynthetic process	2	13	0.0807550961401088	0.387995749270868	JAHRBS010000010.1.g816;JAHRBS010000012.1.g99
GO:0033692	BP	cellular polysaccharide biosynthetic process	2	13	0.0807550961401088	0.387995749270868	JAHRBS010000010.1.g816;JAHRBS010000012.1.g99
GO:0009070	BP	serine family amino acid biosynthetic process	2	14	0.0919970608740838	0.436633469656317	JAHRBS010000009.1.g216;JAHRBS010000009.1.g224
GO:0044036	BP	cell wall macromolecule metabolic process	4	47	0.0935949535780305	0.436633469656317	JAHRBS010000001.1.g134;JAHRBS010000007.1.g233;JAHRBS010000012.1.g480;JAHRBS010000014.1.g152
GO:0050660	MF	flavin adenine dinucleotide binding	7	110	0.093612751076824	0.374370088086978	JAHRBS010000002.1.g197;JAHRBS010000007.1.g965;JAHRBS010000008.1.g517;JAHRBS010000009.1.g636;JAHRBS010000010.1.g93;JAHRBS010000012.1.g67;JAHRBS010000013.1.g112
GO:0008171	MF	O-methyltransferase activity	3	31	0.0948915958964119	0.374370088086978	JAHRBS010000002.1.g756;JAHRBS010000005.1.g554;JAHRBS010000009.1.g173
GO:0006066	BP	alcohol metabolic process	6	86	0.0966085056867305	0.436633469656317	JAHRBS010000002.1.g197;JAHRBS010000004.1.g889;JAHRBS010000007.1.g965;JAHRBS010000008.1.g75;JAHRBS010000010.1.g93;JAHRBS010000013.1.g907
GO:0010383	BP	cell wall polysaccharide metabolic process	3	30	0.0967915520245189	0.436633469656317	JAHRBS010000001.1.g134;JAHRBS010000007.1.g233;JAHRBS010000014.1.g152
GO:0004180	MF	carboxypeptidase activity	3	32	0.102109560168143	0.374370088086978	JAHRBS010000004.1.g336;JAHRBS010000006.1.g553;JAHRBS010000010.1.g54
GO:0004099	MF	chitin deacetylase activity	1	3	0.102336460065298	0.374370088086978	JAHRBS010000010.1.g943
GO:0005391	MF	sodium:potassium-exchanging ATPase activity	1	3	0.102336460065298	0.374370088086978	JAHRBS010000007.1.g216
GO:0008131	MF	primary amine oxidase activity	1	3	0.102336460065298	0.374370088086978	JAHRBS010000012.1.g545
GO:0008271	MF	secondary active sulfate transmembrane transporter activity	1	3	0.102336460065298	0.374370088086978	JAHRBS010000007.1.g570
GO:0008556	MF	potassium-transporting ATPase activity	1	3	0.102336460065298	0.374370088086978	JAHRBS010000007.1.g216
GO:0008863	MF	formate dehydrogenase (NAD+) activity	1	3	0.102336460065298	0.374370088086978	JAHRBS010000001.1.g580
GO:0015440	MF	peptide-transporting ATPase activity	1	3	0.102336460065298	0.374370088086978	JAHRBS010000005.1.g401
GO:0033220	MF	amide-transporting ATPase activity	1	3	0.102336460065298	0.374370088086978	JAHRBS010000005.1.g401
GO:0033946	MF	xyloglucan-specific endo-beta-1,4-glucanase activity	1	3	0.102336460065298	0.374370088086978	JAHRBS010000013.1.g88
GO:0046555	MF	acetylxylan esterase activity	1	3	0.102336460065298	0.374370088086978	JAHRBS010000014.1.g152
GO:0052736	MF	beta-glucanase activity	1	3	0.102336460065298	0.374370088086978	JAHRBS010000013.1.g88
GO:0000096	BP	sulfur amino acid metabolic process	3	31	0.104388385583305	0.436633469656317	JAHRBS010000001.1.g559;JAHRBS010000009.1.g216;JAHRBS010000009.1.g224
GO:0006558	BP	L-phenylalanine metabolic process	1	3	0.10654692321757	0.436633469656317	JAHRBS010000005.1.g84
GO:0006559	BP	L-phenylalanine catabolic process	1	3	0.10654692321757	0.436633469656317	JAHRBS010000005.1.g84
GO:0019509	BP	L-methionine salvage from methylthioadenosine	1	3	0.10654692321757	0.436633469656317	JAHRBS010000001.1.g559
GO:0019588	BP	anaerobic glycerol catabolic process	1	3	0.10654692321757	0.436633469656317	JAHRBS010000013.1.g907
GO:0019662	BP	non-glycolytic fermentation	1	3	0.10654692321757	0.436633469656317	JAHRBS010000013.1.g907
GO:0043102	BP	amino acid salvage	1	3	0.10654692321757	0.436633469656317	JAHRBS010000001.1.g559
GO:0046352	BP	disaccharide catabolic process	1	3	0.10654692321757	0.436633469656317	JAHRBS010000002.1.g181
GO:0071267	BP	L-methionine salvage	1	3	0.10654692321757	0.436633469656317	JAHRBS010000001.1.g559
GO:1902221	BP	erythrose 4-phosphate/phosphoenolpyruvate family amino acid metabolic process	1	3	0.10654692321757	0.436633469656317	JAHRBS010000005.1.g84
GO:1902222	BP	erythrose 4-phosphate/phosphoenolpyruvate family amino acid catabolic process	1	3	0.10654692321757	0.436633469656317	JAHRBS010000005.1.g84
GO:0008812	MF	choline dehydrogenase activity	3	33	0.109539026645667	0.390824428402443	JAHRBS010000002.1.g197;JAHRBS010000007.1.g965;JAHRBS010000010.1.g93
GO:0016702	MF	oxidoreductase activity, acting on single donors with incorporation of molecular oxygen, incorporation of two atoms of oxygen	3	33	0.109539026645667	0.390824428402443	JAHRBS010000002.1.g209;JAHRBS010000005.1.g372;JAHRBS010000010.1.g1172
GO:0044264	BP	cellular polysaccharide metabolic process	4	50	0.111212044918649	0.451326551223253	JAHRBS010000001.1.g637;JAHRBS010000010.1.g816;JAHRBS010000012.1.g99;JAHRBS010000014.1.g768
GO:0019751	BP	polyol metabolic process	2	16	0.115699561981968	0.465023239504447	JAHRBS010000008.1.g75;JAHRBS010000013.1.g907
GO:0052689	MF	carboxylic ester hydrolase activity	5	74	0.119902136594709	0.422581920437449	JAHRBS010000001.1.g108;JAHRBS010000003.1.g839;JAHRBS010000006.1.g26;JAHRBS010000007.1.g518;JAHRBS010000014.1.g152
GO:0006030	BP	chitin metabolic process	3	34	0.128499052155532	0.506722677368042	JAHRBS010000004.1.g479;JAHRBS010000010.1.g1166;JAHRBS010000012.1.g480
GO:0016051	BP	carbohydrate biosynthetic process	3	34	0.128499052155532	0.506722677368042	JAHRBS010000008.1.g146;JAHRBS010000010.1.g816;JAHRBS010000012.1.g99
GO:0010333	MF	terpene synthase activity	2	18	0.131454794941738	0.435372185355956	JAHRBS010000008.1.g262;JAHRBS010000014.1.g588
GO:0042221	BP	response to chemical	6	94	0.132312451999757	0.516884158279425	JAHRBS010000001.1.g518;JAHRBS010000001.1.g852;JAHRBS010000002.1.g465;JAHRBS010000004.1.g44;JAHRBS010000007.1.g1113;JAHRBS010000012.1.g764
GO:0004806	MF	triglyceride lipase activity	3	36	0.133003195936048	0.435372185355956	JAHRBS010000003.1.g839;JAHRBS010000006.1.g26;JAHRBS010000007.1.g518
GO:0004609	MF	phosphatidylserine decarboxylase activity	1	4	0.134076555351834	0.435372185355956	JAHRBS010000007.1.g428
GO:0015116	MF	sulfate transmembrane transporter activity	1	4	0.134076555351834	0.435372185355956	JAHRBS010000007.1.g570
GO:0016722	MF	oxidoreductase activity, oxidizing metal ions	1	4	0.134076555351834	0.435372185355956	JAHRBS010000012.1.g163
GO:0019203	MF	carbohydrate phosphatase activity	1	4	0.134076555351834	0.435372185355956	JAHRBS010000008.1.g146
GO:0050236	MF	pyridoxine:NADP 4-dehydrogenase activity	1	4	0.134076555351834	0.435372185355956	JAHRBS010000007.1.g884
GO:0006857	BP	oligopeptide transport	1	4	0.139487948687556	0.529971005503588	JAHRBS010000005.1.g401
GO:0008272	BP	sulfate transport	1	4	0.139487948687556	0.529971005503588	JAHRBS010000007.1.g570
GO:0009313	BP	oligosaccharide catabolic process	1	4	0.139487948687556	0.529971005503588	JAHRBS010000002.1.g181
GO:0044550	BP	secondary metabolite biosynthetic process	2	18	0.1407339272988	0.529971005503588	JAHRBS010000005.1.g84;JAHRBS010000009.1.g636
GO:0003880	MF	protein C-terminal carboxyl O-methyltransferase activity	2	19	0.14365330559014	0.453315628702215	JAHRBS010000002.1.g756;JAHRBS010000009.1.g173
GO:0004671	MF	protein C-terminal S-isoprenylcysteine carboxyl O-methyltransferase activity	2	19	0.14365330559014	0.453315628702215	JAHRBS010000002.1.g756;JAHRBS010000009.1.g173
GO:0006022	BP	aminoglycan metabolic process	3	36	0.145565731749571	0.543272105993934	JAHRBS010000004.1.g479;JAHRBS010000010.1.g1166;JAHRBS010000012.1.g480
GO:0046872	MF	metal ion binding	66	1663	0.147038382807371	0.453315628702215	JAHRBS010000001.1.g199;JAHRBS010000001.1.g214;JAHRBS010000001.1.g227;JAHRBS010000001.1.g518;JAHRBS010000001.1.g852;JAHRBS010000001.1.g946;JAHRBS010000002.1.g1;JAHRBS010000002.1.g181;JAHRBS010000002.1.g190;JAHRBS010000002.1.g396;JAHRBS010000002.1.g397;JAHRBS010000002.1.g422;JAHRBS010000002.1.g465;JAHRBS010000002.1.g63;JAHRBS010000002.1.g752;JAHRBS010000002.1.g79;JAHRBS010000002.1.g934;JAHRBS010000…
GO:0043169	MF	cation binding	67	1694	0.151764799835582	0.453315628702215	JAHRBS010000001.1.g199;JAHRBS010000001.1.g214;JAHRBS010000001.1.g227;JAHRBS010000001.1.g518;JAHRBS010000001.1.g852;JAHRBS010000001.1.g946;JAHRBS010000002.1.g1;JAHRBS010000002.1.g181;JAHRBS010000002.1.g190;JAHRBS010000002.1.g396;JAHRBS010000002.1.g397;JAHRBS010000002.1.g422;JAHRBS010000002.1.g465;JAHRBS010000002.1.g63;JAHRBS010000002.1.g752;JAHRBS010000002.1.g79;JAHRBS010000002.1.g934;JAHRBS010000…
GO:0006481	BP	C-terminal protein methylation	2	19	0.153650667651857	0.546816455928197	JAHRBS010000002.1.g756;JAHRBS010000009.1.g173
GO:0006720	BP	isoprenoid metabolic process	2	19	0.153650667651857	0.546816455928197	JAHRBS010000009.1.g756;JAHRBS010000013.1.g160
GO:0008299	BP	isoprenoid biosynthetic process	2	19	0.153650667651857	0.546816455928197	JAHRBS010000009.1.g756;JAHRBS010000013.1.g160
GO:0018410	BP	C-terminal protein amino acid modification	2	19	0.153650667651857	0.546816455928197	JAHRBS010000002.1.g756;JAHRBS010000009.1.g173
GO:0043687	BP	post-translational protein modification	2	19	0.153650667651857	0.546816455928197	JAHRBS010000002.1.g756;JAHRBS010000009.1.g173
GO:1901071	BP	glucosamine-containing compound metabolic process	3	37	0.154364454065855	0.546816455928197	JAHRBS010000004.1.g479;JAHRBS010000010.1.g1166;JAHRBS010000012.1.g480
GO:0010340	MF	carboxyl-O-methyltransferase activity	2	20	0.156077300988376	0.453315628702215	JAHRBS010000002.1.g756;JAHRBS010000009.1.g173
GO:0051998	MF	protein carboxyl O-methyltransferase activity	2	20	0.156077300988376	0.453315628702215	JAHRBS010000002.1.g756;JAHRBS010000009.1.g173
GO:0003960	MF	NADPH:quinone reductase activity	1	5	0.164699449874507	0.453315628702215	JAHRBS010000002.1.g465
GO:0004693	MF	cyclin-dependent protein serine/threonine kinase activity	1	5	0.164699449874507	0.453315628702215	JAHRBS010000009.1.g96
GO:0009044	MF	xylan 1,4-beta-xylosidase activity	1	5	0.164699449874507	0.453315628702215	JAHRBS010000007.1.g233
GO:0017091	MF	AU-rich element binding	1	5	0.164699449874507	0.453315628702215	JAHRBS010000002.1.g465
GO:0018576	MF	catechol 1,2-dioxygenase activity	1	5	0.164699449874507	0.453315628702215	JAHRBS010000010.1.g1172
GO:0019114	MF	catechol dioxygenase activity	1	5	0.164699449874507	0.453315628702215	JAHRBS010000010.1.g1172
GO:0032440	MF	2-alkenal reductase [NAD(P)] activity	1	5	0.164699449874507	0.453315628702215	JAHRBS010000002.1.g465
GO:0047639	MF	alcohol oxidase activity	1	5	0.164699449874507	0.453315628702215	JAHRBS010000010.1.g93
GO:0048038	MF	quinone binding	1	5	0.164699449874507	0.453315628702215	JAHRBS010000012.1.g545
GO:0097472	MF	cyclin-dependent protein kinase activity	1	5	0.164699449874507	0.453315628702215	JAHRBS010000009.1.g96
GO:0015698	BP	inorganic anion transport	2	20	0.166785432679052	0.585851351763394	JAHRBS010000001.1.g234;JAHRBS010000007.1.g570
GO:0000147	BP	actin cortical patch assembly	1	5	0.171219591530713	0.586010833747489	JAHRBS010000004.1.g1509
GO:0019388	BP	galactose catabolic process	1	5	0.171219591530713	0.586010833747489	JAHRBS010000012.1.g99
GO:0044396	BP	actin cortical patch organization	1	5	0.171219591530713	0.586010833747489	JAHRBS010000004.1.g1509
GO:0006040	BP	amino sugar metabolic process	3	39	0.172438594619476	0.586010833747489	JAHRBS010000004.1.g479;JAHRBS010000010.1.g1166;JAHRBS010000012.1.g480
GO:0016838	MF	carbon-oxygen lyase activity, acting on phosphates	2	22	0.181479793670786	0.49478924878167	JAHRBS010000008.1.g262;JAHRBS010000014.1.g588
GO:0016616	MF	oxidoreductase activity, acting on the CH-OH group of donors, NAD or NADP as acceptor	6	110	0.19284175061318	0.501219636850555	JAHRBS010000001.1.g580;JAHRBS010000007.1.g884;JAHRBS010000009.1.g636;JAHRBS010000012.1.g67;JAHRBS010000013.1.g112;JAHRBS010000013.1.g907
GO:0016620	MF	oxidoreductase activity, acting on the aldehyde or oxo group of donors, NAD or NADP as acceptor	3	43	0.193393831850673	0.501219636850555	JAHRBS010000001.1.g580;JAHRBS010000002.1.g649;JAHRBS010000012.1.g646
GO:0030243	BP	cellulose metabolic process	2	22	0.193577580451983	0.624789442770619	JAHRBS010000001.1.g637;JAHRBS010000014.1.g768
GO:0030245	BP	cellulose catabolic process	2	22	0.193577580451983	0.624789442770619	JAHRBS010000001.1.g637;JAHRBS010000014.1.g768
GO:0051275	BP	beta-glucan catabolic process	2	22	0.193577580451983	0.624789442770619	JAHRBS010000001.1.g637;JAHRBS010000014.1.g768
GO:0051704	BP	multi-organism process	4	62	0.194020550099127	0.624789442770619	JAHRBS010000001.1.g227;JAHRBS010000003.1.g733;JAHRBS010000004.1.g761;JAHRBS010000006.1.g303
GO:0004043	MF	L-aminoadipate-semialdehyde dehydrogenase activity	1	6	0.194244288329627	0.501219636850555	JAHRBS010000012.1.g646
GO:0008199	MF	ferric iron binding	1	6	0.194244288329627	0.501219636850555	JAHRBS010000010.1.g1172
GO:0015081	MF	sodium ion transmembrane transporter activity	1	6	0.194244288329627	0.501219636850555	JAHRBS010000007.1.g216
GO:0047911	MF	galacturan 1,4-alpha-galacturonidase activity	1	6	0.194244288329627	0.501219636850555	JAHRBS010000008.1.g314
GO:1901615	BP	organic hydroxy compound metabolic process	6	106	0.195708355362814	0.624789442770619	JAHRBS010000002.1.g197;JAHRBS010000004.1.g889;JAHRBS010000007.1.g965;JAHRBS010000008.1.g75;JAHRBS010000010.1.g93;JAHRBS010000013.1.g907
GO:0009067	BP	aspartate family amino acid biosynthetic process	3	42	0.200581635264062	0.624789442770619	JAHRBS010000001.1.g559;JAHRBS010000009.1.g216;JAHRBS010000009.1.g224
GO:0006012	BP	galactose metabolic process	1	6	0.201786064052712	0.624789442770619	JAHRBS010000012.1.g99
GO:0006113	BP	fermentation	1	6	0.201786064052712	0.624789442770619	JAHRBS010000013.1.g907
GO:0006721	BP	terpenoid metabolic process	1	6	0.201786064052712	0.624789442770619	JAHRBS010000009.1.g756
GO:0006808	BP	regulation of nitrogen utilization	1	6	0.201786064052712	0.624789442770619	JAHRBS010000002.1.g935
GO:0016114	BP	terpenoid biosynthetic process	1	6	0.201786064052712	0.624789442770619	JAHRBS010000009.1.g756
GO:0035725	BP	sodium ion transmembrane transport	1	6	0.201786064052712	0.624789442770619	JAHRBS010000007.1.g216
GO:0004252	MF	serine-type endopeptidase activity	3	44	0.202527513012737	0.517968595227266	JAHRBS010000001.1.g227;JAHRBS010000004.1.g761;JAHRBS010000008.1.g421
GO:0008081	MF	phosphoric diester hydrolase activity	2	24	0.207436691061464	0.525870208041781	JAHRBS010000001.1.g902;JAHRBS010000001.1.g904
GO:0030170	MF	pyridoxal phosphate binding	4	68	0.218887267326825	0.527659161367915	JAHRBS010000002.1.g748;JAHRBS010000002.1.g858;JAHRBS010000009.1.g216;JAHRBS010000009.1.g224
GO:0070279	MF	vitamin B6 binding	4	68	0.218887267326825	0.527659161367915	JAHRBS010000002.1.g748;JAHRBS010000002.1.g858;JAHRBS010000009.1.g216;JAHRBS010000009.1.g224
GO:0008643	BP	carbohydrate transport	3	44	0.219910130323207	0.670966675000733	JAHRBS010000001.1.g144;JAHRBS010000008.1.g265;JAHRBS010000010.1.g836
GO:0016999	BP	antibiotic metabolic process	3	44	0.219910130323207	0.670966675000733	JAHRBS010000001.1.g518;JAHRBS010000004.1.g44;JAHRBS010000007.1.g1113
GO:0016709	MF	oxidoreductase activity, acting on paired donors, with incorporation or reduction of molecular oxygen, NAD(P)H as one donor, and incorporation of one atom of oxygen	2	25	0.22056008947541	0.527659161367915	JAHRBS010000008.1.g517;JAHRBS010000012.1.g189
GO:0016841	MF	ammonia-lyase activity	1	7	0.222748850127632	0.527659161367915	JAHRBS010000005.1.g84
GO:0016868	MF	intramolecular transferase activity, phosphotransferases	1	7	0.222748850127632	0.527659161367915	JAHRBS010000012.1.g99
GO:0016899	MF	oxidoreductase activity, acting on the CH-OH group of donors, oxygen as acceptor	1	7	0.222748850127632	0.527659161367915	JAHRBS010000010.1.g93
GO:0031176	MF	endo-1,4-beta-xylanase activity	1	7	0.222748850127632	0.527659161367915	JAHRBS010000001.1.g134
GO:0031177	MF	phosphopantetheine binding	1	7	0.222748850127632	0.527659161367915	JAHRBS010000012.1.g646
GO:0009057	BP	macromolecule catabolic process	11	230	0.227472052608004	0.671209215999997	JAHRBS010000001.1.g134;JAHRBS010000001.1.g637;JAHRBS010000004.1.g1278;JAHRBS010000004.1.g479;JAHRBS010000007.1.g233;JAHRBS010000008.1.g314;JAHRBS010000010.1.g1166;JAHRBS010000012.1.g480;JAHRBS010000013.1.g88;JAHRBS010000014.1.g152;JAHRBS010000014.1.g768
GO:0009066	BP	aspartate family amino acid metabolic process	3	45	0.229714077469991	0.671209215999997	JAHRBS010000001.1.g559;JAHRBS010000009.1.g216;JAHRBS010000009.1.g224
GO:0016298	MF	lipase activity	3	47	0.230487833391568	0.541552714228968	JAHRBS010000003.1.g839;JAHRBS010000006.1.g26;JAHRBS010000007.1.g518
GO:0006814	BP	sodium ion transport	1	7	0.231229969148324	0.671209215999997	JAHRBS010000007.1.g216
GO:0009074	BP	aromatic amino acid family catabolic process	1	7	0.231229969148324	0.671209215999997	JAHRBS010000005.1.g84
GO:0042126	BP	nitrate metabolic process	1	7	0.231229969148324	0.671209215999997	JAHRBS010000002.1.g935
GO:0042128	BP	nitrate assimilation	1	7	0.231229969148324	0.671209215999997	JAHRBS010000002.1.g935
GO:2001057	BP	reactive nitrogen species metabolic process	1	7	0.231229969148324	0.671209215999997	JAHRBS010000002.1.g935
GO:0051273	BP	beta-glucan metabolic process	2	25	0.234633410671132	0.676391487314021	JAHRBS010000001.1.g637;JAHRBS010000014.1.g768
GO:0046914	MF	transition metal ion binding	52	1341	0.243060484933349	0.558931673970876	JAHRBS010000001.1.g199;JAHRBS010000001.1.g214;JAHRBS010000001.1.g946;JAHRBS010000002.1.g1;JAHRBS010000002.1.g422;JAHRBS010000002.1.g465;JAHRBS010000002.1.g63;JAHRBS010000002.1.g752;JAHRBS010000002.1.g79;JAHRBS010000002.1.g934;JAHRBS010000002.1.g95;JAHRBS010000003.1.g102;JAHRBS010000003.1.g448;JAHRBS010000003.1.g46;JAHRBS010000003.1.g822;JAHRBS010000004.1.g1235;JAHRBS010000004.1.g129;JAHRBS0100000…
GO:0009251	BP	glucan catabolic process	2	26	0.248446223637145	0.711304941646072	JAHRBS010000001.1.g637;JAHRBS010000014.1.g768
GO:0003959	MF	NADPH dehydrogenase activity	1	8	0.250249596792551	0.558931673970876	JAHRBS010000001.1.g890
GO:0016413	MF	O-acetyltransferase activity	1	8	0.250249596792551	0.558931673970876	JAHRBS010000004.1.g889
GO:0018548	MF	pentaerythritol trinitrate reductase activity	1	8	0.250249596792551	0.558931673970876	JAHRBS010000001.1.g890
GO:0052690	MF	trichloro-p-hydroquinone reductive dehalogenase activity	1	8	0.250249596792551	0.558931673970876	JAHRBS010000001.1.g890
GO:0072341	MF	modified amino acid binding	1	8	0.250249596792551	0.558931673970876	JAHRBS010000012.1.g646
GO:0019842	MF	vitamin binding	5	96	0.251422552305238	0.558931673970876	JAHRBS010000002.1.g748;JAHRBS010000002.1.g858;JAHRBS010000009.1.g216;JAHRBS010000009.1.g224;JAHRBS010000012.1.g646
GO:0008168	MF	methyltransferase activity	7	146	0.257567111639194	0.568220574532267	JAHRBS010000002.1.g756;JAHRBS010000003.1.g892;JAHRBS010000005.1.g554;JAHRBS010000009.1.g173;JAHRBS010000009.1.g236;JAHRBS010000010.1.g848;JAHRBS010000012.1.g499
GO:0019405	BP	alditol catabolic process	1	8	0.259592358636056	0.713878986249154	JAHRBS010000013.1.g907
GO:0019563	BP	glycerol catabolic process	1	8	0.259592358636056	0.713878986249154	JAHRBS010000013.1.g907
GO:0030865	BP	cortical cytoskeleton organization	1	8	0.259592358636056	0.713878986249154	JAHRBS010000004.1.g1509
GO:0030866	BP	cortical actin cytoskeleton organization	1	8	0.259592358636056	0.713878986249154	JAHRBS010000004.1.g1509
GO:0042537	BP	benzene-containing compound metabolic process	1	8	0.259592358636056	0.713878986249154	JAHRBS010000005.1.g84
GO:0055072	BP	iron ion homeostasis	1	8	0.259592358636056	0.713878986249154	JAHRBS010000012.1.g163
GO:0000287	MF	magnesium ion binding	3	51	0.268754171327483	0.583984627922125	JAHRBS010000008.1.g262;JAHRBS010000012.1.g99;JAHRBS010000014.1.g588
GO:0016903	MF	oxidoreductase activity, acting on the aldehyde or oxo group of donors	3	51	0.268754171327483	0.583984627922125	JAHRBS010000001.1.g580;JAHRBS010000002.1.g649;JAHRBS010000012.1.g646
GO:0004364	MF	glutathione transferase activity	2	29	0.273513307757624	0.588161150162369	JAHRBS010000002.1.g935;JAHRBS010000012.1.g47
GO:0004029	MF	aldehyde dehydrogenase (NAD) activity	1	9	0.276781717723468	0.588161150162369	JAHRBS010000002.1.g649
GO:1904680	MF	peptide transmembrane transporter activity	1	9	0.276781717723468	0.588161150162369	JAHRBS010000005.1.g401
GO:0016741	MF	transferase activity, transferring one-carbon groups	7	150	0.279615663474855	0.589846180614839	JAHRBS010000002.1.g756;JAHRBS010000003.1.g892;JAHRBS010000005.1.g554;JAHRBS010000009.1.g173;JAHRBS010000009.1.g236;JAHRBS010000010.1.g848;JAHRBS010000012.1.g499
GO:0044272	BP	sulfur compound biosynthetic process	3	50	0.27975	0.763882458635469	JAHRBS010000001.1.g559;JAHRBS010000009.1.g216;JAHRBS010000009.1.g224
GO:0016811	MF	hydrolase activity, acting on carbon-nitrogen (but not peptide) bonds, in linear amides	2	30	0.286771812900788	0.600558361799477	JAHRBS010000002.1.g831;JAHRBS010000010.1.g943
GO:0006189	BP	'de novo' IMP biosynthetic process	1	9	0.286912789487485	0.763882458635469	JAHRBS010000003.1.g401
GO:0010393	BP	galacturonan metabolic process	1	9	0.286912789487485	0.763882458635469	JAHRBS010000008.1.g314
GO:0045488	BP	pectin metabolic process	1	9	0.286912789487485	0.763882458635469	JAHRBS010000008.1.g314
GO:0045490	BP	pectin catabolic process	1	9	0.286912789487485	0.763882458635469	JAHRBS010000008.1.g314
GO:0042578	MF	phosphoric ester hydrolase activity	5	103	0.299300441509966	0.615405502775929	JAHRBS010000001.1.g902;JAHRBS010000001.1.g904;JAHRBS010000006.1.g502;JAHRBS010000008.1.g146;JAHRBS010000010.1.g552
GO:0008276	MF	protein methyltransferase activity	2	31	0.300004931314883	0.615405502775929	JAHRBS010000002.1.g756;JAHRBS010000009.1.g173
GO:0015103	MF	inorganic anion transmembrane transporter activity	1	10	0.302379174374332	0.615405502775929	JAHRBS010000007.1.g570
GO:0016840	MF	carbon-nitrogen lyase activity	1	10	0.302379174374332	0.615405502775929	JAHRBS010000005.1.g84
GO:0044247	BP	cellular polysaccharide catabolic process	2	30	0.303754845039759	0.803604590041893	JAHRBS010000001.1.g637;JAHRBS010000014.1.g768
GO:0050662	MF	coenzyme binding	13	311	0.305175578069118	0.616753440992832	JAHRBS010000001.1.g580;JAHRBS010000001.1.g890;JAHRBS010000002.1.g197;JAHRBS010000002.1.g748;JAHRBS010000002.1.g858;JAHRBS010000007.1.g965;JAHRBS010000008.1.g517;JAHRBS010000009.1.g216;JAHRBS010000009.1.g224;JAHRBS010000009.1.g636;JAHRBS010000010.1.g93;JAHRBS010000012.1.g67;JAHRBS010000013.1.g112
GO:0071554	BP	cell wall organization or biogenesis	4	76	0.307018216817591	0.807129651759452	JAHRBS010000001.1.g134;JAHRBS010000007.1.g233;JAHRBS010000012.1.g480;JAHRBS010000014.1.g152
GO:0006188	BP	IMP biosynthetic process	1	10	0.313229378026956	0.808209135896714	JAHRBS010000003.1.g401
GO:0019740	BP	nitrogen utilization	1	10	0.313229378026956	0.808209135896714	JAHRBS010000002.1.g935
GO:0046040	BP	IMP metabolic process	1	10	0.313229378026956	0.808209135896714	JAHRBS010000003.1.g401
GO:0032259	BP	methylation	7	150	0.31588065139295	0.810049768602779	JAHRBS010000002.1.g756;JAHRBS010000003.1.g892;JAHRBS010000005.1.g554;JAHRBS010000009.1.g173;JAHRBS010000009.1.g236;JAHRBS010000010.1.g848;JAHRBS010000012.1.g499
GO:0008757	MF	S-adenosylmethionine-dependent methyltransferase activity	3	56	0.317458580826379	0.621872373026241	JAHRBS010000002.1.g756;JAHRBS010000009.1.g173;JAHRBS010000010.1.g848
GO:0016787	MF	hydrolase activity	72	1936	0.32041632919939	0.621872373026241	JAHRBS010000001.1.g108;JAHRBS010000001.1.g134;JAHRBS010000001.1.g227;JAHRBS010000001.1.g514;JAHRBS010000001.1.g558;JAHRBS010000001.1.g637;JAHRBS010000001.1.g872;JAHRBS010000001.1.g902;JAHRBS010000001.1.g904;JAHRBS010000002.1.g181;JAHRBS010000002.1.g415;JAHRBS010000002.1.g831;JAHRBS010000003.1.g213;JAHRBS010000003.1.g733;JAHRBS010000003.1.g839;JAHRBS010000004.1.g1053;JAHRBS010000004.1.g1278;JAHRBS…
GO:0004650	MF	polygalacturonase activity	1	11	0.327074742906535	0.621872373026241	JAHRBS010000008.1.g314
GO:0016641	MF	oxidoreductase activity, acting on the CH-NH2 group of donors, oxygen as acceptor	1	11	0.327074742906535	0.621872373026241	JAHRBS010000012.1.g545
GO:0016661	MF	oxidoreductase activity, acting on other nitrogenous compounds as donors	1	11	0.327074742906535	0.621872373026241	JAHRBS010000001.1.g890
GO:0016861	MF	intramolecular oxidoreductase activity, interconverting aldoses and ketoses	1	11	0.327074742906535	0.621872373026241	JAHRBS010000001.1.g559
GO:0030145	MF	manganese ion binding	1	11	0.327074742906535	0.621872373026241	JAHRBS010000010.1.g987
GO:0042887	MF	amide transmembrane transporter activity	1	11	0.327074742906535	0.621872373026241	JAHRBS010000005.1.g401
GO:1901682	MF	sulfur compound transmembrane transporter activity	1	11	0.327074742906535	0.621872373026241	JAHRBS010000007.1.g570
GO:0006826	BP	iron ion transport	1	11	0.338578852174577	0.852566025355261	JAHRBS010000012.1.g163
GO:0071941	BP	nitrogen cycle metabolic process	1	11	0.338578852174577	0.852566025355261	JAHRBS010000002.1.g935
GO:0072348	BP	sulfur compound transport	1	11	0.338578852174577	0.852566025355261	JAHRBS010000007.1.g570
GO:0004197	MF	cysteine-type endopeptidase activity	1	12	0.350900055366793	0.6486945349855	JAHRBS010000010.1.g1217
GO:0005216	MF	ion channel activity	1	12	0.350900055366793	0.6486945349855	JAHRBS010000007.1.g712
GO:0022838	MF	substrate-specific channel activity	1	12	0.350900055366793	0.6486945349855	JAHRBS010000007.1.g712
GO:0051920	MF	peroxiredoxin activity	1	12	0.350900055366793	0.6486945349855	JAHRBS010000006.1.g6
GO:0008422	MF	beta-glucosidase activity	2	35	0.352404989594199	0.6486945349855	JAHRBS010000004.1.g1278;JAHRBS010000014.1.g768
GO:0031227	CC	intrinsic component of endoplasmic reticulum membrane	1	17	0.357397894008564	1	JAHRBS010000008.1.g517
GO:0000139	CC	Golgi membrane	3	83	0.35823716306295	1	JAHRBS010000004.1.g336;JAHRBS010000006.1.g553;JAHRBS010000010.1.g54
GO:0006479	BP	protein methylation	2	34	0.358318024830213	0.891529371303745	JAHRBS010000002.1.g756;JAHRBS010000009.1.g173
GO:0008213	BP	protein alkylation	2	34	0.358318024830213	0.891529371303745	JAHRBS010000002.1.g756;JAHRBS010000009.1.g173
GO:0006071	BP	glycerol metabolic process	1	12	0.362996601802847	0.897825914518285	JAHRBS010000013.1.g907
GO:0004033	MF	aldo-keto reductase (NADP) activity	1	13	0.373885639441086	0.662901532505974	JAHRBS010000007.1.g884
GO:0004338	MF	glucan exo-1,3-beta-glucosidase activity	1	13	0.373885639441086	0.662901532505974	JAHRBS010000004.1.g1278
GO:0008138	MF	protein tyrosine/serine/threonine phosphatase activity	1	13	0.373885639441086	0.662901532505974	JAHRBS010000010.1.g552
GO:0015079	MF	potassium ion transmembrane transporter activity	1	13	0.373885639441086	0.662901532505974	JAHRBS010000007.1.g216
GO:0015267	MF	channel activity	1	13	0.373885639441086	0.662901532505974	JAHRBS010000007.1.g712
GO:0022803	MF	passive transmembrane transporter activity	1	13	0.373885639441086	0.662901532505974	JAHRBS010000007.1.g712
GO:0098791	CC	Golgi subcompartment	3	87	0.386485779050149	1	JAHRBS010000004.1.g336;JAHRBS010000006.1.g553;JAHRBS010000010.1.g54
GO:0016998	BP	cell wall macromolecule catabolic process	1	13	0.386516727274742	0.912790915258995	JAHRBS010000012.1.g480
GO:0019400	BP	alditol metabolic process	1	13	0.386516727274742	0.912790915258995	JAHRBS010000013.1.g907
GO:0043086	BP	negative regulation of catalytic activity	1	13	0.386516727274742	0.912790915258995	JAHRBS010000004.1.g761
GO:0043094	BP	cellular metabolic compound salvage	1	13	0.386516727274742	0.912790915258995	JAHRBS010000001.1.g559
GO:0044092	BP	negative regulation of molecular function	1	13	0.386516727274742	0.912790915258995	JAHRBS010000004.1.g761
GO:0055076	BP	transition metal ion homeostasis	1	13	0.386516727274742	0.912790915258995	JAHRBS010000012.1.g163
GO:0071804	BP	cellular potassium ion transport	1	13	0.386516727274742	0.912790915258995	JAHRBS010000007.1.g216
GO:0071805	BP	potassium ion transmembrane transport	1	13	0.386516727274742	0.912790915258995	JAHRBS010000007.1.g216
GO:0005758	CC	mitochondrial intermembrane space	1	19	0.390064051831495	1	JAHRBS010000001.1.g852
GO:0031970	CC	organelle envelope lumen	1	19	0.390064051831495	1	JAHRBS010000001.1.g852
GO:0008483	MF	transaminase activity	2	38	0.390817465070315	0.684522711547401	JAHRBS010000002.1.g748;JAHRBS010000002.1.g858
GO:0016769	MF	transferase activity, transferring nitrogenous groups	2	38	0.390817465070315	0.684522711547401	JAHRBS010000002.1.g748;JAHRBS010000002.1.g858
GO:0006820	BP	anion transport	3	61	0.391619758521251	0.91964639922406	JAHRBS010000001.1.g234;JAHRBS010000007.1.g570;JAHRBS010000009.1.g58
GO:0003993	MF	acid phosphatase activity	1	14	0.396060956833678	0.685398901346903	JAHRBS010000006.1.g502
GO:0019213	MF	deacetylase activity	1	14	0.396060956833678	0.685398901346903	JAHRBS010000010.1.g943
GO:0015980	BP	energy derivation by oxidation of organic compounds	3	62	0.401667175898647	0.937971393997957	JAHRBS010000010.1.g816;JAHRBS010000012.1.g99;JAHRBS010000013.1.g907
GO:0006813	BP	potassium ion transport	1	14	0.409172086228639	0.950188511353173	JAHRBS010000007.1.g216
GO:0004499	MF	N,N-dimethylaniline monooxygenase activity	1	15	0.417454440318532	0.709672548541504	JAHRBS010000008.1.g517
GO:0016628	MF	oxidoreductase activity, acting on the CH-CH group of donors, NAD or NADP as acceptor	1	15	0.417454440318532	0.709672548541504	JAHRBS010000002.1.g465
GO:0016638	MF	oxidoreductase activity, acting on the CH-NH2 group of donors	1	15	0.417454440318532	0.709672548541504	JAHRBS010000012.1.g545
GO:0044431	CC	Golgi apparatus part	3	95	0.442040284100771	1	JAHRBS010000004.1.g336;JAHRBS010000006.1.g553;JAHRBS010000010.1.g54
GO:0008238	MF	exopeptidase activity	3	69	0.442978209450892	0.748659079130455	JAHRBS010000004.1.g336;JAHRBS010000006.1.g553;JAHRBS010000010.1.g54
GO:0022857	MF	transmembrane transporter activity	10	262	0.447975545464614	0.752703096739962	JAHRBS010000001.1.g144;JAHRBS010000004.1.g1318;JAHRBS010000005.1.g401;JAHRBS010000006.1.g492;JAHRBS010000007.1.g216;JAHRBS010000007.1.g570;JAHRBS010000007.1.g712;JAHRBS010000008.1.g265;JAHRBS010000009.1.g58;JAHRBS010000010.1.g836
GO:0006810	BP	transport	33	870	0.457526947313908	1	JAHRBS010000001.1.g144;JAHRBS010000001.1.g234;JAHRBS010000003.1.g849;JAHRBS010000004.1.g1318;JAHRBS010000004.1.g1558;JAHRBS010000005.1.g367;JAHRBS010000005.1.g401;JAHRBS010000005.1.g54;JAHRBS010000006.1.g275;JAHRBS010000006.1.g492;JAHRBS010000006.1.g52;JAHRBS010000006.1.g53;JAHRBS010000006.1.g69;JAHRBS010000007.1.g1071;JAHRBS010000007.1.g212;JAHRBS010000007.1.g216;JAHRBS010000007.1.g570;JAHRBS010…
GO:0008509	MF	anion transmembrane transporter activity	2	44	0.464326725305455	0.771209331110784	JAHRBS010000007.1.g570;JAHRBS010000009.1.g58
GO:0015926	MF	glucosidase activity	2	44	0.464326725305455	0.771209331110784	JAHRBS010000004.1.g1278;JAHRBS010000014.1.g768
GO:0051234	BP	establishment of localization	33	875	0.471772955294992	1	JAHRBS010000001.1.g144;JAHRBS010000001.1.g234;JAHRBS010000003.1.g849;JAHRBS010000004.1.g1318;JAHRBS010000004.1.g1558;JAHRBS010000005.1.g367;JAHRBS010000005.1.g401;JAHRBS010000005.1.g54;JAHRBS010000006.1.g275;JAHRBS010000006.1.g492;JAHRBS010000006.1.g52;JAHRBS010000006.1.g53;JAHRBS010000006.1.g69;JAHRBS010000007.1.g1071;JAHRBS010000007.1.g212;JAHRBS010000007.1.g216;JAHRBS010000007.1.g570;JAHRBS010…
GO:0042626	MF	ATPase activity, coupled to transmembrane movement of substances	3	74	0.489068757928965	0.793779262301612	JAHRBS010000005.1.g401;JAHRBS010000006.1.g492;JAHRBS010000007.1.g216
GO:0043492	MF	ATPase activity, coupled to movement of substances	3	74	0.489068757928965	0.793779262301612	JAHRBS010000005.1.g401;JAHRBS010000006.1.g492;JAHRBS010000007.1.g216
GO:0009277	CC	fungal-type cell wall	1	26	0.491984731919526	1	JAHRBS010000008.1.g115
GO:0008374	MF	O-acyltransferase activity	1	19	0.495744646875998	0.793779262301612	JAHRBS010000004.1.g889
GO:0033218	MF	amide binding	1	19	0.495744646875998	0.793779262301612	JAHRBS010000012.1.g646
GO:0016791	MF	phosphatase activity	3	76	0.506987743014917	0.793779262301612	JAHRBS010000006.1.g502;JAHRBS010000008.1.g146;JAHRBS010000010.1.g552
GO:0016407	MF	acetyltransferase activity	2	48	0.510361046978305	0.793779262301612	JAHRBS010000004.1.g889;JAHRBS010000009.1.g506
GO:0016651	MF	oxidoreductase activity, acting on NAD(P)H	2	48	0.510361046978305	0.793779262301612	JAHRBS010000001.1.g890;JAHRBS010000002.1.g465
GO:0003755	MF	peptidyl-prolyl cis-trans isomerase activity	1	20	0.513621875606925	0.793779262301612	JAHRBS010000009.1.g185
GO:0004725	MF	protein tyrosine phosphatase activity	1	20	0.513621875606925	0.793779262301612	JAHRBS010000010.1.g552
GO:0005199	MF	structural constituent of cell wall	1	20	0.513621875606925	0.793779262301612	JAHRBS010000008.1.g115
GO:0016859	MF	cis-trans isomerase activity	1	20	0.513621875606925	0.793779262301612	JAHRBS010000009.1.g185
GO:0016860	MF	intramolecular oxidoreductase activity	1	20	0.513621875606925	0.793779262301612	JAHRBS010000001.1.g559
GO:0016866	MF	intramolecular transferase activity	1	20	0.513621875606925	0.793779262301612	JAHRBS010000012.1.g99
GO:0000413	BP	protein peptidyl-prolyl isomerization	1	20	0.528638616201292	1	JAHRBS010000009.1.g185
GO:0018208	BP	peptidyl-proline modification	1	20	0.528638616201292	1	JAHRBS010000009.1.g185
GO:0035335	BP	peptidyl-tyrosine dephosphorylation	1	20	0.528638616201292	1	JAHRBS010000010.1.g552
GO:0055065	BP	metal ion homeostasis	1	20	0.528638616201292	1	JAHRBS010000012.1.g163
GO:0015662	MF	ATPase activity, coupled to transmembrane movement of ions, phosphorylative mechanism	1	21	0.530868178336362	0.806846022370213	JAHRBS010000007.1.g216
GO:0016597	MF	amino acid binding	1	21	0.530868178336362	0.806846022370213	JAHRBS010000012.1.g646
GO:0008654	BP	phospholipid biosynthetic process	2	48	0.533070184637128	1	JAHRBS010000007.1.g428;JAHRBS010000009.1.g756
GO:0015399	MF	primary active transmembrane transporter activity	3	79	0.533244256998999	0.806846022370213	JAHRBS010000005.1.g401;JAHRBS010000006.1.g492;JAHRBS010000007.1.g216
GO:0015405	MF	P-P-bond-hydrolysis-driven transmembrane transporter activity	3	79	0.533244256998999	0.806846022370213	JAHRBS010000005.1.g401;JAHRBS010000006.1.g492;JAHRBS010000007.1.g216
GO:0006790	BP	sulfur compound metabolic process	3	77	0.544368999143542	1	JAHRBS010000001.1.g559;JAHRBS010000009.1.g216;JAHRBS010000009.1.g224
GO:0051179	BP	localization	33	901	0.545290233772865	1	JAHRBS010000001.1.g144;JAHRBS010000001.1.g234;JAHRBS010000003.1.g849;JAHRBS010000004.1.g1318;JAHRBS010000004.1.g1558;JAHRBS010000005.1.g367;JAHRBS010000005.1.g401;JAHRBS010000005.1.g54;JAHRBS010000006.1.g275;JAHRBS010000006.1.g492;JAHRBS010000006.1.g52;JAHRBS010000006.1.g53;JAHRBS010000006.1.g69;JAHRBS010000007.1.g1071;JAHRBS010000007.1.g212;JAHRBS010000007.1.g216;JAHRBS010000007.1.g570;JAHRBS010…
GO:0007015	BP	actin filament organization	1	21	0.546065305921757	1	JAHRBS010000004.1.g1509
GO:1901606	BP	alpha-amino acid catabolic process	1	21	0.546065305921757	1	JAHRBS010000005.1.g84
GO:0022804	MF	active transmembrane transporter activity	4	110	0.54906362061494	0.82645513727978	JAHRBS010000005.1.g401;JAHRBS010000006.1.g492;JAHRBS010000007.1.g216;JAHRBS010000007.1.g570
GO:0005794	CC	Golgi apparatus	3	112	0.552815628072205	1	JAHRBS010000004.1.g336;JAHRBS010000006.1.g553;JAHRBS010000010.1.g54
GO:0004222	MF	metalloendopeptidase activity	1	23	0.563555892243697	0.843873849007401	JAHRBS010000012.1.g38
GO:0005215	MF	transporter activity	12	347	0.574866701120202	0.852486124101083	JAHRBS010000001.1.g144;JAHRBS010000001.1.g234;JAHRBS010000004.1.g1318;JAHRBS010000005.1.g401;JAHRBS010000006.1.g492;JAHRBS010000007.1.g216;JAHRBS010000007.1.g570;JAHRBS010000007.1.g712;JAHRBS010000008.1.g265;JAHRBS010000009.1.g245;JAHRBS010000009.1.g58;JAHRBS010000010.1.g836
GO:0016747	MF	transferase activity, transferring acyl groups other than amino-acyl groups	3	84	0.575206900345021	0.852486124101083	JAHRBS010000004.1.g889;JAHRBS010000009.1.g506;JAHRBS010000012.1.g646
GO:0097435	BP	supramolecular fiber organization	1	23	0.579017524215201	1	JAHRBS010000004.1.g1509
GO:0016655	MF	oxidoreductase activity, acting on NAD(P)H, quinone or similar compound as acceptor	1	24	0.579039335773359	0.853787592033167	JAHRBS010000002.1.g465
GO:0015171	MF	amino acid transmembrane transporter activity	1	26	0.608385021047333	0.892503914125276	JAHRBS010000009.1.g58
GO:0005618	CC	cell wall	1	36	0.60902069290941	1	JAHRBS010000008.1.g115
GO:0030312	CC	external encapsulating structure	1	36	0.60902069290941	1	JAHRBS010000008.1.g115
GO:0016311	BP	dephosphorylation	3	85	0.612008178575094	1	JAHRBS010000006.1.g502;JAHRBS010000008.1.g146;JAHRBS010000010.1.g552
GO:0006811	BP	ion transport	7	202	0.621195680858618	1	JAHRBS010000001.1.g234;JAHRBS010000004.1.g1318;JAHRBS010000007.1.g216;JAHRBS010000007.1.g570;JAHRBS010000007.1.g712;JAHRBS010000009.1.g58;JAHRBS010000012.1.g163
GO:0003333	BP	amino acid transmembrane transport	1	26	0.624033037520049	1	JAHRBS010000009.1.g58
GO:0009308	BP	amine metabolic process	1	26	0.624033037520049	1	JAHRBS010000012.1.g545
GO:0055080	BP	cation homeostasis	1	26	0.624033037520049	1	JAHRBS010000012.1.g163
GO:0098771	BP	inorganic ion homeostasis	1	26	0.624033037520049	1	JAHRBS010000012.1.g163
GO:0043414	BP	macromolecule methylation	2	57	0.627119941738159	1	JAHRBS010000002.1.g756;JAHRBS010000009.1.g173
GO:0016853	MF	isomerase activity	3	91	0.629867209467432	0.917216986720049	JAHRBS010000001.1.g559;JAHRBS010000009.1.g185;JAHRBS010000012.1.g99
GO:0008237	MF	metallopeptidase activity	2	60	0.632147899063722	0.917216986720049	JAHRBS010000012.1.g38;JAHRBS010000012.1.g612
GO:0003700	MF	DNA-binding transcription factor activity	5	153	0.634752239944671	0.917216986720049	JAHRBS010000002.1.g934;JAHRBS010000008.1.g44;JAHRBS010000008.1.g45;JAHRBS010000014.1.g252;JAHRBS010000014.1.g784
GO:0006091	BP	generation of precursor metabolites and energy	3	88	0.63558228012336	1	JAHRBS010000010.1.g816;JAHRBS010000012.1.g99;JAHRBS010000013.1.g907
GO:0000041	BP	transition metal ion transport	1	27	0.637946439150535	1	JAHRBS010000012.1.g163
GO:0006865	BP	amino acid transport	1	27	0.637946439150535	1	JAHRBS010000009.1.g58
GO:0035091	MF	phosphatidylinositol binding	1	29	0.648628939119419	0.932605788087125	JAHRBS010000010.1.g1166
GO:1903825	BP	organic acid transmembrane transport	1	28	0.651347122896262	1	JAHRBS010000009.1.g58
GO:1905039	BP	carboxylic acid transmembrane transport	1	28	0.651347122896262	1	JAHRBS010000009.1.g58
GO:0008152	BP	metabolic process	196	5356	0.651900595411174	1	JAHRBS010000001.1.g108;JAHRBS010000001.1.g134;JAHRBS010000001.1.g199;JAHRBS010000001.1.g214;JAHRBS010000001.1.g227;JAHRBS010000001.1.g233;JAHRBS010000001.1.g396;JAHRBS010000001.1.g514;JAHRBS010000001.1.g518;JAHRBS010000001.1.g558;JAHRBS010000001.1.g559;JAHRBS010000001.1.g580;JAHRBS010000001.1.g637;JAHRBS010000001.1.g694;JAHRBS010000001.1.g77;JAHRBS010000001.1.g852;JAHRBS010000001.1.g872;JAHRBS010…
GO:0005342	MF	organic acid transmembrane transporter activity	1	30	0.661106771057993	0.94118156076729	JAHRBS010000009.1.g58
GO:0046943	MF	carboxylic acid transmembrane transporter activity	1	30	0.661106771057993	0.94118156076729	JAHRBS010000009.1.g58
GO:0017144	BP	drug metabolic process	14	412	0.664923186759281	1	JAHRBS010000001.1.g518;JAHRBS010000001.1.g559;JAHRBS010000004.1.g44;JAHRBS010000004.1.g479;JAHRBS010000005.1.g401;JAHRBS010000005.1.g84;JAHRBS010000006.1.g492;JAHRBS010000007.1.g1113;JAHRBS010000007.1.g216;JAHRBS010000008.1.g314;JAHRBS010000009.1.g216;JAHRBS010000009.1.g224;JAHRBS010000010.1.g1166;JAHRBS010000012.1.g480
GO:0015291	MF	secondary active transmembrane transporter activity	1	31	0.67314349904943	0.953619956986692	JAHRBS010000007.1.g570
GO:0031300	CC	intrinsic component of organelle membrane	1	43	0.67465202241017	1	JAHRBS010000008.1.g517
GO:0050801	BP	ion homeostasis	1	30	0.676684904548611	1	JAHRBS010000012.1.g163
GO:0016835	MF	carbon-oxygen lyase activity	2	66	0.68363032343113	0.956010109070962	JAHRBS010000008.1.g262;JAHRBS010000014.1.g588
GO:0008514	MF	organic anion transmembrane transporter activity	1	32	0.68475464559754	0.956010109070962	JAHRBS010000009.1.g58
GO:0050661	MF	NADP binding	1	32	0.68475464559754	0.956010109070962	JAHRBS010000008.1.g517
GO:0031984	CC	organelle subcompartment	4	180	0.686473057200911	1	JAHRBS010000004.1.g336;JAHRBS010000006.1.g553;JAHRBS010000008.1.g517;JAHRBS010000010.1.g54
GO:0009072	BP	aromatic amino acid family metabolic process	1	31	0.68865759283234	1	JAHRBS010000005.1.g84
GO:0015849	BP	organic acid transport	1	31	0.68865759283234	1	JAHRBS010000009.1.g58
GO:0019320	BP	hexose catabolic process	1	31	0.68865759283234	1	JAHRBS010000012.1.g99
GO:0046942	BP	carboxylic acid transport	1	31	0.68865759283234	1	JAHRBS010000009.1.g58
GO:0048878	BP	chemical homeostasis	1	31	0.68865759283234	1	JAHRBS010000012.1.g163
GO:0006457	BP	protein folding	2	64	0.689644958427135	1	JAHRBS010000002.1.g120;JAHRBS010000009.1.g185
GO:0008234	MF	cysteine-type peptidase activity	1	33	0.695955189465384	0.966976200747577	JAHRBS010000010.1.g1217
GO:0008233	MF	peptidase activity	19	589	0.699490218263696	0.96723767023066	JAHRBS010000001.1.g227;JAHRBS010000003.1.g733;JAHRBS010000004.1.g167;JAHRBS010000004.1.g190;JAHRBS010000004.1.g336;JAHRBS010000004.1.g761;JAHRBS010000006.1.g136;JAHRBS010000006.1.g137;JAHRBS010000006.1.g553;JAHRBS010000007.1.g805;JAHRBS010000008.1.g421;JAHRBS010000009.1.g637;JAHRBS010000010.1.g1217;JAHRBS010000010.1.g134;JAHRBS010000010.1.g54;JAHRBS010000012.1.g38;JAHRBS010000012.1.g612;JAHRBS010…
GO:0009063	BP	cellular amino acid catabolic process	1	32	0.700188793097809	1	JAHRBS010000005.1.g84
GO:0031406	MF	carboxylic acid binding	1	34	0.706759584634532	0.968026160944928	JAHRBS010000012.1.g646
GO:0043177	MF	organic acid binding	1	34	0.706759584634532	0.968026160944928	JAHRBS010000012.1.g646
GO:0030036	BP	actin cytoskeleton organization	1	33	0.711295	1	JAHRBS010000004.1.g1509
GO:0016667	MF	oxidoreductase activity, acting on a sulfur group of donors	1	36	0.727235230067731	0.991372554196105	JAHRBS010000001.1.g890
GO:0046365	BP	monosaccharide catabolic process	1	35	0.732292630013508	1	JAHRBS010000012.1.g99
GO:0098656	BP	anion transmembrane transport	1	35	0.732292630013508	1	JAHRBS010000009.1.g58
GO:0006470	BP	protein dephosphorylation	1	36	0.742214164531863	1	JAHRBS010000010.1.g552
GO:0030029	BP	actin filament-based process	1	36	0.742214164531863	1	JAHRBS010000004.1.g1509
GO:1901575	BP	organic substance catabolic process	23	696	0.74479363216963	1	JAHRBS010000001.1.g108;JAHRBS010000001.1.g134;JAHRBS010000001.1.g518;JAHRBS010000001.1.g637;JAHRBS010000002.1.g181;JAHRBS010000004.1.g1278;JAHRBS010000004.1.g44;JAHRBS010000004.1.g479;JAHRBS010000005.1.g401;JAHRBS010000005.1.g84;JAHRBS010000006.1.g492;JAHRBS010000007.1.g1113;JAHRBS010000007.1.g216;JAHRBS010000007.1.g233;JAHRBS010000008.1.g314;JAHRBS010000008.1.g75;JAHRBS010000010.1.g1166;JAHRBS01…
GO:0008080	MF	N-acetyltransferase activity	1	38	0.74628739785965	1	JAHRBS010000009.1.g506
GO:0051287	MF	NAD binding	1	38	0.74628739785965	1	JAHRBS010000001.1.g580
GO:1901607	BP	alpha-amino acid biosynthetic process	3	105	0.750074383583016	1	JAHRBS010000001.1.g559;JAHRBS010000009.1.g216;JAHRBS010000009.1.g224
GO:0140110	MF	transcription regulator activity	5	176	0.752317508936505	1	JAHRBS010000002.1.g934;JAHRBS010000008.1.g44;JAHRBS010000008.1.g45;JAHRBS010000014.1.g252;JAHRBS010000014.1.g784
GO:0004721	MF	phosphoprotein phosphatase activity	1	39	0.755310738025938	1	JAHRBS010000010.1.g552
GO:0010181	MF	FMN binding	1	39	0.755310738025938	1	JAHRBS010000001.1.g890
GO:0005543	MF	phospholipid binding	2	76	0.756237887945122	1	JAHRBS010000010.1.g1166;JAHRBS010000013.1.g539
GO:0006644	BP	phospholipid metabolic process	2	73	0.757126436891392	1	JAHRBS010000007.1.g428;JAHRBS010000009.1.g756
GO:0006006	BP	glucose metabolic process	1	38	0.760972238988296	1	JAHRBS010000012.1.g99
GO:0033554	BP	cellular response to stress	7	233	0.763082652625976	1	JAHRBS010000001.1.g518;JAHRBS010000001.1.g852;JAHRBS010000002.1.g465;JAHRBS010000004.1.g44;JAHRBS010000007.1.g1113;JAHRBS010000012.1.g764;JAHRBS010000013.1.g907
GO:0030001	BP	metal ion transport	2	74	0.763787720226387	1	JAHRBS010000007.1.g216;JAHRBS010000012.1.g163
GO:0015075	MF	ion transmembrane transporter activity	5	179	0.765362641077797	1	JAHRBS010000004.1.g1318;JAHRBS010000007.1.g216;JAHRBS010000007.1.g570;JAHRBS010000007.1.g712;JAHRBS010000009.1.g58
GO:0005886	CC	plasma membrane	2	107	0.767464564084884	1	JAHRBS010000004.1.g1278;JAHRBS010000012.1.g163
GO:1901605	BP	alpha-amino acid metabolic process	4	142	0.774763249442718	1	JAHRBS010000001.1.g559;JAHRBS010000005.1.g84;JAHRBS010000009.1.g216;JAHRBS010000009.1.g224
GO:0016810	MF	hydrolase activity, acting on carbon-nitrogen (but not peptide) bonds	2	79	0.775035202738085	1	JAHRBS010000002.1.g831;JAHRBS010000010.1.g943
GO:0016410	MF	N-acyltransferase activity	1	42	0.780508617322707	1	JAHRBS010000009.1.g506
GO:0006575	BP	cellular modified amino acid metabolic process	1	41	0.786591415009791	1	JAHRBS010000001.1.g559
GO:0015711	BP	organic anion transport	1	41	0.786591415009791	1	JAHRBS010000009.1.g58
GO:0016746	MF	transferase activity, transferring acyl groups	3	117	0.789067620053598	1	JAHRBS010000004.1.g889;JAHRBS010000009.1.g506;JAHRBS010000012.1.g646
GO:0016054	BP	organic acid catabolic process	1	42	0.794508297108354	1	JAHRBS010000005.1.g84
GO:0046395	BP	carboxylic acid catabolic process	1	42	0.794508297108354	1	JAHRBS010000005.1.g84
GO:0008289	MF	lipid binding	2	83	0.798128867592398	1	JAHRBS010000010.1.g1166;JAHRBS010000013.1.g539
GO:0016881	MF	acid-amino acid ligase activity	1	45	0.803122565357476	1	JAHRBS010000003.1.g401
GO:0006508	BP	proteolysis	19	605	0.803820250951012	1	JAHRBS010000001.1.g227;JAHRBS010000003.1.g733;JAHRBS010000004.1.g167;JAHRBS010000004.1.g190;JAHRBS010000004.1.g336;JAHRBS010000004.1.g761;JAHRBS010000006.1.g136;JAHRBS010000006.1.g137;JAHRBS010000006.1.g553;JAHRBS010000007.1.g805;JAHRBS010000008.1.g421;JAHRBS010000009.1.g637;JAHRBS010000010.1.g1217;JAHRBS010000010.1.g134;JAHRBS010000010.1.g54;JAHRBS010000012.1.g38;JAHRBS010000012.1.g612;JAHRBS010…
GO:0016788	MF	hydrolase activity, acting on ester bonds	11	383	0.804919577627318	1	JAHRBS010000001.1.g108;JAHRBS010000001.1.g902;JAHRBS010000001.1.g904;JAHRBS010000003.1.g839;JAHRBS010000006.1.g26;JAHRBS010000006.1.g502;JAHRBS010000007.1.g1103;JAHRBS010000007.1.g518;JAHRBS010000008.1.g146;JAHRBS010000010.1.g552;JAHRBS010000014.1.g152
GO:0051186	BP	cofactor metabolic process	4	149	0.805978080457807	1	JAHRBS010000001.1.g518;JAHRBS010000001.1.g559;JAHRBS010000004.1.g44;JAHRBS010000007.1.g1113
GO:0000981	MF	DNA-binding transcription factor activity, RNA polymerase II-specific	2	85	0.808873252305659	1	JAHRBS010000002.1.g934;JAHRBS010000014.1.g252
GO:0034220	BP	ion transmembrane transport	5	183	0.8116750908477	1	JAHRBS010000004.1.g1318;JAHRBS010000007.1.g216;JAHRBS010000007.1.g570;JAHRBS010000007.1.g712;JAHRBS010000009.1.g58
GO:0006950	BP	response to stress	9	309	0.812463762304513	1	JAHRBS010000001.1.g518;JAHRBS010000001.1.g852;JAHRBS010000001.1.g871;JAHRBS010000002.1.g120;JAHRBS010000002.1.g465;JAHRBS010000004.1.g44;JAHRBS010000007.1.g1113;JAHRBS010000012.1.g764;JAHRBS010000013.1.g907
GO:0005759	CC	mitochondrial matrix	1	64	0.812958650369363	1	JAHRBS010000001.1.g852
GO:0071944	CC	cell periphery	3	168	0.813918225344287	1	JAHRBS010000004.1.g1278;JAHRBS010000008.1.g115;JAHRBS010000012.1.g163
GO:0006629	BP	lipid metabolic process	7	248	0.816228972803655	1	JAHRBS010000001.1.g902;JAHRBS010000001.1.g904;JAHRBS010000007.1.g1103;JAHRBS010000007.1.g428;JAHRBS010000009.1.g756;JAHRBS010000013.1.g160;JAHRBS010000014.1.g152
GO:0009127	BP	purine nucleoside monophosphate biosynthetic process	1	46	0.823356901857502	1	JAHRBS010000003.1.g401
GO:0009168	BP	purine ribonucleoside monophosphate biosynthetic process	1	46	0.823356901857502	1	JAHRBS010000003.1.g401
GO:0016627	MF	oxidoreductase activity, acting on the CH-CH group of donors	1	48	0.823416431613025	1	JAHRBS010000002.1.g465
GO:0019829	MF	cation-transporting ATPase activity	1	48	0.823416431613025	1	JAHRBS010000007.1.g216
GO:0009056	BP	catabolic process	23	732	0.824462702718409	1	JAHRBS010000001.1.g108;JAHRBS010000001.1.g134;JAHRBS010000001.1.g518;JAHRBS010000001.1.g637;JAHRBS010000002.1.g181;JAHRBS010000004.1.g1278;JAHRBS010000004.1.g44;JAHRBS010000004.1.g479;JAHRBS010000005.1.g401;JAHRBS010000005.1.g84;JAHRBS010000006.1.g492;JAHRBS010000007.1.g1113;JAHRBS010000007.1.g216;JAHRBS010000007.1.g233;JAHRBS010000008.1.g314;JAHRBS010000008.1.g75;JAHRBS010000010.1.g1166;JAHRBS01…
GO:0008610	BP	lipid biosynthetic process	3	120	0.825529121875565	1	JAHRBS010000007.1.g428;JAHRBS010000009.1.g756;JAHRBS010000013.1.g160
GO:0022853	MF	active ion transmembrane transporter activity	1	49	0.829707165860629	1	JAHRBS010000007.1.g216
GO:0042625	MF	ATPase coupled ion transmembrane transporter activity	1	49	0.829707165860629	1	JAHRBS010000007.1.g216
GO:0060089	MF	molecular transducer activity	1	49	0.829707165860629	1	JAHRBS010000009.1.g96
GO:0072330	BP	monocarboxylic acid biosynthetic process	1	47	0.82991521913099	1	JAHRBS010000005.1.g84
GO:0004674	MF	protein serine/threonine kinase activity	4	172	0.864142758171674	1	JAHRBS010000001.1.g396;JAHRBS010000001.1.g694;JAHRBS010000009.1.g96;JAHRBS010000013.1.g214
GO:0015318	MF	inorganic molecular entity transmembrane transporter activity	4	172	0.864142758171674	1	JAHRBS010000007.1.g216;JAHRBS010000007.1.g570;JAHRBS010000007.1.g712;JAHRBS010000009.1.g58
GO:0070011	MF	peptidase activity, acting on L-amino acid peptides	16	568	0.864335391832346	1	JAHRBS010000001.1.g227;JAHRBS010000003.1.g733;JAHRBS010000004.1.g336;JAHRBS010000004.1.g761;JAHRBS010000006.1.g136;JAHRBS010000006.1.g137;JAHRBS010000006.1.g553;JAHRBS010000008.1.g421;JAHRBS010000009.1.g637;JAHRBS010000010.1.g1217;JAHRBS010000010.1.g134;JAHRBS010000010.1.g54;JAHRBS010000012.1.g38;JAHRBS010000012.1.g612;JAHRBS010000013.1.g440;JAHRBS010000014.1.g406
GO:0019318	BP	hexose metabolic process	1	53	0.864474556234831	1	JAHRBS010000012.1.g99
GO:0008652	BP	cellular amino acid biosynthetic process	3	131	0.867725886843788	1	JAHRBS010000001.1.g559;JAHRBS010000009.1.g216;JAHRBS010000009.1.g224
GO:0005509	MF	calcium ion binding	1	56	0.867917959125025	1	JAHRBS010000002.1.g181
GO:0006164	BP	purine nucleotide biosynthetic process	1	54	0.869512019746154	1	JAHRBS010000003.1.g401
GO:0009152	BP	purine ribonucleotide biosynthetic process	1	54	0.869512019746154	1	JAHRBS010000003.1.g401
GO:0043167	MF	ion binding	90	2762	0.872107062865165	1	JAHRBS010000001.1.g199;JAHRBS010000001.1.g214;JAHRBS010000001.1.g227;JAHRBS010000001.1.g396;JAHRBS010000001.1.g518;JAHRBS010000001.1.g694;JAHRBS010000001.1.g852;JAHRBS010000001.1.g890;JAHRBS010000001.1.g946;JAHRBS010000002.1.g1;JAHRBS010000002.1.g181;JAHRBS010000002.1.g190;JAHRBS010000002.1.g197;JAHRBS010000002.1.g396;JAHRBS010000002.1.g397;JAHRBS010000002.1.g415;JAHRBS010000002.1.g422;JAHRBS0100…
GO:0004175	MF	endopeptidase activity	12	449	0.880317062422534	1	JAHRBS010000001.1.g227;JAHRBS010000003.1.g733;JAHRBS010000004.1.g761;JAHRBS010000006.1.g136;JAHRBS010000006.1.g137;JAHRBS010000008.1.g421;JAHRBS010000009.1.g637;JAHRBS010000010.1.g1217;JAHRBS010000010.1.g134;JAHRBS010000012.1.g38;JAHRBS010000013.1.g440;JAHRBS010000014.1.g406
GO:0005740	CC	mitochondrial envelope	2	141	0.883937872171537	1	JAHRBS010000001.1.g852;JAHRBS010000005.1.g401
GO:0009156	BP	ribonucleoside monophosphate biosynthetic process	1	58	0.887864829784241	1	JAHRBS010000003.1.g401
GO:0005829	CC	cytosol	2	144	0.891102626625321	1	JAHRBS010000001.1.g580;JAHRBS010000012.1.g99
GO:0018193	BP	peptidyl-amino acid modification	1	59	0.892036280071269	1	JAHRBS010000009.1.g185
GO:0042592	BP	homeostatic process	1	59	0.892036280071269	1	JAHRBS010000012.1.g163
GO:0072522	BP	purine-containing compound biosynthetic process	1	59	0.892036280071269	1	JAHRBS010000003.1.g401
GO:0046394	BP	carboxylic acid biosynthetic process	4	175	0.892536604729118	1	JAHRBS010000001.1.g559;JAHRBS010000005.1.g84;JAHRBS010000009.1.g216;JAHRBS010000009.1.g224
GO:0016053	BP	organic acid biosynthetic process	4	176	0.895061307746644	1	JAHRBS010000001.1.g559;JAHRBS010000005.1.g84;JAHRBS010000009.1.g216;JAHRBS010000009.1.g224
GO:0098588	CC	bounding membrane of organelle	3	200	0.895557284684922	1	JAHRBS010000004.1.g336;JAHRBS010000006.1.g553;JAHRBS010000010.1.g54
GO:0009124	BP	nucleoside monophosphate biosynthetic process	1	60	0.896053206987677	1	JAHRBS010000003.1.g401
GO:0005743	CC	mitochondrial inner membrane	1	88	0.901067469637666	1	JAHRBS010000005.1.g401
GO:0015077	MF	monovalent inorganic cation transmembrane transporter activity	1	64	0.901243637468628	1	JAHRBS010000007.1.g216
GO:0005996	BP	monosaccharide metabolic process	1	62	0.903646080308297	1	JAHRBS010000012.1.g99
GO:0016758	MF	transferase activity, transferring hexosyl groups	1	66	0.908173409875577	1	JAHRBS010000010.1.g816
GO:0019866	CC	organelle inner membrane	1	92	0.911070407554056	1	JAHRBS010000005.1.g401
GO:0046873	MF	metal ion transmembrane transporter activity	1	67	0.911454581440164	1	JAHRBS010000007.1.g216
GO:0005783	CC	endoplasmic reticulum	2	154	0.912155163368483	1	JAHRBS010000008.1.g517;JAHRBS010000009.1.g756
GO:0009260	BP	ribonucleotide biosynthetic process	1	65	0.914012313565459	1	JAHRBS010000003.1.g401
GO:0046390	BP	ribose phosphate biosynthetic process	1	65	0.914012313565459	1	JAHRBS010000003.1.g401
GO:0006812	BP	cation transport	3	148	0.915390116943599	1	JAHRBS010000004.1.g1318;JAHRBS010000007.1.g216;JAHRBS010000012.1.g163
GO:0012505	CC	endomembrane system	5	315	0.917408526512442	1	JAHRBS010000004.1.g336;JAHRBS010000006.1.g553;JAHRBS010000008.1.g517;JAHRBS010000009.1.g756;JAHRBS010000010.1.g54
GO:0004713	MF	protein tyrosine kinase activity	1	70	0.920614204148969	1	JAHRBS010000004.1.g1478
GO:0000280	BP	nuclear division	1	70	0.928879821228847	1	JAHRBS010000009.1.g96
GO:0015672	BP	monovalent inorganic cation transport	1	70	0.928879821228847	1	JAHRBS010000007.1.g216
GO:0044248	BP	cellular catabolic process	17	621	0.929098916115859	1	JAHRBS010000001.1.g108;JAHRBS010000001.1.g518;JAHRBS010000001.1.g637;JAHRBS010000002.1.g181;JAHRBS010000004.1.g44;JAHRBS010000004.1.g479;JAHRBS010000005.1.g401;JAHRBS010000005.1.g84;JAHRBS010000006.1.g492;JAHRBS010000007.1.g1113;JAHRBS010000007.1.g216;JAHRBS010000008.1.g314;JAHRBS010000008.1.g75;JAHRBS010000010.1.g1166;JAHRBS010000012.1.g480;JAHRBS010000013.1.g907;JAHRBS010000014.1.g768
GO:0005789	CC	endoplasmic reticulum membrane	1	102	0.931911917950139	1	JAHRBS010000008.1.g517
GO:0044255	BP	cellular lipid metabolic process	3	156	0.931915334540856	1	JAHRBS010000007.1.g428;JAHRBS010000009.1.g756;JAHRBS010000013.1.g160
GO:0140096	MF	catalytic activity, acting on a protein	29	1031	0.932624284626472	1	JAHRBS010000001.1.g227;JAHRBS010000001.1.g396;JAHRBS010000001.1.g694;JAHRBS010000002.1.g756;JAHRBS010000003.1.g733;JAHRBS010000004.1.g1478;JAHRBS010000004.1.g167;JAHRBS010000004.1.g190;JAHRBS010000004.1.g336;JAHRBS010000004.1.g761;JAHRBS010000006.1.g136;JAHRBS010000006.1.g137;JAHRBS010000006.1.g553;JAHRBS010000007.1.g805;JAHRBS010000008.1.g421;JAHRBS010000009.1.g173;JAHRBS010000009.1.g185;JAHRBS0…
GO:0031967	CC	organelle envelope	2	168	0.935352789848811	1	JAHRBS010000001.1.g852;JAHRBS010000005.1.g401
GO:0031975	CC	envelope	2	168	0.935352789848811	1	JAHRBS010000001.1.g852;JAHRBS010000005.1.g401
GO:0098827	CC	endoplasmic reticulum subcompartment	1	104	0.93545921522742	1	JAHRBS010000008.1.g517
GO:0042175	CC	nuclear outer membrane-endoplasmic reticulum membrane network	1	105	0.937163704795598	1	JAHRBS010000008.1.g517
GO:0090407	BP	organophosphate biosynthetic process	3	159	0.937309746466599	1	JAHRBS010000003.1.g401;JAHRBS010000007.1.g428;JAHRBS010000009.1.g756
GO:0007010	BP	cytoskeleton organization	1	74	0.938907396135535	1	JAHRBS010000004.1.g1509
GO:0044432	CC	endoplasmic reticulum part	1	108	0.942014611567119	1	JAHRBS010000008.1.g517
GO:0098662	BP	inorganic cation transmembrane transport	1	76	0.94337997904913	1	JAHRBS010000007.1.g216
GO:0003743	MF	translation initiation factor activity	1	80	0.944857135042906	1	JAHRBS010000005.1.g193
GO:0048285	BP	organelle fission	1	77	0.945492458966787	1	JAHRBS010000009.1.g96
GO:0098655	BP	cation transmembrane transport	1	78	0.947526455587993	1	JAHRBS010000007.1.g216
GO:0006357	BP	regulation of transcription by RNA polymerase II	2	128	0.9533289921248	1	JAHRBS010000002.1.g934;JAHRBS010000014.1.g252
GO:0006413	BP	translational initiation	1	82	0.954934097345923	1	JAHRBS010000005.1.g193
GO:0098660	BP	inorganic ion transmembrane transport	1	82	0.954934097345923	1	JAHRBS010000007.1.g216
GO:0004672	MF	protein kinase activity	6	296	0.955222902042474	1	JAHRBS010000001.1.g396;JAHRBS010000001.1.g694;JAHRBS010000004.1.g1478;JAHRBS010000009.1.g96;JAHRBS010000012.1.g729;JAHRBS010000013.1.g214
GO:0042623	MF	ATPase activity, coupled	3	182	0.959501754519241	1	JAHRBS010000005.1.g401;JAHRBS010000006.1.g492;JAHRBS010000007.1.g216
GO:0016879	MF	ligase activity, forming carbon-nitrogen bonds	1	89	0.960296451487897	1	JAHRBS010000003.1.g401
GO:0008324	MF	cation transmembrane transporter activity	2	139	0.960575611809001	1	JAHRBS010000004.1.g1318;JAHRBS010000007.1.g216
GO:0004386	MF	helicase activity	2	141	0.962923456756015	1	JAHRBS010000008.1.g44;JAHRBS010000008.1.g45
GO:0009165	BP	nucleotide biosynthetic process	1	89	0.9654792491384	1	JAHRBS010000003.1.g401
GO:0031966	CC	mitochondrial membrane	1	130	0.967902082705247	1	JAHRBS010000005.1.g401
GO:0044429	CC	mitochondrial part	2	199	0.96790794240798	1	JAHRBS010000001.1.g852;JAHRBS010000005.1.g401
GO:0032787	BP	monocarboxylic acid metabolic process	1	91	0.968012608248331	1	JAHRBS010000005.1.g84
GO:0000278	BP	mitotic cell cycle	1	92	0.969208987073689	1	JAHRBS010000009.1.g96
GO:0004190	MF	aspartic-type endopeptidase activity	7	355	0.972076676704255	1	JAHRBS010000003.1.g733;JAHRBS010000006.1.g136;JAHRBS010000006.1.g137;JAHRBS010000009.1.g637;JAHRBS010000010.1.g134;JAHRBS010000013.1.g440;JAHRBS010000014.1.g406
GO:0070001	MF	aspartic-type peptidase activity	7	355	0.972076676704255	1	JAHRBS010000003.1.g733;JAHRBS010000006.1.g136;JAHRBS010000006.1.g137;JAHRBS010000009.1.g637;JAHRBS010000010.1.g134;JAHRBS010000013.1.g440;JAHRBS010000014.1.g406
GO:0051301	BP	cell division	1	95	0.972537327276126	1	JAHRBS010000009.1.g96
GO:0031090	CC	organelle membrane	5	378	0.972551778578378	1	JAHRBS010000004.1.g336;JAHRBS010000005.1.g401;JAHRBS010000006.1.g553;JAHRBS010000008.1.g517;JAHRBS010000010.1.g54
GO:0016757	MF	transferase activity, transferring glycosyl groups	1	100	0.973443688316976	1	JAHRBS010000010.1.g816
GO:1901293	BP	nucleoside phosphate biosynthetic process	1	97	0.974554665579918	1	JAHRBS010000003.1.g401
GO:0006732	BP	coenzyme metabolic process	1	98	0.975507298789734	1	JAHRBS010000001.1.g559
GO:0006366	BP	transcription by RNA polymerase II	2	149	0.976251359074262	1	JAHRBS010000002.1.g934;JAHRBS010000014.1.g252
GO:0006520	BP	cellular amino acid metabolic process	4	234	0.976266645133741	1	JAHRBS010000001.1.g559;JAHRBS010000005.1.g84;JAHRBS010000009.1.g216;JAHRBS010000009.1.g224
GO:0005739	CC	mitochondrion	4	346	0.982349377723532	1	JAHRBS010000001.1.g852;JAHRBS010000002.1.g181;JAHRBS010000005.1.g401;JAHRBS010000013.1.g907
GO:0016773	MF	phosphotransferase activity, alcohol group as acceptor	6	337	0.9825213389316	1	JAHRBS010000001.1.g396;JAHRBS010000001.1.g694;JAHRBS010000004.1.g1478;JAHRBS010000009.1.g96;JAHRBS010000012.1.g729;JAHRBS010000013.1.g214
GO:0019439	BP	aromatic compound catabolic process	8	398	0.982774630968458	1	JAHRBS010000001.1.g108;JAHRBS010000001.1.g518;JAHRBS010000004.1.g44;JAHRBS010000005.1.g401;JAHRBS010000005.1.g84;JAHRBS010000006.1.g492;JAHRBS010000007.1.g1113;JAHRBS010000007.1.g216
GO:0006468	BP	protein phosphorylation	6	325	0.983202245471913	1	JAHRBS010000001.1.g396;JAHRBS010000001.1.g694;JAHRBS010000004.1.g1478;JAHRBS010000009.1.g96;JAHRBS010000012.1.g729;JAHRBS010000013.1.g214
GO:0008135	MF	translation factor activity, RNA binding	1	114	0.984100146016806	1	JAHRBS010000005.1.g193
GO:1901361	BP	organic cyclic compound catabolic process	8	402	0.984284161939246	1	JAHRBS010000001.1.g108;JAHRBS010000001.1.g518;JAHRBS010000004.1.g44;JAHRBS010000005.1.g401;JAHRBS010000005.1.g84;JAHRBS010000006.1.g492;JAHRBS010000007.1.g1113;JAHRBS010000007.1.g216
GO:1901136	BP	carbohydrate derivative catabolic process	6	328	0.984413181263978	1	JAHRBS010000004.1.g479;JAHRBS010000005.1.g401;JAHRBS010000006.1.g492;JAHRBS010000007.1.g216;JAHRBS010000010.1.g1166;JAHRBS010000012.1.g480
GO:0065008	BP	regulation of biological quality	1	110	0.984513178490952	1	JAHRBS010000012.1.g163
GO:0016874	MF	ligase activity	2	177	0.988033491312407	1	JAHRBS010000003.1.g401;JAHRBS010000007.1.g1157
GO:0008144	MF	drug binding	21	894	0.98856023862425	1	JAHRBS010000001.1.g396;JAHRBS010000001.1.g694;JAHRBS010000001.1.g760;JAHRBS010000002.1.g415;JAHRBS010000002.1.g748;JAHRBS010000002.1.g858;JAHRBS010000003.1.g401;JAHRBS010000004.1.g1478;JAHRBS010000005.1.g401;JAHRBS010000006.1.g492;JAHRBS010000007.1.g216;JAHRBS010000009.1.g216;JAHRBS010000009.1.g224;JAHRBS010000009.1.g96;JAHRBS010000010.1.g1213;JAHRBS010000010.1.g1235;JAHRBS010000010.1.g1236;JAHRB…
GO:0022890	MF	inorganic cation transmembrane transporter activity	1	123	0.988573926237051	1	JAHRBS010000007.1.g216
GO:0016887	MF	ATPase activity	3	233	0.990526784997438	1	JAHRBS010000005.1.g401;JAHRBS010000006.1.g492;JAHRBS010000007.1.g216
GO:0050790	BP	regulation of catalytic activity	1	128	0.99222683007973	1	JAHRBS010000004.1.g761
GO:0009128	BP	purine nucleoside monophosphate catabolic process	3	231	0.992473757109457	1	JAHRBS010000005.1.g401;JAHRBS010000006.1.g492;JAHRBS010000007.1.g216
GO:0009158	BP	ribonucleoside monophosphate catabolic process	3	231	0.992473757109457	1	JAHRBS010000005.1.g401;JAHRBS010000006.1.g492;JAHRBS010000007.1.g216
GO:0009169	BP	purine ribonucleoside monophosphate catabolic process	3	231	0.992473757109457	1	JAHRBS010000005.1.g401;JAHRBS010000006.1.g492;JAHRBS010000007.1.g216
GO:0009125	BP	nucleoside monophosphate catabolic process	3	232	0.992703440774445	1	JAHRBS010000005.1.g401;JAHRBS010000006.1.g492;JAHRBS010000007.1.g216
GO:0044282	BP	small molecule catabolic process	7	398	0.992974825998846	1	JAHRBS010000005.1.g401;JAHRBS010000005.1.g84;JAHRBS010000006.1.g492;JAHRBS010000007.1.g216;JAHRBS010000008.1.g75;JAHRBS010000012.1.g99;JAHRBS010000013.1.g907
GO:0065009	BP	regulation of molecular function	1	131	0.993071870166896	1	JAHRBS010000004.1.g761
GO:0009126	BP	purine nucleoside monophosphate metabolic process	4	279	0.993332311380523	1	JAHRBS010000003.1.g401;JAHRBS010000005.1.g401;JAHRBS010000006.1.g492;JAHRBS010000007.1.g216
GO:0009167	BP	purine ribonucleoside monophosphate metabolic process	4	279	0.993332311380523	1	JAHRBS010000003.1.g401;JAHRBS010000005.1.g401;JAHRBS010000006.1.g492;JAHRBS010000007.1.g216
GO:0006355	BP	regulation of transcription, DNA-templated	5	331	0.994974167661983	1	JAHRBS010000002.1.g934;JAHRBS010000008.1.g44;JAHRBS010000008.1.g45;JAHRBS010000014.1.g252;JAHRBS010000014.1.g784
GO:1903506	BP	regulation of nucleic acid-templated transcription	5	331	0.994974167661983	1	JAHRBS010000002.1.g934;JAHRBS010000008.1.g44;JAHRBS010000008.1.g45;JAHRBS010000014.1.g252;JAHRBS010000014.1.g784
GO:2001141	BP	regulation of RNA biosynthetic process	5	332	0.995112891214816	1	JAHRBS010000002.1.g934;JAHRBS010000008.1.g44;JAHRBS010000008.1.g45;JAHRBS010000014.1.g252;JAHRBS010000014.1.g784
GO:0043436	BP	oxoacid metabolic process	5	333	0.995247958505882	1	JAHRBS010000001.1.g559;JAHRBS010000002.1.g935;JAHRBS010000005.1.g84;JAHRBS010000009.1.g216;JAHRBS010000009.1.g224
GO:0051252	BP	regulation of RNA metabolic process	5	333	0.995247958505882	1	JAHRBS010000002.1.g934;JAHRBS010000008.1.g44;JAHRBS010000008.1.g45;JAHRBS010000014.1.g252;JAHRBS010000014.1.g784
GO:0009161	BP	ribonucleoside monophosphate metabolic process	4	291	0.995311601010825	1	JAHRBS010000003.1.g401;JAHRBS010000005.1.g401;JAHRBS010000006.1.g492;JAHRBS010000007.1.g216
GO:0005488	MF	binding	111	3651	0.995648844256482	1	JAHRBS010000001.1.g108;JAHRBS010000001.1.g134;JAHRBS010000001.1.g199;JAHRBS010000001.1.g214;JAHRBS010000001.1.g227;JAHRBS010000001.1.g396;JAHRBS010000001.1.g518;JAHRBS010000001.1.g580;JAHRBS010000001.1.g637;JAHRBS010000001.1.g694;JAHRBS010000001.1.g760;JAHRBS010000001.1.g852;JAHRBS010000001.1.g872;JAHRBS010000001.1.g890;JAHRBS010000001.1.g946;JAHRBS010000002.1.g1;JAHRBS010000002.1.g181;JAHRBS0100…
GO:0009123	BP	nucleoside monophosphate metabolic process	4	294	0.995710205017934	1	JAHRBS010000003.1.g401;JAHRBS010000005.1.g401;JAHRBS010000006.1.g492;JAHRBS010000007.1.g216
GO:0006082	BP	organic acid metabolic process	5	337	0.995753447609605	1	JAHRBS010000001.1.g559;JAHRBS010000002.1.g935;JAHRBS010000005.1.g84;JAHRBS010000009.1.g216;JAHRBS010000009.1.g224
GO:0022402	BP	cell cycle process	1	146	0.996106626157996	1	JAHRBS010000009.1.g96
GO:0051716	BP	cellular response to stimulus	7	427	0.99667238970862	1	JAHRBS010000001.1.g518;JAHRBS010000001.1.g852;JAHRBS010000002.1.g465;JAHRBS010000004.1.g44;JAHRBS010000007.1.g1113;JAHRBS010000012.1.g764;JAHRBS010000013.1.g907
GO:0046034	BP	ATP metabolic process	3	259	0.996880318577579	1	JAHRBS010000005.1.g401;JAHRBS010000006.1.g492;JAHRBS010000007.1.g216
GO:0016301	MF	kinase activity	6	406	0.996917004336499	1	JAHRBS010000001.1.g396;JAHRBS010000001.1.g694;JAHRBS010000004.1.g1478;JAHRBS010000009.1.g96;JAHRBS010000012.1.g729;JAHRBS010000013.1.g214
GO:1901137	BP	carbohydrate derivative biosynthetic process	1	154	0.997138597284698	1	JAHRBS010000003.1.g401
GO:0050896	BP	response to stimulus	9	518	0.997642651185064	1	JAHRBS010000001.1.g518;JAHRBS010000001.1.g852;JAHRBS010000001.1.g871;JAHRBS010000002.1.g120;JAHRBS010000002.1.g465;JAHRBS010000004.1.g44;JAHRBS010000007.1.g1113;JAHRBS010000012.1.g764;JAHRBS010000013.1.g907
GO:0071702	BP	organic substance transport	5	361	0.997862464165754	1	JAHRBS010000001.1.g144;JAHRBS010000005.1.g401;JAHRBS010000008.1.g265;JAHRBS010000009.1.g58;JAHRBS010000010.1.g836
GO:0043933	BP	protein-containing complex subunit organization	1	162	0.997897911765241	1	JAHRBS010000004.1.g1509
GO:0008270	MF	zinc ion binding	22	1023	0.997992516023716	1	JAHRBS010000001.1.g946;JAHRBS010000002.1.g1;JAHRBS010000002.1.g422;JAHRBS010000002.1.g465;JAHRBS010000002.1.g934;JAHRBS010000002.1.g95;JAHRBS010000003.1.g102;JAHRBS010000003.1.g46;JAHRBS010000003.1.g822;JAHRBS010000004.1.g1235;JAHRBS010000004.1.g355;JAHRBS010000005.1.g201;JAHRBS010000005.1.g220;JAHRBS010000008.1.g429;JAHRBS010000008.1.g44;JAHRBS010000008.1.g45;JAHRBS010000009.1.g262;JAHRBS0100000…
GO:0019752	BP	carboxylic acid metabolic process	4	322	0.998155148753777	1	JAHRBS010000001.1.g559;JAHRBS010000005.1.g84;JAHRBS010000009.1.g216;JAHRBS010000009.1.g224
GO:0019219	BP	regulation of nucleobase-containing compound metabolic process	5	367	0.998204909518579	1	JAHRBS010000002.1.g934;JAHRBS010000008.1.g44;JAHRBS010000008.1.g45;JAHRBS010000014.1.g252;JAHRBS010000014.1.g784
GO:0042278	BP	purine nucleoside metabolic process	4	326	0.998367988828454	1	JAHRBS010000001.1.g559;JAHRBS010000005.1.g401;JAHRBS010000006.1.g492;JAHRBS010000007.1.g216
GO:0046128	BP	purine ribonucleoside metabolic process	4	326	0.998367988828454	1	JAHRBS010000001.1.g559;JAHRBS010000005.1.g401;JAHRBS010000006.1.g492;JAHRBS010000007.1.g216
GO:0006464	BP	cellular protein modification process	10	571	0.998380153602425	1	JAHRBS010000001.1.g396;JAHRBS010000001.1.g694;JAHRBS010000002.1.g756;JAHRBS010000004.1.g1478;JAHRBS010000009.1.g173;JAHRBS010000009.1.g185;JAHRBS010000009.1.g96;JAHRBS010000010.1.g552;JAHRBS010000012.1.g729;JAHRBS010000013.1.g214
GO:0036211	BP	protein modification process	10	571	0.998380153602425	1	JAHRBS010000001.1.g396;JAHRBS010000001.1.g694;JAHRBS010000002.1.g756;JAHRBS010000004.1.g1478;JAHRBS010000009.1.g173;JAHRBS010000009.1.g185;JAHRBS010000009.1.g96;JAHRBS010000010.1.g552;JAHRBS010000012.1.g729;JAHRBS010000013.1.g214
GO:0022607	BP	cellular component assembly	1	172	0.99857115302686	1	JAHRBS010000004.1.g1509
GO:0015074	BP	DNA integration	5	380	0.998775073983158	1	JAHRBS010000001.1.g946;JAHRBS010000002.1.g1;JAHRBS010000004.1.g355;JAHRBS010000008.1.g429;JAHRBS010000009.1.g262
GO:0005198	MF	structural molecule activity	1	184	0.998799395757302	1	JAHRBS010000008.1.g115
GO:0009119	BP	ribonucleoside metabolic process	4	341	0.998973786770357	1	JAHRBS010000001.1.g559;JAHRBS010000005.1.g401;JAHRBS010000006.1.g492;JAHRBS010000007.1.g216
GO:2000112	BP	regulation of cellular macromolecule biosynthetic process	5	387	0.99900502399225	1	JAHRBS010000002.1.g934;JAHRBS010000008.1.g44;JAHRBS010000008.1.g45;JAHRBS010000014.1.g252;JAHRBS010000014.1.g784
GO:0010556	BP	regulation of macromolecule biosynthetic process	5	389	0.999062659288794	1	JAHRBS010000002.1.g934;JAHRBS010000008.1.g44;JAHRBS010000008.1.g45;JAHRBS010000014.1.g252;JAHRBS010000014.1.g784
GO:1901565	BP	organonitrogen compound catabolic process	7	474	0.999066924805597	1	JAHRBS010000004.1.g479;JAHRBS010000005.1.g401;JAHRBS010000005.1.g84;JAHRBS010000006.1.g492;JAHRBS010000007.1.g216;JAHRBS010000010.1.g1166;JAHRBS010000012.1.g480
GO:0006152	BP	purine nucleoside catabolic process	3	301	0.999203518131858	1	JAHRBS010000005.1.g401;JAHRBS010000006.1.g492;JAHRBS010000007.1.g216
GO:0009203	BP	ribonucleoside triphosphate catabolic process	3	301	0.999203518131858	1	JAHRBS010000005.1.g401;JAHRBS010000006.1.g492;JAHRBS010000007.1.g216
GO:0009207	BP	purine ribonucleoside triphosphate catabolic process	3	301	0.999203518131858	1	JAHRBS010000005.1.g401;JAHRBS010000006.1.g492;JAHRBS010000007.1.g216
GO:0046130	BP	purine ribonucleoside catabolic process	3	301	0.999203518131858	1	JAHRBS010000005.1.g401;JAHRBS010000006.1.g492;JAHRBS010000007.1.g216
GO:0006351	BP	transcription, DNA-templated	5	395	0.999216844011389	1	JAHRBS010000002.1.g934;JAHRBS010000008.1.g44;JAHRBS010000008.1.g45;JAHRBS010000014.1.g252;JAHRBS010000014.1.g784
GO:0097659	BP	nucleic acid-templated transcription	5	395	0.999216844011389	1	JAHRBS010000002.1.g934;JAHRBS010000008.1.g44;JAHRBS010000008.1.g45;JAHRBS010000014.1.g252;JAHRBS010000014.1.g784
GO:0009146	BP	purine nucleoside triphosphate catabolic process	3	302	0.999229436444947	1	JAHRBS010000005.1.g401;JAHRBS010000006.1.g492;JAHRBS010000007.1.g216
GO:0009164	BP	nucleoside catabolic process	3	302	0.999229436444947	1	JAHRBS010000005.1.g401;JAHRBS010000006.1.g492;JAHRBS010000007.1.g216
GO:0034656	BP	nucleobase-containing small molecule catabolic process	3	302	0.999229436444947	1	JAHRBS010000005.1.g401;JAHRBS010000006.1.g492;JAHRBS010000007.1.g216
GO:0042454	BP	ribonucleoside catabolic process	3	302	0.999229436444947	1	JAHRBS010000005.1.g401;JAHRBS010000006.1.g492;JAHRBS010000007.1.g216
GO:1901658	BP	glycosyl compound catabolic process	3	302	0.999229436444947	1	JAHRBS010000005.1.g401;JAHRBS010000006.1.g492;JAHRBS010000007.1.g216
GO:0009143	BP	nucleoside triphosphate catabolic process	3	303	0.999254530011035	1	JAHRBS010000005.1.g401;JAHRBS010000006.1.g492;JAHRBS010000007.1.g216
GO:0009154	BP	purine ribonucleotide catabolic process	3	304	0.999278824375741	1	JAHRBS010000005.1.g401;JAHRBS010000006.1.g492;JAHRBS010000007.1.g216
GO:0009261	BP	ribonucleotide catabolic process	3	304	0.999278824375741	1	JAHRBS010000005.1.g401;JAHRBS010000006.1.g492;JAHRBS010000007.1.g216
GO:0032774	BP	RNA biosynthetic process	5	398	0.999284425455396	1	JAHRBS010000002.1.g934;JAHRBS010000008.1.g44;JAHRBS010000008.1.g45;JAHRBS010000014.1.g252;JAHRBS010000014.1.g784
GO:0010468	BP	regulation of gene expression	5	399	0.999305670379993	1	JAHRBS010000002.1.g934;JAHRBS010000008.1.g44;JAHRBS010000008.1.g45;JAHRBS010000014.1.g252;JAHRBS010000014.1.g784
GO:0005737	CC	cytoplasm	24	1485	0.999387582388411	1	JAHRBS010000001.1.g559;JAHRBS010000001.1.g580;JAHRBS010000001.1.g852;JAHRBS010000002.1.g181;JAHRBS010000002.1.g465;JAHRBS010000003.1.g401;JAHRBS010000004.1.g336;JAHRBS010000005.1.g401;JAHRBS010000005.1.g84;JAHRBS010000006.1.g553;JAHRBS010000008.1.g517;JAHRBS010000008.1.g75;JAHRBS010000009.1.g185;JAHRBS010000009.1.g216;JAHRBS010000009.1.g224;JAHRBS010000009.1.g756;JAHRBS010000010.1.g54;JAHRBS01000…
GO:0017111	MF	nucleoside-triphosphatase activity	5	421	0.999407117213308	1	JAHRBS010000005.1.g401;JAHRBS010000006.1.g492;JAHRBS010000007.1.g216;JAHRBS010000008.1.g44;JAHRBS010000008.1.g45
GO:0016310	BP	phosphorylation	6	449	0.999424780352006	1	JAHRBS010000001.1.g396;JAHRBS010000001.1.g694;JAHRBS010000004.1.g1478;JAHRBS010000009.1.g96;JAHRBS010000012.1.g729;JAHRBS010000013.1.g214
GO:0072521	BP	purine-containing compound metabolic process	5	406	0.999438177206963	1	JAHRBS010000001.1.g559;JAHRBS010000003.1.g401;JAHRBS010000005.1.g401;JAHRBS010000006.1.g492;JAHRBS010000007.1.g216
GO:0009150	BP	purine ribonucleotide metabolic process	4	365	0.999517894524913	1	JAHRBS010000003.1.g401;JAHRBS010000005.1.g401;JAHRBS010000006.1.g492;JAHRBS010000007.1.g216
GO:0043412	BP	macromolecule modification	10	619	0.999527309652873	1	JAHRBS010000001.1.g396;JAHRBS010000001.1.g694;JAHRBS010000002.1.g756;JAHRBS010000004.1.g1478;JAHRBS010000009.1.g173;JAHRBS010000009.1.g185;JAHRBS010000009.1.g96;JAHRBS010000010.1.g552;JAHRBS010000012.1.g729;JAHRBS010000013.1.g214
GO:0007049	BP	cell cycle	1	203	0.999570056143978	1	JAHRBS010000009.1.g96
GO:0009889	BP	regulation of biosynthetic process	5	417	0.999598305282013	1	JAHRBS010000002.1.g934;JAHRBS010000008.1.g44;JAHRBS010000008.1.g45;JAHRBS010000014.1.g252;JAHRBS010000014.1.g784
GO:0031326	BP	regulation of cellular biosynthetic process	5	417	0.999598305282013	1	JAHRBS010000002.1.g934;JAHRBS010000008.1.g44;JAHRBS010000008.1.g45;JAHRBS010000014.1.g252;JAHRBS010000014.1.g784
GO:0016462	MF	pyrophosphatase activity	5	437	0.999629381359968	1	JAHRBS010000005.1.g401;JAHRBS010000006.1.g492;JAHRBS010000007.1.g216;JAHRBS010000008.1.g44;JAHRBS010000008.1.g45
GO:0016818	MF	hydrolase activity, acting on acid anhydrides, in phosphorus-containing anhydrides	5	438	0.999640183280929	1	JAHRBS010000005.1.g401;JAHRBS010000006.1.g492;JAHRBS010000007.1.g216;JAHRBS010000008.1.g44;JAHRBS010000008.1.g45
GO:0043168	MF	anion binding	26	1248	0.99964892623177	1	JAHRBS010000001.1.g396;JAHRBS010000001.1.g694;JAHRBS010000001.1.g890;JAHRBS010000002.1.g197;JAHRBS010000002.1.g415;JAHRBS010000002.1.g748;JAHRBS010000002.1.g858;JAHRBS010000003.1.g401;JAHRBS010000004.1.g1478;JAHRBS010000005.1.g401;JAHRBS010000006.1.g492;JAHRBS010000007.1.g216;JAHRBS010000007.1.g965;JAHRBS010000008.1.g517;JAHRBS010000009.1.g216;JAHRBS010000009.1.g224;JAHRBS010000009.1.g636;JAHRBS0…
GO:0016817	MF	hydrolase activity, acting on acid anhydrides	5	439	0.999650679049802	1	JAHRBS010000005.1.g401;JAHRBS010000006.1.g492;JAHRBS010000007.1.g216;JAHRBS010000008.1.g44;JAHRBS010000008.1.g45
GO:1901135	BP	carbohydrate derivative metabolic process	8	551	0.999657793983991	1	JAHRBS010000001.1.g559;JAHRBS010000003.1.g401;JAHRBS010000004.1.g479;JAHRBS010000005.1.g401;JAHRBS010000006.1.g492;JAHRBS010000007.1.g216;JAHRBS010000010.1.g1166;JAHRBS010000012.1.g480
GO:0009259	BP	ribonucleotide metabolic process	4	376	0.999660722335444	1	JAHRBS010000003.1.g401;JAHRBS010000005.1.g401;JAHRBS010000006.1.g492;JAHRBS010000007.1.g216
GO:0031974	CC	membrane-enclosed lumen	1	296	0.999675347221346	1	JAHRBS010000001.1.g852
GO:0043233	CC	organelle lumen	1	296	0.999675347221346	1	JAHRBS010000001.1.g852
GO:0070013	CC	intracellular organelle lumen	1	296	0.999675347221346	1	JAHRBS010000001.1.g852
GO:0009116	BP	nucleoside metabolic process	4	378	0.999681822523296	1	JAHRBS010000001.1.g559;JAHRBS010000005.1.g401;JAHRBS010000006.1.g492;JAHRBS010000007.1.g216
GO:1901657	BP	glycosyl compound metabolic process	4	378	0.999681822523296	1	JAHRBS010000001.1.g559;JAHRBS010000005.1.g401;JAHRBS010000006.1.g492;JAHRBS010000007.1.g216
GO:0006195	BP	purine nucleotide catabolic process	3	332	0.999717560401584	1	JAHRBS010000005.1.g401;JAHRBS010000006.1.g492;JAHRBS010000007.1.g216
GO:0009205	BP	purine ribonucleoside triphosphate metabolic process	3	334	0.999736034875837	1	JAHRBS010000005.1.g401;JAHRBS010000006.1.g492;JAHRBS010000007.1.g216
GO:0009144	BP	purine nucleoside triphosphate metabolic process	3	335	0.999744822342727	1	JAHRBS010000005.1.g401;JAHRBS010000006.1.g492;JAHRBS010000007.1.g216
GO:0072523	BP	purine-containing compound catabolic process	3	335	0.999744822342727	1	JAHRBS010000005.1.g401;JAHRBS010000006.1.g492;JAHRBS010000007.1.g216
GO:0009199	BP	ribonucleoside triphosphate metabolic process	3	336	0.999753322693996	1	JAHRBS010000005.1.g401;JAHRBS010000006.1.g492;JAHRBS010000007.1.g216
GO:0019693	BP	ribose phosphate metabolic process	4	388	0.999769538619105	1	JAHRBS010000003.1.g401;JAHRBS010000005.1.g401;JAHRBS010000006.1.g492;JAHRBS010000007.1.g216
GO:0007154	BP	cell communication	1	222	0.999794707100134	1	JAHRBS010000010.1.g1166
GO:0006163	BP	purine nucleotide metabolic process	4	394	0.999810306800647	1	JAHRBS010000003.1.g401;JAHRBS010000005.1.g401;JAHRBS010000006.1.g492;JAHRBS010000007.1.g216
GO:0009141	BP	nucleoside triphosphate metabolic process	3	345	0.999818329564258	1	JAHRBS010000005.1.g401;JAHRBS010000006.1.g492;JAHRBS010000007.1.g216
GO:0009166	BP	nucleotide catabolic process	3	346	0.999824419121311	1	JAHRBS010000005.1.g401;JAHRBS010000006.1.g492;JAHRBS010000007.1.g216
GO:0097367	MF	carbohydrate derivative binding	18	995	0.999829033419834	1	JAHRBS010000001.1.g396;JAHRBS010000001.1.g694;JAHRBS010000001.1.g760;JAHRBS010000001.1.g890;JAHRBS010000002.1.g415;JAHRBS010000003.1.g401;JAHRBS010000004.1.g1478;JAHRBS010000005.1.g401;JAHRBS010000006.1.g492;JAHRBS010000007.1.g216;JAHRBS010000009.1.g96;JAHRBS010000010.1.g1213;JAHRBS010000010.1.g1235;JAHRBS010000010.1.g1236;JAHRBS010000010.1.g1241;JAHRBS010000010.1.g1244;JAHRBS010000012.1.g729;JAH…
GO:1901292	BP	nucleoside phosphate catabolic process	3	348	0.999836003102612	1	JAHRBS010000005.1.g401;JAHRBS010000006.1.g492;JAHRBS010000007.1.g216
GO:0051171	BP	regulation of nitrogen compound metabolic process	5	447	0.999841685926846	1	JAHRBS010000002.1.g934;JAHRBS010000008.1.g44;JAHRBS010000008.1.g45;JAHRBS010000014.1.g252;JAHRBS010000014.1.g784
GO:0060255	BP	regulation of macromolecule metabolic process	5	448	0.999846583874733	1	JAHRBS010000002.1.g934;JAHRBS010000008.1.g44;JAHRBS010000008.1.g45;JAHRBS010000014.1.g252;JAHRBS010000014.1.g784
GO:0046434	BP	organophosphate catabolic process	3	354	0.999866434879151	1	JAHRBS010000005.1.g401;JAHRBS010000006.1.g492;JAHRBS010000007.1.g216
GO:0031323	BP	regulation of cellular metabolic process	5	458	0.99988810563618	1	JAHRBS010000002.1.g934;JAHRBS010000008.1.g44;JAHRBS010000008.1.g45;JAHRBS010000014.1.g252;JAHRBS010000014.1.g784
GO:0080090	BP	regulation of primary metabolic process	5	458	0.99988810563618	1	JAHRBS010000002.1.g934;JAHRBS010000008.1.g44;JAHRBS010000008.1.g45;JAHRBS010000014.1.g252;JAHRBS010000014.1.g784
GO:0071705	BP	nitrogen compound transport	2	304	0.999891071411918	1	JAHRBS010000005.1.g401;JAHRBS010000009.1.g58
GO:0034655	BP	nucleobase-containing compound catabolic process	3	377	0.999939597634369	1	JAHRBS010000005.1.g401;JAHRBS010000006.1.g492;JAHRBS010000007.1.g216
GO:0015833	BP	peptide transport	1	254	0.999941208513887	1	JAHRBS010000005.1.g401
GO:0034404	BP	nucleobase-containing small molecule biosynthetic process	3	378	0.999941659835258	1	JAHRBS010000005.1.g401;JAHRBS010000006.1.g492;JAHRBS010000007.1.g216
GO:0042886	BP	amide transport	1	256	0.999945640667753	1	JAHRBS010000005.1.g401
GO:0055086	BP	nucleobase-containing small molecule metabolic process	5	489	0.999958553993612	1	JAHRBS010000001.1.g559;JAHRBS010000003.1.g401;JAHRBS010000005.1.g401;JAHRBS010000006.1.g492;JAHRBS010000007.1.g216
GO:0046700	BP	heterocycle catabolic process	3	389	0.999960237199334	1	JAHRBS010000005.1.g401;JAHRBS010000006.1.g492;JAHRBS010000007.1.g216
GO:0044270	BP	cellular nitrogen compound catabolic process	3	391	0.999962923330127	1	JAHRBS010000005.1.g401;JAHRBS010000006.1.g492;JAHRBS010000007.1.g216
GO:0044444	CC	cytoplasmic part	12	1067	0.999962966355065	1	JAHRBS010000001.1.g580;JAHRBS010000001.1.g852;JAHRBS010000002.1.g181;JAHRBS010000004.1.g336;JAHRBS010000005.1.g401;JAHRBS010000006.1.g553;JAHRBS010000008.1.g517;JAHRBS010000009.1.g185;JAHRBS010000009.1.g756;JAHRBS010000010.1.g54;JAHRBS010000012.1.g99;JAHRBS010000013.1.g907
GO:0019222	BP	regulation of metabolic process	6	541	0.999965002929772	1	JAHRBS010000002.1.g934;JAHRBS010000004.1.g761;JAHRBS010000008.1.g44;JAHRBS010000008.1.g45;JAHRBS010000014.1.g252;JAHRBS010000014.1.g784
GO:0044281	BP	small molecule metabolic process	16	948	0.999965984518359	1	JAHRBS010000001.1.g559;JAHRBS010000002.1.g197;JAHRBS010000002.1.g935;JAHRBS010000003.1.g401;JAHRBS010000004.1.g889;JAHRBS010000005.1.g401;JAHRBS010000005.1.g84;JAHRBS010000006.1.g492;JAHRBS010000007.1.g216;JAHRBS010000007.1.g965;JAHRBS010000008.1.g75;JAHRBS010000009.1.g216;JAHRBS010000009.1.g224;JAHRBS010000010.1.g93;JAHRBS010000012.1.g99;JAHRBS010000013.1.g907
GO:0016740	MF	transferase activity	27	1396	0.999970717954497	1	JAHRBS010000001.1.g396;JAHRBS010000001.1.g694;JAHRBS010000002.1.g748;JAHRBS010000002.1.g756;JAHRBS010000002.1.g858;JAHRBS010000002.1.g935;JAHRBS010000003.1.g447;JAHRBS010000003.1.g892;JAHRBS010000004.1.g1478;JAHRBS010000004.1.g889;JAHRBS010000005.1.g554;JAHRBS010000006.1.g424;JAHRBS010000008.1.g146;JAHRBS010000009.1.g173;JAHRBS010000009.1.g216;JAHRBS010000009.1.g224;JAHRBS010000009.1.g236;JAHRBS0…
GO:0009117	BP	nucleotide metabolic process	4	451	0.999971334469528	1	JAHRBS010000003.1.g401;JAHRBS010000005.1.g401;JAHRBS010000006.1.g492;JAHRBS010000007.1.g216
GO:0019637	BP	organophosphate metabolic process	6	555	0.999977544632583	1	JAHRBS010000003.1.g401;JAHRBS010000005.1.g401;JAHRBS010000006.1.g492;JAHRBS010000007.1.g216;JAHRBS010000007.1.g428;JAHRBS010000009.1.g756
GO:0005524	MF	ATP binding	11	802	0.999978563096179	1	JAHRBS010000001.1.g396;JAHRBS010000001.1.g694;JAHRBS010000002.1.g415;JAHRBS010000003.1.g401;JAHRBS010000004.1.g1478;JAHRBS010000005.1.g401;JAHRBS010000006.1.g492;JAHRBS010000007.1.g216;JAHRBS010000009.1.g96;JAHRBS010000012.1.g729;JAHRBS010000013.1.g214
GO:0006753	BP	nucleoside phosphate metabolic process	4	463	0.999980909304693	1	JAHRBS010000003.1.g401;JAHRBS010000005.1.g401;JAHRBS010000006.1.g492;JAHRBS010000007.1.g216
GO:0044283	BP	small molecule biosynthetic process	7	606	0.999981152724865	1	JAHRBS010000001.1.g559;JAHRBS010000005.1.g401;JAHRBS010000005.1.g84;JAHRBS010000006.1.g492;JAHRBS010000007.1.g216;JAHRBS010000009.1.g216;JAHRBS010000009.1.g224
GO:0032559	MF	adenyl ribonucleotide binding	11	808	0.999981849089969	1	JAHRBS010000001.1.g396;JAHRBS010000001.1.g694;JAHRBS010000002.1.g415;JAHRBS010000003.1.g401;JAHRBS010000004.1.g1478;JAHRBS010000005.1.g401;JAHRBS010000006.1.g492;JAHRBS010000007.1.g216;JAHRBS010000009.1.g96;JAHRBS010000012.1.g729;JAHRBS010000013.1.g214
GO:0030554	MF	adenyl nucleotide binding	11	810	0.999982831381303	1	JAHRBS010000001.1.g396;JAHRBS010000001.1.g694;JAHRBS010000002.1.g415;JAHRBS010000003.1.g401;JAHRBS010000004.1.g1478;JAHRBS010000005.1.g401;JAHRBS010000006.1.g492;JAHRBS010000007.1.g216;JAHRBS010000009.1.g96;JAHRBS010000012.1.g729;JAHRBS010000013.1.g214
GO:0006796	BP	phosphate-containing compound metabolic process	17	1012	0.999983202771982	1	JAHRBS010000001.1.g396;JAHRBS010000001.1.g694;JAHRBS010000003.1.g401;JAHRBS010000004.1.g1478;JAHRBS010000005.1.g401;JAHRBS010000006.1.g492;JAHRBS010000006.1.g502;JAHRBS010000007.1.g216;JAHRBS010000007.1.g428;JAHRBS010000008.1.g146;JAHRBS010000009.1.g756;JAHRBS010000009.1.g96;JAHRBS010000010.1.g552;JAHRBS010000012.1.g555;JAHRBS010000012.1.g572;JAHRBS010000012.1.g729;JAHRBS010000013.1.g214
GO:0006793	BP	phosphorus metabolic process	17	1014	0.999984071820885	1	JAHRBS010000001.1.g396;JAHRBS010000001.1.g694;JAHRBS010000003.1.g401;JAHRBS010000004.1.g1478;JAHRBS010000005.1.g401;JAHRBS010000006.1.g492;JAHRBS010000006.1.g502;JAHRBS010000007.1.g216;JAHRBS010000007.1.g428;JAHRBS010000008.1.g146;JAHRBS010000009.1.g756;JAHRBS010000009.1.g96;JAHRBS010000010.1.g552;JAHRBS010000012.1.g555;JAHRBS010000012.1.g572;JAHRBS010000012.1.g729;JAHRBS010000013.1.g214
GO:0036094	MF	small molecule binding	25	1354	0.99998524536399	1	JAHRBS010000001.1.g396;JAHRBS010000001.1.g580;JAHRBS010000001.1.g694;JAHRBS010000001.1.g890;JAHRBS010000002.1.g197;JAHRBS010000002.1.g415;JAHRBS010000002.1.g748;JAHRBS010000002.1.g858;JAHRBS010000003.1.g401;JAHRBS010000004.1.g1478;JAHRBS010000005.1.g401;JAHRBS010000006.1.g492;JAHRBS010000007.1.g216;JAHRBS010000007.1.g965;JAHRBS010000008.1.g517;JAHRBS010000009.1.g216;JAHRBS010000009.1.g224;JAHRBS0…
GO:0019538	BP	protein metabolic process	31	1516	0.999987961146161	1	JAHRBS010000001.1.g227;JAHRBS010000001.1.g396;JAHRBS010000001.1.g694;JAHRBS010000002.1.g120;JAHRBS010000002.1.g756;JAHRBS010000003.1.g733;JAHRBS010000004.1.g1478;JAHRBS010000004.1.g167;JAHRBS010000004.1.g190;JAHRBS010000004.1.g336;JAHRBS010000004.1.g761;JAHRBS010000005.1.g193;JAHRBS010000006.1.g136;JAHRBS010000006.1.g137;JAHRBS010000006.1.g553;JAHRBS010000007.1.g805;JAHRBS010000008.1.g421;JAHRBS0…
GO:0006412	BP	translation	1	304	0.999991781825656	1	JAHRBS010000005.1.g193
GO:0044085	BP	cellular component biogenesis	1	306	0.999992406536755	1	JAHRBS010000004.1.g1509
GO:0043043	BP	peptide biosynthetic process	1	314	0.999994466768064	1	JAHRBS010000005.1.g193
GO:0006518	BP	peptide metabolic process	1	326	0.999996561026469	1	JAHRBS010000005.1.g193
GO:0006996	BP	organelle organization	2	406	0.999997514201849	1	JAHRBS010000004.1.g1509;JAHRBS010000009.1.g96
GO:0000166	MF	nucleotide binding	20	1242	0.999997642175057	1	JAHRBS010000001.1.g396;JAHRBS010000001.1.g580;JAHRBS010000001.1.g694;JAHRBS010000001.1.g890;JAHRBS010000002.1.g197;JAHRBS010000002.1.g415;JAHRBS010000003.1.g401;JAHRBS010000004.1.g1478;JAHRBS010000005.1.g401;JAHRBS010000006.1.g492;JAHRBS010000007.1.g216;JAHRBS010000007.1.g965;JAHRBS010000008.1.g517;JAHRBS010000009.1.g636;JAHRBS010000009.1.g96;JAHRBS010000010.1.g93;JAHRBS010000012.1.g67;JAHRBS0100…
GO:1901265	MF	nucleoside phosphate binding	20	1242	0.999997642175057	1	JAHRBS010000001.1.g396;JAHRBS010000001.1.g580;JAHRBS010000001.1.g694;JAHRBS010000001.1.g890;JAHRBS010000002.1.g197;JAHRBS010000002.1.g415;JAHRBS010000003.1.g401;JAHRBS010000004.1.g1478;JAHRBS010000005.1.g401;JAHRBS010000006.1.g492;JAHRBS010000007.1.g216;JAHRBS010000007.1.g965;JAHRBS010000008.1.g517;JAHRBS010000009.1.g636;JAHRBS010000009.1.g96;JAHRBS010000010.1.g93;JAHRBS010000012.1.g67;JAHRBS0100…
GO:0043604	BP	amide biosynthetic process	1	338	0.999997864758614	1	JAHRBS010000005.1.g193
GO:0043603	BP	cellular amide metabolic process	1	365	0.999999271969458	1	JAHRBS010000005.1.g193
GO:0035639	MF	purine ribonucleoside triphosphate binding	11	920	0.999999291053921	1	JAHRBS010000001.1.g396;JAHRBS010000001.1.g694;JAHRBS010000002.1.g415;JAHRBS010000003.1.g401;JAHRBS010000004.1.g1478;JAHRBS010000005.1.g401;JAHRBS010000006.1.g492;JAHRBS010000007.1.g216;JAHRBS010000009.1.g96;JAHRBS010000012.1.g729;JAHRBS010000013.1.g214
GO:0032553	MF	ribonucleotide binding	12	965	0.999999325203333	1	JAHRBS010000001.1.g396;JAHRBS010000001.1.g694;JAHRBS010000001.1.g890;JAHRBS010000002.1.g415;JAHRBS010000003.1.g401;JAHRBS010000004.1.g1478;JAHRBS010000005.1.g401;JAHRBS010000006.1.g492;JAHRBS010000007.1.g216;JAHRBS010000009.1.g96;JAHRBS010000012.1.g729;JAHRBS010000013.1.g214
GO:0001883	MF	purine nucleoside binding	11	922	0.999999332444445	1	JAHRBS010000001.1.g396;JAHRBS010000001.1.g694;JAHRBS010000002.1.g415;JAHRBS010000003.1.g401;JAHRBS010000004.1.g1478;JAHRBS010000005.1.g401;JAHRBS010000006.1.g492;JAHRBS010000007.1.g216;JAHRBS010000009.1.g96;JAHRBS010000012.1.g729;JAHRBS010000013.1.g214
GO:0032550	MF	purine ribonucleoside binding	11	922	0.999999332444445	1	JAHRBS010000001.1.g396;JAHRBS010000001.1.g694;JAHRBS010000002.1.g415;JAHRBS010000003.1.g401;JAHRBS010000004.1.g1478;JAHRBS010000005.1.g401;JAHRBS010000006.1.g492;JAHRBS010000007.1.g216;JAHRBS010000009.1.g96;JAHRBS010000012.1.g729;JAHRBS010000013.1.g214
GO:0032549	MF	ribonucleoside binding	11	926	0.999999408251483	1	JAHRBS010000001.1.g396;JAHRBS010000001.1.g694;JAHRBS010000002.1.g415;JAHRBS010000003.1.g401;JAHRBS010000004.1.g1478;JAHRBS010000005.1.g401;JAHRBS010000006.1.g492;JAHRBS010000007.1.g216;JAHRBS010000009.1.g96;JAHRBS010000012.1.g729;JAHRBS010000013.1.g214
GO:0032555	MF	purine ribonucleotide binding	11	926	0.999999408251483	1	JAHRBS010000001.1.g396;JAHRBS010000001.1.g694;JAHRBS010000002.1.g415;JAHRBS010000003.1.g401;JAHRBS010000004.1.g1478;JAHRBS010000005.1.g401;JAHRBS010000006.1.g492;JAHRBS010000007.1.g216;JAHRBS010000009.1.g96;JAHRBS010000012.1.g729;JAHRBS010000013.1.g214
GO:0001882	MF	nucleoside binding	11	927	0.99999942584505	1	JAHRBS010000001.1.g396;JAHRBS010000001.1.g694;JAHRBS010000002.1.g415;JAHRBS010000003.1.g401;JAHRBS010000004.1.g1478;JAHRBS010000005.1.g401;JAHRBS010000006.1.g492;JAHRBS010000007.1.g216;JAHRBS010000009.1.g96;JAHRBS010000012.1.g729;JAHRBS010000013.1.g214
GO:0017076	MF	purine nucleotide binding	11	928	0.999999442926035	1	JAHRBS010000001.1.g396;JAHRBS010000001.1.g694;JAHRBS010000002.1.g415;JAHRBS010000003.1.g401;JAHRBS010000004.1.g1478;JAHRBS010000005.1.g401;JAHRBS010000006.1.g492;JAHRBS010000007.1.g216;JAHRBS010000009.1.g96;JAHRBS010000012.1.g729;JAHRBS010000013.1.g214
GO:0071840	BP	cellular component organization or biogenesis	6	673	0.999999544986524	1	JAHRBS010000001.1.g134;JAHRBS010000004.1.g1509;JAHRBS010000007.1.g233;JAHRBS010000009.1.g96;JAHRBS010000012.1.g480;JAHRBS010000014.1.g152
GO:0003677	MF	DNA binding	2	480	0.999999695856541	1	JAHRBS010000002.1.g934;JAHRBS010000005.1.g193
GO:0006259	BP	DNA metabolic process	5	642	0.999999768079785	1	JAHRBS010000001.1.g946;JAHRBS010000002.1.g1;JAHRBS010000004.1.g355;JAHRBS010000008.1.g429;JAHRBS010000009.1.g262
GO:0050789	BP	regulation of biological process	7	744	0.999999789444822	1	JAHRBS010000002.1.g934;JAHRBS010000002.1.g935;JAHRBS010000004.1.g761;JAHRBS010000008.1.g44;JAHRBS010000008.1.g45;JAHRBS010000014.1.g252;JAHRBS010000014.1.g784
GO:0065007	BP	biological regulation	8	796	0.999999822568202	1	JAHRBS010000002.1.g934;JAHRBS010000002.1.g935;JAHRBS010000004.1.g761;JAHRBS010000008.1.g44;JAHRBS010000008.1.g45;JAHRBS010000012.1.g163;JAHRBS010000014.1.g252;JAHRBS010000014.1.g784
GO:0005634	CC	nucleus	10	1182	0.999999870181291	1	JAHRBS010000001.1.g559;JAHRBS010000002.1.g465;JAHRBS010000002.1.g934;JAHRBS010000003.1.g401;JAHRBS010000008.1.g44;JAHRBS010000008.1.g45;JAHRBS010000012.1.g555;JAHRBS010000012.1.g572;JAHRBS010000014.1.g252;JAHRBS010000014.1.g784
GO:0044446	CC	intracellular organelle part	6	949	0.999999870484776	1	JAHRBS010000001.1.g852;JAHRBS010000004.1.g336;JAHRBS010000005.1.g401;JAHRBS010000006.1.g553;JAHRBS010000008.1.g517;JAHRBS010000010.1.g54
GO:0044422	CC	organelle part	6	950	0.999999874161423	1	JAHRBS010000001.1.g852;JAHRBS010000004.1.g336;JAHRBS010000005.1.g401;JAHRBS010000006.1.g553;JAHRBS010000008.1.g517;JAHRBS010000010.1.g54
GO:0044267	BP	cellular protein metabolic process	12	985	0.999999883980767	1	JAHRBS010000001.1.g396;JAHRBS010000001.1.g694;JAHRBS010000002.1.g120;JAHRBS010000002.1.g756;JAHRBS010000004.1.g1478;JAHRBS010000005.1.g193;JAHRBS010000009.1.g173;JAHRBS010000009.1.g185;JAHRBS010000009.1.g96;JAHRBS010000010.1.g552;JAHRBS010000012.1.g729;JAHRBS010000013.1.g214
GO:1901566	BP	organonitrogen compound biosynthetic process	5	662	0.999999885810516	1	JAHRBS010000001.1.g559;JAHRBS010000003.1.g401;JAHRBS010000005.1.g193;JAHRBS010000009.1.g216;JAHRBS010000009.1.g224
GO:0016070	BP	RNA metabolic process	6	728	0.999999932263032	1	JAHRBS010000002.1.g934;JAHRBS010000005.1.g193;JAHRBS010000008.1.g44;JAHRBS010000008.1.g45;JAHRBS010000014.1.g252;JAHRBS010000014.1.g784
GO:0016043	BP	cellular component organization	2	506	0.999999946203124	1	JAHRBS010000004.1.g1509;JAHRBS010000009.1.g96
GO:0050794	BP	regulation of cellular process	5	689	0.999999956567234	1	JAHRBS010000002.1.g934;JAHRBS010000008.1.g44;JAHRBS010000008.1.g45;JAHRBS010000014.1.g252;JAHRBS010000014.1.g784
GO:0016772	MF	transferase activity, transferring phosphorus-containing groups	7	831	0.999999968801259	1	JAHRBS010000001.1.g396;JAHRBS010000001.1.g694;JAHRBS010000004.1.g1478;JAHRBS010000006.1.g424;JAHRBS010000009.1.g96;JAHRBS010000012.1.g729;JAHRBS010000013.1.g214
GO:1901564	BP	organonitrogen compound metabolic process	43	2206	0.999999995186674	1	JAHRBS010000001.1.g227;JAHRBS010000001.1.g396;JAHRBS010000001.1.g559;JAHRBS010000001.1.g694;JAHRBS010000002.1.g120;JAHRBS010000002.1.g756;JAHRBS010000003.1.g401;JAHRBS010000003.1.g733;JAHRBS010000004.1.g1478;JAHRBS010000004.1.g167;JAHRBS010000004.1.g190;JAHRBS010000004.1.g336;JAHRBS010000004.1.g479;JAHRBS010000004.1.g761;JAHRBS010000005.1.g193;JAHRBS010000005.1.g401;JAHRBS010000005.1.g84;JAHRBS01…
GO:0071704	BP	organic substance metabolic process	93	3660	0.999999995701995	1	JAHRBS010000001.1.g108;JAHRBS010000001.1.g134;JAHRBS010000001.1.g227;JAHRBS010000001.1.g396;JAHRBS010000001.1.g518;JAHRBS010000001.1.g559;JAHRBS010000001.1.g637;JAHRBS010000001.1.g694;JAHRBS010000001.1.g872;JAHRBS010000001.1.g902;JAHRBS010000001.1.g904;JAHRBS010000001.1.g946;JAHRBS010000002.1.g1;JAHRBS010000002.1.g120;JAHRBS010000002.1.g181;JAHRBS010000002.1.g197;JAHRBS010000002.1.g756;JAHRBS0100…
GO:1901363	MF	heterocyclic compound binding	56	2724	0.999999997669197	1	JAHRBS010000001.1.g199;JAHRBS010000001.1.g214;JAHRBS010000001.1.g396;JAHRBS010000001.1.g518;JAHRBS010000001.1.g580;JAHRBS010000001.1.g694;JAHRBS010000001.1.g852;JAHRBS010000001.1.g890;JAHRBS010000001.1.g946;JAHRBS010000002.1.g1;JAHRBS010000002.1.g197;JAHRBS010000002.1.g415;JAHRBS010000002.1.g465;JAHRBS010000002.1.g716;JAHRBS010000002.1.g748;JAHRBS010000002.1.g752;JAHRBS010000002.1.g858;JAHRBS0100…
GO:0097159	MF	organic cyclic compound binding	56	2726	0.999999997800932	1	JAHRBS010000001.1.g199;JAHRBS010000001.1.g214;JAHRBS010000001.1.g396;JAHRBS010000001.1.g518;JAHRBS010000001.1.g580;JAHRBS010000001.1.g694;JAHRBS010000001.1.g852;JAHRBS010000001.1.g890;JAHRBS010000001.1.g946;JAHRBS010000002.1.g1;JAHRBS010000002.1.g197;JAHRBS010000002.1.g415;JAHRBS010000002.1.g465;JAHRBS010000002.1.g716;JAHRBS010000002.1.g748;JAHRBS010000002.1.g752;JAHRBS010000002.1.g858;JAHRBS0100…
GO:0043170	BP	macromolecule metabolic process	54	2578	0.999999997830048	1	JAHRBS010000001.1.g134;JAHRBS010000001.1.g227;JAHRBS010000001.1.g396;JAHRBS010000001.1.g637;JAHRBS010000001.1.g694;JAHRBS010000001.1.g946;JAHRBS010000002.1.g1;JAHRBS010000002.1.g120;JAHRBS010000002.1.g756;JAHRBS010000002.1.g934;JAHRBS010000003.1.g733;JAHRBS010000004.1.g1278;JAHRBS010000004.1.g1478;JAHRBS010000004.1.g167;JAHRBS010000004.1.g190;JAHRBS010000004.1.g336;JAHRBS010000004.1.g355;JAHRBS01…
GO:0003723	MF	RNA binding	2	650	0.999999999514837	1	JAHRBS010000002.1.g465;JAHRBS010000005.1.g193
GO:0044238	BP	primary metabolic process	84	3493	0.999999999566755	1	JAHRBS010000001.1.g108;JAHRBS010000001.1.g134;JAHRBS010000001.1.g227;JAHRBS010000001.1.g396;JAHRBS010000001.1.g559;JAHRBS010000001.1.g637;JAHRBS010000001.1.g694;JAHRBS010000001.1.g872;JAHRBS010000001.1.g902;JAHRBS010000001.1.g904;JAHRBS010000001.1.g946;JAHRBS010000002.1.g1;JAHRBS010000002.1.g120;JAHRBS010000002.1.g181;JAHRBS010000002.1.g756;JAHRBS010000002.1.g934;JAHRBS010000003.1.g401;JAHRBS0100…
GO:0043231	CC	intracellular membrane-bounded organelle	19	1880	0.999999999966288	1	JAHRBS010000001.1.g559;JAHRBS010000001.1.g852;JAHRBS010000002.1.g181;JAHRBS010000002.1.g465;JAHRBS010000002.1.g934;JAHRBS010000003.1.g401;JAHRBS010000004.1.g336;JAHRBS010000005.1.g401;JAHRBS010000006.1.g553;JAHRBS010000008.1.g44;JAHRBS010000008.1.g45;JAHRBS010000008.1.g517;JAHRBS010000009.1.g756;JAHRBS010000010.1.g54;JAHRBS010000012.1.g555;JAHRBS010000012.1.g572;JAHRBS010000013.1.g907;JAHRBS01000…
GO:0043227	CC	membrane-bounded organelle	19	1881	0.999999999967488	1	JAHRBS010000001.1.g559;JAHRBS010000001.1.g852;JAHRBS010000002.1.g181;JAHRBS010000002.1.g465;JAHRBS010000002.1.g934;JAHRBS010000003.1.g401;JAHRBS010000004.1.g336;JAHRBS010000005.1.g401;JAHRBS010000006.1.g553;JAHRBS010000008.1.g44;JAHRBS010000008.1.g45;JAHRBS010000008.1.g517;JAHRBS010000009.1.g756;JAHRBS010000010.1.g54;JAHRBS010000012.1.g555;JAHRBS010000012.1.g572;JAHRBS010000013.1.g907;JAHRBS01000…
GO:0010467	BP	gene expression	6	954	0.999999999983538	1	JAHRBS010000002.1.g934;JAHRBS010000005.1.g193;JAHRBS010000008.1.g44;JAHRBS010000008.1.g45;JAHRBS010000014.1.g252;JAHRBS010000014.1.g784
GO:0034654	BP	nucleobase-containing compound biosynthetic process	9	1125	0.999999999991874	1	JAHRBS010000002.1.g934;JAHRBS010000003.1.g401;JAHRBS010000005.1.g401;JAHRBS010000006.1.g492;JAHRBS010000007.1.g216;JAHRBS010000008.1.g44;JAHRBS010000008.1.g45;JAHRBS010000014.1.g252;JAHRBS010000014.1.g784
GO:0019438	BP	aromatic compound biosynthetic process	10	1193	0.999999999996195	1	JAHRBS010000002.1.g934;JAHRBS010000003.1.g401;JAHRBS010000005.1.g401;JAHRBS010000005.1.g84;JAHRBS010000006.1.g492;JAHRBS010000007.1.g216;JAHRBS010000008.1.g44;JAHRBS010000008.1.g45;JAHRBS010000014.1.g252;JAHRBS010000014.1.g784
GO:0034645	BP	cellular macromolecule biosynthetic process	8	1117	0.999999999998306	1	JAHRBS010000002.1.g934;JAHRBS010000005.1.g193;JAHRBS010000008.1.g44;JAHRBS010000008.1.g45;JAHRBS010000010.1.g816;JAHRBS010000012.1.g99;JAHRBS010000014.1.g252;JAHRBS010000014.1.g784
GO:0009059	BP	macromolecule biosynthetic process	8	1133	0.999999999999086	1	JAHRBS010000002.1.g934;JAHRBS010000005.1.g193;JAHRBS010000008.1.g44;JAHRBS010000008.1.g45;JAHRBS010000010.1.g816;JAHRBS010000012.1.g99;JAHRBS010000014.1.g252;JAHRBS010000014.1.g784
GO:1901362	BP	organic cyclic compound biosynthetic process	10	1239	0.999999999999332	1	JAHRBS010000002.1.g934;JAHRBS010000003.1.g401;JAHRBS010000005.1.g401;JAHRBS010000005.1.g84;JAHRBS010000006.1.g492;JAHRBS010000007.1.g216;JAHRBS010000008.1.g44;JAHRBS010000008.1.g45;JAHRBS010000014.1.g252;JAHRBS010000014.1.g784
GO:0018130	BP	heterocycle biosynthetic process	9	1204	0.999999999999599	1	JAHRBS010000002.1.g934;JAHRBS010000003.1.g401;JAHRBS010000005.1.g401;JAHRBS010000006.1.g492;JAHRBS010000007.1.g216;JAHRBS010000008.1.g44;JAHRBS010000008.1.g45;JAHRBS010000014.1.g252;JAHRBS010000014.1.g784
GO:0009058	BP	biosynthetic process	23	1843	0.999999999999918	1	JAHRBS010000001.1.g559;JAHRBS010000002.1.g748;JAHRBS010000002.1.g858;JAHRBS010000002.1.g934;JAHRBS010000003.1.g401;JAHRBS010000005.1.g193;JAHRBS010000005.1.g401;JAHRBS010000005.1.g84;JAHRBS010000006.1.g492;JAHRBS010000007.1.g216;JAHRBS010000007.1.g428;JAHRBS010000008.1.g146;JAHRBS010000008.1.g44;JAHRBS010000008.1.g45;JAHRBS010000009.1.g216;JAHRBS010000009.1.g224;JAHRBS010000009.1.g636;JAHRBS01000…
GO:0090304	BP	nucleic acid metabolic process	11	1365	0.999999999999968	1	JAHRBS010000001.1.g946;JAHRBS010000002.1.g1;JAHRBS010000002.1.g934;JAHRBS010000004.1.g355;JAHRBS010000005.1.g193;JAHRBS010000008.1.g429;JAHRBS010000008.1.g44;JAHRBS010000008.1.g45;JAHRBS010000009.1.g262;JAHRBS010000014.1.g252;JAHRBS010000014.1.g784
GO:0006725	BP	cellular aromatic compound metabolic process	22	1847	0.999999999999983	1	JAHRBS010000001.1.g108;JAHRBS010000001.1.g518;JAHRBS010000001.1.g559;JAHRBS010000001.1.g946;JAHRBS010000002.1.g1;JAHRBS010000002.1.g934;JAHRBS010000003.1.g401;JAHRBS010000004.1.g355;JAHRBS010000004.1.g44;JAHRBS010000005.1.g193;JAHRBS010000005.1.g401;JAHRBS010000005.1.g84;JAHRBS010000006.1.g492;JAHRBS010000007.1.g1113;JAHRBS010000007.1.g216;JAHRBS010000008.1.g429;JAHRBS010000008.1.g44;JAHRBS010000…
GO:0044249	BP	cellular biosynthetic process	20	1769	0.999999999999984	1	JAHRBS010000001.1.g559;JAHRBS010000002.1.g934;JAHRBS010000003.1.g401;JAHRBS010000005.1.g193;JAHRBS010000005.1.g401;JAHRBS010000005.1.g84;JAHRBS010000006.1.g492;JAHRBS010000007.1.g216;JAHRBS010000007.1.g428;JAHRBS010000008.1.g146;JAHRBS010000008.1.g44;JAHRBS010000008.1.g45;JAHRBS010000009.1.g216;JAHRBS010000009.1.g224;JAHRBS010000009.1.g756;JAHRBS010000010.1.g816;JAHRBS010000012.1.g99;JAHRBS010000…
GO:0043229	CC	intracellular organelle	19	2103	0.999999999999996	1	JAHRBS010000001.1.g559;JAHRBS010000001.1.g852;JAHRBS010000002.1.g181;JAHRBS010000002.1.g465;JAHRBS010000002.1.g934;JAHRBS010000003.1.g401;JAHRBS010000004.1.g336;JAHRBS010000005.1.g401;JAHRBS010000006.1.g553;JAHRBS010000008.1.g44;JAHRBS010000008.1.g45;JAHRBS010000008.1.g517;JAHRBS010000009.1.g756;JAHRBS010000010.1.g54;JAHRBS010000012.1.g555;JAHRBS010000012.1.g572;JAHRBS010000013.1.g907;JAHRBS01000…
GO:1901576	BP	organic substance biosynthetic process	20	1805	0.999999999999996	1	JAHRBS010000001.1.g559;JAHRBS010000002.1.g934;JAHRBS010000003.1.g401;JAHRBS010000005.1.g193;JAHRBS010000005.1.g401;JAHRBS010000005.1.g84;JAHRBS010000006.1.g492;JAHRBS010000007.1.g216;JAHRBS010000007.1.g428;JAHRBS010000008.1.g146;JAHRBS010000008.1.g44;JAHRBS010000008.1.g45;JAHRBS010000009.1.g216;JAHRBS010000009.1.g224;JAHRBS010000009.1.g756;JAHRBS010000010.1.g816;JAHRBS010000012.1.g99;JAHRBS010000…
GO:0043226	CC	organelle	19	2104	0.999999999999996	1	JAHRBS010000001.1.g559;JAHRBS010000001.1.g852;JAHRBS010000002.1.g181;JAHRBS010000002.1.g465;JAHRBS010000002.1.g934;JAHRBS010000003.1.g401;JAHRBS010000004.1.g336;JAHRBS010000005.1.g401;JAHRBS010000006.1.g553;JAHRBS010000008.1.g44;JAHRBS010000008.1.g45;JAHRBS010000008.1.g517;JAHRBS010000009.1.g756;JAHRBS010000010.1.g54;JAHRBS010000012.1.g555;JAHRBS010000012.1.g572;JAHRBS010000013.1.g907;JAHRBS01000…
GO:0044424	CC	intracellular part	31	2548	0.999999999999997	1	JAHRBS010000001.1.g559;JAHRBS010000001.1.g580;JAHRBS010000001.1.g852;JAHRBS010000002.1.g181;JAHRBS010000002.1.g396;JAHRBS010000002.1.g397;JAHRBS010000002.1.g465;JAHRBS010000002.1.g934;JAHRBS010000003.1.g401;JAHRBS010000004.1.g336;JAHRBS010000005.1.g401;JAHRBS010000005.1.g84;JAHRBS010000006.1.g553;JAHRBS010000008.1.g44;JAHRBS010000008.1.g45;JAHRBS010000008.1.g517;JAHRBS010000008.1.g75;JAHRBS010000…
GO:0044260	BP	cellular macromolecule metabolic process	30	2217	0.999999999999999	1	JAHRBS010000001.1.g134;JAHRBS010000001.1.g396;JAHRBS010000001.1.g637;JAHRBS010000001.1.g694;JAHRBS010000001.1.g946;JAHRBS010000002.1.g1;JAHRBS010000002.1.g120;JAHRBS010000002.1.g756;JAHRBS010000002.1.g934;JAHRBS010000004.1.g1478;JAHRBS010000004.1.g355;JAHRBS010000005.1.g193;JAHRBS010000007.1.g233;JAHRBS010000008.1.g429;JAHRBS010000008.1.g44;JAHRBS010000008.1.g45;JAHRBS010000009.1.g173;JAHRBS01000…
GO:1901360	BP	organic cyclic compound metabolic process	21	1893	0.999999999999999	1	JAHRBS010000001.1.g108;JAHRBS010000001.1.g518;JAHRBS010000001.1.g559;JAHRBS010000001.1.g946;JAHRBS010000002.1.g1;JAHRBS010000002.1.g934;JAHRBS010000003.1.g401;JAHRBS010000004.1.g355;JAHRBS010000004.1.g44;JAHRBS010000005.1.g193;JAHRBS010000005.1.g401;JAHRBS010000005.1.g84;JAHRBS010000006.1.g492;JAHRBS010000007.1.g1113;JAHRBS010000007.1.g216;JAHRBS010000008.1.g429;JAHRBS010000008.1.g44;JAHRBS010000…
GO:0003676	MF	nucleic acid binding	10	1470	0.999999999999999	1	JAHRBS010000001.1.g946;JAHRBS010000002.1.g1;JAHRBS010000002.1.g465;JAHRBS010000002.1.g934;JAHRBS010000004.1.g355;JAHRBS010000005.1.g193;JAHRBS010000008.1.g429;JAHRBS010000008.1.g44;JAHRBS010000008.1.g45;JAHRBS010000009.1.g262
GO:0044271	BP	cellular nitrogen compound biosynthetic process	10	1451	1	1	JAHRBS010000002.1.g934;JAHRBS010000003.1.g401;JAHRBS010000005.1.g193;JAHRBS010000005.1.g401;JAHRBS010000006.1.g492;JAHRBS010000007.1.g216;JAHRBS010000008.1.g44;JAHRBS010000008.1.g45;JAHRBS010000014.1.g252;JAHRBS010000014.1.g784
GO:0006807	BP	nitrogen compound metabolic process	54	3058	1	1	JAHRBS010000001.1.g227;JAHRBS010000001.1.g396;JAHRBS010000001.1.g559;JAHRBS010000001.1.g694;JAHRBS010000001.1.g946;JAHRBS010000002.1.g1;JAHRBS010000002.1.g120;JAHRBS010000002.1.g756;JAHRBS010000002.1.g934;JAHRBS010000002.1.g935;JAHRBS010000003.1.g401;JAHRBS010000003.1.g733;JAHRBS010000004.1.g1478;JAHRBS010000004.1.g167;JAHRBS010000004.1.g190;JAHRBS010000004.1.g336;JAHRBS010000004.1.g355;JAHRBS010…
GO:0005575	CC	cellular_component	89	3474	1	1	JAHRBS010000001.1.g108;JAHRBS010000001.1.g134;JAHRBS010000001.1.g144;JAHRBS010000001.1.g227;JAHRBS010000001.1.g234;JAHRBS010000001.1.g559;JAHRBS010000001.1.g580;JAHRBS010000001.1.g637;JAHRBS010000001.1.g852;JAHRBS010000002.1.g181;JAHRBS010000002.1.g396;JAHRBS010000002.1.g397;JAHRBS010000002.1.g465;JAHRBS010000002.1.g756;JAHRBS010000002.1.g934;JAHRBS010000003.1.g15;JAHRBS010000003.1.g401;JAHRBS010…
GO:0005622	CC	intracellular	31	2663	1	1	JAHRBS010000001.1.g559;JAHRBS010000001.1.g580;JAHRBS010000001.1.g852;JAHRBS010000002.1.g181;JAHRBS010000002.1.g396;JAHRBS010000002.1.g397;JAHRBS010000002.1.g465;JAHRBS010000002.1.g934;JAHRBS010000003.1.g401;JAHRBS010000004.1.g336;JAHRBS010000005.1.g401;JAHRBS010000005.1.g84;JAHRBS010000006.1.g553;JAHRBS010000008.1.g44;JAHRBS010000008.1.g45;JAHRBS010000008.1.g517;JAHRBS010000008.1.g75;JAHRBS010000…
GO:0005623	CC	cell	35	2776	1	1	JAHRBS010000001.1.g559;JAHRBS010000001.1.g580;JAHRBS010000001.1.g852;JAHRBS010000002.1.g181;JAHRBS010000002.1.g396;JAHRBS010000002.1.g397;JAHRBS010000002.1.g465;JAHRBS010000002.1.g934;JAHRBS010000003.1.g401;JAHRBS010000004.1.g1278;JAHRBS010000004.1.g1509;JAHRBS010000004.1.g336;JAHRBS010000005.1.g401;JAHRBS010000005.1.g84;JAHRBS010000006.1.g553;JAHRBS010000008.1.g115;JAHRBS010000008.1.g44;JAHRBS01…
GO:0044464	CC	cell part	35	2776	1	1	JAHRBS010000001.1.g559;JAHRBS010000001.1.g580;JAHRBS010000001.1.g852;JAHRBS010000002.1.g181;JAHRBS010000002.1.g396;JAHRBS010000002.1.g397;JAHRBS010000002.1.g465;JAHRBS010000002.1.g934;JAHRBS010000003.1.g401;JAHRBS010000004.1.g1278;JAHRBS010000004.1.g1509;JAHRBS010000004.1.g336;JAHRBS010000005.1.g401;JAHRBS010000005.1.g84;JAHRBS010000006.1.g553;JAHRBS010000008.1.g115;JAHRBS010000008.1.g44;JAHRBS01…
GO:0006139	BP	nucleobase-containing compound metabolic process	16	1758	1	1	JAHRBS010000001.1.g559;JAHRBS010000001.1.g946;JAHRBS010000002.1.g1;JAHRBS010000002.1.g934;JAHRBS010000003.1.g401;JAHRBS010000004.1.g355;JAHRBS010000005.1.g193;JAHRBS010000005.1.g401;JAHRBS010000006.1.g492;JAHRBS010000007.1.g216;JAHRBS010000008.1.g429;JAHRBS010000008.1.g44;JAHRBS010000008.1.g45;JAHRBS010000009.1.g262;JAHRBS010000014.1.g252;JAHRBS010000014.1.g784
GO:0008150	BP	biological_process	228	6187	1	1	JAHRBS010000001.1.g108;JAHRBS010000001.1.g134;JAHRBS010000001.1.g144;JAHRBS010000001.1.g199;JAHRBS010000001.1.g214;JAHRBS010000001.1.g227;JAHRBS010000001.1.g233;JAHRBS010000001.1.g234;JAHRBS010000001.1.g396;JAHRBS010000001.1.g514;JAHRBS010000001.1.g518;JAHRBS010000001.1.g558;JAHRBS010000001.1.g559;JAHRBS010000001.1.g580;JAHRBS010000001.1.g637;JAHRBS010000001.1.g694;JAHRBS010000001.1.g77;JAHRBS010…
GO:0009987	BP	cellular process	92	4155	1	1	JAHRBS010000001.1.g108;JAHRBS010000001.1.g134;JAHRBS010000001.1.g144;JAHRBS010000001.1.g396;JAHRBS010000001.1.g518;JAHRBS010000001.1.g559;JAHRBS010000001.1.g637;JAHRBS010000001.1.g694;JAHRBS010000001.1.g852;JAHRBS010000001.1.g890;JAHRBS010000001.1.g946;JAHRBS010000002.1.g1;JAHRBS010000002.1.g120;JAHRBS010000002.1.g181;JAHRBS010000002.1.g465;JAHRBS010000002.1.g756;JAHRBS010000002.1.g934;JAHRBS0100…
GO:0034641	BP	cellular nitrogen compound metabolic process	16	2065	1	1	JAHRBS010000001.1.g559;JAHRBS010000001.1.g946;JAHRBS010000002.1.g1;JAHRBS010000002.1.g934;JAHRBS010000003.1.g401;JAHRBS010000004.1.g355;JAHRBS010000005.1.g193;JAHRBS010000005.1.g401;JAHRBS010000006.1.g492;JAHRBS010000007.1.g216;JAHRBS010000008.1.g429;JAHRBS010000008.1.g44;JAHRBS010000008.1.g45;JAHRBS010000009.1.g262;JAHRBS010000014.1.g252;JAHRBS010000014.1.g784
GO:0044237	BP	cellular metabolic process	57	3249	1	1	JAHRBS010000001.1.g108;JAHRBS010000001.1.g134;JAHRBS010000001.1.g396;JAHRBS010000001.1.g518;JAHRBS010000001.1.g559;JAHRBS010000001.1.g637;JAHRBS010000001.1.g694;JAHRBS010000001.1.g946;JAHRBS010000002.1.g1;JAHRBS010000002.1.g120;JAHRBS010000002.1.g181;JAHRBS010000002.1.g756;JAHRBS010000002.1.g934;JAHRBS010000002.1.g935;JAHRBS010000003.1.g401;JAHRBS010000004.1.g1478;JAHRBS010000004.1.g355;JAHRBS010…
GO:0046483	BP	heterocycle metabolic process	16	1838	1	1	JAHRBS010000001.1.g559;JAHRBS010000001.1.g946;JAHRBS010000002.1.g1;JAHRBS010000002.1.g934;JAHRBS010000003.1.g401;JAHRBS010000004.1.g355;JAHRBS010000005.1.g193;JAHRBS010000005.1.g401;JAHRBS010000006.1.g492;JAHRBS010000007.1.g216;JAHRBS010000008.1.g429;JAHRBS010000008.1.g44;JAHRBS010000008.1.g45;JAHRBS010000009.1.g262;JAHRBS010000014.1.g252;JAHRBS010000014.1.g784
GO:0003674	MF	molecular_function	213	6027	1	1	JAHRBS010000001.1.g108;JAHRBS010000001.1.g134;JAHRBS010000001.1.g144;JAHRBS010000001.1.g199;JAHRBS010000001.1.g214;JAHRBS010000001.1.g227;JAHRBS010000001.1.g233;JAHRBS010000001.1.g234;JAHRBS010000001.1.g396;JAHRBS010000001.1.g514;JAHRBS010000001.1.g518;JAHRBS010000001.1.g558;JAHRBS010000001.1.g559;JAHRBS010000001.1.g580;JAHRBS010000001.1.g637;JAHRBS010000001.1.g694;JAHRBS010000001.1.g760;JAHRBS01…

## Sheet: Wu 2022-c_vs_Cui 14110-c
Table S7. GO enrichment analyses of DEGs among five comparisons.
GO.ID	Category	Term	List	Total	Pvalue	adjustPvalue	gene
GO:0003674	MF	molecular_function	647	6027	1	1	JAHRBS010000001.1.g102;JAHRBS010000001.1.g104;JAHRBS010000001.1.g109;JAHRBS010000001.1.g117;JAHRBS010000001.1.g118;JAHRBS010000001.1.g130;JAHRBS010000001.1.g136;JAHRBS010000001.1.g15;JAHRBS010000001.1.g153;JAHRBS010000001.1.g157;JAHRBS010000001.1.g166;JAHRBS010000001.1.g17;JAHRBS010000001.1.g179;JAHRBS010000001.1.g210;JAHRBS010000001.1.g22;JAHRBS010000001.1.g222;JAHRBS010000001.1.g233;JAHRBS01000…
GO:0008150	BP	biological_process	638	6187	1	1	JAHRBS010000001.1.g102;JAHRBS010000001.1.g104;JAHRBS010000001.1.g109;JAHRBS010000001.1.g115;JAHRBS010000001.1.g117;JAHRBS010000001.1.g118;JAHRBS010000001.1.g130;JAHRBS010000001.1.g136;JAHRBS010000001.1.g15;JAHRBS010000001.1.g153;JAHRBS010000001.1.g157;JAHRBS010000001.1.g166;JAHRBS010000001.1.g17;JAHRBS010000001.1.g179;JAHRBS010000001.1.g210;JAHRBS010000001.1.g22;JAHRBS010000001.1.g222;JAHRBS01000…
GO:0008152	BP	metabolic process	566	5356	0.050674370665035	1	JAHRBS010000001.1.g102;JAHRBS010000001.1.g104;JAHRBS010000001.1.g109;JAHRBS010000001.1.g117;JAHRBS010000001.1.g118;JAHRBS010000001.1.g130;JAHRBS010000001.1.g136;JAHRBS010000001.1.g15;JAHRBS010000001.1.g153;JAHRBS010000001.1.g157;JAHRBS010000001.1.g166;JAHRBS010000001.1.g17;JAHRBS010000001.1.g210;JAHRBS010000001.1.g22;JAHRBS010000001.1.g222;JAHRBS010000001.1.g233;JAHRBS010000001.1.g235;JAHRBS01000…
GO:0003824	MF	catalytic activity	517	4363	2.08041531411929e-06	8.52970278788909e-05	JAHRBS010000001.1.g104;JAHRBS010000001.1.g109;JAHRBS010000001.1.g117;JAHRBS010000001.1.g118;JAHRBS010000001.1.g136;JAHRBS010000001.1.g15;JAHRBS010000001.1.g157;JAHRBS010000001.1.g166;JAHRBS010000001.1.g17;JAHRBS010000001.1.g210;JAHRBS010000001.1.g22;JAHRBS010000001.1.g222;JAHRBS010000001.1.g233;JAHRBS010000001.1.g235;JAHRBS010000001.1.g269;JAHRBS010000001.1.g275;JAHRBS010000001.1.g289;JAHRBS01000…
GO:0005488	MF	binding	365	3651	0.990013033669632	1	JAHRBS010000001.1.g102;JAHRBS010000001.1.g104;JAHRBS010000001.1.g109;JAHRBS010000001.1.g117;JAHRBS010000001.1.g130;JAHRBS010000001.1.g153;JAHRBS010000001.1.g157;JAHRBS010000001.1.g275;JAHRBS010000001.1.g316;JAHRBS010000001.1.g32;JAHRBS010000001.1.g50;JAHRBS010000001.1.g535;JAHRBS010000001.1.g541;JAHRBS010000001.1.g580;JAHRBS010000001.1.g600;JAHRBS010000001.1.g643;JAHRBS010000001.1.g659;JAHRBS0100…
GO:0009987	BP	cellular process	304	4155	1	1	JAHRBS010000001.1.g102;JAHRBS010000001.1.g104;JAHRBS010000001.1.g109;JAHRBS010000001.1.g115;JAHRBS010000001.1.g117;JAHRBS010000001.1.g130;JAHRBS010000001.1.g153;JAHRBS010000001.1.g157;JAHRBS010000001.1.g166;JAHRBS010000001.1.g275;JAHRBS010000001.1.g32;JAHRBS010000001.1.g418;JAHRBS010000001.1.g504;JAHRBS010000001.1.g541;JAHRBS010000001.1.g575;JAHRBS010000001.1.g60;JAHRBS010000001.1.g608;JAHRBS0100…
GO:0043167	MF	ion binding	303	2762	0.307972210248014	0.731991920009773	JAHRBS010000001.1.g104;JAHRBS010000001.1.g117;JAHRBS010000001.1.g130;JAHRBS010000001.1.g153;JAHRBS010000001.1.g275;JAHRBS010000001.1.g316;JAHRBS010000001.1.g32;JAHRBS010000001.1.g50;JAHRBS010000001.1.g535;JAHRBS010000001.1.g541;JAHRBS010000001.1.g600;JAHRBS010000001.1.g643;JAHRBS010000001.1.g659;JAHRBS010000001.1.g704;JAHRBS010000001.1.g767;JAHRBS010000001.1.g852;JAHRBS010000001.1.g868;JAHRBS0100…
GO:0071704	BP	organic substance metabolic process	299	3660	0.999999999985675	1	JAHRBS010000001.1.g104;JAHRBS010000001.1.g109;JAHRBS010000001.1.g117;JAHRBS010000001.1.g130;JAHRBS010000001.1.g136;JAHRBS010000001.1.g15;JAHRBS010000001.1.g153;JAHRBS010000001.1.g157;JAHRBS010000001.1.g166;JAHRBS010000001.1.g17;JAHRBS010000001.1.g222;JAHRBS010000001.1.g269;JAHRBS010000001.1.g275;JAHRBS010000001.1.g289;JAHRBS010000001.1.g290;JAHRBS010000001.1.g418;JAHRBS010000001.1.g541;JAHRBS0100…
GO:0044238	BP	primary metabolic process	280	3493	0.999999999993626	1	JAHRBS010000001.1.g109;JAHRBS010000001.1.g130;JAHRBS010000001.1.g136;JAHRBS010000001.1.g15;JAHRBS010000001.1.g153;JAHRBS010000001.1.g157;JAHRBS010000001.1.g166;JAHRBS010000001.1.g17;JAHRBS010000001.1.g222;JAHRBS010000001.1.g269;JAHRBS010000001.1.g289;JAHRBS010000001.1.g290;JAHRBS010000001.1.g418;JAHRBS010000001.1.g541;JAHRBS010000001.1.g60;JAHRBS010000001.1.g643;JAHRBS010000001.1.g704;JAHRBS01000…
GO:1901363	MF	heterocyclic compound binding	244	2724	0.999980552959741	1	JAHRBS010000001.1.g104;JAHRBS010000001.1.g109;JAHRBS010000001.1.g117;JAHRBS010000001.1.g130;JAHRBS010000001.1.g32;JAHRBS010000001.1.g535;JAHRBS010000001.1.g580;JAHRBS010000001.1.g643;JAHRBS010000001.1.g668;JAHRBS010000001.1.g704;JAHRBS010000001.1.g852;JAHRBS010000001.1.g94;JAHRBS010000002.1.g118;JAHRBS010000002.1.g275;JAHRBS010000002.1.g319;JAHRBS010000002.1.g370;JAHRBS010000002.1.g716;JAHRBS0100…
GO:0097159	MF	organic cyclic compound binding	244	2726	0.999982000944643	1	JAHRBS010000001.1.g104;JAHRBS010000001.1.g109;JAHRBS010000001.1.g117;JAHRBS010000001.1.g130;JAHRBS010000001.1.g32;JAHRBS010000001.1.g535;JAHRBS010000001.1.g580;JAHRBS010000001.1.g643;JAHRBS010000001.1.g668;JAHRBS010000001.1.g704;JAHRBS010000001.1.g852;JAHRBS010000001.1.g94;JAHRBS010000002.1.g118;JAHRBS010000002.1.g275;JAHRBS010000002.1.g319;JAHRBS010000002.1.g370;JAHRBS010000002.1.g716;JAHRBS0100…
GO:0005575	CC	cellular_component	243	3474	1	1	JAHRBS010000001.1.g102;JAHRBS010000001.1.g109;JAHRBS010000001.1.g115;JAHRBS010000001.1.g130;JAHRBS010000001.1.g153;JAHRBS010000001.1.g157;JAHRBS010000001.1.g166;JAHRBS010000001.1.g179;JAHRBS010000001.1.g32;JAHRBS010000001.1.g418;JAHRBS010000001.1.g504;JAHRBS010000001.1.g541;JAHRBS010000001.1.g575;JAHRBS010000001.1.g580;JAHRBS010000001.1.g60;JAHRBS010000001.1.g608;JAHRBS010000001.1.g643;JAHRBS0100…
GO:0044237	BP	cellular metabolic process	232	3249	1	1	JAHRBS010000001.1.g104;JAHRBS010000001.1.g109;JAHRBS010000001.1.g117;JAHRBS010000001.1.g130;JAHRBS010000001.1.g153;JAHRBS010000001.1.g157;JAHRBS010000001.1.g166;JAHRBS010000001.1.g275;JAHRBS010000001.1.g418;JAHRBS010000001.1.g541;JAHRBS010000001.1.g60;JAHRBS010000001.1.g643;JAHRBS010000001.1.g704;JAHRBS010000001.1.g917;JAHRBS010000001.1.g929;JAHRBS010000001.1.g957;JAHRBS010000002.1.g101;JAHRBS010…
GO:0006807	BP	nitrogen compound metabolic process	227	3058	0.999999999999963	1	JAHRBS010000001.1.g130;JAHRBS010000001.1.g136;JAHRBS010000001.1.g15;JAHRBS010000001.1.g153;JAHRBS010000001.1.g166;JAHRBS010000001.1.g17;JAHRBS010000001.1.g222;JAHRBS010000001.1.g269;JAHRBS010000001.1.g290;JAHRBS010000001.1.g418;JAHRBS010000001.1.g541;JAHRBS010000001.1.g60;JAHRBS010000001.1.g643;JAHRBS010000001.1.g704;JAHRBS010000001.1.g816;JAHRBS010000001.1.g929;JAHRBS010000001.1.g957;JAHRBS01000…
GO:0043169	MF	cation binding	203	1694	0.0288293125881446	0.345951751057735	JAHRBS010000001.1.g104;JAHRBS010000001.1.g117;JAHRBS010000001.1.g130;JAHRBS010000001.1.g153;JAHRBS010000001.1.g275;JAHRBS010000001.1.g316;JAHRBS010000001.1.g32;JAHRBS010000001.1.g50;JAHRBS010000001.1.g535;JAHRBS010000001.1.g541;JAHRBS010000001.1.g600;JAHRBS010000001.1.g659;JAHRBS010000001.1.g767;JAHRBS010000001.1.g852;JAHRBS010000001.1.g868;JAHRBS010000001.1.g962;JAHRBS010000002.1.g101;JAHRBS0100…
GO:0055114	BP	oxidation-reduction process	199	1050	4.57787265655934e-21	4.52751605733719e-18	JAHRBS010000001.1.g104;JAHRBS010000001.1.g109;JAHRBS010000001.1.g117;JAHRBS010000001.1.g233;JAHRBS010000001.1.g275;JAHRBS010000001.1.g316;JAHRBS010000001.1.g32;JAHRBS010000001.1.g5;JAHRBS010000001.1.g580;JAHRBS010000001.1.g703;JAHRBS010000001.1.g77;JAHRBS010000001.1.g84;JAHRBS010000001.1.g852;JAHRBS010000001.1.g94;JAHRBS010000002.1.g221;JAHRBS010000002.1.g319;JAHRBS010000002.1.g321;JAHRBS01000000…
GO:0016491	MF	oxidoreductase activity	197	1015	5.73715879044408e-20	2.82268212489849e-17	JAHRBS010000001.1.g104;JAHRBS010000001.1.g109;JAHRBS010000001.1.g117;JAHRBS010000001.1.g233;JAHRBS010000001.1.g275;JAHRBS010000001.1.g316;JAHRBS010000001.1.g32;JAHRBS010000001.1.g5;JAHRBS010000001.1.g580;JAHRBS010000001.1.g703;JAHRBS010000001.1.g77;JAHRBS010000001.1.g84;JAHRBS010000001.1.g852;JAHRBS010000001.1.g94;JAHRBS010000002.1.g221;JAHRBS010000002.1.g321;JAHRBS010000002.1.g422;JAHRBS01000000…
GO:0046872	MF	metal ion binding	197	1663	0.0480274228617412	0.459272404614019	JAHRBS010000001.1.g104;JAHRBS010000001.1.g117;JAHRBS010000001.1.g130;JAHRBS010000001.1.g153;JAHRBS010000001.1.g275;JAHRBS010000001.1.g316;JAHRBS010000001.1.g32;JAHRBS010000001.1.g50;JAHRBS010000001.1.g535;JAHRBS010000001.1.g541;JAHRBS010000001.1.g600;JAHRBS010000001.1.g659;JAHRBS010000001.1.g767;JAHRBS010000001.1.g852;JAHRBS010000001.1.g868;JAHRBS010000001.1.g962;JAHRBS010000002.1.g101;JAHRBS0100…
GO:0043170	BP	macromolecule metabolic process	195	2578	0.999999999596241	1	JAHRBS010000001.1.g130;JAHRBS010000001.1.g136;JAHRBS010000001.1.g15;JAHRBS010000001.1.g153;JAHRBS010000001.1.g157;JAHRBS010000001.1.g166;JAHRBS010000001.1.g17;JAHRBS010000001.1.g222;JAHRBS010000001.1.g269;JAHRBS010000001.1.g290;JAHRBS010000001.1.g418;JAHRBS010000001.1.g541;JAHRBS010000001.1.g704;JAHRBS010000001.1.g816;JAHRBS010000001.1.g929;JAHRBS010000001.1.g957;JAHRBS010000002.1.g101;JAHRBS0100…
GO:0016787	MF	hydrolase activity	193	1936	0.914648420997379	1	JAHRBS010000001.1.g136;JAHRBS010000001.1.g15;JAHRBS010000001.1.g157;JAHRBS010000001.1.g17;JAHRBS010000001.1.g210;JAHRBS010000001.1.g22;JAHRBS010000001.1.g222;JAHRBS010000001.1.g269;JAHRBS010000001.1.g289;JAHRBS010000001.1.g290;JAHRBS010000001.1.g42;JAHRBS010000001.1.g44;JAHRBS010000001.1.g46;JAHRBS010000001.1.g600;JAHRBS010000001.1.g659;JAHRBS010000001.1.g816;JAHRBS010000001.1.g863;JAHRBS01000000…
GO:1901564	BP	organonitrogen compound metabolic process	177	2206	0.999996976087668	1	JAHRBS010000001.1.g136;JAHRBS010000001.1.g15;JAHRBS010000001.1.g166;JAHRBS010000001.1.g17;JAHRBS010000001.1.g222;JAHRBS010000001.1.g269;JAHRBS010000001.1.g290;JAHRBS010000001.1.g418;JAHRBS010000001.1.g60;JAHRBS010000001.1.g643;JAHRBS010000001.1.g704;JAHRBS010000001.1.g816;JAHRBS010000001.1.g957;JAHRBS010000002.1.g101;JAHRBS010000002.1.g198;JAHRBS010000002.1.g203;JAHRBS010000002.1.g223;JAHRBS01000…
GO:0046914	MF	transition metal ion binding	171	1341	0.00445461760219223	0.0922925170809666	JAHRBS010000001.1.g130;JAHRBS010000001.1.g153;JAHRBS010000001.1.g275;JAHRBS010000001.1.g316;JAHRBS010000001.1.g32;JAHRBS010000001.1.g50;JAHRBS010000001.1.g535;JAHRBS010000001.1.g541;JAHRBS010000001.1.g767;JAHRBS010000001.1.g868;JAHRBS010000001.1.g962;JAHRBS010000002.1.g101;JAHRBS010000002.1.g115;JAHRBS010000002.1.g324;JAHRBS010000002.1.g422;JAHRBS010000002.1.g431;JAHRBS010000002.1.g487;JAHRBS0100…
GO:0005623	CC	cell	149	2776	0.999999999998963	1	JAHRBS010000001.1.g102;JAHRBS010000001.1.g109;JAHRBS010000001.1.g130;JAHRBS010000001.1.g153;JAHRBS010000001.1.g32;JAHRBS010000001.1.g418;JAHRBS010000001.1.g541;JAHRBS010000001.1.g580;JAHRBS010000001.1.g60;JAHRBS010000001.1.g643;JAHRBS010000001.1.g830;JAHRBS010000001.1.g852;JAHRBS010000001.1.g929;JAHRBS010000001.1.g957;JAHRBS010000002.1.g101;JAHRBS010000002.1.g115;JAHRBS010000002.1.g118;JAHRBS0100…
GO:0044464	CC	cell part	149	2776	0.999999999998963	1	JAHRBS010000001.1.g102;JAHRBS010000001.1.g109;JAHRBS010000001.1.g130;JAHRBS010000001.1.g153;JAHRBS010000001.1.g32;JAHRBS010000001.1.g418;JAHRBS010000001.1.g541;JAHRBS010000001.1.g580;JAHRBS010000001.1.g60;JAHRBS010000001.1.g643;JAHRBS010000001.1.g830;JAHRBS010000001.1.g852;JAHRBS010000001.1.g929;JAHRBS010000001.1.g957;JAHRBS010000002.1.g101;JAHRBS010000002.1.g115;JAHRBS010000002.1.g118;JAHRBS0100…
GO:0044260	BP	cellular macromolecule metabolic process	141	2217	0.999999999999999	1	JAHRBS010000001.1.g130;JAHRBS010000001.1.g153;JAHRBS010000001.1.g157;JAHRBS010000001.1.g166;JAHRBS010000001.1.g418;JAHRBS010000001.1.g541;JAHRBS010000001.1.g704;JAHRBS010000001.1.g929;JAHRBS010000001.1.g957;JAHRBS010000002.1.g101;JAHRBS010000002.1.g115;JAHRBS010000002.1.g319;JAHRBS010000002.1.g370;JAHRBS010000002.1.g487;JAHRBS010000002.1.g751;JAHRBS010000002.1.g756;JAHRBS010000002.1.g836;JAHRBS01…
GO:0005622	CC	intracellular	133	2663	0.999999999999999	1	JAHRBS010000001.1.g102;JAHRBS010000001.1.g109;JAHRBS010000001.1.g130;JAHRBS010000001.1.g153;JAHRBS010000001.1.g32;JAHRBS010000001.1.g418;JAHRBS010000001.1.g541;JAHRBS010000001.1.g580;JAHRBS010000001.1.g60;JAHRBS010000001.1.g643;JAHRBS010000001.1.g830;JAHRBS010000001.1.g852;JAHRBS010000001.1.g929;JAHRBS010000001.1.g957;JAHRBS010000002.1.g101;JAHRBS010000002.1.g115;JAHRBS010000002.1.g118;JAHRBS0100…
GO:0019538	BP	protein metabolic process	125	1516	0.999202968992751	1	JAHRBS010000001.1.g136;JAHRBS010000001.1.g15;JAHRBS010000001.1.g166;JAHRBS010000001.1.g17;JAHRBS010000001.1.g222;JAHRBS010000001.1.g269;JAHRBS010000001.1.g290;JAHRBS010000001.1.g418;JAHRBS010000001.1.g704;JAHRBS010000001.1.g816;JAHRBS010000001.1.g957;JAHRBS010000002.1.g101;JAHRBS010000002.1.g223;JAHRBS010000002.1.g240;JAHRBS010000002.1.g311;JAHRBS010000002.1.g756;JAHRBS010000002.1.g836;JAHRBS0100…
GO:0044424	CC	intracellular part	125	2548	0.99999999999999	1	JAHRBS010000001.1.g102;JAHRBS010000001.1.g109;JAHRBS010000001.1.g130;JAHRBS010000001.1.g153;JAHRBS010000001.1.g32;JAHRBS010000001.1.g418;JAHRBS010000001.1.g541;JAHRBS010000001.1.g580;JAHRBS010000001.1.g830;JAHRBS010000001.1.g852;JAHRBS010000001.1.g929;JAHRBS010000001.1.g957;JAHRBS010000002.1.g101;JAHRBS010000002.1.g115;JAHRBS010000002.1.g118;JAHRBS010000002.1.g255;JAHRBS010000002.1.g260;JAHRBS010…
GO:0036094	MF	small molecule binding	124	1354	0.986380799900715	1	JAHRBS010000001.1.g109;JAHRBS010000001.1.g580;JAHRBS010000001.1.g643;JAHRBS010000001.1.g704;JAHRBS010000001.1.g94;JAHRBS010000002.1.g118;JAHRBS010000002.1.g275;JAHRBS010000002.1.g319;JAHRBS010000002.1.g742;JAHRBS010000002.1.g744;JAHRBS010000002.1.g748;JAHRBS010000002.1.g759;JAHRBS010000002.1.g760;JAHRBS010000002.1.g854;JAHRBS010000002.1.g856;JAHRBS010000002.1.g866;JAHRBS010000002.1.g872;JAHRBS010…
GO:0048037	MF	cofactor binding	114	621	1.16229281407504e-09	7.14810080656148e-08	JAHRBS010000001.1.g104;JAHRBS010000001.1.g117;JAHRBS010000001.1.g580;JAHRBS010000001.1.g852;JAHRBS010000001.1.g94;JAHRBS010000002.1.g118;JAHRBS010000002.1.g275;JAHRBS010000002.1.g319;JAHRBS010000002.1.g716;JAHRBS010000002.1.g744;JAHRBS010000002.1.g748;JAHRBS010000002.1.g752;JAHRBS010000002.1.g757;JAHRBS010000002.1.g759;JAHRBS010000002.1.g760;JAHRBS010000002.1.g854;JAHRBS010000002.1.g856;JAHRBS010…
GO:0043168	MF	anion binding	114	1248	0.98348841281846	1	JAHRBS010000001.1.g643;JAHRBS010000001.1.g704;JAHRBS010000001.1.g94;JAHRBS010000002.1.g118;JAHRBS010000002.1.g275;JAHRBS010000002.1.g319;JAHRBS010000002.1.g744;JAHRBS010000002.1.g748;JAHRBS010000002.1.g759;JAHRBS010000002.1.g760;JAHRBS010000002.1.g854;JAHRBS010000002.1.g856;JAHRBS010000002.1.g866;JAHRBS010000002.1.g872;JAHRBS010000003.1.g106;JAHRBS010000003.1.g119;JAHRBS010000003.1.g120;JAHRBS010…
GO:0016740	MF	transferase activity	114	1396	0.999883836398298	1	JAHRBS010000001.1.g118;JAHRBS010000001.1.g166;JAHRBS010000001.1.g314;JAHRBS010000001.1.g384;JAHRBS010000001.1.g643;JAHRBS010000001.1.g704;JAHRBS010000001.1.g917;JAHRBS010000002.1.g101;JAHRBS010000002.1.g275;JAHRBS010000002.1.g319;JAHRBS010000002.1.g370;JAHRBS010000002.1.g744;JAHRBS010000002.1.g748;JAHRBS010000002.1.g756;JAHRBS010000002.1.g810;JAHRBS010000002.1.g836;JAHRBS010000002.1.g837;JAHRBS01…
GO:0000166	MF	nucleotide binding	112	1242	0.988718604864943	1	JAHRBS010000001.1.g109;JAHRBS010000001.1.g580;JAHRBS010000001.1.g643;JAHRBS010000001.1.g704;JAHRBS010000001.1.g94;JAHRBS010000002.1.g118;JAHRBS010000002.1.g742;JAHRBS010000002.1.g759;JAHRBS010000002.1.g760;JAHRBS010000002.1.g872;JAHRBS010000003.1.g106;JAHRBS010000003.1.g119;JAHRBS010000003.1.g120;JAHRBS010000003.1.g231;JAHRBS010000003.1.g43;JAHRBS010000003.1.g587;JAHRBS010000003.1.g95;JAHRBS01000…
GO:1901265	MF	nucleoside phosphate binding	112	1242	0.988718604864943	1	JAHRBS010000001.1.g109;JAHRBS010000001.1.g580;JAHRBS010000001.1.g643;JAHRBS010000001.1.g704;JAHRBS010000001.1.g94;JAHRBS010000002.1.g118;JAHRBS010000002.1.g742;JAHRBS010000002.1.g759;JAHRBS010000002.1.g760;JAHRBS010000002.1.g872;JAHRBS010000003.1.g106;JAHRBS010000003.1.g119;JAHRBS010000003.1.g120;JAHRBS010000003.1.g231;JAHRBS010000003.1.g43;JAHRBS010000003.1.g587;JAHRBS010000003.1.g95;JAHRBS01000…
GO:0016020	CC	membrane	109	1147	4.4650520416293e-05	0.00151067594075125	JAHRBS010000001.1.g109;JAHRBS010000001.1.g115;JAHRBS010000001.1.g166;JAHRBS010000001.1.g179;JAHRBS010000001.1.g504;JAHRBS010000001.1.g575;JAHRBS010000001.1.g608;JAHRBS010000002.1.g255;JAHRBS010000002.1.g260;JAHRBS010000002.1.g431;JAHRBS010000002.1.g607;JAHRBS010000002.1.g684;JAHRBS010000002.1.g742;JAHRBS010000002.1.g746;JAHRBS010000002.1.g755;JAHRBS010000002.1.g756;JAHRBS010000002.1.g836;JAHRBS01…
GO:0140096	MF	catalytic activity, acting on a protein	106	1031	0.71420443781045	1	JAHRBS010000001.1.g136;JAHRBS010000001.1.g15;JAHRBS010000001.1.g166;JAHRBS010000001.1.g17;JAHRBS010000001.1.g222;JAHRBS010000001.1.g269;JAHRBS010000001.1.g290;JAHRBS010000001.1.g704;JAHRBS010000001.1.g816;JAHRBS010000002.1.g101;JAHRBS010000002.1.g223;JAHRBS010000002.1.g240;JAHRBS010000002.1.g311;JAHRBS010000002.1.g756;JAHRBS010000002.1.g872;JAHRBS010000002.1.g905;JAHRBS010000002.1.g943;JAHRBS0100…
GO:0034641	BP	cellular nitrogen compound metabolic process	106	2065	1	1	JAHRBS010000001.1.g130;JAHRBS010000001.1.g153;JAHRBS010000001.1.g418;JAHRBS010000001.1.g541;JAHRBS010000001.1.g60;JAHRBS010000001.1.g929;JAHRBS010000001.1.g957;JAHRBS010000002.1.g115;JAHRBS010000002.1.g370;JAHRBS010000002.1.g431;JAHRBS010000002.1.g487;JAHRBS010000002.1.g518;JAHRBS010000002.1.g751;JAHRBS010000002.1.g849;JAHRBS010000002.1.g853;JAHRBS010000002.1.g865;JAHRBS010000002.1.g88;JAHRBS0100…
GO:0009058	BP	biosynthetic process	105	1843	1	1	JAHRBS010000001.1.g109;JAHRBS010000001.1.g130;JAHRBS010000001.1.g153;JAHRBS010000001.1.g418;JAHRBS010000001.1.g541;JAHRBS010000001.1.g60;JAHRBS010000001.1.g643;JAHRBS010000001.1.g957;JAHRBS010000002.1.g115;JAHRBS010000002.1.g260;JAHRBS010000002.1.g275;JAHRBS010000002.1.g370;JAHRBS010000002.1.g487;JAHRBS010000002.1.g744;JAHRBS010000002.1.g748;JAHRBS010000002.1.g836;JAHRBS010000002.1.g837;JAHRBS010…
GO:1901360	BP	organic cyclic compound metabolic process	105	1893	1	1	JAHRBS010000001.1.g104;JAHRBS010000001.1.g117;JAHRBS010000001.1.g130;JAHRBS010000001.1.g153;JAHRBS010000001.1.g275;JAHRBS010000001.1.g418;JAHRBS010000001.1.g541;JAHRBS010000001.1.g60;JAHRBS010000001.1.g929;JAHRBS010000002.1.g115;JAHRBS010000002.1.g370;JAHRBS010000002.1.g431;JAHRBS010000002.1.g487;JAHRBS010000002.1.g518;JAHRBS010000002.1.g751;JAHRBS010000002.1.g849;JAHRBS010000002.1.g853;JAHRBS010…
GO:0006725	BP	cellular aromatic compound metabolic process	103	1847	1	1	JAHRBS010000001.1.g104;JAHRBS010000001.1.g117;JAHRBS010000001.1.g130;JAHRBS010000001.1.g153;JAHRBS010000001.1.g275;JAHRBS010000001.1.g418;JAHRBS010000001.1.g541;JAHRBS010000001.1.g60;JAHRBS010000001.1.g929;JAHRBS010000002.1.g115;JAHRBS010000002.1.g370;JAHRBS010000002.1.g431;JAHRBS010000002.1.g487;JAHRBS010000002.1.g518;JAHRBS010000002.1.g751;JAHRBS010000002.1.g849;JAHRBS010000002.1.g853;JAHRBS010…
GO:0044425	CC	membrane part	102	937	1.10640311988084e-07	7.48666111119372e-06	JAHRBS010000001.1.g109;JAHRBS010000001.1.g115;JAHRBS010000001.1.g166;JAHRBS010000001.1.g179;JAHRBS010000001.1.g504;JAHRBS010000001.1.g575;JAHRBS010000001.1.g608;JAHRBS010000002.1.g255;JAHRBS010000002.1.g260;JAHRBS010000002.1.g431;JAHRBS010000002.1.g607;JAHRBS010000002.1.g684;JAHRBS010000002.1.g742;JAHRBS010000002.1.g746;JAHRBS010000002.1.g755;JAHRBS010000002.1.g756;JAHRBS010000002.1.g836;JAHRBS01…
GO:0043229	CC	intracellular organelle	101	2103	0.999999999804112	1	JAHRBS010000001.1.g109;JAHRBS010000001.1.g130;JAHRBS010000001.1.g153;JAHRBS010000001.1.g32;JAHRBS010000001.1.g418;JAHRBS010000001.1.g541;JAHRBS010000001.1.g830;JAHRBS010000001.1.g852;JAHRBS010000001.1.g929;JAHRBS010000001.1.g957;JAHRBS010000002.1.g101;JAHRBS010000002.1.g115;JAHRBS010000002.1.g118;JAHRBS010000002.1.g255;JAHRBS010000002.1.g260;JAHRBS010000002.1.g312;JAHRBS010000002.1.g431;JAHRBS010…
GO:0043226	CC	organelle	101	2104	0.99999999981596	1	JAHRBS010000001.1.g109;JAHRBS010000001.1.g130;JAHRBS010000001.1.g153;JAHRBS010000001.1.g32;JAHRBS010000001.1.g418;JAHRBS010000001.1.g541;JAHRBS010000001.1.g830;JAHRBS010000001.1.g852;JAHRBS010000001.1.g929;JAHRBS010000001.1.g957;JAHRBS010000002.1.g101;JAHRBS010000002.1.g115;JAHRBS010000002.1.g118;JAHRBS010000002.1.g255;JAHRBS010000002.1.g260;JAHRBS010000002.1.g312;JAHRBS010000002.1.g431;JAHRBS010…
GO:0046483	BP	heterocycle metabolic process	99	1838	1	1	JAHRBS010000001.1.g130;JAHRBS010000001.1.g153;JAHRBS010000001.1.g418;JAHRBS010000001.1.g541;JAHRBS010000001.1.g60;JAHRBS010000001.1.g929;JAHRBS010000002.1.g115;JAHRBS010000002.1.g370;JAHRBS010000002.1.g431;JAHRBS010000002.1.g487;JAHRBS010000002.1.g518;JAHRBS010000002.1.g751;JAHRBS010000002.1.g849;JAHRBS010000002.1.g853;JAHRBS010000002.1.g865;JAHRBS010000002.1.g88;JAHRBS010000002.1.g905;JAHRBS0100…
GO:1901576	BP	organic substance biosynthetic process	99	1805	1	1	JAHRBS010000001.1.g109;JAHRBS010000001.1.g130;JAHRBS010000001.1.g153;JAHRBS010000001.1.g418;JAHRBS010000001.1.g541;JAHRBS010000001.1.g60;JAHRBS010000001.1.g643;JAHRBS010000001.1.g957;JAHRBS010000002.1.g115;JAHRBS010000002.1.g260;JAHRBS010000002.1.g370;JAHRBS010000002.1.g487;JAHRBS010000002.1.g836;JAHRBS010000002.1.g837;JAHRBS010000002.1.g905;JAHRBS010000002.1.g936;JAHRBS010000002.1.g939;JAHRBS010…
GO:0006139	BP	nucleobase-containing compound metabolic process	96	1758	1	1	JAHRBS010000001.1.g130;JAHRBS010000001.1.g153;JAHRBS010000001.1.g418;JAHRBS010000001.1.g541;JAHRBS010000001.1.g60;JAHRBS010000001.1.g929;JAHRBS010000002.1.g115;JAHRBS010000002.1.g370;JAHRBS010000002.1.g431;JAHRBS010000002.1.g487;JAHRBS010000002.1.g518;JAHRBS010000002.1.g751;JAHRBS010000002.1.g849;JAHRBS010000002.1.g853;JAHRBS010000002.1.g865;JAHRBS010000002.1.g88;JAHRBS010000002.1.g905;JAHRBS0100…
GO:0044249	BP	cellular biosynthetic process	93	1769	1	1	JAHRBS010000001.1.g109;JAHRBS010000001.1.g130;JAHRBS010000001.1.g153;JAHRBS010000001.1.g418;JAHRBS010000001.1.g541;JAHRBS010000001.1.g60;JAHRBS010000001.1.g643;JAHRBS010000001.1.g957;JAHRBS010000002.1.g115;JAHRBS010000002.1.g260;JAHRBS010000002.1.g370;JAHRBS010000002.1.g487;JAHRBS010000002.1.g836;JAHRBS010000002.1.g837;JAHRBS010000002.1.g905;JAHRBS010000002.1.g936;JAHRBS010000002.1.g939;JAHRBS010…
GO:0043231	CC	intracellular membrane-bounded organelle	92	1880	0.999999953643155	1	JAHRBS010000001.1.g109;JAHRBS010000001.1.g130;JAHRBS010000001.1.g153;JAHRBS010000001.1.g32;JAHRBS010000001.1.g541;JAHRBS010000001.1.g852;JAHRBS010000001.1.g929;JAHRBS010000002.1.g101;JAHRBS010000002.1.g115;JAHRBS010000002.1.g118;JAHRBS010000002.1.g255;JAHRBS010000002.1.g260;JAHRBS010000002.1.g312;JAHRBS010000002.1.g431;JAHRBS010000002.1.g487;JAHRBS010000002.1.g684;JAHRBS010000002.1.g742;JAHRBS010…
GO:0043227	CC	membrane-bounded organelle	92	1881	0.999999955979431	1	JAHRBS010000001.1.g109;JAHRBS010000001.1.g130;JAHRBS010000001.1.g153;JAHRBS010000001.1.g32;JAHRBS010000001.1.g541;JAHRBS010000001.1.g852;JAHRBS010000001.1.g929;JAHRBS010000002.1.g101;JAHRBS010000002.1.g115;JAHRBS010000002.1.g118;JAHRBS010000002.1.g255;JAHRBS010000002.1.g260;JAHRBS010000002.1.g312;JAHRBS010000002.1.g431;JAHRBS010000002.1.g487;JAHRBS010000002.1.g684;JAHRBS010000002.1.g742;JAHRBS010…
GO:0016021	CC	integral component of membrane	91	789	5.11740278859859e-08	5.19416383042756e-06	JAHRBS010000001.1.g109;JAHRBS010000001.1.g115;JAHRBS010000001.1.g166;JAHRBS010000001.1.g179;JAHRBS010000001.1.g504;JAHRBS010000001.1.g575;JAHRBS010000001.1.g608;JAHRBS010000002.1.g255;JAHRBS010000002.1.g607;JAHRBS010000002.1.g742;JAHRBS010000002.1.g746;JAHRBS010000002.1.g755;JAHRBS010000002.1.g756;JAHRBS010000002.1.g836;JAHRBS010000002.1.g837;JAHRBS010000002.1.g951;JAHRBS010000002.1.g967;JAHRBS01…
GO:0031224	CC	intrinsic component of membrane	91	812	2.20798378007529e-07	1.12055176838821e-05	JAHRBS010000001.1.g109;JAHRBS010000001.1.g115;JAHRBS010000001.1.g166;JAHRBS010000001.1.g179;JAHRBS010000001.1.g504;JAHRBS010000001.1.g575;JAHRBS010000001.1.g608;JAHRBS010000002.1.g255;JAHRBS010000002.1.g607;JAHRBS010000002.1.g742;JAHRBS010000002.1.g746;JAHRBS010000002.1.g755;JAHRBS010000002.1.g756;JAHRBS010000002.1.g836;JAHRBS010000002.1.g837;JAHRBS010000002.1.g951;JAHRBS010000002.1.g967;JAHRBS01…
GO:0005737	CC	cytoplasm	91	1485	0.964519949039175	1	JAHRBS010000001.1.g102;JAHRBS010000001.1.g109;JAHRBS010000001.1.g32;JAHRBS010000001.1.g418;JAHRBS010000001.1.g580;JAHRBS010000001.1.g830;JAHRBS010000001.1.g852;JAHRBS010000001.1.g957;JAHRBS010000002.1.g101;JAHRBS010000002.1.g118;JAHRBS010000002.1.g255;JAHRBS010000002.1.g260;JAHRBS010000002.1.g312;JAHRBS010000002.1.g319;JAHRBS010000002.1.g431;JAHRBS010000002.1.g684;JAHRBS010000002.1.g742;JAHRBS010…
GO:0008270	MF	zinc ion binding	91	1023	0.985345683811085	1	JAHRBS010000001.1.g130;JAHRBS010000001.1.g153;JAHRBS010000001.1.g316;JAHRBS010000001.1.g32;JAHRBS010000001.1.g50;JAHRBS010000001.1.g535;JAHRBS010000001.1.g541;JAHRBS010000001.1.g767;JAHRBS010000001.1.g868;JAHRBS010000001.1.g962;JAHRBS010000002.1.g101;JAHRBS010000002.1.g115;JAHRBS010000002.1.g324;JAHRBS010000002.1.g422;JAHRBS010000002.1.g431;JAHRBS010000002.1.g487;JAHRBS010000002.1.g751;JAHRBS0100…
GO:0006796	BP	phosphate-containing compound metabolic process	86	1012	0.985018866929568	1	JAHRBS010000001.1.g60;JAHRBS010000001.1.g643;JAHRBS010000001.1.g704;JAHRBS010000002.1.g431;JAHRBS010000002.1.g836;JAHRBS010000002.1.g837;JAHRBS010000002.1.g872;JAHRBS010000002.1.g88;JAHRBS010000003.1.g106;JAHRBS010000003.1.g119;JAHRBS010000003.1.g120;JAHRBS010000003.1.g135;JAHRBS010000003.1.g194;JAHRBS010000003.1.g43;JAHRBS010000003.1.g587;JAHRBS010000003.1.g95;JAHRBS010000004.1.g1195;JAHRBS01000…
GO:0006793	BP	phosphorus metabolic process	86	1014	0.98585265692409	1	JAHRBS010000001.1.g60;JAHRBS010000001.1.g643;JAHRBS010000001.1.g704;JAHRBS010000002.1.g431;JAHRBS010000002.1.g836;JAHRBS010000002.1.g837;JAHRBS010000002.1.g872;JAHRBS010000002.1.g88;JAHRBS010000003.1.g106;JAHRBS010000003.1.g119;JAHRBS010000003.1.g120;JAHRBS010000003.1.g135;JAHRBS010000003.1.g194;JAHRBS010000003.1.g43;JAHRBS010000003.1.g587;JAHRBS010000003.1.g95;JAHRBS010000004.1.g1195;JAHRBS01000…
GO:0097367	MF	carbohydrate derivative binding	82	995	0.998226449211559	1	JAHRBS010000001.1.g643;JAHRBS010000001.1.g704;JAHRBS010000002.1.g118;JAHRBS010000002.1.g872;JAHRBS010000003.1.g106;JAHRBS010000003.1.g119;JAHRBS010000003.1.g120;JAHRBS010000003.1.g231;JAHRBS010000003.1.g43;JAHRBS010000003.1.g587;JAHRBS010000003.1.g95;JAHRBS010000004.1.g1195;JAHRBS010000004.1.g1466;JAHRBS010000004.1.g1478;JAHRBS010000004.1.g1488;JAHRBS010000004.1.g1493;JAHRBS010000004.1.g1501;JAHR…
GO:0051179	BP	localization	81	901	0.931219026583404	1	JAHRBS010000001.1.g115;JAHRBS010000001.1.g179;JAHRBS010000001.1.g504;JAHRBS010000001.1.g575;JAHRBS010000001.1.g608;JAHRBS010000001.1.g830;JAHRBS010000002.1.g118;JAHRBS010000002.1.g255;JAHRBS010000002.1.g431;JAHRBS010000002.1.g607;JAHRBS010000002.1.g684;JAHRBS010000002.1.g746;JAHRBS010000002.1.g755;JAHRBS010000002.1.g836;JAHRBS010000002.1.g837;JAHRBS010000003.1.g109;JAHRBS010000003.1.g145;JAHRBS01…
GO:0008144	MF	drug binding	81	894	0.966982713112947	1	JAHRBS010000001.1.g643;JAHRBS010000001.1.g704;JAHRBS010000002.1.g275;JAHRBS010000002.1.g319;JAHRBS010000002.1.g744;JAHRBS010000002.1.g748;JAHRBS010000002.1.g854;JAHRBS010000002.1.g856;JAHRBS010000002.1.g866;JAHRBS010000002.1.g872;JAHRBS010000003.1.g106;JAHRBS010000003.1.g119;JAHRBS010000003.1.g120;JAHRBS010000003.1.g231;JAHRBS010000003.1.g43;JAHRBS010000003.1.g587;JAHRBS010000003.1.g95;JAHRBS0100…
GO:0044267	BP	cellular protein metabolic process	81	985	0.993113111687921	1	JAHRBS010000001.1.g166;JAHRBS010000001.1.g418;JAHRBS010000001.1.g704;JAHRBS010000001.1.g957;JAHRBS010000002.1.g101;JAHRBS010000002.1.g756;JAHRBS010000002.1.g836;JAHRBS010000002.1.g837;JAHRBS010000002.1.g872;JAHRBS010000003.1.g106;JAHRBS010000003.1.g119;JAHRBS010000003.1.g120;JAHRBS010000003.1.g135;JAHRBS010000003.1.g194;JAHRBS010000003.1.g751;JAHRBS010000003.1.g95;JAHRBS010000004.1.g1195;JAHRBS01…
GO:0006810	BP	transport	80	870	0.891524822937319	1	JAHRBS010000001.1.g115;JAHRBS010000001.1.g179;JAHRBS010000001.1.g504;JAHRBS010000001.1.g575;JAHRBS010000001.1.g608;JAHRBS010000001.1.g830;JAHRBS010000002.1.g118;JAHRBS010000002.1.g255;JAHRBS010000002.1.g431;JAHRBS010000002.1.g607;JAHRBS010000002.1.g684;JAHRBS010000002.1.g746;JAHRBS010000002.1.g755;JAHRBS010000002.1.g836;JAHRBS010000002.1.g837;JAHRBS010000003.1.g109;JAHRBS010000003.1.g145;JAHRBS01…
GO:0051234	BP	establishment of localization	80	875	0.902405487006571	1	JAHRBS010000001.1.g115;JAHRBS010000001.1.g179;JAHRBS010000001.1.g504;JAHRBS010000001.1.g575;JAHRBS010000001.1.g608;JAHRBS010000001.1.g830;JAHRBS010000002.1.g118;JAHRBS010000002.1.g255;JAHRBS010000002.1.g431;JAHRBS010000002.1.g607;JAHRBS010000002.1.g684;JAHRBS010000002.1.g746;JAHRBS010000002.1.g755;JAHRBS010000002.1.g836;JAHRBS010000002.1.g837;JAHRBS010000003.1.g109;JAHRBS010000003.1.g145;JAHRBS01…
GO:0016705	MF	oxidoreductase activity, acting on paired donors, with incorporation or reduction of molecular oxygen	78	326	1.76066328751484e-12	2.88748779152434e-10	JAHRBS010000002.1.g752;JAHRBS010000002.1.g757;JAHRBS010000003.1.g140;JAHRBS010000003.1.g146;JAHRBS010000003.1.g155;JAHRBS010000003.1.g156;JAHRBS010000003.1.g25;JAHRBS010000003.1.g34;JAHRBS010000003.1.g448;JAHRBS010000004.1.g1288;JAHRBS010000004.1.g129;JAHRBS010000004.1.g1299;JAHRBS010000004.1.g1707;JAHRBS010000004.1.g19;JAHRBS010000005.1.g155;JAHRBS010000005.1.g157;JAHRBS010000005.1.g160;JAHRBS01…
GO:0032553	MF	ribonucleotide binding	78	965	0.998858067230907	1	JAHRBS010000001.1.g643;JAHRBS010000001.1.g704;JAHRBS010000002.1.g118;JAHRBS010000002.1.g872;JAHRBS010000003.1.g106;JAHRBS010000003.1.g119;JAHRBS010000003.1.g120;JAHRBS010000003.1.g231;JAHRBS010000003.1.g43;JAHRBS010000003.1.g587;JAHRBS010000003.1.g95;JAHRBS010000004.1.g1195;JAHRBS010000004.1.g1466;JAHRBS010000004.1.g1478;JAHRBS010000004.1.g1488;JAHRBS010000004.1.g1493;JAHRBS010000004.1.g1501;JAHR…
GO:0017076	MF	purine nucleotide binding	75	928	0.998580068983145	1	JAHRBS010000001.1.g643;JAHRBS010000001.1.g704;JAHRBS010000002.1.g118;JAHRBS010000002.1.g872;JAHRBS010000003.1.g106;JAHRBS010000003.1.g119;JAHRBS010000003.1.g120;JAHRBS010000003.1.g231;JAHRBS010000003.1.g43;JAHRBS010000003.1.g587;JAHRBS010000003.1.g95;JAHRBS010000004.1.g1195;JAHRBS010000004.1.g1466;JAHRBS010000004.1.g1478;JAHRBS010000004.1.g1488;JAHRBS010000004.1.g1493;JAHRBS010000004.1.g1501;JAHR…
GO:0032555	MF	purine ribonucleotide binding	74	926	0.998981892057265	1	JAHRBS010000001.1.g643;JAHRBS010000001.1.g704;JAHRBS010000002.1.g118;JAHRBS010000002.1.g872;JAHRBS010000003.1.g106;JAHRBS010000003.1.g119;JAHRBS010000003.1.g120;JAHRBS010000003.1.g231;JAHRBS010000003.1.g43;JAHRBS010000003.1.g587;JAHRBS010000003.1.g95;JAHRBS010000004.1.g1195;JAHRBS010000004.1.g1466;JAHRBS010000004.1.g1478;JAHRBS010000004.1.g1488;JAHRBS010000004.1.g1493;JAHRBS010000004.1.g1501;JAHR…
GO:0005506	MF	iron ion binding	73	278	6.5708620888497e-14	1.61643207385703e-11	JAHRBS010000001.1.g275;JAHRBS010000002.1.g752;JAHRBS010000002.1.g757;JAHRBS010000002.1.g88;JAHRBS010000003.1.g140;JAHRBS010000003.1.g146;JAHRBS010000003.1.g155;JAHRBS010000003.1.g156;JAHRBS010000003.1.g25;JAHRBS010000003.1.g34;JAHRBS010000003.1.g448;JAHRBS010000004.1.g129;JAHRBS010000004.1.g1299;JAHRBS010000004.1.g1707;JAHRBS010000004.1.g19;JAHRBS010000005.1.g155;JAHRBS010000005.1.g157;JAHRBS0100…
GO:0001883	MF	purine nucleoside binding	73	922	0.999216813702392	1	JAHRBS010000001.1.g643;JAHRBS010000001.1.g704;JAHRBS010000002.1.g872;JAHRBS010000003.1.g106;JAHRBS010000003.1.g119;JAHRBS010000003.1.g120;JAHRBS010000003.1.g231;JAHRBS010000003.1.g43;JAHRBS010000003.1.g587;JAHRBS010000003.1.g95;JAHRBS010000004.1.g1195;JAHRBS010000004.1.g1466;JAHRBS010000004.1.g1478;JAHRBS010000004.1.g1488;JAHRBS010000004.1.g1493;JAHRBS010000004.1.g1501;JAHRBS010000004.1.g1522;JAH…
GO:0032550	MF	purine ribonucleoside binding	73	922	0.999216813702392	1	JAHRBS010000001.1.g643;JAHRBS010000001.1.g704;JAHRBS010000002.1.g872;JAHRBS010000003.1.g106;JAHRBS010000003.1.g119;JAHRBS010000003.1.g120;JAHRBS010000003.1.g231;JAHRBS010000003.1.g43;JAHRBS010000003.1.g587;JAHRBS010000003.1.g95;JAHRBS010000004.1.g1195;JAHRBS010000004.1.g1466;JAHRBS010000004.1.g1478;JAHRBS010000004.1.g1488;JAHRBS010000004.1.g1493;JAHRBS010000004.1.g1501;JAHRBS010000004.1.g1522;JAH…
GO:0032549	MF	ribonucleoside binding	73	926	0.99933476297821	1	JAHRBS010000001.1.g643;JAHRBS010000001.1.g704;JAHRBS010000002.1.g872;JAHRBS010000003.1.g106;JAHRBS010000003.1.g119;JAHRBS010000003.1.g120;JAHRBS010000003.1.g231;JAHRBS010000003.1.g43;JAHRBS010000003.1.g587;JAHRBS010000003.1.g95;JAHRBS010000004.1.g1195;JAHRBS010000004.1.g1466;JAHRBS010000004.1.g1478;JAHRBS010000004.1.g1488;JAHRBS010000004.1.g1493;JAHRBS010000004.1.g1501;JAHRBS010000004.1.g1522;JAH…
GO:0001882	MF	nucleoside binding	73	927	0.999361532217587	1	JAHRBS010000001.1.g643;JAHRBS010000001.1.g704;JAHRBS010000002.1.g872;JAHRBS010000003.1.g106;JAHRBS010000003.1.g119;JAHRBS010000003.1.g120;JAHRBS010000003.1.g231;JAHRBS010000003.1.g43;JAHRBS010000003.1.g587;JAHRBS010000003.1.g95;JAHRBS010000004.1.g1195;JAHRBS010000004.1.g1466;JAHRBS010000004.1.g1478;JAHRBS010000004.1.g1488;JAHRBS010000004.1.g1493;JAHRBS010000004.1.g1501;JAHRBS010000004.1.g1522;JAH…
GO:0003676	MF	nucleic acid binding	73	1470	1	1	JAHRBS010000001.1.g130;JAHRBS010000001.1.g32;JAHRBS010000001.1.g535;JAHRBS010000001.1.g668;JAHRBS010000002.1.g370;JAHRBS010000002.1.g751;JAHRBS010000002.1.g905;JAHRBS010000002.1.g939;JAHRBS010000003.1.g132;JAHRBS010000003.1.g358;JAHRBS010000003.1.g754;JAHRBS010000003.1.g804;JAHRBS010000004.1.g10;JAHRBS010000004.1.g1444;JAHRBS010000004.1.g1481;JAHRBS010000004.1.g1571;JAHRBS010000004.1.g1641;JAHRBS…
GO:0035639	MF	purine ribonucleoside triphosphate binding	72	920	0.999449657658264	1	JAHRBS010000001.1.g643;JAHRBS010000001.1.g704;JAHRBS010000002.1.g872;JAHRBS010000003.1.g106;JAHRBS010000003.1.g119;JAHRBS010000003.1.g120;JAHRBS010000003.1.g231;JAHRBS010000003.1.g43;JAHRBS010000003.1.g587;JAHRBS010000003.1.g95;JAHRBS010000004.1.g1195;JAHRBS010000004.1.g1466;JAHRBS010000004.1.g1478;JAHRBS010000004.1.g1488;JAHRBS010000004.1.g1493;JAHRBS010000004.1.g1501;JAHRBS010000004.1.g1522;JAH…
GO:0044271	BP	cellular nitrogen compound biosynthetic process	72	1451	1	1	JAHRBS010000001.1.g130;JAHRBS010000001.1.g153;JAHRBS010000001.1.g418;JAHRBS010000001.1.g541;JAHRBS010000001.1.g60;JAHRBS010000001.1.g957;JAHRBS010000002.1.g115;JAHRBS010000002.1.g370;JAHRBS010000002.1.g487;JAHRBS010000002.1.g905;JAHRBS010000002.1.g936;JAHRBS010000002.1.g939;JAHRBS010000003.1.g132;JAHRBS010000003.1.g43;JAHRBS010000003.1.g780;JAHRBS010000003.1.g804;JAHRBS010000004.1.g1193;JAHRBS010…
GO:0030554	MF	adenyl nucleotide binding	71	810	0.979651676672309	1	JAHRBS010000001.1.g643;JAHRBS010000001.1.g704;JAHRBS010000002.1.g118;JAHRBS010000002.1.g872;JAHRBS010000003.1.g106;JAHRBS010000003.1.g119;JAHRBS010000003.1.g120;JAHRBS010000003.1.g231;JAHRBS010000003.1.g43;JAHRBS010000003.1.g587;JAHRBS010000003.1.g95;JAHRBS010000004.1.g1195;JAHRBS010000004.1.g1466;JAHRBS010000004.1.g1478;JAHRBS010000004.1.g1488;JAHRBS010000004.1.g1493;JAHRBS010000004.1.g1501;JAHR…
GO:0032559	MF	adenyl ribonucleotide binding	70	808	0.984226836958489	1	JAHRBS010000001.1.g643;JAHRBS010000001.1.g704;JAHRBS010000002.1.g118;JAHRBS010000002.1.g872;JAHRBS010000003.1.g106;JAHRBS010000003.1.g119;JAHRBS010000003.1.g120;JAHRBS010000003.1.g231;JAHRBS010000003.1.g43;JAHRBS010000003.1.g587;JAHRBS010000003.1.g95;JAHRBS010000004.1.g1195;JAHRBS010000004.1.g1466;JAHRBS010000004.1.g1478;JAHRBS010000004.1.g1488;JAHRBS010000004.1.g1493;JAHRBS010000004.1.g1501;JAHR…
GO:0004497	MF	monooxygenase activity	68	270	4.34356645795151e-12	5.34258674328036e-10	JAHRBS010000002.1.g752;JAHRBS010000002.1.g757;JAHRBS010000003.1.g140;JAHRBS010000003.1.g146;JAHRBS010000003.1.g155;JAHRBS010000003.1.g156;JAHRBS010000003.1.g25;JAHRBS010000003.1.g34;JAHRBS010000003.1.g37;JAHRBS010000003.1.g448;JAHRBS010000003.1.g64;JAHRBS010000004.1.g129;JAHRBS010000004.1.g1299;JAHRBS010000004.1.g1707;JAHRBS010000004.1.g19;JAHRBS010000005.1.g10;JAHRBS010000005.1.g155;JAHRBS010000…
GO:0005524	MF	ATP binding	68	802	0.990189520628788	1	JAHRBS010000001.1.g643;JAHRBS010000001.1.g704;JAHRBS010000002.1.g872;JAHRBS010000003.1.g106;JAHRBS010000003.1.g119;JAHRBS010000003.1.g120;JAHRBS010000003.1.g231;JAHRBS010000003.1.g43;JAHRBS010000003.1.g587;JAHRBS010000003.1.g95;JAHRBS010000004.1.g1195;JAHRBS010000004.1.g1466;JAHRBS010000004.1.g1478;JAHRBS010000004.1.g1488;JAHRBS010000004.1.g1493;JAHRBS010000004.1.g1501;JAHRBS010000004.1.g1522;JAH…
GO:0044281	BP	small molecule metabolic process	68	948	0.999871002626975	1	JAHRBS010000001.1.g109;JAHRBS010000001.1.g60;JAHRBS010000001.1.g643;JAHRBS010000001.1.g917;JAHRBS010000001.1.g94;JAHRBS010000002.1.g118;JAHRBS010000002.1.g260;JAHRBS010000002.1.g431;JAHRBS010000002.1.g518;JAHRBS010000002.1.g759;JAHRBS010000002.1.g760;JAHRBS010000002.1.g836;JAHRBS010000002.1.g837;JAHRBS010000002.1.g88;JAHRBS010000002.1.g936;JAHRBS010000003.1.g43;JAHRBS010000003.1.g587;JAHRBS010000…
GO:0020037	MF	heme binding	66	269	3.2536975853031e-11	2.31858224020201e-09	JAHRBS010000001.1.g104;JAHRBS010000001.1.g117;JAHRBS010000001.1.g852;JAHRBS010000002.1.g716;JAHRBS010000002.1.g752;JAHRBS010000002.1.g757;JAHRBS010000002.1.g88;JAHRBS010000003.1.g140;JAHRBS010000003.1.g146;JAHRBS010000003.1.g155;JAHRBS010000003.1.g156;JAHRBS010000003.1.g25;JAHRBS010000003.1.g34;JAHRBS010000003.1.g448;JAHRBS010000004.1.g129;JAHRBS010000004.1.g1299;JAHRBS010000004.1.g1707;JAHRBS010…
GO:0046906	MF	tetrapyrrole binding	66	269	3.2536975853031e-11	2.31858224020201e-09	JAHRBS010000001.1.g104;JAHRBS010000001.1.g117;JAHRBS010000001.1.g852;JAHRBS010000002.1.g716;JAHRBS010000002.1.g752;JAHRBS010000002.1.g757;JAHRBS010000002.1.g88;JAHRBS010000003.1.g140;JAHRBS010000003.1.g146;JAHRBS010000003.1.g155;JAHRBS010000003.1.g156;JAHRBS010000003.1.g25;JAHRBS010000003.1.g34;JAHRBS010000003.1.g448;JAHRBS010000004.1.g129;JAHRBS010000004.1.g1299;JAHRBS010000004.1.g1707;JAHRBS010…
GO:0055085	BP	transmembrane transport	66	502	0.0201114356240229	1	JAHRBS010000001.1.g115;JAHRBS010000001.1.g504;JAHRBS010000001.1.g575;JAHRBS010000001.1.g608;JAHRBS010000002.1.g255;JAHRBS010000002.1.g431;JAHRBS010000002.1.g607;JAHRBS010000002.1.g684;JAHRBS010000002.1.g746;JAHRBS010000002.1.g755;JAHRBS010000003.1.g109;JAHRBS010000003.1.g145;JAHRBS010000003.1.g278;JAHRBS010000003.1.g758;JAHRBS010000004.1.g1316;JAHRBS010000004.1.g1750;JAHRBS010000004.1.g605;JAHRBS…
GO:0009055	MF	electron transfer activity	65	263	3.29879587020611e-11	2.31858224020201e-09	JAHRBS010000002.1.g431;JAHRBS010000002.1.g684;JAHRBS010000002.1.g752;JAHRBS010000002.1.g757;JAHRBS010000002.1.g867;JAHRBS010000002.1.g88;JAHRBS010000003.1.g140;JAHRBS010000003.1.g146;JAHRBS010000003.1.g155;JAHRBS010000003.1.g156;JAHRBS010000003.1.g25;JAHRBS010000003.1.g34;JAHRBS010000003.1.g448;JAHRBS010000004.1.g129;JAHRBS010000004.1.g1299;JAHRBS010000004.1.g1707;JAHRBS010000004.1.g19;JAHRBS0100…
GO:0044444	CC	cytoplasmic part	65	1067	0.929411052079983	1	JAHRBS010000001.1.g109;JAHRBS010000001.1.g418;JAHRBS010000001.1.g580;JAHRBS010000001.1.g852;JAHRBS010000001.1.g957;JAHRBS010000002.1.g101;JAHRBS010000002.1.g255;JAHRBS010000002.1.g260;JAHRBS010000002.1.g312;JAHRBS010000002.1.g431;JAHRBS010000002.1.g684;JAHRBS010000002.1.g742;JAHRBS010000002.1.g836;JAHRBS010000002.1.g837;JAHRBS010000002.1.g88;JAHRBS010000002.1.g951;JAHRBS010000002.1.g967;JAHRBS010…
GO:0090304	BP	nucleic acid metabolic process	65	1365	1	1	JAHRBS010000001.1.g130;JAHRBS010000001.1.g153;JAHRBS010000001.1.g418;JAHRBS010000001.1.g541;JAHRBS010000001.1.g929;JAHRBS010000002.1.g115;JAHRBS010000002.1.g370;JAHRBS010000002.1.g487;JAHRBS010000002.1.g751;JAHRBS010000002.1.g849;JAHRBS010000002.1.g853;JAHRBS010000002.1.g865;JAHRBS010000002.1.g905;JAHRBS010000002.1.g939;JAHRBS010000003.1.g132;JAHRBS010000003.1.g754;JAHRBS010000003.1.g780;JAHRBS01…
GO:0043412	BP	macromolecule modification	64	619	0.512501541030001	1	JAHRBS010000001.1.g166;JAHRBS010000001.1.g704;JAHRBS010000002.1.g101;JAHRBS010000002.1.g756;JAHRBS010000002.1.g836;JAHRBS010000002.1.g837;JAHRBS010000002.1.g872;JAHRBS010000003.1.g106;JAHRBS010000003.1.g119;JAHRBS010000003.1.g120;JAHRBS010000003.1.g135;JAHRBS010000003.1.g194;JAHRBS010000003.1.g751;JAHRBS010000003.1.g95;JAHRBS010000004.1.g1195;JAHRBS010000004.1.g1466;JAHRBS010000004.1.g1478;JAHRBS…
GO:1901362	BP	organic cyclic compound biosynthetic process	64	1239	0.999999999999715	1	JAHRBS010000001.1.g130;JAHRBS010000001.1.g153;JAHRBS010000001.1.g541;JAHRBS010000001.1.g60;JAHRBS010000002.1.g115;JAHRBS010000002.1.g370;JAHRBS010000002.1.g487;JAHRBS010000002.1.g905;JAHRBS010000002.1.g936;JAHRBS010000002.1.g939;JAHRBS010000003.1.g132;JAHRBS010000003.1.g157;JAHRBS010000003.1.g43;JAHRBS010000003.1.g780;JAHRBS010000003.1.g804;JAHRBS010000004.1.g1193;JAHRBS010000004.1.g1444;JAHRBS01…
GO:0006464	BP	cellular protein modification process	62	571	0.347711893280174	1	JAHRBS010000001.1.g166;JAHRBS010000001.1.g704;JAHRBS010000002.1.g101;JAHRBS010000002.1.g756;JAHRBS010000002.1.g836;JAHRBS010000002.1.g837;JAHRBS010000002.1.g872;JAHRBS010000003.1.g106;JAHRBS010000003.1.g119;JAHRBS010000003.1.g120;JAHRBS010000003.1.g135;JAHRBS010000003.1.g194;JAHRBS010000003.1.g751;JAHRBS010000003.1.g95;JAHRBS010000004.1.g1195;JAHRBS010000004.1.g1466;JAHRBS010000004.1.g1478;JAHRBS…
GO:0036211	BP	protein modification process	62	571	0.347711893280174	1	JAHRBS010000001.1.g166;JAHRBS010000001.1.g704;JAHRBS010000002.1.g101;JAHRBS010000002.1.g756;JAHRBS010000002.1.g836;JAHRBS010000002.1.g837;JAHRBS010000002.1.g872;JAHRBS010000003.1.g106;JAHRBS010000003.1.g119;JAHRBS010000003.1.g120;JAHRBS010000003.1.g135;JAHRBS010000003.1.g194;JAHRBS010000003.1.g751;JAHRBS010000003.1.g95;JAHRBS010000004.1.g1195;JAHRBS010000004.1.g1466;JAHRBS010000004.1.g1478;JAHRBS…
GO:0019438	BP	aromatic compound biosynthetic process	61	1193	0.999999999999483	1	JAHRBS010000001.1.g130;JAHRBS010000001.1.g153;JAHRBS010000001.1.g541;JAHRBS010000001.1.g60;JAHRBS010000002.1.g115;JAHRBS010000002.1.g370;JAHRBS010000002.1.g487;JAHRBS010000002.1.g905;JAHRBS010000002.1.g936;JAHRBS010000002.1.g939;JAHRBS010000003.1.g132;JAHRBS010000003.1.g43;JAHRBS010000003.1.g780;JAHRBS010000003.1.g804;JAHRBS010000004.1.g1444;JAHRBS010000004.1.g1488;JAHRBS010000004.1.g1715;JAHRBS0…
GO:0018130	BP	heterocycle biosynthetic process	61	1204	0.999999999999767	1	JAHRBS010000001.1.g130;JAHRBS010000001.1.g153;JAHRBS010000001.1.g541;JAHRBS010000001.1.g60;JAHRBS010000002.1.g115;JAHRBS010000002.1.g370;JAHRBS010000002.1.g487;JAHRBS010000002.1.g905;JAHRBS010000002.1.g936;JAHRBS010000002.1.g939;JAHRBS010000003.1.g132;JAHRBS010000003.1.g43;JAHRBS010000003.1.g780;JAHRBS010000003.1.g804;JAHRBS010000004.1.g1193;JAHRBS010000004.1.g1444;JAHRBS010000004.1.g1488;JAHRBS0…
GO:1901575	BP	organic substance catabolic process	60	696	0.950332260891585	1	JAHRBS010000001.1.g104;JAHRBS010000001.1.g117;JAHRBS010000001.1.g157;JAHRBS010000001.1.g60;JAHRBS010000002.1.g198;JAHRBS010000002.1.g203;JAHRBS010000002.1.g319;JAHRBS010000002.1.g836;JAHRBS010000002.1.g837;JAHRBS010000002.1.g936;JAHRBS010000003.1.g43;JAHRBS010000003.1.g587;JAHRBS010000003.1.g760;JAHRBS010000004.1.g1488;JAHRBS010000004.1.g1543;JAHRBS010000004.1.g1750;JAHRBS010000004.1.g191;JAHRBS0…
GO:0009056	BP	catabolic process	60	732	0.982868275585602	1	JAHRBS010000001.1.g104;JAHRBS010000001.1.g117;JAHRBS010000001.1.g157;JAHRBS010000001.1.g60;JAHRBS010000002.1.g198;JAHRBS010000002.1.g203;JAHRBS010000002.1.g319;JAHRBS010000002.1.g836;JAHRBS010000002.1.g837;JAHRBS010000002.1.g936;JAHRBS010000003.1.g43;JAHRBS010000003.1.g587;JAHRBS010000003.1.g760;JAHRBS010000004.1.g1488;JAHRBS010000004.1.g1543;JAHRBS010000004.1.g1750;JAHRBS010000004.1.g191;JAHRBS0…
GO:0016772	MF	transferase activity, transferring phosphorus-containing groups	60	831	0.999911	1	JAHRBS010000001.1.g643;JAHRBS010000001.1.g704;JAHRBS010000002.1.g370;JAHRBS010000002.1.g872;JAHRBS010000002.1.g905;JAHRBS010000002.1.g939;JAHRBS010000003.1.g106;JAHRBS010000003.1.g119;JAHRBS010000003.1.g120;JAHRBS010000003.1.g132;JAHRBS010000003.1.g135;JAHRBS010000003.1.g587;JAHRBS010000003.1.g95;JAHRBS010000004.1.g1195;JAHRBS010000004.1.g1444;JAHRBS010000004.1.g1466;JAHRBS010000004.1.g1478;JAHRB…
GO:0034654	BP	nucleobase-containing compound biosynthetic process	59	1125	0.99999999998927	1	JAHRBS010000001.1.g130;JAHRBS010000001.1.g153;JAHRBS010000001.1.g541;JAHRBS010000001.1.g60;JAHRBS010000002.1.g115;JAHRBS010000002.1.g370;JAHRBS010000002.1.g487;JAHRBS010000002.1.g905;JAHRBS010000002.1.g936;JAHRBS010000002.1.g939;JAHRBS010000003.1.g132;JAHRBS010000003.1.g43;JAHRBS010000003.1.g780;JAHRBS010000003.1.g804;JAHRBS010000004.1.g1444;JAHRBS010000004.1.g1488;JAHRBS010000004.1.g1715;JAHRBS0…
GO:0044446	CC	intracellular organelle part	52	949	0.98826012286274	1	JAHRBS010000001.1.g109;JAHRBS010000001.1.g418;JAHRBS010000001.1.g830;JAHRBS010000001.1.g852;JAHRBS010000001.1.g957;JAHRBS010000002.1.g101;JAHRBS010000002.1.g255;JAHRBS010000002.1.g260;JAHRBS010000002.1.g431;JAHRBS010000002.1.g684;JAHRBS010000002.1.g742;JAHRBS010000002.1.g88;JAHRBS010000002.1.g951;JAHRBS010000002.1.g967;JAHRBS010000002.1.g968;JAHRBS010000002.1.g971;JAHRBS010000002.1.g974;JAHRBS010…
GO:0044422	CC	organelle part	52	950	0.988567537482134	1	JAHRBS010000001.1.g109;JAHRBS010000001.1.g418;JAHRBS010000001.1.g830;JAHRBS010000001.1.g852;JAHRBS010000001.1.g957;JAHRBS010000002.1.g101;JAHRBS010000002.1.g255;JAHRBS010000002.1.g260;JAHRBS010000002.1.g431;JAHRBS010000002.1.g684;JAHRBS010000002.1.g742;JAHRBS010000002.1.g88;JAHRBS010000002.1.g951;JAHRBS010000002.1.g967;JAHRBS010000002.1.g968;JAHRBS010000002.1.g971;JAHRBS010000002.1.g974;JAHRBS010…
GO:0009059	BP	macromolecule biosynthetic process	52	1133	0.999999999999992	1	JAHRBS010000001.1.g130;JAHRBS010000001.1.g153;JAHRBS010000001.1.g418;JAHRBS010000001.1.g541;JAHRBS010000001.1.g957;JAHRBS010000002.1.g115;JAHRBS010000002.1.g370;JAHRBS010000002.1.g487;JAHRBS010000002.1.g836;JAHRBS010000002.1.g837;JAHRBS010000002.1.g905;JAHRBS010000002.1.g939;JAHRBS010000003.1.g132;JAHRBS010000003.1.g149;JAHRBS010000003.1.g780;JAHRBS010000003.1.g804;JAHRBS010000003.1.g96;JAHRBS010…
GO:0044248	BP	cellular catabolic process	51	621	0.972913550322927	1	JAHRBS010000001.1.g104;JAHRBS010000001.1.g117;JAHRBS010000001.1.g157;JAHRBS010000001.1.g60;JAHRBS010000002.1.g198;JAHRBS010000002.1.g203;JAHRBS010000002.1.g319;JAHRBS010000002.1.g836;JAHRBS010000002.1.g837;JAHRBS010000002.1.g936;JAHRBS010000003.1.g43;JAHRBS010000003.1.g587;JAHRBS010000004.1.g1488;JAHRBS010000004.1.g1543;JAHRBS010000004.1.g1750;JAHRBS010000004.1.g191;JAHRBS010000004.1.g267;JAHRBS0…
GO:0050662	MF	coenzyme binding	50	311	0.00197277347734211	0.0441183886751054	JAHRBS010000001.1.g580;JAHRBS010000001.1.g94;JAHRBS010000002.1.g118;JAHRBS010000002.1.g275;JAHRBS010000002.1.g319;JAHRBS010000002.1.g744;JAHRBS010000002.1.g748;JAHRBS010000002.1.g759;JAHRBS010000002.1.g760;JAHRBS010000002.1.g854;JAHRBS010000002.1.g856;JAHRBS010000002.1.g866;JAHRBS010000003.1.g157;JAHRBS010000004.1.g1193;JAHRBS010000004.1.g1542;JAHRBS010000004.1.g1579;JAHRBS010000004.1.g745;JAHRBS…
GO:0016310	BP	phosphorylation	50	449	0.298464978520345	1	JAHRBS010000001.1.g643;JAHRBS010000001.1.g704;JAHRBS010000002.1.g431;JAHRBS010000002.1.g872;JAHRBS010000002.1.g88;JAHRBS010000003.1.g106;JAHRBS010000003.1.g119;JAHRBS010000003.1.g120;JAHRBS010000003.1.g135;JAHRBS010000003.1.g587;JAHRBS010000003.1.g95;JAHRBS010000004.1.g1195;JAHRBS010000004.1.g1466;JAHRBS010000004.1.g1478;JAHRBS010000004.1.g1493;JAHRBS010000004.1.g1501;JAHRBS010000004.1.g1522;JAHR…
GO:0034645	BP	cellular macromolecule biosynthetic process	50	1117	0.999999999999997	1	JAHRBS010000001.1.g130;JAHRBS010000001.1.g153;JAHRBS010000001.1.g418;JAHRBS010000001.1.g541;JAHRBS010000001.1.g957;JAHRBS010000002.1.g115;JAHRBS010000002.1.g370;JAHRBS010000002.1.g487;JAHRBS010000002.1.g836;JAHRBS010000002.1.g837;JAHRBS010000002.1.g905;JAHRBS010000002.1.g939;JAHRBS010000003.1.g132;JAHRBS010000003.1.g780;JAHRBS010000003.1.g804;JAHRBS010000004.1.g1444;JAHRBS010000004.1.g1641;JAHRBS…
GO:0008233	MF	peptidase activity	48	589	0.988375724537384	1	JAHRBS010000001.1.g136;JAHRBS010000001.1.g15;JAHRBS010000001.1.g17;JAHRBS010000001.1.g222;JAHRBS010000001.1.g269;JAHRBS010000001.1.g290;JAHRBS010000001.1.g816;JAHRBS010000002.1.g223;JAHRBS010000002.1.g240;JAHRBS010000002.1.g311;JAHRBS010000002.1.g905;JAHRBS010000002.1.g943;JAHRBS010000003.1.g132;JAHRBS010000003.1.g183;JAHRBS010000003.1.g763;JAHRBS010000003.1.g810;JAHRBS010000004.1.g142;JAHRBS0100…
GO:0006508	BP	proteolysis	47	605	0.989411649174632	1	JAHRBS010000001.1.g136;JAHRBS010000001.1.g15;JAHRBS010000001.1.g17;JAHRBS010000001.1.g222;JAHRBS010000001.1.g269;JAHRBS010000001.1.g290;JAHRBS010000001.1.g816;JAHRBS010000002.1.g223;JAHRBS010000002.1.g240;JAHRBS010000002.1.g311;JAHRBS010000002.1.g905;JAHRBS010000002.1.g943;JAHRBS010000003.1.g132;JAHRBS010000003.1.g183;JAHRBS010000003.1.g763;JAHRBS010000003.1.g810;JAHRBS010000004.1.g142;JAHRBS0100…
GO:0016301	MF	kinase activity	44	406	0.498050758930315	0.872031933785462	JAHRBS010000001.1.g643;JAHRBS010000001.1.g704;JAHRBS010000002.1.g872;JAHRBS010000003.1.g106;JAHRBS010000003.1.g119;JAHRBS010000003.1.g120;JAHRBS010000003.1.g135;JAHRBS010000003.1.g587;JAHRBS010000003.1.g95;JAHRBS010000004.1.g1195;JAHRBS010000004.1.g1466;JAHRBS010000004.1.g1478;JAHRBS010000004.1.g1493;JAHRBS010000004.1.g1501;JAHRBS010000004.1.g1522;JAHRBS010000004.1.g860;JAHRBS010000005.1.g68;JAHR…
GO:0005975	BP	carbohydrate metabolic process	44	424	0.507137970334566	1	JAHRBS010000001.1.g157;JAHRBS010000001.1.g863;JAHRBS010000001.1.g872;JAHRBS010000002.1.g198;JAHRBS010000002.1.g203;JAHRBS010000002.1.g319;JAHRBS010000002.1.g836;JAHRBS010000002.1.g837;JAHRBS010000003.1.g587;JAHRBS010000003.1.g760;JAHRBS010000004.1.g479;JAHRBS010000005.1.g300;JAHRBS010000006.1.g184;JAHRBS010000006.1.g289;JAHRBS010000007.1.g139;JAHRBS010000007.1.g89;JAHRBS010000008.1.g424;JAHRBS010…
GO:1901135	BP	carbohydrate derivative metabolic process	44	551	0.977578237621797	1	JAHRBS010000001.1.g60;JAHRBS010000002.1.g198;JAHRBS010000002.1.g203;JAHRBS010000002.1.g431;JAHRBS010000002.1.g518;JAHRBS010000002.1.g836;JAHRBS010000002.1.g837;JAHRBS010000002.1.g88;JAHRBS010000002.1.g936;JAHRBS010000003.1.g149;JAHRBS010000003.1.g43;JAHRBS010000003.1.g96;JAHRBS010000004.1.g1488;JAHRBS010000004.1.g1750;JAHRBS010000004.1.g191;JAHRBS010000004.1.g479;JAHRBS010000004.1.g605;JAHRBS0100…
GO:0070011	MF	peptidase activity, acting on L-amino acid peptides	43	568	0.996896890658777	1	JAHRBS010000001.1.g136;JAHRBS010000001.1.g15;JAHRBS010000001.1.g17;JAHRBS010000001.1.g222;JAHRBS010000001.1.g269;JAHRBS010000001.1.g290;JAHRBS010000001.1.g816;JAHRBS010000002.1.g311;JAHRBS010000002.1.g905;JAHRBS010000002.1.g943;JAHRBS010000003.1.g132;JAHRBS010000003.1.g183;JAHRBS010000003.1.g763;JAHRBS010000003.1.g810;JAHRBS010000004.1.g1543;JAHRBS010000004.1.g1551;JAHRBS010000004.1.g1571;JAHRBS0…
GO:0005634	CC	nucleus	43	1182	0.99999999852876	1	JAHRBS010000001.1.g130;JAHRBS010000001.1.g153;JAHRBS010000001.1.g32;JAHRBS010000001.1.g541;JAHRBS010000001.1.g929;JAHRBS010000002.1.g101;JAHRBS010000002.1.g115;JAHRBS010000002.1.g118;JAHRBS010000002.1.g487;JAHRBS010000002.1.g905;JAHRBS010000002.1.g936;JAHRBS010000003.1.g132;JAHRBS010000003.1.g754;JAHRBS010000003.1.g780;JAHRBS010000004.1.g1543;JAHRBS010000004.1.g1571;JAHRBS010000004.1.g1579;JAHRBS…
GO:0010467	BP	gene expression	43	954	0.999999999999256	1	JAHRBS010000001.1.g130;JAHRBS010000001.1.g153;JAHRBS010000001.1.g418;JAHRBS010000001.1.g541;JAHRBS010000001.1.g957;JAHRBS010000002.1.g115;JAHRBS010000002.1.g487;JAHRBS010000002.1.g849;JAHRBS010000002.1.g853;JAHRBS010000002.1.g865;JAHRBS010000003.1.g780;JAHRBS010000003.1.g804;JAHRBS010000004.1.g1542;JAHRBS010000004.1.g1579;JAHRBS010000004.1.g1641;JAHRBS010000004.1.g1715;JAHRBS010000004.1.g1716;JAH…
GO:0016773	MF	phosphotransferase activity, alcohol group as acceptor	42	337	0.167003714108793	0.595063277788475	JAHRBS010000001.1.g643;JAHRBS010000001.1.g704;JAHRBS010000002.1.g872;JAHRBS010000003.1.g106;JAHRBS010000003.1.g119;JAHRBS010000003.1.g120;JAHRBS010000003.1.g135;JAHRBS010000003.1.g587;JAHRBS010000003.1.g95;JAHRBS010000004.1.g1195;JAHRBS010000004.1.g1466;JAHRBS010000004.1.g1478;JAHRBS010000004.1.g1493;JAHRBS010000004.1.g1501;JAHRBS010000004.1.g1522;JAHRBS010000005.1.g68;JAHRBS010000005.1.g69;JAHRB…
GO:0016788	MF	hydrolase activity, acting on ester bonds	41	383	0.534076560938348	0.905701240916002	JAHRBS010000001.1.g157;JAHRBS010000001.1.g289;JAHRBS010000001.1.g600;JAHRBS010000001.1.g902;JAHRBS010000002.1.g370;JAHRBS010000002.1.g740;JAHRBS010000002.1.g849;JAHRBS010000002.1.g853;JAHRBS010000002.1.g865;JAHRBS010000003.1.g194;JAHRBS010000003.1.g346;JAHRBS010000003.1.g839;JAHRBS010000004.1.g1444;JAHRBS010000004.1.g1541;JAHRBS010000004.1.g1571;JAHRBS010000005.1.g124;JAHRBS010000005.1.g437;JAHRB…
GO:0004672	MF	protein kinase activity	40	296	0.0716735913628266	0.459272404614019	JAHRBS010000001.1.g704;JAHRBS010000002.1.g872;JAHRBS010000003.1.g106;JAHRBS010000003.1.g119;JAHRBS010000003.1.g120;JAHRBS010000003.1.g135;JAHRBS010000003.1.g95;JAHRBS010000004.1.g1195;JAHRBS010000004.1.g1466;JAHRBS010000004.1.g1478;JAHRBS010000004.1.g1493;JAHRBS010000004.1.g1501;JAHRBS010000004.1.g1522;JAHRBS010000005.1.g68;JAHRBS010000005.1.g69;JAHRBS010000005.1.g81;JAHRBS010000005.1.g97;JAHRBS0…
GO:0006468	BP	protein phosphorylation	40	325	0.131951519199276	1	JAHRBS010000001.1.g704;JAHRBS010000002.1.g872;JAHRBS010000003.1.g106;JAHRBS010000003.1.g119;JAHRBS010000003.1.g120;JAHRBS010000003.1.g135;JAHRBS010000003.1.g95;JAHRBS010000004.1.g1195;JAHRBS010000004.1.g1466;JAHRBS010000004.1.g1478;JAHRBS010000004.1.g1493;JAHRBS010000004.1.g1501;JAHRBS010000004.1.g1522;JAHRBS010000005.1.g68;JAHRBS010000005.1.g69;JAHRBS010000005.1.g81;JAHRBS010000005.1.g97;JAHRBS0…
GO:0005215	MF	transporter activity	38	347	0.473986605578815	0.868425818174454	JAHRBS010000001.1.g179;JAHRBS010000002.1.g118;JAHRBS010000002.1.g255;JAHRBS010000002.1.g431;JAHRBS010000002.1.g607;JAHRBS010000002.1.g684;JAHRBS010000003.1.g109;JAHRBS010000003.1.g278;JAHRBS010000003.1.g758;JAHRBS010000004.1.g1316;JAHRBS010000004.1.g1347;JAHRBS010000004.1.g1750;JAHRBS010000004.1.g605;JAHRBS010000005.1.g401;JAHRBS010000006.1.g484;JAHRBS010000006.1.g577;JAHRBS010000006.1.g631;JAHRB…
GO:0044283	BP	small molecule biosynthetic process	38	606	0.999902626019073	1	JAHRBS010000001.1.g109;JAHRBS010000001.1.g60;JAHRBS010000001.1.g643;JAHRBS010000002.1.g260;JAHRBS010000003.1.g43;JAHRBS010000004.1.g1193;JAHRBS010000004.1.g1488;JAHRBS010000004.1.g1750;JAHRBS010000004.1.g191;JAHRBS010000004.1.g267;JAHRBS010000004.1.g605;JAHRBS010000004.1.g778;JAHRBS010000005.1.g27;JAHRBS010000005.1.g401;JAHRBS010000005.1.g442;JAHRBS010000007.1.g188;JAHRBS010000008.1.g124;JAHRBS01…
GO:0005576	CC	extracellular region	37	184	1.41368636358308e-09	2.86978331807365e-07	JAHRBS010000001.1.g157;JAHRBS010000002.1.g118;JAHRBS010000002.1.g198;JAHRBS010000002.1.g203;JAHRBS010000002.1.g644;JAHRBS010000004.1.g479;JAHRBS010000004.1.g761;JAHRBS010000006.1.g603;JAHRBS010000006.1.g614;JAHRBS010000006.1.g651;JAHRBS010000007.1.g112;JAHRBS010000007.1.g1205;JAHRBS010000007.1.g135;JAHRBS010000007.1.g200;JAHRBS010000007.1.g207;JAHRBS010000007.1.g213;JAHRBS010000007.1.g89;JAHRBS01…
GO:0065007	BP	biological regulation	37	796	0.999999999758174	1	JAHRBS010000001.1.g102;JAHRBS010000001.1.g130;JAHRBS010000001.1.g153;JAHRBS010000001.1.g541;JAHRBS010000001.1.g60;JAHRBS010000001.1.g929;JAHRBS010000002.1.g115;JAHRBS010000002.1.g255;JAHRBS010000002.1.g487;JAHRBS010000002.1.g776;JAHRBS010000003.1.g43;JAHRBS010000003.1.g780;JAHRBS010000003.1.g804;JAHRBS010000004.1.g1302;JAHRBS010000004.1.g1715;JAHRBS010000004.1.g1716;JAHRBS010000004.1.g65;JAHRBS01…
GO:0017144	BP	drug metabolic process	36	412	0.880930491668915	1	JAHRBS010000001.1.g104;JAHRBS010000001.1.g117;JAHRBS010000001.1.g643;JAHRBS010000002.1.g198;JAHRBS010000002.1.g203;JAHRBS010000002.1.g431;JAHRBS010000002.1.g88;JAHRBS010000003.1.g149;JAHRBS010000003.1.g43;JAHRBS010000003.1.g96;JAHRBS010000004.1.g1193;JAHRBS010000004.1.g1488;JAHRBS010000004.1.g1750;JAHRBS010000004.1.g191;JAHRBS010000004.1.g479;JAHRBS010000004.1.g605;JAHRBS010000005.1.g27;JAHRBS010…
GO:0019637	BP	organophosphate metabolic process	36	555	0.9996056904257	1	JAHRBS010000001.1.g60;JAHRBS010000002.1.g431;JAHRBS010000002.1.g836;JAHRBS010000002.1.g837;JAHRBS010000002.1.g88;JAHRBS010000003.1.g43;JAHRBS010000004.1.g1488;JAHRBS010000004.1.g1541;JAHRBS010000004.1.g1750;JAHRBS010000004.1.g191;JAHRBS010000004.1.g605;JAHRBS010000005.1.g27;JAHRBS010000005.1.g401;JAHRBS010000005.1.g442;JAHRBS010000006.1.g577;JAHRBS010000007.1.g1205;JAHRBS010000007.1.g1226;JAHRBS0…
GO:1901565	BP	organonitrogen compound catabolic process	35	474	0.990482939791635	1	JAHRBS010000001.1.g60;JAHRBS010000002.1.g198;JAHRBS010000002.1.g203;JAHRBS010000002.1.g936;JAHRBS010000003.1.g43;JAHRBS010000004.1.g1488;JAHRBS010000004.1.g1543;JAHRBS010000004.1.g1750;JAHRBS010000004.1.g191;JAHRBS010000004.1.g267;JAHRBS010000004.1.g479;JAHRBS010000004.1.g605;JAHRBS010000005.1.g27;JAHRBS010000005.1.g401;JAHRBS010000005.1.g442;JAHRBS010000007.1.g188;JAHRBS010000008.1.g136;JAHRBS01…
GO:0016070	BP	RNA metabolic process	35	728	0.999999995343372	1	JAHRBS010000001.1.g130;JAHRBS010000001.1.g153;JAHRBS010000001.1.g418;JAHRBS010000001.1.g541;JAHRBS010000002.1.g115;JAHRBS010000002.1.g487;JAHRBS010000002.1.g849;JAHRBS010000002.1.g853;JAHRBS010000002.1.g865;JAHRBS010000003.1.g780;JAHRBS010000003.1.g804;JAHRBS010000004.1.g1542;JAHRBS010000004.1.g1579;JAHRBS010000004.1.g1715;JAHRBS010000004.1.g1716;JAHRBS010000005.1.g144;JAHRBS010000005.1.g193;JAHR…
GO:0044282	BP	small molecule catabolic process	34	398	0.903159856012971	1	JAHRBS010000002.1.g836;JAHRBS010000002.1.g837;JAHRBS010000002.1.g936;JAHRBS010000003.1.g43;JAHRBS010000003.1.g587;JAHRBS010000004.1.g1488;JAHRBS010000004.1.g1750;JAHRBS010000004.1.g191;JAHRBS010000004.1.g267;JAHRBS010000004.1.g605;JAHRBS010000005.1.g27;JAHRBS010000005.1.g401;JAHRBS010000005.1.g442;JAHRBS010000007.1.g188;JAHRBS010000007.1.g937;JAHRBS010000008.1.g174;JAHRBS010000008.1.g411;JAHRBS01…
GO:1901566	BP	organonitrogen compound biosynthetic process	34	662	0.999999828242935	1	JAHRBS010000001.1.g418;JAHRBS010000001.1.g643;JAHRBS010000001.1.g957;JAHRBS010000002.1.g836;JAHRBS010000002.1.g837;JAHRBS010000002.1.g936;JAHRBS010000003.1.g149;JAHRBS010000003.1.g96;JAHRBS010000004.1.g1193;JAHRBS010000004.1.g1641;JAHRBS010000004.1.g267;JAHRBS010000004.1.g778;JAHRBS010000004.1.g975;JAHRBS010000005.1.g144;JAHRBS010000005.1.g193;JAHRBS010000006.1.g370;JAHRBS010000006.1.g598;JAHRBS0…
GO:0055086	BP	nucleobase-containing small molecule metabolic process	33	489	0.998238435648234	1	JAHRBS010000001.1.g60;JAHRBS010000002.1.g431;JAHRBS010000002.1.g518;JAHRBS010000002.1.g88;JAHRBS010000002.1.g936;JAHRBS010000003.1.g43;JAHRBS010000004.1.g1488;JAHRBS010000004.1.g1750;JAHRBS010000004.1.g191;JAHRBS010000004.1.g605;JAHRBS010000005.1.g27;JAHRBS010000005.1.g401;JAHRBS010000005.1.g442;JAHRBS010000006.1.g577;JAHRBS010000007.1.g1205;JAHRBS010000007.1.g1226;JAHRBS010000007.1.g188;JAHRBS01…
GO:0016614	MF	oxidoreductase activity, acting on CH-OH group of donors	32	153	0.000138995640034556	0.00379921416094452	JAHRBS010000001.1.g109;JAHRBS010000001.1.g580;JAHRBS010000001.1.g94;JAHRBS010000002.1.g221;JAHRBS010000002.1.g321;JAHRBS010000002.1.g742;JAHRBS010000002.1.g759;JAHRBS010000002.1.g760;JAHRBS010000003.1.g157;JAHRBS010000004.1.g1193;JAHRBS010000004.1.g745;JAHRBS010000004.1.g746;JAHRBS010000004.1.g778;JAHRBS010000004.1.g82;JAHRBS010000005.1.g153;JAHRBS010000005.1.g279;JAHRBS010000005.1.g280;JAHRBS010…
GO:0022857	MF	transmembrane transporter activity	32	262	0.241526078915736	0.68501160573495	JAHRBS010000002.1.g118;JAHRBS010000002.1.g255;JAHRBS010000002.1.g431;JAHRBS010000002.1.g607;JAHRBS010000002.1.g684;JAHRBS010000003.1.g278;JAHRBS010000003.1.g758;JAHRBS010000004.1.g1316;JAHRBS010000004.1.g1750;JAHRBS010000004.1.g605;JAHRBS010000005.1.g401;JAHRBS010000006.1.g484;JAHRBS010000006.1.g577;JAHRBS010000006.1.g631;JAHRBS010000007.1.g683;JAHRBS010000007.1.g819;JAHRBS010000008.1.g128;JAHRBS…
GO:0004175	MF	endopeptidase activity	31	449	0.998426249332754	1	JAHRBS010000001.1.g136;JAHRBS010000001.1.g17;JAHRBS010000001.1.g222;JAHRBS010000001.1.g269;JAHRBS010000001.1.g290;JAHRBS010000001.1.g816;JAHRBS010000002.1.g311;JAHRBS010000002.1.g905;JAHRBS010000003.1.g132;JAHRBS010000003.1.g763;JAHRBS010000004.1.g1543;JAHRBS010000004.1.g1551;JAHRBS010000004.1.g1571;JAHRBS010000004.1.g315;JAHRBS010000004.1.g761;JAHRBS010000005.1.g499;JAHRBS010000006.1.g172;JAHRBS…
GO:0004553	MF	hydrolase activity, hydrolyzing O-glycosyl compounds	30	253	0.306962495324454	0.731991920009773	JAHRBS010000001.1.g157;JAHRBS010000001.1.g872;JAHRBS010000002.1.g198;JAHRBS010000002.1.g203;JAHRBS010000003.1.g760;JAHRBS010000004.1.g479;JAHRBS010000005.1.g300;JAHRBS010000006.1.g184;JAHRBS010000007.1.g139;JAHRBS010000007.1.g89;JAHRBS010000008.1.g424;JAHRBS010000008.1.g448;JAHRBS010000009.1.g610;JAHRBS010000009.1.g83;JAHRBS010000009.1.g88;JAHRBS010000010.1.g100;JAHRBS010000010.1.g106;JAHRBS01000…
GO:0016798	MF	hydrolase activity, acting on glycosyl bonds	30	266	0.415022846813087	0.836100959469613	JAHRBS010000001.1.g157;JAHRBS010000001.1.g872;JAHRBS010000002.1.g198;JAHRBS010000002.1.g203;JAHRBS010000003.1.g760;JAHRBS010000004.1.g479;JAHRBS010000005.1.g300;JAHRBS010000006.1.g184;JAHRBS010000007.1.g139;JAHRBS010000007.1.g89;JAHRBS010000008.1.g424;JAHRBS010000008.1.g448;JAHRBS010000009.1.g610;JAHRBS010000009.1.g83;JAHRBS010000009.1.g88;JAHRBS010000010.1.g100;JAHRBS010000010.1.g106;JAHRBS01000…
GO:1901361	BP	organic cyclic compound catabolic process	30	402	0.982082345370531	1	JAHRBS010000001.1.g104;JAHRBS010000001.1.g117;JAHRBS010000001.1.g60;JAHRBS010000002.1.g936;JAHRBS010000003.1.g43;JAHRBS010000004.1.g1488;JAHRBS010000004.1.g1750;JAHRBS010000004.1.g191;JAHRBS010000004.1.g267;JAHRBS010000004.1.g605;JAHRBS010000005.1.g27;JAHRBS010000005.1.g401;JAHRBS010000005.1.g442;JAHRBS010000007.1.g188;JAHRBS010000008.1.g136;JAHRBS010000008.1.g174;JAHRBS010000008.1.g411;JAHRBS010…
GO:0006753	BP	nucleoside phosphate metabolic process	30	463	0.998898720453171	1	JAHRBS010000001.1.g60;JAHRBS010000002.1.g431;JAHRBS010000002.1.g88;JAHRBS010000003.1.g43;JAHRBS010000004.1.g1488;JAHRBS010000004.1.g1750;JAHRBS010000004.1.g191;JAHRBS010000004.1.g605;JAHRBS010000005.1.g27;JAHRBS010000005.1.g401;JAHRBS010000005.1.g442;JAHRBS010000006.1.g577;JAHRBS010000007.1.g1205;JAHRBS010000007.1.g1226;JAHRBS010000007.1.g188;JAHRBS010000008.1.g136;JAHRBS010000008.1.g174;JAHRBS01…
GO:0050789	BP	regulation of biological process	30	744	0.999999999992069	1	JAHRBS010000001.1.g102;JAHRBS010000001.1.g130;JAHRBS010000001.1.g153;JAHRBS010000001.1.g541;JAHRBS010000001.1.g60;JAHRBS010000001.1.g929;JAHRBS010000002.1.g115;JAHRBS010000002.1.g487;JAHRBS010000002.1.g776;JAHRBS010000003.1.g43;JAHRBS010000003.1.g780;JAHRBS010000003.1.g804;JAHRBS010000004.1.g1715;JAHRBS010000004.1.g1716;JAHRBS010000004.1.g65;JAHRBS010000004.1.g761;JAHRBS010000004.1.g818;JAHRBS010…
GO:0006163	BP	purine nucleotide metabolic process	29	394	0.984371174481277	1	JAHRBS010000001.1.g60;JAHRBS010000002.1.g431;JAHRBS010000002.1.g88;JAHRBS010000003.1.g43;JAHRBS010000004.1.g1488;JAHRBS010000004.1.g1750;JAHRBS010000004.1.g191;JAHRBS010000004.1.g605;JAHRBS010000005.1.g27;JAHRBS010000005.1.g401;JAHRBS010000005.1.g442;JAHRBS010000006.1.g577;JAHRBS010000007.1.g1226;JAHRBS010000007.1.g188;JAHRBS010000008.1.g136;JAHRBS010000008.1.g174;JAHRBS010000008.1.g411;JAHRBS010…
GO:0019439	BP	aromatic compound catabolic process	29	398	0.986791007735651	1	JAHRBS010000001.1.g104;JAHRBS010000001.1.g117;JAHRBS010000001.1.g60;JAHRBS010000002.1.g936;JAHRBS010000003.1.g43;JAHRBS010000004.1.g1488;JAHRBS010000004.1.g1750;JAHRBS010000004.1.g191;JAHRBS010000004.1.g605;JAHRBS010000005.1.g27;JAHRBS010000005.1.g401;JAHRBS010000005.1.g442;JAHRBS010000007.1.g188;JAHRBS010000008.1.g136;JAHRBS010000008.1.g174;JAHRBS010000008.1.g411;JAHRBS010000009.1.g773;JAHRBS010…
GO:0072521	BP	purine-containing compound metabolic process	29	406	0.990644792464371	1	JAHRBS010000001.1.g60;JAHRBS010000002.1.g431;JAHRBS010000002.1.g88;JAHRBS010000003.1.g43;JAHRBS010000004.1.g1488;JAHRBS010000004.1.g1750;JAHRBS010000004.1.g191;JAHRBS010000004.1.g605;JAHRBS010000005.1.g27;JAHRBS010000005.1.g401;JAHRBS010000005.1.g442;JAHRBS010000006.1.g577;JAHRBS010000007.1.g1226;JAHRBS010000007.1.g188;JAHRBS010000008.1.g136;JAHRBS010000008.1.g174;JAHRBS010000008.1.g411;JAHRBS010…
GO:0009117	BP	nucleotide metabolic process	29	451	0.998898435583213	1	JAHRBS010000001.1.g60;JAHRBS010000002.1.g431;JAHRBS010000002.1.g88;JAHRBS010000003.1.g43;JAHRBS010000004.1.g1488;JAHRBS010000004.1.g1750;JAHRBS010000004.1.g191;JAHRBS010000004.1.g605;JAHRBS010000005.1.g27;JAHRBS010000005.1.g401;JAHRBS010000005.1.g442;JAHRBS010000006.1.g577;JAHRBS010000007.1.g1226;JAHRBS010000007.1.g188;JAHRBS010000008.1.g136;JAHRBS010000008.1.g174;JAHRBS010000008.1.g411;JAHRBS010…
GO:0032991	CC	protein-containing complex	29	888	0.999999982277751	1	JAHRBS010000001.1.g418;JAHRBS010000001.1.g830;JAHRBS010000001.1.g957;JAHRBS010000002.1.g431;JAHRBS010000002.1.g684;JAHRBS010000003.1.g43;JAHRBS010000003.1.g754;JAHRBS010000004.1.g1543;JAHRBS010000004.1.g1641;JAHRBS010000004.1.g818;JAHRBS010000004.1.g975;JAHRBS010000006.1.g370;JAHRBS010000006.1.g577;JAHRBS010000006.1.g598;JAHRBS010000007.1.g1241;JAHRBS010000007.1.g673;JAHRBS010000007.1.g868;JAHRBS…
GO:0016462	MF	pyrophosphatase activity	28	437	0.99953498590913	1	JAHRBS010000003.1.g231;JAHRBS010000003.1.g43;JAHRBS010000004.1.g1488;JAHRBS010000004.1.g1715;JAHRBS010000004.1.g1716;JAHRBS010000004.1.g1750;JAHRBS010000004.1.g191;JAHRBS010000004.1.g605;JAHRBS010000005.1.g27;JAHRBS010000005.1.g401;JAHRBS010000005.1.g442;JAHRBS010000006.1.g278;JAHRBS010000006.1.g395;JAHRBS010000007.1.g188;JAHRBS010000008.1.g174;JAHRBS010000008.1.g360;JAHRBS010000008.1.g411;JAHRBS…
GO:0016818	MF	hydrolase activity, acting on acid anhydrides, in phosphorus-containing anhydrides	28	438	0.999560498609853	1	JAHRBS010000003.1.g231;JAHRBS010000003.1.g43;JAHRBS010000004.1.g1488;JAHRBS010000004.1.g1715;JAHRBS010000004.1.g1716;JAHRBS010000004.1.g1750;JAHRBS010000004.1.g191;JAHRBS010000004.1.g605;JAHRBS010000005.1.g27;JAHRBS010000005.1.g401;JAHRBS010000005.1.g442;JAHRBS010000006.1.g278;JAHRBS010000006.1.g395;JAHRBS010000007.1.g188;JAHRBS010000008.1.g174;JAHRBS010000008.1.g360;JAHRBS010000008.1.g411;JAHRBS…
GO:0016817	MF	hydrolase activity, acting on acid anhydrides	28	439	0.999584676088161	1	JAHRBS010000003.1.g231;JAHRBS010000003.1.g43;JAHRBS010000004.1.g1488;JAHRBS010000004.1.g1715;JAHRBS010000004.1.g1716;JAHRBS010000004.1.g1750;JAHRBS010000004.1.g191;JAHRBS010000004.1.g605;JAHRBS010000005.1.g27;JAHRBS010000005.1.g401;JAHRBS010000005.1.g442;JAHRBS010000006.1.g278;JAHRBS010000006.1.g395;JAHRBS010000007.1.g188;JAHRBS010000008.1.g174;JAHRBS010000008.1.g360;JAHRBS010000008.1.g411;JAHRBS…
GO:0050794	BP	regulation of cellular process	28	689	0.999999999935538	1	JAHRBS010000001.1.g102;JAHRBS010000001.1.g130;JAHRBS010000001.1.g153;JAHRBS010000001.1.g541;JAHRBS010000001.1.g60;JAHRBS010000001.1.g929;JAHRBS010000002.1.g115;JAHRBS010000002.1.g487;JAHRBS010000002.1.g776;JAHRBS010000003.1.g43;JAHRBS010000003.1.g780;JAHRBS010000003.1.g804;JAHRBS010000004.1.g1715;JAHRBS010000004.1.g1716;JAHRBS010000004.1.g65;JAHRBS010000004.1.g818;JAHRBS010000005.1.g425;JAHRBS010…
GO:0031090	CC	organelle membrane	27	378	0.48532514001356	1	JAHRBS010000001.1.g109;JAHRBS010000002.1.g255;JAHRBS010000002.1.g260;JAHRBS010000002.1.g431;JAHRBS010000002.1.g684;JAHRBS010000002.1.g742;JAHRBS010000002.1.g951;JAHRBS010000002.1.g967;JAHRBS010000002.1.g968;JAHRBS010000002.1.g971;JAHRBS010000002.1.g974;JAHRBS010000002.1.g980;JAHRBS010000005.1.g250;JAHRBS010000005.1.g401;JAHRBS010000006.1.g457;JAHRBS010000006.1.g577;JAHRBS010000006.1.g598;JAHRBS01…
GO:1901136	BP	carbohydrate derivative catabolic process	27	328	0.91751988517091	1	JAHRBS010000002.1.g198;JAHRBS010000002.1.g203;JAHRBS010000002.1.g936;JAHRBS010000003.1.g43;JAHRBS010000004.1.g1488;JAHRBS010000004.1.g1750;JAHRBS010000004.1.g191;JAHRBS010000004.1.g479;JAHRBS010000004.1.g605;JAHRBS010000005.1.g27;JAHRBS010000005.1.g401;JAHRBS010000005.1.g442;JAHRBS010000007.1.g188;JAHRBS010000008.1.g174;JAHRBS010000008.1.g411;JAHRBS010000009.1.g773;JAHRBS010000010.1.g1136;JAHRBS0…
GO:0009150	BP	purine ribonucleotide metabolic process	27	365	0.979689152848683	1	JAHRBS010000002.1.g431;JAHRBS010000002.1.g88;JAHRBS010000003.1.g43;JAHRBS010000004.1.g1488;JAHRBS010000004.1.g1750;JAHRBS010000004.1.g191;JAHRBS010000004.1.g605;JAHRBS010000005.1.g27;JAHRBS010000005.1.g401;JAHRBS010000005.1.g442;JAHRBS010000006.1.g577;JAHRBS010000007.1.g1226;JAHRBS010000007.1.g188;JAHRBS010000008.1.g174;JAHRBS010000008.1.g411;JAHRBS010000009.1.g773;JAHRBS010000010.1.g1136;JAHRBS0…
GO:0009259	BP	ribonucleotide metabolic process	27	376	0.987292799980549	1	JAHRBS010000002.1.g431;JAHRBS010000002.1.g88;JAHRBS010000003.1.g43;JAHRBS010000004.1.g1488;JAHRBS010000004.1.g1750;JAHRBS010000004.1.g191;JAHRBS010000004.1.g605;JAHRBS010000005.1.g27;JAHRBS010000005.1.g401;JAHRBS010000005.1.g442;JAHRBS010000006.1.g577;JAHRBS010000007.1.g1226;JAHRBS010000007.1.g188;JAHRBS010000008.1.g174;JAHRBS010000008.1.g411;JAHRBS010000009.1.g773;JAHRBS010000010.1.g1136;JAHRBS0…
GO:0009116	BP	nucleoside metabolic process	27	378	0.988359691852008	1	JAHRBS010000001.1.g60;JAHRBS010000002.1.g518;JAHRBS010000002.1.g936;JAHRBS010000003.1.g43;JAHRBS010000004.1.g1488;JAHRBS010000004.1.g1750;JAHRBS010000004.1.g191;JAHRBS010000004.1.g605;JAHRBS010000005.1.g27;JAHRBS010000005.1.g401;JAHRBS010000005.1.g442;JAHRBS010000007.1.g1226;JAHRBS010000007.1.g188;JAHRBS010000008.1.g136;JAHRBS010000008.1.g174;JAHRBS010000008.1.g411;JAHRBS010000009.1.g773;JAHRBS01…
GO:1901657	BP	glycosyl compound metabolic process	27	378	0.988359691852008	1	JAHRBS010000001.1.g60;JAHRBS010000002.1.g518;JAHRBS010000002.1.g936;JAHRBS010000003.1.g43;JAHRBS010000004.1.g1488;JAHRBS010000004.1.g1750;JAHRBS010000004.1.g191;JAHRBS010000004.1.g605;JAHRBS010000005.1.g27;JAHRBS010000005.1.g401;JAHRBS010000005.1.g442;JAHRBS010000007.1.g1226;JAHRBS010000007.1.g188;JAHRBS010000008.1.g136;JAHRBS010000008.1.g174;JAHRBS010000008.1.g411;JAHRBS010000009.1.g773;JAHRBS01…
GO:0019693	BP	ribose phosphate metabolic process	27	388	0.992573020937346	1	JAHRBS010000002.1.g431;JAHRBS010000002.1.g88;JAHRBS010000003.1.g43;JAHRBS010000004.1.g1488;JAHRBS010000004.1.g1750;JAHRBS010000004.1.g191;JAHRBS010000004.1.g605;JAHRBS010000005.1.g27;JAHRBS010000005.1.g401;JAHRBS010000005.1.g442;JAHRBS010000006.1.g577;JAHRBS010000007.1.g1226;JAHRBS010000007.1.g188;JAHRBS010000008.1.g174;JAHRBS010000008.1.g411;JAHRBS010000009.1.g773;JAHRBS010000010.1.g1136;JAHRBS0…
GO:0046700	BP	heterocycle catabolic process	27	389	0.99290633578458	1	JAHRBS010000001.1.g60;JAHRBS010000002.1.g936;JAHRBS010000003.1.g43;JAHRBS010000004.1.g1488;JAHRBS010000004.1.g1750;JAHRBS010000004.1.g191;JAHRBS010000004.1.g267;JAHRBS010000004.1.g605;JAHRBS010000005.1.g27;JAHRBS010000005.1.g401;JAHRBS010000005.1.g442;JAHRBS010000007.1.g188;JAHRBS010000008.1.g136;JAHRBS010000008.1.g174;JAHRBS010000008.1.g411;JAHRBS010000009.1.g773;JAHRBS010000010.1.g1136;JAHRBS01…
GO:0019222	BP	regulation of metabolic process	27	541	0.999998830289121	1	JAHRBS010000001.1.g102;JAHRBS010000001.1.g130;JAHRBS010000001.1.g153;JAHRBS010000001.1.g541;JAHRBS010000001.1.g60;JAHRBS010000001.1.g929;JAHRBS010000002.1.g115;JAHRBS010000002.1.g487;JAHRBS010000002.1.g776;JAHRBS010000003.1.g780;JAHRBS010000003.1.g804;JAHRBS010000004.1.g1715;JAHRBS010000004.1.g1716;JAHRBS010000004.1.g761;JAHRBS010000005.1.g425;JAHRBS010000007.1.g1241;JAHRBS010000007.1.g748;JAHRBS…
GO:0006259	BP	DNA metabolic process	27	642	0.999999999178916	1	JAHRBS010000001.1.g929;JAHRBS010000002.1.g370;JAHRBS010000002.1.g751;JAHRBS010000002.1.g905;JAHRBS010000002.1.g939;JAHRBS010000003.1.g132;JAHRBS010000003.1.g754;JAHRBS010000004.1.g10;JAHRBS010000004.1.g1444;JAHRBS010000004.1.g1571;JAHRBS010000004.1.g315;JAHRBS010000004.1.g43;JAHRBS010000005.1.g437;JAHRBS010000005.1.g584;JAHRBS010000005.1.g71;JAHRBS010000007.1.g1249;JAHRBS010000007.1.g185;JAHRBS01…
GO:0003723	MF	RNA binding	27	650	0.999999999947635	1	JAHRBS010000001.1.g32;JAHRBS010000002.1.g370;JAHRBS010000002.1.g905;JAHRBS010000002.1.g939;JAHRBS010000003.1.g132;JAHRBS010000004.1.g1444;JAHRBS010000004.1.g1571;JAHRBS010000004.1.g1641;JAHRBS010000004.1.g315;JAHRBS010000005.1.g144;JAHRBS010000005.1.g193;JAHRBS010000005.1.g437;JAHRBS010000005.1.g71;JAHRBS010000007.1.g1241;JAHRBS010000007.1.g851;JAHRBS010000008.1.g359;JAHRBS010000008.1.g411;JAHRBS…
GO:0006629	BP	lipid metabolic process	26	248	0.495855317466883	1	JAHRBS010000001.1.g109;JAHRBS010000001.1.g289;JAHRBS010000001.1.g902;JAHRBS010000002.1.g118;JAHRBS010000002.1.g740;JAHRBS010000002.1.g742;JAHRBS010000002.1.g836;JAHRBS010000002.1.g837;JAHRBS010000003.1.g143;JAHRBS010000003.1.g157;JAHRBS010000003.1.g346;JAHRBS010000004.1.g1541;JAHRBS010000006.1.g43;JAHRBS010000006.1.g48;JAHRBS010000006.1.g598;JAHRBS010000007.1.g142;JAHRBS010000007.1.g428;JAHRBS010…
GO:0009205	BP	purine ribonucleoside triphosphate metabolic process	26	334	0.955286309823059	1	JAHRBS010000002.1.g431;JAHRBS010000002.1.g88;JAHRBS010000003.1.g43;JAHRBS010000004.1.g1488;JAHRBS010000004.1.g1750;JAHRBS010000004.1.g191;JAHRBS010000004.1.g605;JAHRBS010000005.1.g27;JAHRBS010000005.1.g401;JAHRBS010000005.1.g442;JAHRBS010000006.1.g577;JAHRBS010000007.1.g188;JAHRBS010000008.1.g174;JAHRBS010000008.1.g411;JAHRBS010000009.1.g773;JAHRBS010000010.1.g1136;JAHRBS010000010.1.g1243;JAHRBS0…
GO:0009144	BP	purine nucleoside triphosphate metabolic process	26	335	0.956965454250419	1	JAHRBS010000002.1.g431;JAHRBS010000002.1.g88;JAHRBS010000003.1.g43;JAHRBS010000004.1.g1488;JAHRBS010000004.1.g1750;JAHRBS010000004.1.g191;JAHRBS010000004.1.g605;JAHRBS010000005.1.g27;JAHRBS010000005.1.g401;JAHRBS010000005.1.g442;JAHRBS010000006.1.g577;JAHRBS010000007.1.g188;JAHRBS010000008.1.g174;JAHRBS010000008.1.g411;JAHRBS010000009.1.g773;JAHRBS010000010.1.g1136;JAHRBS010000010.1.g1243;JAHRBS0…
GO:0009199	BP	ribonucleoside triphosphate metabolic process	26	336	0.958590247609066	1	JAHRBS010000002.1.g431;JAHRBS010000002.1.g88;JAHRBS010000003.1.g43;JAHRBS010000004.1.g1488;JAHRBS010000004.1.g1750;JAHRBS010000004.1.g191;JAHRBS010000004.1.g605;JAHRBS010000005.1.g27;JAHRBS010000005.1.g401;JAHRBS010000005.1.g442;JAHRBS010000006.1.g577;JAHRBS010000007.1.g188;JAHRBS010000008.1.g174;JAHRBS010000008.1.g411;JAHRBS010000009.1.g773;JAHRBS010000010.1.g1136;JAHRBS010000010.1.g1243;JAHRBS0…
GO:0009141	BP	nucleoside triphosphate metabolic process	26	345	0.970985248384513	1	JAHRBS010000002.1.g431;JAHRBS010000002.1.g88;JAHRBS010000003.1.g43;JAHRBS010000004.1.g1488;JAHRBS010000004.1.g1750;JAHRBS010000004.1.g191;JAHRBS010000004.1.g605;JAHRBS010000005.1.g27;JAHRBS010000005.1.g401;JAHRBS010000005.1.g442;JAHRBS010000006.1.g577;JAHRBS010000007.1.g188;JAHRBS010000008.1.g174;JAHRBS010000008.1.g411;JAHRBS010000009.1.g773;JAHRBS010000010.1.g1136;JAHRBS010000010.1.g1243;JAHRBS0…
GO:0034655	BP	nucleobase-containing compound catabolic process	26	377	0.992800672291123	1	JAHRBS010000001.1.g60;JAHRBS010000002.1.g936;JAHRBS010000003.1.g43;JAHRBS010000004.1.g1488;JAHRBS010000004.1.g1750;JAHRBS010000004.1.g191;JAHRBS010000004.1.g605;JAHRBS010000005.1.g27;JAHRBS010000005.1.g401;JAHRBS010000005.1.g442;JAHRBS010000007.1.g188;JAHRBS010000008.1.g136;JAHRBS010000008.1.g174;JAHRBS010000008.1.g411;JAHRBS010000009.1.g773;JAHRBS010000010.1.g1136;JAHRBS010000010.1.g1243;JAHRBS0…
GO:0044270	BP	cellular nitrogen compound catabolic process	26	391	0.996311943192594	1	JAHRBS010000001.1.g60;JAHRBS010000002.1.g936;JAHRBS010000003.1.g43;JAHRBS010000004.1.g1488;JAHRBS010000004.1.g1750;JAHRBS010000004.1.g191;JAHRBS010000004.1.g605;JAHRBS010000005.1.g27;JAHRBS010000005.1.g401;JAHRBS010000005.1.g442;JAHRBS010000007.1.g188;JAHRBS010000008.1.g136;JAHRBS010000008.1.g174;JAHRBS010000008.1.g411;JAHRBS010000009.1.g773;JAHRBS010000010.1.g1136;JAHRBS010000010.1.g1243;JAHRBS0…
GO:0017111	MF	nucleoside-triphosphatase activity	26	421	0.99970187765657	1	JAHRBS010000003.1.g231;JAHRBS010000003.1.g43;JAHRBS010000004.1.g1488;JAHRBS010000004.1.g1715;JAHRBS010000004.1.g1716;JAHRBS010000004.1.g1750;JAHRBS010000004.1.g191;JAHRBS010000004.1.g605;JAHRBS010000005.1.g27;JAHRBS010000005.1.g401;JAHRBS010000005.1.g442;JAHRBS010000006.1.g278;JAHRBS010000007.1.g188;JAHRBS010000008.1.g174;JAHRBS010000008.1.g411;JAHRBS010000009.1.g773;JAHRBS010000010.1.g1136;JAHRB…
GO:0006811	BP	ion transport	25	202	0.19180050031105	1	JAHRBS010000002.1.g118;JAHRBS010000002.1.g255;JAHRBS010000002.1.g431;JAHRBS010000002.1.g607;JAHRBS010000002.1.g684;JAHRBS010000003.1.g758;JAHRBS010000004.1.g1316;JAHRBS010000004.1.g1750;JAHRBS010000004.1.g605;JAHRBS010000006.1.g577;JAHRBS010000006.1.g631;JAHRBS010000007.1.g204;JAHRBS010000007.1.g683;JAHRBS010000007.1.g819;JAHRBS010000009.1.g413;JAHRBS010000009.1.g414;JAHRBS010000009.1.g773;JAHRBS…
GO:0009126	BP	purine nucleoside monophosphate metabolic process	25	279	0.80351402478392	1	JAHRBS010000002.1.g431;JAHRBS010000002.1.g88;JAHRBS010000003.1.g43;JAHRBS010000004.1.g1488;JAHRBS010000004.1.g1750;JAHRBS010000004.1.g191;JAHRBS010000004.1.g605;JAHRBS010000005.1.g27;JAHRBS010000005.1.g401;JAHRBS010000006.1.g577;JAHRBS010000007.1.g1205;JAHRBS010000007.1.g1226;JAHRBS010000007.1.g188;JAHRBS010000008.1.g174;JAHRBS010000008.1.g411;JAHRBS010000009.1.g773;JAHRBS010000010.1.g1136;JAHRBS…
GO:0009167	BP	purine ribonucleoside monophosphate metabolic process	25	279	0.80351402478392	1	JAHRBS010000002.1.g431;JAHRBS010000002.1.g88;JAHRBS010000003.1.g43;JAHRBS010000004.1.g1488;JAHRBS010000004.1.g1750;JAHRBS010000004.1.g191;JAHRBS010000004.1.g605;JAHRBS010000005.1.g27;JAHRBS010000005.1.g401;JAHRBS010000006.1.g577;JAHRBS010000007.1.g1205;JAHRBS010000007.1.g1226;JAHRBS010000007.1.g188;JAHRBS010000008.1.g174;JAHRBS010000008.1.g411;JAHRBS010000009.1.g773;JAHRBS010000010.1.g1136;JAHRBS…
GO:0009161	BP	ribonucleoside monophosphate metabolic process	25	291	0.862843016384582	1	JAHRBS010000002.1.g431;JAHRBS010000002.1.g88;JAHRBS010000003.1.g43;JAHRBS010000004.1.g1488;JAHRBS010000004.1.g1750;JAHRBS010000004.1.g191;JAHRBS010000004.1.g605;JAHRBS010000005.1.g27;JAHRBS010000005.1.g401;JAHRBS010000006.1.g577;JAHRBS010000007.1.g1205;JAHRBS010000007.1.g1226;JAHRBS010000007.1.g188;JAHRBS010000008.1.g174;JAHRBS010000008.1.g411;JAHRBS010000009.1.g773;JAHRBS010000010.1.g1136;JAHRBS…
GO:0009123	BP	nucleoside monophosphate metabolic process	25	294	0.875321028897853	1	JAHRBS010000002.1.g431;JAHRBS010000002.1.g88;JAHRBS010000003.1.g43;JAHRBS010000004.1.g1488;JAHRBS010000004.1.g1750;JAHRBS010000004.1.g191;JAHRBS010000004.1.g605;JAHRBS010000005.1.g27;JAHRBS010000005.1.g401;JAHRBS010000006.1.g577;JAHRBS010000007.1.g1205;JAHRBS010000007.1.g1226;JAHRBS010000007.1.g188;JAHRBS010000008.1.g174;JAHRBS010000008.1.g411;JAHRBS010000009.1.g773;JAHRBS010000010.1.g1136;JAHRBS…
GO:0046434	BP	organophosphate catabolic process	25	354	0.987888918554682	1	JAHRBS010000001.1.g60;JAHRBS010000003.1.g43;JAHRBS010000004.1.g1488;JAHRBS010000004.1.g1750;JAHRBS010000004.1.g191;JAHRBS010000004.1.g605;JAHRBS010000005.1.g27;JAHRBS010000005.1.g401;JAHRBS010000005.1.g442;JAHRBS010000007.1.g188;JAHRBS010000008.1.g136;JAHRBS010000008.1.g174;JAHRBS010000008.1.g411;JAHRBS010000008.1.g535;JAHRBS010000009.1.g773;JAHRBS010000010.1.g1136;JAHRBS010000010.1.g1243;JAHRBS0…
GO:0003677	MF	DNA binding	25	480	0.999996976384976	1	JAHRBS010000001.1.g130;JAHRBS010000001.1.g668;JAHRBS010000003.1.g754;JAHRBS010000003.1.g804;JAHRBS010000004.1.g1571;JAHRBS010000004.1.g1715;JAHRBS010000004.1.g1716;JAHRBS010000004.1.g43;JAHRBS010000004.1.g864;JAHRBS010000005.1.g144;JAHRBS010000005.1.g193;JAHRBS010000005.1.g473;JAHRBS010000006.1.g169;JAHRBS010000006.1.g193;JAHRBS010000006.1.g261;JAHRBS010000007.1.g185;JAHRBS010000007.1.g617;JAHRBS…
GO:0071840	BP	cellular component organization or biogenesis	25	673	0.999999999993001	1	JAHRBS010000001.1.g157;JAHRBS010000001.1.g418;JAHRBS010000001.1.g830;JAHRBS010000001.1.g929;JAHRBS010000002.1.g101;JAHRBS010000002.1.g684;JAHRBS010000003.1.g231;JAHRBS010000003.1.g43;JAHRBS010000003.1.g465;JAHRBS010000003.1.g754;JAHRBS010000003.1.g760;JAHRBS010000004.1.g1571;JAHRBS010000004.1.g818;JAHRBS010000007.1.g1241;JAHRBS010000007.1.g673;JAHRBS010000007.1.g959;JAHRBS010000008.1.g411;JAHRBS0…
GO:0009166	BP	nucleotide catabolic process	24	346	0.9897462418534	1	JAHRBS010000001.1.g60;JAHRBS010000003.1.g43;JAHRBS010000004.1.g1488;JAHRBS010000004.1.g1750;JAHRBS010000004.1.g191;JAHRBS010000004.1.g605;JAHRBS010000005.1.g27;JAHRBS010000005.1.g401;JAHRBS010000005.1.g442;JAHRBS010000007.1.g188;JAHRBS010000008.1.g136;JAHRBS010000008.1.g174;JAHRBS010000008.1.g411;JAHRBS010000009.1.g773;JAHRBS010000010.1.g1136;JAHRBS010000010.1.g1243;JAHRBS010000010.1.g372;JAHRBS0…
GO:1901292	BP	nucleoside phosphate catabolic process	24	348	0.99065877081544	1	JAHRBS010000001.1.g60;JAHRBS010000003.1.g43;JAHRBS010000004.1.g1488;JAHRBS010000004.1.g1750;JAHRBS010000004.1.g191;JAHRBS010000004.1.g605;JAHRBS010000005.1.g27;JAHRBS010000005.1.g401;JAHRBS010000005.1.g442;JAHRBS010000007.1.g188;JAHRBS010000008.1.g136;JAHRBS010000008.1.g174;JAHRBS010000008.1.g411;JAHRBS010000009.1.g773;JAHRBS010000010.1.g1136;JAHRBS010000010.1.g1243;JAHRBS010000010.1.g372;JAHRBS0…
GO:0034404	BP	nucleobase-containing small molecule biosynthetic process	24	378	0.997886398739084	1	JAHRBS010000001.1.g60;JAHRBS010000003.1.g43;JAHRBS010000004.1.g1488;JAHRBS010000004.1.g1750;JAHRBS010000004.1.g191;JAHRBS010000004.1.g605;JAHRBS010000005.1.g27;JAHRBS010000005.1.g401;JAHRBS010000005.1.g442;JAHRBS010000007.1.g188;JAHRBS010000008.1.g136;JAHRBS010000008.1.g174;JAHRBS010000008.1.g411;JAHRBS010000009.1.g773;JAHRBS010000010.1.g1136;JAHRBS010000010.1.g1243;JAHRBS010000010.1.g372;JAHRBS0…
GO:0016616	MF	oxidoreductase activity, acting on the CH-OH group of donors, NAD or NADP as acceptor	23	110	0.00118246236995434	0.0303070908160216	JAHRBS010000001.1.g580;JAHRBS010000002.1.g321;JAHRBS010000002.1.g742;JAHRBS010000003.1.g157;JAHRBS010000004.1.g1193;JAHRBS010000004.1.g745;JAHRBS010000004.1.g746;JAHRBS010000004.1.g778;JAHRBS010000005.1.g279;JAHRBS010000005.1.g280;JAHRBS010000005.1.g56;JAHRBS010000006.1.g282;JAHRBS010000007.1.g1208;JAHRBS010000007.1.g311;JAHRBS010000008.1.g215;JAHRBS010000008.1.g360;JAHRBS010000009.1.g4;JAHRBS010…
GO:0032259	BP	methylation	23	150	0.0330527292090184	1	JAHRBS010000001.1.g118;JAHRBS010000001.1.g166;JAHRBS010000002.1.g101;JAHRBS010000002.1.g756;JAHRBS010000002.1.g810;JAHRBS010000003.1.g751;JAHRBS010000003.1.g892;JAHRBS010000005.1.g198;JAHRBS010000005.1.g557;JAHRBS010000005.1.g595;JAHRBS010000006.1.g81;JAHRBS010000007.1.g179;JAHRBS010000008.1.g124;JAHRBS010000008.1.g363;JAHRBS010000010.1.g17;JAHRBS010000012.1.g49;JAHRBS010000012.1.g499;JAHRBS01000…
GO:0008168	MF	methyltransferase activity	23	146	0.0374197102321634	0.383552029879675	JAHRBS010000001.1.g118;JAHRBS010000001.1.g166;JAHRBS010000002.1.g101;JAHRBS010000002.1.g756;JAHRBS010000002.1.g810;JAHRBS010000003.1.g751;JAHRBS010000003.1.g892;JAHRBS010000005.1.g198;JAHRBS010000005.1.g557;JAHRBS010000005.1.g595;JAHRBS010000006.1.g81;JAHRBS010000007.1.g179;JAHRBS010000008.1.g124;JAHRBS010000008.1.g363;JAHRBS010000010.1.g17;JAHRBS010000012.1.g49;JAHRBS010000012.1.g499;JAHRBS01000…
GO:0016741	MF	transferase activity, transferring one-carbon groups	23	150	0.0488076138260806	0.459272404614019	JAHRBS010000001.1.g118;JAHRBS010000001.1.g166;JAHRBS010000002.1.g101;JAHRBS010000002.1.g756;JAHRBS010000002.1.g810;JAHRBS010000003.1.g751;JAHRBS010000003.1.g892;JAHRBS010000005.1.g198;JAHRBS010000005.1.g557;JAHRBS010000005.1.g595;JAHRBS010000006.1.g81;JAHRBS010000007.1.g179;JAHRBS010000008.1.g124;JAHRBS010000008.1.g363;JAHRBS010000010.1.g17;JAHRBS010000012.1.g49;JAHRBS010000012.1.g499;JAHRBS01000…
GO:0046034	BP	ATP metabolic process	23	259	0.808646735534368	1	JAHRBS010000002.1.g431;JAHRBS010000002.1.g88;JAHRBS010000003.1.g43;JAHRBS010000004.1.g1488;JAHRBS010000004.1.g1750;JAHRBS010000004.1.g191;JAHRBS010000004.1.g605;JAHRBS010000005.1.g27;JAHRBS010000005.1.g401;JAHRBS010000006.1.g577;JAHRBS010000007.1.g188;JAHRBS010000008.1.g174;JAHRBS010000008.1.g411;JAHRBS010000009.1.g773;JAHRBS010000010.1.g1136;JAHRBS010000010.1.g417;JAHRBS010000010.1.g425;JAHRBS01…
GO:0006195	BP	purine nucleotide catabolic process	23	332	0.98858644941357	1	JAHRBS010000001.1.g60;JAHRBS010000003.1.g43;JAHRBS010000004.1.g1488;JAHRBS010000004.1.g1750;JAHRBS010000004.1.g191;JAHRBS010000004.1.g605;JAHRBS010000005.1.g27;JAHRBS010000005.1.g401;JAHRBS010000005.1.g442;JAHRBS010000007.1.g188;JAHRBS010000008.1.g136;JAHRBS010000008.1.g174;JAHRBS010000008.1.g411;JAHRBS010000009.1.g773;JAHRBS010000010.1.g1136;JAHRBS010000010.1.g1243;JAHRBS010000010.1.g372;JAHRBS0…
GO:0072523	BP	purine-containing compound catabolic process	23	335	0.990085806867197	1	JAHRBS010000001.1.g60;JAHRBS010000003.1.g43;JAHRBS010000004.1.g1488;JAHRBS010000004.1.g1750;JAHRBS010000004.1.g191;JAHRBS010000004.1.g605;JAHRBS010000005.1.g27;JAHRBS010000005.1.g401;JAHRBS010000005.1.g442;JAHRBS010000007.1.g188;JAHRBS010000008.1.g136;JAHRBS010000008.1.g174;JAHRBS010000008.1.g411;JAHRBS010000009.1.g773;JAHRBS010000010.1.g1136;JAHRBS010000010.1.g1243;JAHRBS010000010.1.g372;JAHRBS0…
GO:0051171	BP	regulation of nitrogen compound metabolic process	23	447	0.999982615169589	1	JAHRBS010000001.1.g130;JAHRBS010000001.1.g153;JAHRBS010000001.1.g541;JAHRBS010000001.1.g60;JAHRBS010000001.1.g929;JAHRBS010000002.1.g115;JAHRBS010000002.1.g487;JAHRBS010000003.1.g780;JAHRBS010000003.1.g804;JAHRBS010000004.1.g1715;JAHRBS010000004.1.g1716;JAHRBS010000005.1.g425;JAHRBS010000007.1.g1241;JAHRBS010000007.1.g748;JAHRBS010000008.1.g136;JAHRBS010000008.1.g85;JAHRBS010000009.1.g202;JAHRBS0…
GO:0031323	BP	regulation of cellular metabolic process	23	458	0.99999154159329	1	JAHRBS010000001.1.g130;JAHRBS010000001.1.g153;JAHRBS010000001.1.g541;JAHRBS010000001.1.g60;JAHRBS010000001.1.g929;JAHRBS010000002.1.g115;JAHRBS010000002.1.g487;JAHRBS010000003.1.g780;JAHRBS010000003.1.g804;JAHRBS010000004.1.g1715;JAHRBS010000004.1.g1716;JAHRBS010000005.1.g425;JAHRBS010000007.1.g1241;JAHRBS010000007.1.g748;JAHRBS010000008.1.g136;JAHRBS010000008.1.g85;JAHRBS010000009.1.g202;JAHRBS0…
GO:0080090	BP	regulation of primary metabolic process	23	458	0.99999154159329	1	JAHRBS010000001.1.g130;JAHRBS010000001.1.g153;JAHRBS010000001.1.g541;JAHRBS010000001.1.g60;JAHRBS010000001.1.g929;JAHRBS010000002.1.g115;JAHRBS010000002.1.g487;JAHRBS010000003.1.g780;JAHRBS010000003.1.g804;JAHRBS010000004.1.g1715;JAHRBS010000004.1.g1716;JAHRBS010000005.1.g425;JAHRBS010000007.1.g1241;JAHRBS010000007.1.g748;JAHRBS010000008.1.g136;JAHRBS010000008.1.g85;JAHRBS010000009.1.g202;JAHRBS0…
GO:0012505	CC	endomembrane system	22	315	0.538453602583496	1	JAHRBS010000001.1.g109;JAHRBS010000002.1.g312;JAHRBS010000002.1.g742;JAHRBS010000002.1.g836;JAHRBS010000002.1.g837;JAHRBS010000002.1.g951;JAHRBS010000002.1.g967;JAHRBS010000002.1.g968;JAHRBS010000002.1.g971;JAHRBS010000002.1.g974;JAHRBS010000002.1.g980;JAHRBS010000004.1.g818;JAHRBS010000005.1.g250;JAHRBS010000006.1.g457;JAHRBS010000006.1.g598;JAHRBS010000007.1.g141;JAHRBS010000007.1.g142;JAHRBS01…
GO:0005739	CC	mitochondrion	22	346	0.720221868045578	1	JAHRBS010000001.1.g852;JAHRBS010000002.1.g260;JAHRBS010000002.1.g431;JAHRBS010000002.1.g684;JAHRBS010000002.1.g88;JAHRBS010000003.1.g43;JAHRBS010000003.1.g465;JAHRBS010000004.1.g975;JAHRBS010000005.1.g153;JAHRBS010000005.1.g401;JAHRBS010000006.1.g577;JAHRBS010000006.1.g681;JAHRBS010000007.1.g204;JAHRBS010000007.1.g249;JAHRBS010000007.1.g937;JAHRBS010000007.1.g959;JAHRBS010000009.1.g352;JAHRBS0100…
GO:0009164	BP	nucleoside catabolic process	22	302	0.973802503491605	1	JAHRBS010000002.1.g936;JAHRBS010000003.1.g43;JAHRBS010000004.1.g1488;JAHRBS010000004.1.g1750;JAHRBS010000004.1.g191;JAHRBS010000004.1.g605;JAHRBS010000005.1.g27;JAHRBS010000005.1.g401;JAHRBS010000005.1.g442;JAHRBS010000007.1.g188;JAHRBS010000008.1.g174;JAHRBS010000008.1.g411;JAHRBS010000009.1.g773;JAHRBS010000010.1.g1136;JAHRBS010000010.1.g1243;JAHRBS010000010.1.g372;JAHRBS010000010.1.g417;JAHRBS…
GO:0034656	BP	nucleobase-containing small molecule catabolic process	22	302	0.973802503491605	1	JAHRBS010000002.1.g936;JAHRBS010000003.1.g43;JAHRBS010000004.1.g1488;JAHRBS010000004.1.g1750;JAHRBS010000004.1.g191;JAHRBS010000004.1.g605;JAHRBS010000005.1.g27;JAHRBS010000005.1.g401;JAHRBS010000005.1.g442;JAHRBS010000007.1.g188;JAHRBS010000008.1.g174;JAHRBS010000008.1.g411;JAHRBS010000009.1.g773;JAHRBS010000010.1.g1136;JAHRBS010000010.1.g1243;JAHRBS010000010.1.g372;JAHRBS010000010.1.g417;JAHRBS…
GO:0042454	BP	ribonucleoside catabolic process	22	302	0.973802503491605	1	JAHRBS010000002.1.g936;JAHRBS010000003.1.g43;JAHRBS010000004.1.g1488;JAHRBS010000004.1.g1750;JAHRBS010000004.1.g191;JAHRBS010000004.1.g605;JAHRBS010000005.1.g27;JAHRBS010000005.1.g401;JAHRBS010000005.1.g442;JAHRBS010000007.1.g188;JAHRBS010000008.1.g174;JAHRBS010000008.1.g411;JAHRBS010000009.1.g773;JAHRBS010000010.1.g1136;JAHRBS010000010.1.g1243;JAHRBS010000010.1.g372;JAHRBS010000010.1.g417;JAHRBS…
GO:1901658	BP	glycosyl compound catabolic process	22	302	0.973802503491605	1	JAHRBS010000002.1.g936;JAHRBS010000003.1.g43;JAHRBS010000004.1.g1488;JAHRBS010000004.1.g1750;JAHRBS010000004.1.g191;JAHRBS010000004.1.g605;JAHRBS010000005.1.g27;JAHRBS010000005.1.g401;JAHRBS010000005.1.g442;JAHRBS010000007.1.g188;JAHRBS010000008.1.g174;JAHRBS010000008.1.g411;JAHRBS010000009.1.g773;JAHRBS010000010.1.g1136;JAHRBS010000010.1.g1243;JAHRBS010000010.1.g372;JAHRBS010000010.1.g417;JAHRBS…
GO:0009119	BP	ribonucleoside metabolic process	22	341	0.995901276362998	1	JAHRBS010000002.1.g936;JAHRBS010000003.1.g43;JAHRBS010000004.1.g1488;JAHRBS010000004.1.g1750;JAHRBS010000004.1.g191;JAHRBS010000004.1.g605;JAHRBS010000005.1.g27;JAHRBS010000005.1.g401;JAHRBS010000005.1.g442;JAHRBS010000007.1.g188;JAHRBS010000008.1.g174;JAHRBS010000008.1.g411;JAHRBS010000009.1.g773;JAHRBS010000010.1.g1136;JAHRBS010000010.1.g1243;JAHRBS010000010.1.g372;JAHRBS010000010.1.g417;JAHRBS…
GO:0009889	BP	regulation of biosynthetic process	22	417	0.999948829252743	1	JAHRBS010000001.1.g130;JAHRBS010000001.1.g153;JAHRBS010000001.1.g541;JAHRBS010000001.1.g60;JAHRBS010000002.1.g115;JAHRBS010000002.1.g487;JAHRBS010000003.1.g780;JAHRBS010000003.1.g804;JAHRBS010000004.1.g1715;JAHRBS010000004.1.g1716;JAHRBS010000005.1.g425;JAHRBS010000007.1.g1241;JAHRBS010000007.1.g748;JAHRBS010000008.1.g136;JAHRBS010000008.1.g85;JAHRBS010000009.1.g202;JAHRBS010000009.1.g352;JAHRBS0…
GO:0031326	BP	regulation of cellular biosynthetic process	22	417	0.999948829252743	1	JAHRBS010000001.1.g130;JAHRBS010000001.1.g153;JAHRBS010000001.1.g541;JAHRBS010000001.1.g60;JAHRBS010000002.1.g115;JAHRBS010000002.1.g487;JAHRBS010000003.1.g780;JAHRBS010000003.1.g804;JAHRBS010000004.1.g1715;JAHRBS010000004.1.g1716;JAHRBS010000005.1.g425;JAHRBS010000007.1.g1241;JAHRBS010000007.1.g748;JAHRBS010000008.1.g136;JAHRBS010000008.1.g85;JAHRBS010000009.1.g202;JAHRBS010000009.1.g352;JAHRBS0…
GO:0071944	CC	cell periphery	21	168	0.00585500947310199	0.118856692303971	JAHRBS010000002.1.g607;JAHRBS010000002.1.g644;JAHRBS010000002.1.g836;JAHRBS010000002.1.g837;JAHRBS010000003.1.g149;JAHRBS010000003.1.g758;JAHRBS010000003.1.g96;JAHRBS010000006.1.g614;JAHRBS010000006.1.g651;JAHRBS010000007.1.g112;JAHRBS010000007.1.g135;JAHRBS010000009.1.g639;JAHRBS010000012.1.g163;JAHRBS010000012.1.g164;JAHRBS010000012.1.g375;JAHRBS010000012.1.g376;JAHRBS010000012.1.g377;JAHRBS010…
GO:0050660	MF	flavin adenine dinucleotide binding	21	110	0.00593021942478018	0.108061776184883	JAHRBS010000001.1.g94;JAHRBS010000002.1.g759;JAHRBS010000002.1.g760;JAHRBS010000004.1.g1542;JAHRBS010000004.1.g1579;JAHRBS010000004.1.g745;JAHRBS010000004.1.g746;JAHRBS010000004.1.g82;JAHRBS010000005.1.g279;JAHRBS010000005.1.g280;JAHRBS010000006.1.g282;JAHRBS010000006.1.g560;JAHRBS010000007.1.g1039;JAHRBS010000007.1.g1208;JAHRBS010000010.1.g1076;JAHRBS010000010.1.g1135;JAHRBS010000012.1.g686;JAHR…
GO:0015318	MF	inorganic molecular entity transmembrane transporter activity	21	172	0.297558269937111	0.721175708419008	JAHRBS010000002.1.g118;JAHRBS010000002.1.g255;JAHRBS010000002.1.g431;JAHRBS010000002.1.g607;JAHRBS010000002.1.g684;JAHRBS010000003.1.g758;JAHRBS010000004.1.g1750;JAHRBS010000004.1.g605;JAHRBS010000006.1.g577;JAHRBS010000006.1.g631;JAHRBS010000007.1.g683;JAHRBS010000007.1.g819;JAHRBS010000009.1.g413;JAHRBS010000009.1.g414;JAHRBS010000009.1.g773;JAHRBS010000012.1.g164;JAHRBS010000012.1.g40;JAHRBS01…
GO:0034220	BP	ion transmembrane transport	21	183	0.334492788037848	1	JAHRBS010000002.1.g255;JAHRBS010000002.1.g431;JAHRBS010000002.1.g607;JAHRBS010000002.1.g684;JAHRBS010000003.1.g758;JAHRBS010000004.1.g1316;JAHRBS010000004.1.g1750;JAHRBS010000004.1.g605;JAHRBS010000006.1.g577;JAHRBS010000006.1.g631;JAHRBS010000007.1.g683;JAHRBS010000007.1.g819;JAHRBS010000009.1.g413;JAHRBS010000009.1.g414;JAHRBS010000009.1.g773;JAHRBS010000012.1.g164;JAHRBS010000012.1.g40;JAHRBS0…
GO:0015075	MF	ion transmembrane transporter activity	21	179	0.366240361551468	0.790308148611062	JAHRBS010000002.1.g118;JAHRBS010000002.1.g255;JAHRBS010000002.1.g431;JAHRBS010000002.1.g684;JAHRBS010000003.1.g758;JAHRBS010000004.1.g1316;JAHRBS010000004.1.g1750;JAHRBS010000004.1.g605;JAHRBS010000006.1.g577;JAHRBS010000006.1.g631;JAHRBS010000007.1.g683;JAHRBS010000007.1.g819;JAHRBS010000009.1.g413;JAHRBS010000009.1.g414;JAHRBS010000009.1.g773;JAHRBS010000012.1.g164;JAHRBS010000012.1.g40;JAHRBS0…
GO:0006152	BP	purine nucleoside catabolic process	21	301	0.983730384079721	1	JAHRBS010000003.1.g43;JAHRBS010000004.1.g1488;JAHRBS010000004.1.g1750;JAHRBS010000004.1.g191;JAHRBS010000004.1.g605;JAHRBS010000005.1.g27;JAHRBS010000005.1.g401;JAHRBS010000005.1.g442;JAHRBS010000007.1.g188;JAHRBS010000008.1.g174;JAHRBS010000008.1.g411;JAHRBS010000009.1.g773;JAHRBS010000010.1.g1136;JAHRBS010000010.1.g1243;JAHRBS010000010.1.g372;JAHRBS010000010.1.g417;JAHRBS010000010.1.g425;JAHRBS…
GO:0009203	BP	ribonucleoside triphosphate catabolic process	21	301	0.983730384079721	1	JAHRBS010000003.1.g43;JAHRBS010000004.1.g1488;JAHRBS010000004.1.g1750;JAHRBS010000004.1.g191;JAHRBS010000004.1.g605;JAHRBS010000005.1.g27;JAHRBS010000005.1.g401;JAHRBS010000005.1.g442;JAHRBS010000007.1.g188;JAHRBS010000008.1.g174;JAHRBS010000008.1.g411;JAHRBS010000009.1.g773;JAHRBS010000010.1.g1136;JAHRBS010000010.1.g1243;JAHRBS010000010.1.g372;JAHRBS010000010.1.g417;JAHRBS010000010.1.g425;JAHRBS…
GO:0009207	BP	purine ribonucleoside triphosphate catabolic process	21	301	0.983730384079721	1	JAHRBS010000003.1.g43;JAHRBS010000004.1.g1488;JAHRBS010000004.1.g1750;JAHRBS010000004.1.g191;JAHRBS010000004.1.g605;JAHRBS010000005.1.g27;JAHRBS010000005.1.g401;JAHRBS010000005.1.g442;JAHRBS010000007.1.g188;JAHRBS010000008.1.g174;JAHRBS010000008.1.g411;JAHRBS010000009.1.g773;JAHRBS010000010.1.g1136;JAHRBS010000010.1.g1243;JAHRBS010000010.1.g372;JAHRBS010000010.1.g417;JAHRBS010000010.1.g425;JAHRBS…
GO:0046130	BP	purine ribonucleoside catabolic process	21	301	0.983730384079721	1	JAHRBS010000003.1.g43;JAHRBS010000004.1.g1488;JAHRBS010000004.1.g1750;JAHRBS010000004.1.g191;JAHRBS010000004.1.g605;JAHRBS010000005.1.g27;JAHRBS010000005.1.g401;JAHRBS010000005.1.g442;JAHRBS010000007.1.g188;JAHRBS010000008.1.g174;JAHRBS010000008.1.g411;JAHRBS010000009.1.g773;JAHRBS010000010.1.g1136;JAHRBS010000010.1.g1243;JAHRBS010000010.1.g372;JAHRBS010000010.1.g417;JAHRBS010000010.1.g425;JAHRBS…
GO:0009146	BP	purine nucleoside triphosphate catabolic process	21	302	0.984472325333637	1	JAHRBS010000003.1.g43;JAHRBS010000004.1.g1488;JAHRBS010000004.1.g1750;JAHRBS010000004.1.g191;JAHRBS010000004.1.g605;JAHRBS010000005.1.g27;JAHRBS010000005.1.g401;JAHRBS010000005.1.g442;JAHRBS010000007.1.g188;JAHRBS010000008.1.g174;JAHRBS010000008.1.g411;JAHRBS010000009.1.g773;JAHRBS010000010.1.g1136;JAHRBS010000010.1.g1243;JAHRBS010000010.1.g372;JAHRBS010000010.1.g417;JAHRBS010000010.1.g425;JAHRBS…
GO:0009143	BP	nucleoside triphosphate catabolic process	21	303	0.985183582497083	1	JAHRBS010000003.1.g43;JAHRBS010000004.1.g1488;JAHRBS010000004.1.g1750;JAHRBS010000004.1.g191;JAHRBS010000004.1.g605;JAHRBS010000005.1.g27;JAHRBS010000005.1.g401;JAHRBS010000005.1.g442;JAHRBS010000007.1.g188;JAHRBS010000008.1.g174;JAHRBS010000008.1.g411;JAHRBS010000009.1.g773;JAHRBS010000010.1.g1136;JAHRBS010000010.1.g1243;JAHRBS010000010.1.g372;JAHRBS010000010.1.g417;JAHRBS010000010.1.g425;JAHRBS…
GO:0009154	BP	purine ribonucleotide catabolic process	21	304	0.985865251428821	1	JAHRBS010000003.1.g43;JAHRBS010000004.1.g1488;JAHRBS010000004.1.g1750;JAHRBS010000004.1.g191;JAHRBS010000004.1.g605;JAHRBS010000005.1.g27;JAHRBS010000005.1.g401;JAHRBS010000005.1.g442;JAHRBS010000007.1.g188;JAHRBS010000008.1.g174;JAHRBS010000008.1.g411;JAHRBS010000009.1.g773;JAHRBS010000010.1.g1136;JAHRBS010000010.1.g1243;JAHRBS010000010.1.g372;JAHRBS010000010.1.g417;JAHRBS010000010.1.g425;JAHRBS…
GO:0009261	BP	ribonucleotide catabolic process	21	304	0.985865251428821	1	JAHRBS010000003.1.g43;JAHRBS010000004.1.g1488;JAHRBS010000004.1.g1750;JAHRBS010000004.1.g191;JAHRBS010000004.1.g605;JAHRBS010000005.1.g27;JAHRBS010000005.1.g401;JAHRBS010000005.1.g442;JAHRBS010000007.1.g188;JAHRBS010000008.1.g174;JAHRBS010000008.1.g411;JAHRBS010000009.1.g773;JAHRBS010000010.1.g1136;JAHRBS010000010.1.g1243;JAHRBS010000010.1.g372;JAHRBS010000010.1.g417;JAHRBS010000010.1.g425;JAHRBS…
GO:0042278	BP	purine nucleoside metabolic process	21	326	0.995237077464156	1	JAHRBS010000003.1.g43;JAHRBS010000004.1.g1488;JAHRBS010000004.1.g1750;JAHRBS010000004.1.g191;JAHRBS010000004.1.g605;JAHRBS010000005.1.g27;JAHRBS010000005.1.g401;JAHRBS010000005.1.g442;JAHRBS010000007.1.g188;JAHRBS010000008.1.g174;JAHRBS010000008.1.g411;JAHRBS010000009.1.g773;JAHRBS010000010.1.g1136;JAHRBS010000010.1.g1243;JAHRBS010000010.1.g372;JAHRBS010000010.1.g417;JAHRBS010000010.1.g425;JAHRBS…
GO:0046128	BP	purine ribonucleoside metabolic process	21	326	0.995237077464156	1	JAHRBS010000003.1.g43;JAHRBS010000004.1.g1488;JAHRBS010000004.1.g1750;JAHRBS010000004.1.g191;JAHRBS010000004.1.g605;JAHRBS010000005.1.g27;JAHRBS010000005.1.g401;JAHRBS010000005.1.g442;JAHRBS010000007.1.g188;JAHRBS010000008.1.g174;JAHRBS010000008.1.g411;JAHRBS010000009.1.g773;JAHRBS010000010.1.g1136;JAHRBS010000010.1.g1243;JAHRBS010000010.1.g372;JAHRBS010000010.1.g417;JAHRBS010000010.1.g425;JAHRBS…
GO:0019219	BP	regulation of nucleobase-containing compound metabolic process	21	367	0.999506139554071	1	JAHRBS010000001.1.g130;JAHRBS010000001.1.g153;JAHRBS010000001.1.g541;JAHRBS010000001.1.g60;JAHRBS010000001.1.g929;JAHRBS010000002.1.g115;JAHRBS010000002.1.g487;JAHRBS010000003.1.g780;JAHRBS010000003.1.g804;JAHRBS010000004.1.g1715;JAHRBS010000004.1.g1716;JAHRBS010000005.1.g425;JAHRBS010000007.1.g1241;JAHRBS010000007.1.g748;JAHRBS010000008.1.g136;JAHRBS010000008.1.g85;JAHRBS010000009.1.g202;JAHRBS0…
GO:0060255	BP	regulation of macromolecule metabolic process	21	448	0.999997345926369	1	JAHRBS010000001.1.g130;JAHRBS010000001.1.g153;JAHRBS010000001.1.g541;JAHRBS010000001.1.g929;JAHRBS010000002.1.g115;JAHRBS010000002.1.g487;JAHRBS010000003.1.g780;JAHRBS010000003.1.g804;JAHRBS010000004.1.g1715;JAHRBS010000004.1.g1716;JAHRBS010000005.1.g425;JAHRBS010000007.1.g1241;JAHRBS010000007.1.g748;JAHRBS010000008.1.g85;JAHRBS010000009.1.g202;JAHRBS010000009.1.g352;JAHRBS010000010.1.g1243;JAHRB…
GO:0050896	BP	response to stimulus	21	518	0.999999984576546	1	JAHRBS010000001.1.g102;JAHRBS010000001.1.g104;JAHRBS010000001.1.g117;JAHRBS010000001.1.g32;JAHRBS010000001.1.g60;JAHRBS010000001.1.g757;JAHRBS010000001.1.g852;JAHRBS010000001.1.g871;JAHRBS010000001.1.g929;JAHRBS010000002.1.g776;JAHRBS010000004.1.g65;JAHRBS010000004.1.g773;JAHRBS010000006.1.g411;JAHRBS010000006.1.g88;JAHRBS010000007.1.g868;JAHRBS010000008.1.g136;JAHRBS010000009.1.g202;JAHRBS010000…
GO:0004713	MF	protein tyrosine kinase activity	20	70	2.78433968548578e-05	0.000805820661917062	JAHRBS010000002.1.g872;JAHRBS010000003.1.g106;JAHRBS010000003.1.g119;JAHRBS010000003.1.g135;JAHRBS010000003.1.g95;JAHRBS010000004.1.g1478;JAHRBS010000004.1.g1493;JAHRBS010000004.1.g1522;JAHRBS010000005.1.g68;JAHRBS010000005.1.g69;JAHRBS010000005.1.g81;JAHRBS010000005.1.g97;JAHRBS010000007.1.g209;JAHRBS010000007.1.g231;JAHRBS010000009.1.g121;JAHRBS010000009.1.g143;JAHRBS010000009.1.g146;JAHRBS0100…
GO:0009057	BP	macromolecule catabolic process	20	230	0.823561242942717	1	JAHRBS010000001.1.g157;JAHRBS010000002.1.g198;JAHRBS010000002.1.g203;JAHRBS010000002.1.g319;JAHRBS010000003.1.g760;JAHRBS010000004.1.g1543;JAHRBS010000004.1.g479;JAHRBS010000006.1.g184;JAHRBS010000007.1.g89;JAHRBS010000009.1.g384;JAHRBS010000009.1.g610;JAHRBS010000010.1.g1166;JAHRBS010000010.1.g1288;JAHRBS010000012.1.g138;JAHRBS010000013.1.g30;JAHRBS010000013.1.g31;JAHRBS010000013.1.g32;JAHRBS010…
GO:2000112	BP	regulation of cellular macromolecule biosynthetic process	20	387	0.999935341810927	1	JAHRBS010000001.1.g130;JAHRBS010000001.1.g153;JAHRBS010000001.1.g541;JAHRBS010000002.1.g115;JAHRBS010000002.1.g487;JAHRBS010000003.1.g780;JAHRBS010000003.1.g804;JAHRBS010000004.1.g1715;JAHRBS010000004.1.g1716;JAHRBS010000005.1.g425;JAHRBS010000007.1.g1241;JAHRBS010000007.1.g748;JAHRBS010000008.1.g85;JAHRBS010000009.1.g202;JAHRBS010000009.1.g352;JAHRBS010000010.1.g1243;JAHRBS010000010.1.g420;JAHRB…
GO:0010556	BP	regulation of macromolecule biosynthetic process	20	389	0.999943183521325	1	JAHRBS010000001.1.g130;JAHRBS010000001.1.g153;JAHRBS010000001.1.g541;JAHRBS010000002.1.g115;JAHRBS010000002.1.g487;JAHRBS010000003.1.g780;JAHRBS010000003.1.g804;JAHRBS010000004.1.g1715;JAHRBS010000004.1.g1716;JAHRBS010000005.1.g425;JAHRBS010000007.1.g1241;JAHRBS010000007.1.g748;JAHRBS010000008.1.g85;JAHRBS010000009.1.g202;JAHRBS010000009.1.g352;JAHRBS010000010.1.g1243;JAHRBS010000010.1.g420;JAHRB…
GO:0006351	BP	transcription, DNA-templated	20	395	0.999961577862662	1	JAHRBS010000001.1.g130;JAHRBS010000001.1.g153;JAHRBS010000001.1.g541;JAHRBS010000002.1.g115;JAHRBS010000002.1.g487;JAHRBS010000003.1.g780;JAHRBS010000003.1.g804;JAHRBS010000004.1.g1715;JAHRBS010000004.1.g1716;JAHRBS010000005.1.g425;JAHRBS010000005.1.g473;JAHRBS010000007.1.g1241;JAHRBS010000007.1.g748;JAHRBS010000008.1.g85;JAHRBS010000009.1.g202;JAHRBS010000010.1.g1263;JAHRBS010000010.1.g420;JAHRB…
GO:0097659	BP	nucleic acid-templated transcription	20	395	0.999961577862662	1	JAHRBS010000001.1.g130;JAHRBS010000001.1.g153;JAHRBS010000001.1.g541;JAHRBS010000002.1.g115;JAHRBS010000002.1.g487;JAHRBS010000003.1.g780;JAHRBS010000003.1.g804;JAHRBS010000004.1.g1715;JAHRBS010000004.1.g1716;JAHRBS010000005.1.g425;JAHRBS010000005.1.g473;JAHRBS010000007.1.g1241;JAHRBS010000007.1.g748;JAHRBS010000008.1.g85;JAHRBS010000009.1.g202;JAHRBS010000010.1.g1263;JAHRBS010000010.1.g420;JAHRB…
GO:0032774	BP	RNA biosynthetic process	20	398	0.999968462016117	1	JAHRBS010000001.1.g130;JAHRBS010000001.1.g153;JAHRBS010000001.1.g541;JAHRBS010000002.1.g115;JAHRBS010000002.1.g487;JAHRBS010000003.1.g780;JAHRBS010000003.1.g804;JAHRBS010000004.1.g1715;JAHRBS010000004.1.g1716;JAHRBS010000005.1.g425;JAHRBS010000005.1.g473;JAHRBS010000007.1.g1241;JAHRBS010000007.1.g748;JAHRBS010000008.1.g85;JAHRBS010000009.1.g202;JAHRBS010000010.1.g1263;JAHRBS010000010.1.g420;JAHRB…
GO:0010468	BP	regulation of gene expression	20	399	0.999970478783981	1	JAHRBS010000001.1.g130;JAHRBS010000001.1.g153;JAHRBS010000001.1.g541;JAHRBS010000002.1.g115;JAHRBS010000002.1.g487;JAHRBS010000003.1.g780;JAHRBS010000003.1.g804;JAHRBS010000004.1.g1715;JAHRBS010000004.1.g1716;JAHRBS010000005.1.g425;JAHRBS010000007.1.g1241;JAHRBS010000007.1.g748;JAHRBS010000008.1.g85;JAHRBS010000009.1.g202;JAHRBS010000009.1.g352;JAHRBS010000010.1.g1243;JAHRBS010000010.1.g420;JAHRB…
GO:0043228	CC	non-membrane-bounded organelle	19	493	0.999439795030335	1	JAHRBS010000001.1.g418;JAHRBS010000001.1.g830;JAHRBS010000001.1.g957;JAHRBS010000002.1.g101;JAHRBS010000003.1.g43;JAHRBS010000003.1.g754;JAHRBS010000004.1.g1641;JAHRBS010000004.1.g818;JAHRBS010000004.1.g975;JAHRBS010000006.1.g370;JAHRBS010000007.1.g673;JAHRBS010000007.1.g868;JAHRBS010000008.1.g330;JAHRBS010000008.1.g411;JAHRBS010000009.1.g202;JAHRBS010000009.1.g590;JAHRBS010000010.1.g87;JAHRBS010…
GO:0043232	CC	intracellular non-membrane-bounded organelle	19	493	0.999439795030335	1	JAHRBS010000001.1.g418;JAHRBS010000001.1.g830;JAHRBS010000001.1.g957;JAHRBS010000002.1.g101;JAHRBS010000003.1.g43;JAHRBS010000003.1.g754;JAHRBS010000004.1.g1641;JAHRBS010000004.1.g818;JAHRBS010000004.1.g975;JAHRBS010000006.1.g370;JAHRBS010000007.1.g673;JAHRBS010000007.1.g868;JAHRBS010000008.1.g330;JAHRBS010000008.1.g411;JAHRBS010000009.1.g202;JAHRBS010000009.1.g590;JAHRBS010000010.1.g87;JAHRBS010…
GO:0071702	BP	organic substance transport	19	361	0.999853308798163	1	JAHRBS010000002.1.g118;JAHRBS010000002.1.g836;JAHRBS010000002.1.g837;JAHRBS010000003.1.g278;JAHRBS010000003.1.g43;JAHRBS010000005.1.g250;JAHRBS010000005.1.g401;JAHRBS010000006.1.g631;JAHRBS010000007.1.g141;JAHRBS010000007.1.g683;JAHRBS010000007.1.g959;JAHRBS010000008.1.g128;JAHRBS010000010.1.g1212;JAHRBS010000010.1.g1214;JAHRBS010000013.1.g273;JAHRBS010000013.1.g277;JAHRBS010000013.1.g58;JAHRBS01…
GO:0051213	MF	dioxygenase activity	18	88	0.00499603981864572	0.0983220636309479	JAHRBS010000001.1.g275;JAHRBS010000004.1.g1288;JAHRBS010000005.1.g372;JAHRBS010000006.1.g119;JAHRBS010000006.1.g133;JAHRBS010000006.1.g135;JAHRBS010000006.1.g219;JAHRBS010000006.1.g83;JAHRBS010000006.1.g84;JAHRBS010000006.1.g94;JAHRBS010000006.1.g95;JAHRBS010000007.1.g20;JAHRBS010000007.1.g21;JAHRBS010000007.1.g650;JAHRBS010000010.1.g1172;JAHRBS010000010.1.g38;JAHRBS010000013.1.g102;JAHRBS0100000…
GO:0006812	BP	cation transport	18	148	0.263084382969654	1	JAHRBS010000002.1.g255;JAHRBS010000002.1.g431;JAHRBS010000002.1.g684;JAHRBS010000003.1.g758;JAHRBS010000004.1.g1316;JAHRBS010000004.1.g1750;JAHRBS010000004.1.g605;JAHRBS010000006.1.g577;JAHRBS010000007.1.g204;JAHRBS010000009.1.g413;JAHRBS010000009.1.g414;JAHRBS010000009.1.g773;JAHRBS010000010.1.g177;JAHRBS010000012.1.g163;JAHRBS010000012.1.g164;JAHRBS010000012.1.g40;JAHRBS010000014.1.g107;JAHRBS0…
GO:0016052	BP	carbohydrate catabolic process	18	156	0.342588984485778	1	JAHRBS010000001.1.g157;JAHRBS010000002.1.g319;JAHRBS010000002.1.g836;JAHRBS010000002.1.g837;JAHRBS010000003.1.g587;JAHRBS010000003.1.g760;JAHRBS010000006.1.g184;JAHRBS010000007.1.g89;JAHRBS010000008.1.g75;JAHRBS010000009.1.g610;JAHRBS010000010.1.g1020;JAHRBS010000013.1.g30;JAHRBS010000013.1.g31;JAHRBS010000013.1.g32;JAHRBS010000013.1.g33;JAHRBS010000014.1.g276;JAHRBS010000014.1.g430;JAHRBS0100000…
GO:0009128	BP	purine nucleoside monophosphate catabolic process	18	231	0.922818159505268	1	JAHRBS010000003.1.g43;JAHRBS010000004.1.g1488;JAHRBS010000004.1.g1750;JAHRBS010000004.1.g191;JAHRBS010000004.1.g605;JAHRBS010000005.1.g27;JAHRBS010000005.1.g401;JAHRBS010000007.1.g188;JAHRBS010000008.1.g174;JAHRBS010000008.1.g411;JAHRBS010000009.1.g773;JAHRBS010000010.1.g1136;JAHRBS010000010.1.g417;JAHRBS010000010.1.g425;JAHRBS010000011.1.g3;JAHRBS010000012.1.g40;JAHRBS010000012.1.g45;JAHRBS01000…
GO:0009158	BP	ribonucleoside monophosphate catabolic process	18	231	0.922818159505268	1	JAHRBS010000003.1.g43;JAHRBS010000004.1.g1488;JAHRBS010000004.1.g1750;JAHRBS010000004.1.g191;JAHRBS010000004.1.g605;JAHRBS010000005.1.g27;JAHRBS010000005.1.g401;JAHRBS010000007.1.g188;JAHRBS010000008.1.g174;JAHRBS010000008.1.g411;JAHRBS010000009.1.g773;JAHRBS010000010.1.g1136;JAHRBS010000010.1.g417;JAHRBS010000010.1.g425;JAHRBS010000011.1.g3;JAHRBS010000012.1.g40;JAHRBS010000012.1.g45;JAHRBS01000…
GO:0009169	BP	purine ribonucleoside monophosphate catabolic process	18	231	0.922818159505268	1	JAHRBS010000003.1.g43;JAHRBS010000004.1.g1488;JAHRBS010000004.1.g1750;JAHRBS010000004.1.g191;JAHRBS010000004.1.g605;JAHRBS010000005.1.g27;JAHRBS010000005.1.g401;JAHRBS010000007.1.g188;JAHRBS010000008.1.g174;JAHRBS010000008.1.g411;JAHRBS010000009.1.g773;JAHRBS010000010.1.g1136;JAHRBS010000010.1.g417;JAHRBS010000010.1.g425;JAHRBS010000011.1.g3;JAHRBS010000012.1.g40;JAHRBS010000012.1.g45;JAHRBS01000…
GO:0009125	BP	nucleoside monophosphate catabolic process	18	232	0.925882422239923	1	JAHRBS010000003.1.g43;JAHRBS010000004.1.g1488;JAHRBS010000004.1.g1750;JAHRBS010000004.1.g191;JAHRBS010000004.1.g605;JAHRBS010000005.1.g27;JAHRBS010000005.1.g401;JAHRBS010000007.1.g188;JAHRBS010000008.1.g174;JAHRBS010000008.1.g411;JAHRBS010000009.1.g773;JAHRBS010000010.1.g1136;JAHRBS010000010.1.g417;JAHRBS010000010.1.g425;JAHRBS010000011.1.g3;JAHRBS010000012.1.g40;JAHRBS010000012.1.g45;JAHRBS01000…
GO:0016887	MF	ATPase activity	18	233	0.952802599135438	1	JAHRBS010000003.1.g43;JAHRBS010000004.1.g1488;JAHRBS010000004.1.g1750;JAHRBS010000004.1.g191;JAHRBS010000004.1.g605;JAHRBS010000005.1.g27;JAHRBS010000005.1.g401;JAHRBS010000007.1.g188;JAHRBS010000008.1.g174;JAHRBS010000008.1.g411;JAHRBS010000009.1.g773;JAHRBS010000010.1.g1136;JAHRBS010000010.1.g417;JAHRBS010000010.1.g425;JAHRBS010000011.1.g3;JAHRBS010000012.1.g40;JAHRBS010000012.1.g45;JAHRBS01000…
GO:0019752	BP	carboxylic acid metabolic process	18	322	0.999266085664692	1	JAHRBS010000001.1.g109;JAHRBS010000001.1.g643;JAHRBS010000001.1.g917;JAHRBS010000002.1.g118;JAHRBS010000004.1.g267;JAHRBS010000004.1.g778;JAHRBS010000005.1.g153;JAHRBS010000008.1.g124;JAHRBS010000008.1.g215;JAHRBS010000008.1.g360;JAHRBS010000009.1.g352;JAHRBS010000010.1.g1296;JAHRBS010000010.1.g17;JAHRBS010000011.1.g157;JAHRBS010000012.1.g762;JAHRBS010000013.1.g392;JAHRBS010000014.1.g156;JAHRBS01…
GO:0006355	BP	regulation of transcription, DNA-templated	18	331	0.999576488110935	1	JAHRBS010000001.1.g130;JAHRBS010000001.1.g153;JAHRBS010000001.1.g541;JAHRBS010000002.1.g115;JAHRBS010000002.1.g487;JAHRBS010000003.1.g780;JAHRBS010000003.1.g804;JAHRBS010000004.1.g1715;JAHRBS010000004.1.g1716;JAHRBS010000005.1.g425;JAHRBS010000007.1.g1241;JAHRBS010000007.1.g748;JAHRBS010000008.1.g85;JAHRBS010000009.1.g202;JAHRBS010000010.1.g420;JAHRBS010000010.1.g87;JAHRBS010000011.1.g204;JAHRBS0…
GO:1903506	BP	regulation of nucleic acid-templated transcription	18	331	0.999576488110935	1	JAHRBS010000001.1.g130;JAHRBS010000001.1.g153;JAHRBS010000001.1.g541;JAHRBS010000002.1.g115;JAHRBS010000002.1.g487;JAHRBS010000003.1.g780;JAHRBS010000003.1.g804;JAHRBS010000004.1.g1715;JAHRBS010000004.1.g1716;JAHRBS010000005.1.g425;JAHRBS010000007.1.g1241;JAHRBS010000007.1.g748;JAHRBS010000008.1.g85;JAHRBS010000009.1.g202;JAHRBS010000010.1.g420;JAHRBS010000010.1.g87;JAHRBS010000011.1.g204;JAHRBS0…
GO:2001141	BP	regulation of RNA biosynthetic process	18	332	0.999601917191124	1	JAHRBS010000001.1.g130;JAHRBS010000001.1.g153;JAHRBS010000001.1.g541;JAHRBS010000002.1.g115;JAHRBS010000002.1.g487;JAHRBS010000003.1.g780;JAHRBS010000003.1.g804;JAHRBS010000004.1.g1715;JAHRBS010000004.1.g1716;JAHRBS010000005.1.g425;JAHRBS010000007.1.g1241;JAHRBS010000007.1.g748;JAHRBS010000008.1.g85;JAHRBS010000009.1.g202;JAHRBS010000010.1.g420;JAHRBS010000010.1.g87;JAHRBS010000011.1.g204;JAHRBS0…
GO:0043436	BP	oxoacid metabolic process	18	333	0.999625880565231	1	JAHRBS010000001.1.g109;JAHRBS010000001.1.g643;JAHRBS010000001.1.g917;JAHRBS010000002.1.g118;JAHRBS010000004.1.g267;JAHRBS010000004.1.g778;JAHRBS010000005.1.g153;JAHRBS010000008.1.g124;JAHRBS010000008.1.g215;JAHRBS010000008.1.g360;JAHRBS010000009.1.g352;JAHRBS010000010.1.g1296;JAHRBS010000010.1.g17;JAHRBS010000011.1.g157;JAHRBS010000012.1.g762;JAHRBS010000013.1.g392;JAHRBS010000014.1.g156;JAHRBS01…
GO:0051252	BP	regulation of RNA metabolic process	18	333	0.999625880565231	1	JAHRBS010000001.1.g130;JAHRBS010000001.1.g153;JAHRBS010000001.1.g541;JAHRBS010000002.1.g115;JAHRBS010000002.1.g487;JAHRBS010000003.1.g780;JAHRBS010000003.1.g804;JAHRBS010000004.1.g1715;JAHRBS010000004.1.g1716;JAHRBS010000005.1.g425;JAHRBS010000007.1.g1241;JAHRBS010000007.1.g748;JAHRBS010000008.1.g85;JAHRBS010000009.1.g202;JAHRBS010000010.1.g420;JAHRBS010000010.1.g87;JAHRBS010000011.1.g204;JAHRBS0…
GO:0006082	BP	organic acid metabolic process	18	337	0.99970862346031	1	JAHRBS010000001.1.g109;JAHRBS010000001.1.g643;JAHRBS010000001.1.g917;JAHRBS010000002.1.g118;JAHRBS010000004.1.g267;JAHRBS010000004.1.g778;JAHRBS010000005.1.g153;JAHRBS010000008.1.g124;JAHRBS010000008.1.g215;JAHRBS010000008.1.g360;JAHRBS010000009.1.g352;JAHRBS010000010.1.g1296;JAHRBS010000010.1.g17;JAHRBS010000011.1.g157;JAHRBS010000012.1.g762;JAHRBS010000013.1.g392;JAHRBS010000014.1.g156;JAHRBS01…
GO:0004190	MF	aspartic-type endopeptidase activity	18	355	0.99996613582064	1	JAHRBS010000001.1.g136;JAHRBS010000001.1.g17;JAHRBS010000002.1.g905;JAHRBS010000003.1.g132;JAHRBS010000003.1.g763;JAHRBS010000004.1.g1551;JAHRBS010000004.1.g1571;JAHRBS010000004.1.g315;JAHRBS010000005.1.g499;JAHRBS010000006.1.g172;JAHRBS010000010.1.g134;JAHRBS010000010.1.g144;JAHRBS010000013.1.g268;JAHRBS010000013.1.g440;JAHRBS010000013.1.g768;JAHRBS010000013.1.g783;JAHRBS010000014.1.g406;JAHRBS0…
GO:0070001	MF	aspartic-type peptidase activity	18	355	0.99996613582064	1	JAHRBS010000001.1.g136;JAHRBS010000001.1.g17;JAHRBS010000002.1.g905;JAHRBS010000003.1.g132;JAHRBS010000003.1.g763;JAHRBS010000004.1.g1551;JAHRBS010000004.1.g1571;JAHRBS010000004.1.g315;JAHRBS010000005.1.g499;JAHRBS010000006.1.g172;JAHRBS010000010.1.g134;JAHRBS010000010.1.g144;JAHRBS010000013.1.g268;JAHRBS010000013.1.g440;JAHRBS010000013.1.g768;JAHRBS010000013.1.g783;JAHRBS010000014.1.g406;JAHRBS0…
GO:0016043	BP	cellular component organization	18	506	0.999999998851048	1	JAHRBS010000001.1.g830;JAHRBS010000001.1.g929;JAHRBS010000002.1.g101;JAHRBS010000002.1.g684;JAHRBS010000003.1.g231;JAHRBS010000003.1.g43;JAHRBS010000003.1.g465;JAHRBS010000003.1.g754;JAHRBS010000004.1.g1571;JAHRBS010000004.1.g818;JAHRBS010000007.1.g959;JAHRBS010000009.1.g202;JAHRBS010000010.1.g177;JAHRBS010000010.1.g87;JAHRBS010000011.1.g204;JAHRBS010000012.1.g45;JAHRBS010000013.1.g273;JAHRBS0100…
GO:0031984	CC	organelle subcompartment	17	180	0.122456922296891	0.830592068902708	JAHRBS010000001.1.g109;JAHRBS010000002.1.g742;JAHRBS010000002.1.g951;JAHRBS010000002.1.g967;JAHRBS010000002.1.g968;JAHRBS010000002.1.g971;JAHRBS010000002.1.g974;JAHRBS010000002.1.g980;JAHRBS010000005.1.g250;JAHRBS010000006.1.g457;JAHRBS010000006.1.g598;JAHRBS010000007.1.g141;JAHRBS010000007.1.g142;JAHRBS010000009.1.g474;JAHRBS010000016.1.g11;JAHRBS010000016.1.g6;JAHRBS010000016.1.g7
GO:0052689	MF	carboxylic ester hydrolase activity	16	74	0.00450207400394959	0.0922925170809666	JAHRBS010000001.1.g157;JAHRBS010000001.1.g289;JAHRBS010000002.1.g740;JAHRBS010000003.1.g346;JAHRBS010000003.1.g839;JAHRBS010000005.1.g124;JAHRBS010000006.1.g27;JAHRBS010000006.1.g549;JAHRBS010000007.1.g1036;JAHRBS010000007.1.g142;JAHRBS010000008.1.g535;JAHRBS010000009.1.g352;JAHRBS010000012.1.g432;JAHRBS010000012.1.g77;JAHRBS010000013.1.g520;JAHRBS010000015.1.g124
GO:0042623	MF	ATPase activity, coupled	16	182	0.836917386534062	1	JAHRBS010000004.1.g1750;JAHRBS010000004.1.g191;JAHRBS010000004.1.g605;JAHRBS010000005.1.g27;JAHRBS010000005.1.g401;JAHRBS010000007.1.g188;JAHRBS010000008.1.g174;JAHRBS010000008.1.g411;JAHRBS010000009.1.g773;JAHRBS010000010.1.g1136;JAHRBS010000010.1.g417;JAHRBS010000010.1.g425;JAHRBS010000011.1.g3;JAHRBS010000012.1.g40;JAHRBS010000012.1.g45;JAHRBS010000013.1.g27
GO:0005198	MF	structural molecule activity	16	184	0.848911114430073	1	JAHRBS010000001.1.g418;JAHRBS010000001.1.g957;JAHRBS010000002.1.g644;JAHRBS010000004.1.g1641;JAHRBS010000004.1.g975;JAHRBS010000006.1.g370;JAHRBS010000006.1.g614;JAHRBS010000006.1.g651;JAHRBS010000007.1.g112;JAHRBS010000007.1.g135;JAHRBS010000009.1.g639;JAHRBS010000012.1.g375;JAHRBS010000012.1.g376;JAHRBS010000012.1.g377;JAHRBS010000012.1.g379;JAHRBS010000013.1.g426
GO:0140098	MF	catalytic activity, acting on RNA	16	192	0.890257784622842	1	JAHRBS010000002.1.g370;JAHRBS010000002.1.g849;JAHRBS010000002.1.g853;JAHRBS010000002.1.g865;JAHRBS010000004.1.g1444;JAHRBS010000004.1.g1542;JAHRBS010000004.1.g1571;JAHRBS010000004.1.g1579;JAHRBS010000005.1.g124;JAHRBS010000005.1.g437;JAHRBS010000005.1.g473;JAHRBS010000006.1.g411;JAHRBS010000009.1.g352;JAHRBS010000012.1.g45;JAHRBS010000012.1.g510;JAHRBS010000012.1.g511
GO:0031974	CC	membrane-enclosed lumen	16	296	0.895948580025372	1	JAHRBS010000001.1.g852;JAHRBS010000002.1.g101;JAHRBS010000002.1.g88;JAHRBS010000003.1.g465;JAHRBS010000004.1.g818;JAHRBS010000004.1.g975;JAHRBS010000005.1.g153;JAHRBS010000007.1.g204;JAHRBS010000007.1.g673;JAHRBS010000007.1.g959;JAHRBS010000008.1.g411;JAHRBS010000008.1.g424;JAHRBS010000008.1.g448;JAHRBS010000010.1.g87;JAHRBS010000013.1.g273;JAHRBS010000013.1.g847
GO:0043233	CC	organelle lumen	16	296	0.895948580025372	1	JAHRBS010000001.1.g852;JAHRBS010000002.1.g101;JAHRBS010000002.1.g88;JAHRBS010000003.1.g465;JAHRBS010000004.1.g818;JAHRBS010000004.1.g975;JAHRBS010000005.1.g153;JAHRBS010000007.1.g204;JAHRBS010000007.1.g673;JAHRBS010000007.1.g959;JAHRBS010000008.1.g411;JAHRBS010000008.1.g424;JAHRBS010000008.1.g448;JAHRBS010000010.1.g87;JAHRBS010000013.1.g273;JAHRBS010000013.1.g847
GO:0070013	CC	intracellular organelle lumen	16	296	0.895948580025372	1	JAHRBS010000001.1.g852;JAHRBS010000002.1.g101;JAHRBS010000002.1.g88;JAHRBS010000003.1.g465;JAHRBS010000004.1.g818;JAHRBS010000004.1.g975;JAHRBS010000005.1.g153;JAHRBS010000007.1.g204;JAHRBS010000007.1.g673;JAHRBS010000007.1.g959;JAHRBS010000008.1.g411;JAHRBS010000008.1.g424;JAHRBS010000008.1.g448;JAHRBS010000010.1.g87;JAHRBS010000013.1.g273;JAHRBS010000013.1.g847
GO:0051716	BP	cellular response to stimulus	16	427	0.999999940367485	1	JAHRBS010000001.1.g102;JAHRBS010000001.1.g104;JAHRBS010000001.1.g117;JAHRBS010000001.1.g32;JAHRBS010000001.1.g60;JAHRBS010000001.1.g852;JAHRBS010000001.1.g929;JAHRBS010000002.1.g776;JAHRBS010000004.1.g65;JAHRBS010000006.1.g411;JAHRBS010000007.1.g868;JAHRBS010000008.1.g136;JAHRBS010000009.1.g202;JAHRBS010000009.1.g474;JAHRBS010000009.1.g611;JAHRBS010000009.1.g613
GO:0044429	CC	mitochondrial part	15	199	0.420169335150679	1	JAHRBS010000001.1.g852;JAHRBS010000002.1.g260;JAHRBS010000002.1.g431;JAHRBS010000002.1.g684;JAHRBS010000002.1.g88;JAHRBS010000003.1.g465;JAHRBS010000004.1.g975;JAHRBS010000005.1.g153;JAHRBS010000005.1.g401;JAHRBS010000006.1.g577;JAHRBS010000007.1.g204;JAHRBS010000007.1.g959;JAHRBS010000010.1.g177;JAHRBS010000013.1.g273;JAHRBS010000013.1.g529
GO:0008324	MF	cation transmembrane transporter activity	15	139	0.53276885457142	0.905701240916002	JAHRBS010000002.1.g255;JAHRBS010000002.1.g431;JAHRBS010000002.1.g684;JAHRBS010000003.1.g758;JAHRBS010000004.1.g1316;JAHRBS010000004.1.g1750;JAHRBS010000004.1.g605;JAHRBS010000006.1.g577;JAHRBS010000009.1.g413;JAHRBS010000009.1.g414;JAHRBS010000009.1.g773;JAHRBS010000012.1.g164;JAHRBS010000012.1.g40;JAHRBS010000014.1.g107;JAHRBS010000014.1.g770
GO:0004518	MF	nuclease activity	15	147	0.623635450674243	0.96871730100229	JAHRBS010000002.1.g370;JAHRBS010000002.1.g849;JAHRBS010000002.1.g853;JAHRBS010000002.1.g865;JAHRBS010000004.1.g1444;JAHRBS010000004.1.g1571;JAHRBS010000005.1.g437;JAHRBS010000006.1.g296;JAHRBS010000006.1.g302;JAHRBS010000006.1.g411;JAHRBS010000010.1.g1288;JAHRBS010000012.1.g292;JAHRBS010000012.1.g432;JAHRBS010000012.1.g510;JAHRBS010000012.1.g511
GO:0090305	BP	nucleic acid phosphodiester bond hydrolysis	15	164	0.72817262049635	1	JAHRBS010000002.1.g370;JAHRBS010000002.1.g849;JAHRBS010000002.1.g853;JAHRBS010000002.1.g865;JAHRBS010000004.1.g1444;JAHRBS010000004.1.g1571;JAHRBS010000005.1.g437;JAHRBS010000006.1.g296;JAHRBS010000006.1.g302;JAHRBS010000006.1.g411;JAHRBS010000010.1.g1288;JAHRBS010000012.1.g292;JAHRBS010000012.1.g432;JAHRBS010000012.1.g510;JAHRBS010000012.1.g511
GO:0006996	BP	organelle organization	15	406	0.999999904486789	1	JAHRBS010000001.1.g830;JAHRBS010000001.1.g929;JAHRBS010000002.1.g101;JAHRBS010000002.1.g684;JAHRBS010000003.1.g231;JAHRBS010000003.1.g43;JAHRBS010000003.1.g465;JAHRBS010000003.1.g754;JAHRBS010000004.1.g818;JAHRBS010000007.1.g959;JAHRBS010000009.1.g202;JAHRBS010000010.1.g87;JAHRBS010000011.1.g204;JAHRBS010000013.1.g273;JAHRBS010000013.1.g847
GO:0008171	MF	O-methyltransferase activity	14	31	1.09298668861692e-06	5.97499389777251e-05	JAHRBS010000001.1.g118;JAHRBS010000001.1.g166;JAHRBS010000002.1.g756;JAHRBS010000003.1.g751;JAHRBS010000005.1.g198;JAHRBS010000005.1.g557;JAHRBS010000005.1.g595;JAHRBS010000006.1.g81;JAHRBS010000008.1.g363;JAHRBS010000012.1.g49;JAHRBS010000012.1.g63;JAHRBS010000012.1.g64;JAHRBS010000013.1.g654;JAHRBS010000013.1.g919
GO:1901615	BP	organic hydroxy compound metabolic process	14	106	0.199984635176254	1	JAHRBS010000001.1.g275;JAHRBS010000001.1.g94;JAHRBS010000002.1.g759;JAHRBS010000002.1.g760;JAHRBS010000002.1.g836;JAHRBS010000002.1.g837;JAHRBS010000003.1.g587;JAHRBS010000004.1.g82;JAHRBS010000005.1.g153;JAHRBS010000008.1.g75;JAHRBS010000010.1.g369;JAHRBS010000012.1.g686;JAHRBS010000012.1.g693;JAHRBS010000013.1.g834
GO:0031967	CC	organelle envelope	14	168	0.284186837387164	1	JAHRBS010000001.1.g852;JAHRBS010000002.1.g260;JAHRBS010000002.1.g431;JAHRBS010000002.1.g684;JAHRBS010000002.1.g88;JAHRBS010000003.1.g465;JAHRBS010000004.1.g818;JAHRBS010000005.1.g153;JAHRBS010000005.1.g401;JAHRBS010000006.1.g577;JAHRBS010000007.1.g204;JAHRBS010000007.1.g959;JAHRBS010000010.1.g177;JAHRBS010000013.1.g529
GO:0031975	CC	envelope	14	168	0.284186837387164	1	JAHRBS010000001.1.g852;JAHRBS010000002.1.g260;JAHRBS010000002.1.g431;JAHRBS010000002.1.g684;JAHRBS010000002.1.g88;JAHRBS010000003.1.g465;JAHRBS010000004.1.g818;JAHRBS010000005.1.g153;JAHRBS010000005.1.g401;JAHRBS010000006.1.g577;JAHRBS010000007.1.g204;JAHRBS010000007.1.g959;JAHRBS010000010.1.g177;JAHRBS010000013.1.g529
GO:0022890	MF	inorganic cation transmembrane transporter activity	14	123	0.45068597729671	0.866162112617115	JAHRBS010000002.1.g255;JAHRBS010000002.1.g431;JAHRBS010000002.1.g684;JAHRBS010000003.1.g758;JAHRBS010000004.1.g1750;JAHRBS010000004.1.g605;JAHRBS010000006.1.g577;JAHRBS010000009.1.g413;JAHRBS010000009.1.g414;JAHRBS010000009.1.g773;JAHRBS010000012.1.g164;JAHRBS010000012.1.g40;JAHRBS010000014.1.g107;JAHRBS010000014.1.g770
GO:0006412	BP	translation	14	304	0.999928583969946	1	JAHRBS010000001.1.g418;JAHRBS010000001.1.g957;JAHRBS010000004.1.g1641;JAHRBS010000004.1.g975;JAHRBS010000005.1.g144;JAHRBS010000005.1.g193;JAHRBS010000006.1.g370;JAHRBS010000007.1.g1241;JAHRBS010000008.1.g359;JAHRBS010000009.1.g352;JAHRBS010000009.1.g501;JAHRBS010000010.1.g1243;JAHRBS010000012.1.g274;JAHRBS010000013.1.g426
GO:0006950	BP	response to stress	14	309	0.99994991040812	1	JAHRBS010000001.1.g104;JAHRBS010000001.1.g117;JAHRBS010000001.1.g32;JAHRBS010000001.1.g757;JAHRBS010000001.1.g852;JAHRBS010000001.1.g871;JAHRBS010000001.1.g929;JAHRBS010000004.1.g773;JAHRBS010000006.1.g88;JAHRBS010000007.1.g868;JAHRBS010000009.1.g202;JAHRBS010000009.1.g474;JAHRBS010000009.1.g611;JAHRBS010000009.1.g613
GO:0043043	BP	peptide biosynthetic process	14	314	0.999964997563966	1	JAHRBS010000001.1.g418;JAHRBS010000001.1.g957;JAHRBS010000004.1.g1641;JAHRBS010000004.1.g975;JAHRBS010000005.1.g144;JAHRBS010000005.1.g193;JAHRBS010000006.1.g370;JAHRBS010000007.1.g1241;JAHRBS010000008.1.g359;JAHRBS010000009.1.g352;JAHRBS010000009.1.g501;JAHRBS010000010.1.g1243;JAHRBS010000012.1.g274;JAHRBS010000013.1.g426
GO:0006518	BP	peptide metabolic process	14	326	0.999985403620321	1	JAHRBS010000001.1.g418;JAHRBS010000001.1.g957;JAHRBS010000004.1.g1641;JAHRBS010000004.1.g975;JAHRBS010000005.1.g144;JAHRBS010000005.1.g193;JAHRBS010000006.1.g370;JAHRBS010000007.1.g1241;JAHRBS010000008.1.g359;JAHRBS010000009.1.g352;JAHRBS010000009.1.g501;JAHRBS010000010.1.g1243;JAHRBS010000012.1.g274;JAHRBS010000013.1.g426
GO:0043604	BP	amide biosynthetic process	14	338	0.999994030807936	1	JAHRBS010000001.1.g418;JAHRBS010000001.1.g957;JAHRBS010000004.1.g1641;JAHRBS010000004.1.g975;JAHRBS010000005.1.g144;JAHRBS010000005.1.g193;JAHRBS010000006.1.g370;JAHRBS010000007.1.g1241;JAHRBS010000008.1.g359;JAHRBS010000009.1.g352;JAHRBS010000009.1.g501;JAHRBS010000010.1.g1243;JAHRBS010000012.1.g274;JAHRBS010000013.1.g426
GO:0043603	BP	cellular amide metabolic process	14	365	0.999999252632145	1	JAHRBS010000001.1.g418;JAHRBS010000001.1.g957;JAHRBS010000004.1.g1641;JAHRBS010000004.1.g975;JAHRBS010000005.1.g144;JAHRBS010000005.1.g193;JAHRBS010000006.1.g370;JAHRBS010000007.1.g1241;JAHRBS010000008.1.g359;JAHRBS010000009.1.g352;JAHRBS010000009.1.g501;JAHRBS010000010.1.g1243;JAHRBS010000012.1.g274;JAHRBS010000013.1.g426
GO:0015074	BP	DNA integration	14	380	0.999999772814077	1	JAHRBS010000002.1.g751;JAHRBS010000002.1.g905;JAHRBS010000003.1.g132;JAHRBS010000004.1.g10;JAHRBS010000004.1.g1571;JAHRBS010000004.1.g315;JAHRBS010000004.1.g43;JAHRBS010000005.1.g584;JAHRBS010000007.1.g1249;JAHRBS010000007.1.g185;JAHRBS010000009.1.g424;JAHRBS010000013.1.g768;JAHRBS010000014.1.g57;JAHRBS010000015.1.g129
GO:0140097	MF	catalytic activity, acting on DNA	14	379	0.999999932844074	1	JAHRBS010000002.1.g370;JAHRBS010000002.1.g905;JAHRBS010000002.1.g939;JAHRBS010000003.1.g132;JAHRBS010000004.1.g1444;JAHRBS010000004.1.g1571;JAHRBS010000004.1.g315;JAHRBS010000005.1.g437;JAHRBS010000005.1.g71;JAHRBS010000009.1.g424;JAHRBS010000012.1.g510;JAHRBS010000012.1.g511;JAHRBS010000013.1.g768;JAHRBS010000014.1.g57
GO:0016779	MF	nucleotidyltransferase activity	14	399	0.999999988050021	1	JAHRBS010000002.1.g370;JAHRBS010000002.1.g905;JAHRBS010000002.1.g939;JAHRBS010000003.1.g132;JAHRBS010000004.1.g1444;JAHRBS010000004.1.g1571;JAHRBS010000004.1.g315;JAHRBS010000005.1.g437;JAHRBS010000005.1.g473;JAHRBS010000005.1.g71;JAHRBS010000012.1.g510;JAHRBS010000012.1.g511;JAHRBS010000013.1.g768;JAHRBS010000014.1.g57
GO:0008276	MF	protein methyltransferase activity	13	31	7.33898974398218e-06	0.000240718863602615	JAHRBS010000001.1.g166;JAHRBS010000002.1.g101;JAHRBS010000002.1.g756;JAHRBS010000003.1.g751;JAHRBS010000005.1.g198;JAHRBS010000006.1.g81;JAHRBS010000008.1.g363;JAHRBS010000012.1.g49;JAHRBS010000012.1.g63;JAHRBS010000012.1.g64;JAHRBS010000013.1.g654;JAHRBS010000013.1.g847;JAHRBS010000013.1.g919
GO:0006479	BP	protein methylation	13	34	1.57303953425324e-05	0.00259289349896076	JAHRBS010000001.1.g166;JAHRBS010000002.1.g101;JAHRBS010000002.1.g756;JAHRBS010000003.1.g751;JAHRBS010000005.1.g198;JAHRBS010000006.1.g81;JAHRBS010000008.1.g363;JAHRBS010000012.1.g49;JAHRBS010000012.1.g63;JAHRBS010000012.1.g64;JAHRBS010000013.1.g654;JAHRBS010000013.1.g847;JAHRBS010000013.1.g919
GO:0008213	BP	protein alkylation	13	34	1.57303953425324e-05	0.00259289349896076	JAHRBS010000001.1.g166;JAHRBS010000002.1.g101;JAHRBS010000002.1.g756;JAHRBS010000003.1.g751;JAHRBS010000005.1.g198;JAHRBS010000006.1.g81;JAHRBS010000008.1.g363;JAHRBS010000012.1.g49;JAHRBS010000012.1.g63;JAHRBS010000012.1.g64;JAHRBS010000013.1.g654;JAHRBS010000013.1.g847;JAHRBS010000013.1.g919
GO:0043414	BP	macromolecule methylation	13	57	0.00445648663392721	0.629637897279144	JAHRBS010000001.1.g166;JAHRBS010000002.1.g101;JAHRBS010000002.1.g756;JAHRBS010000003.1.g751;JAHRBS010000005.1.g198;JAHRBS010000006.1.g81;JAHRBS010000008.1.g363;JAHRBS010000012.1.g49;JAHRBS010000012.1.g63;JAHRBS010000012.1.g64;JAHRBS010000013.1.g654;JAHRBS010000013.1.g847;JAHRBS010000013.1.g919
GO:0008757	MF	S-adenosylmethionine-dependent methyltransferase activity	13	56	0.00534750965000475	0.101191336453936	JAHRBS010000001.1.g166;JAHRBS010000002.1.g101;JAHRBS010000002.1.g756;JAHRBS010000003.1.g751;JAHRBS010000005.1.g198;JAHRBS010000006.1.g81;JAHRBS010000008.1.g363;JAHRBS010000012.1.g49;JAHRBS010000012.1.g63;JAHRBS010000012.1.g64;JAHRBS010000013.1.g654;JAHRBS010000013.1.g847;JAHRBS010000013.1.g919
GO:0005740	CC	mitochondrial envelope	13	141	0.184053875951712	0.964742259347177	JAHRBS010000001.1.g852;JAHRBS010000002.1.g260;JAHRBS010000002.1.g431;JAHRBS010000002.1.g684;JAHRBS010000002.1.g88;JAHRBS010000003.1.g465;JAHRBS010000005.1.g153;JAHRBS010000005.1.g401;JAHRBS010000006.1.g577;JAHRBS010000007.1.g204;JAHRBS010000007.1.g959;JAHRBS010000010.1.g177;JAHRBS010000013.1.g529
GO:0098588	CC	bounding membrane of organelle	13	200	0.653501892732501	1	JAHRBS010000002.1.g255;JAHRBS010000002.1.g951;JAHRBS010000002.1.g967;JAHRBS010000002.1.g968;JAHRBS010000002.1.g971;JAHRBS010000002.1.g974;JAHRBS010000002.1.g980;JAHRBS010000006.1.g457;JAHRBS010000007.1.g142;JAHRBS010000013.1.g89;JAHRBS010000016.1.g11;JAHRBS010000016.1.g6;JAHRBS010000016.1.g7
GO:0003964	MF	RNA-directed DNA polymerase activity	13	313	0.999995231531906	1	JAHRBS010000002.1.g370;JAHRBS010000002.1.g905;JAHRBS010000002.1.g939;JAHRBS010000003.1.g132;JAHRBS010000004.1.g1444;JAHRBS010000004.1.g1571;JAHRBS010000004.1.g315;JAHRBS010000005.1.g437;JAHRBS010000005.1.g71;JAHRBS010000012.1.g510;JAHRBS010000012.1.g511;JAHRBS010000013.1.g768;JAHRBS010000014.1.g57
GO:0034061	MF	DNA polymerase activity	13	328	0.99999859021529	1	JAHRBS010000002.1.g370;JAHRBS010000002.1.g905;JAHRBS010000002.1.g939;JAHRBS010000003.1.g132;JAHRBS010000004.1.g1444;JAHRBS010000004.1.g1571;JAHRBS010000004.1.g315;JAHRBS010000005.1.g437;JAHRBS010000005.1.g71;JAHRBS010000012.1.g510;JAHRBS010000012.1.g511;JAHRBS010000013.1.g768;JAHRBS010000014.1.g57
GO:0006260	BP	DNA replication	13	382	0.999999945463488	1	JAHRBS010000002.1.g370;JAHRBS010000002.1.g905;JAHRBS010000002.1.g939;JAHRBS010000003.1.g132;JAHRBS010000004.1.g1444;JAHRBS010000004.1.g315;JAHRBS010000005.1.g437;JAHRBS010000005.1.g71;JAHRBS010000010.1.g327;JAHRBS010000012.1.g510;JAHRBS010000012.1.g511;JAHRBS010000013.1.g768;JAHRBS010000014.1.g57
GO:0016706	MF	oxidoreductase activity, acting on paired donors, with incorporation or reduction of molecular oxygen, 2-oxoglutarate as one donor, and incorporation of one atom each of oxygen into both donors	12	61	0.026633683393459	0.327594305739545	JAHRBS010000004.1.g1288;JAHRBS010000006.1.g119;JAHRBS010000006.1.g219;JAHRBS010000006.1.g83;JAHRBS010000006.1.g84;JAHRBS010000006.1.g94;JAHRBS010000006.1.g95;JAHRBS010000007.1.g20;JAHRBS010000007.1.g21;JAHRBS010000010.1.g38;JAHRBS010000013.1.g102;JAHRBS010000013.1.g180
GO:0030001	BP	metal ion transport	12	74	0.0745644418196702	1	JAHRBS010000002.1.g255;JAHRBS010000003.1.g758;JAHRBS010000004.1.g1750;JAHRBS010000004.1.g605;JAHRBS010000007.1.g204;JAHRBS010000009.1.g413;JAHRBS010000009.1.g414;JAHRBS010000009.1.g773;JAHRBS010000010.1.g177;JAHRBS010000012.1.g163;JAHRBS010000012.1.g164;JAHRBS010000014.1.g770
GO:0008236	MF	serine-type peptidase activity	12	77	0.1181720061054	0.496928435930402	JAHRBS010000001.1.g222;JAHRBS010000001.1.g269;JAHRBS010000001.1.g290;JAHRBS010000002.1.g311;JAHRBS010000004.1.g761;JAHRBS010000005.1.g460;JAHRBS010000005.1.g471;JAHRBS010000005.1.g483;JAHRBS010000006.1.g457;JAHRBS010000007.1.g86;JAHRBS010000008.1.g419;JAHRBS010000010.1.g1101
GO:0017171	MF	serine hydrolase activity	12	77	0.1181720061054	0.496928435930402	JAHRBS010000001.1.g222;JAHRBS010000001.1.g269;JAHRBS010000001.1.g290;JAHRBS010000002.1.g311;JAHRBS010000004.1.g761;JAHRBS010000005.1.g460;JAHRBS010000005.1.g471;JAHRBS010000005.1.g483;JAHRBS010000006.1.g457;JAHRBS010000007.1.g86;JAHRBS010000008.1.g419;JAHRBS010000010.1.g1101
GO:0006066	BP	alcohol metabolic process	12	86	0.171714384846187	1	JAHRBS010000001.1.g94;JAHRBS010000002.1.g759;JAHRBS010000002.1.g760;JAHRBS010000002.1.g836;JAHRBS010000002.1.g837;JAHRBS010000003.1.g587;JAHRBS010000004.1.g82;JAHRBS010000008.1.g75;JAHRBS010000010.1.g369;JAHRBS010000012.1.g686;JAHRBS010000012.1.g693;JAHRBS010000013.1.g834
GO:0016747	MF	transferase activity, transferring acyl groups other than amino-acyl groups	12	84	0.185941826650013	0.595063277788475	JAHRBS010000001.1.g314;JAHRBS010000001.1.g917;JAHRBS010000002.1.g836;JAHRBS010000002.1.g837;JAHRBS010000003.1.g644;JAHRBS010000006.1.g598;JAHRBS010000008.1.g412;JAHRBS010000008.1.g415;JAHRBS010000009.1.g506;JAHRBS010000010.1.g369;JAHRBS010000012.1.g178;JAHRBS010000012.1.g502
GO:0000272	BP	polysaccharide catabolic process	12	98	0.308484851112431	1	JAHRBS010000001.1.g157;JAHRBS010000002.1.g319;JAHRBS010000003.1.g760;JAHRBS010000006.1.g184;JAHRBS010000007.1.g89;JAHRBS010000009.1.g610;JAHRBS010000013.1.g30;JAHRBS010000013.1.g31;JAHRBS010000013.1.g32;JAHRBS010000013.1.g33;JAHRBS010000014.1.g276;JAHRBS010000014.1.g678
GO:0019842	MF	vitamin binding	12	96	0.332802676690928	0.768730907178717	JAHRBS010000002.1.g275;JAHRBS010000002.1.g319;JAHRBS010000002.1.g744;JAHRBS010000002.1.g748;JAHRBS010000002.1.g854;JAHRBS010000002.1.g856;JAHRBS010000002.1.g866;JAHRBS010000006.1.g598;JAHRBS010000007.1.g20;JAHRBS010000007.1.g21;JAHRBS010000011.1.g157;JAHRBS010000013.1.g105
GO:0030246	MF	carbohydrate binding	12	98	0.359628448430318	0.790308148611062	JAHRBS010000001.1.g157;JAHRBS010000001.1.g863;JAHRBS010000001.1.g872;JAHRBS010000002.1.g198;JAHRBS010000002.1.g203;JAHRBS010000004.1.g479;JAHRBS010000007.1.g20;JAHRBS010000007.1.g21;JAHRBS010000007.1.g89;JAHRBS010000010.1.g1105;JAHRBS010000010.1.g6;JAHRBS010000010.1.g7
GO:0005976	BP	polysaccharide metabolic process	12	116	0.541068986960052	1	JAHRBS010000001.1.g157;JAHRBS010000002.1.g319;JAHRBS010000003.1.g760;JAHRBS010000006.1.g184;JAHRBS010000007.1.g89;JAHRBS010000009.1.g610;JAHRBS010000013.1.g30;JAHRBS010000013.1.g31;JAHRBS010000013.1.g32;JAHRBS010000013.1.g33;JAHRBS010000014.1.g276;JAHRBS010000014.1.g678
GO:0016746	MF	transferase activity, transferring acyl groups	12	117	0.612022151220591	0.965111853847854	JAHRBS010000001.1.g314;JAHRBS010000001.1.g917;JAHRBS010000002.1.g836;JAHRBS010000002.1.g837;JAHRBS010000003.1.g644;JAHRBS010000006.1.g598;JAHRBS010000008.1.g412;JAHRBS010000008.1.g415;JAHRBS010000009.1.g506;JAHRBS010000010.1.g369;JAHRBS010000012.1.g178;JAHRBS010000012.1.g502
GO:0044255	BP	cellular lipid metabolic process	12	156	0.893297111196973	1	JAHRBS010000001.1.g109;JAHRBS010000002.1.g118;JAHRBS010000002.1.g742;JAHRBS010000002.1.g836;JAHRBS010000002.1.g837;JAHRBS010000004.1.g1541;JAHRBS010000006.1.g598;JAHRBS010000007.1.g428;JAHRBS010000008.1.g535;JAHRBS010000010.1.g369;JAHRBS010000013.1.g119;JAHRBS010000014.1.g156
GO:0046394	BP	carboxylic acid biosynthetic process	12	175	0.957156734971504	1	JAHRBS010000001.1.g109;JAHRBS010000001.1.g643;JAHRBS010000004.1.g267;JAHRBS010000004.1.g778;JAHRBS010000008.1.g124;JAHRBS010000008.1.g215;JAHRBS010000008.1.g360;JAHRBS010000010.1.g17;JAHRBS010000011.1.g157;JAHRBS010000012.1.g762;JAHRBS010000013.1.g392;JAHRBS010000014.1.g430
GO:0016053	BP	organic acid biosynthetic process	12	176	0.959300426766763	1	JAHRBS010000001.1.g109;JAHRBS010000001.1.g643;JAHRBS010000004.1.g267;JAHRBS010000004.1.g778;JAHRBS010000008.1.g124;JAHRBS010000008.1.g215;JAHRBS010000008.1.g360;JAHRBS010000010.1.g17;JAHRBS010000011.1.g157;JAHRBS010000012.1.g762;JAHRBS010000013.1.g392;JAHRBS010000014.1.g430
GO:0140110	MF	transcription regulator activity	12	176	0.972401790771152	1	JAHRBS010000001.1.g130;JAHRBS010000001.1.g153;JAHRBS010000001.1.g541;JAHRBS010000002.1.g115;JAHRBS010000002.1.g487;JAHRBS010000003.1.g780;JAHRBS010000003.1.g804;JAHRBS010000005.1.g425;JAHRBS010000007.1.g1241;JAHRBS010000008.1.g85;JAHRBS010000010.1.g420;JAHRBS010000014.1.g150
GO:0006520	BP	cellular amino acid metabolic process	12	234	0.998692311545194	1	JAHRBS010000001.1.g643;JAHRBS010000004.1.g267;JAHRBS010000004.1.g778;JAHRBS010000008.1.g124;JAHRBS010000008.1.g215;JAHRBS010000008.1.g360;JAHRBS010000009.1.g352;JAHRBS010000010.1.g1296;JAHRBS010000010.1.g17;JAHRBS010000011.1.g157;JAHRBS010000012.1.g762;JAHRBS010000013.1.g392
GO:0044085	BP	cellular component biogenesis	12	306	0.999992787087856	1	JAHRBS010000001.1.g418;JAHRBS010000002.1.g684;JAHRBS010000003.1.g231;JAHRBS010000003.1.g43;JAHRBS010000003.1.g465;JAHRBS010000003.1.g754;JAHRBS010000004.1.g1571;JAHRBS010000007.1.g1241;JAHRBS010000007.1.g673;JAHRBS010000008.1.g411;JAHRBS010000010.1.g177;JAHRBS010000012.1.g45
GO:0006278	BP	RNA-dependent DNA biosynthetic process	12	309	0.999994288820471	1	JAHRBS010000002.1.g370;JAHRBS010000002.1.g905;JAHRBS010000002.1.g939;JAHRBS010000003.1.g132;JAHRBS010000004.1.g1444;JAHRBS010000004.1.g315;JAHRBS010000005.1.g437;JAHRBS010000005.1.g71;JAHRBS010000012.1.g510;JAHRBS010000012.1.g511;JAHRBS010000013.1.g768;JAHRBS010000014.1.g57
GO:0071897	BP	DNA biosynthetic process	12	312	0.999995483123691	1	JAHRBS010000002.1.g370;JAHRBS010000002.1.g905;JAHRBS010000002.1.g939;JAHRBS010000003.1.g132;JAHRBS010000004.1.g1444;JAHRBS010000004.1.g315;JAHRBS010000005.1.g437;JAHRBS010000005.1.g71;JAHRBS010000012.1.g510;JAHRBS010000012.1.g511;JAHRBS010000013.1.g768;JAHRBS010000014.1.g57
GO:0010340	MF	carboxyl-O-methyltransferase activity	11	20	1.35994205941421e-06	6.08264993847084e-05	JAHRBS010000001.1.g166;JAHRBS010000002.1.g756;JAHRBS010000003.1.g751;JAHRBS010000005.1.g198;JAHRBS010000006.1.g81;JAHRBS010000008.1.g363;JAHRBS010000012.1.g49;JAHRBS010000012.1.g63;JAHRBS010000012.1.g64;JAHRBS010000013.1.g654;JAHRBS010000013.1.g919
GO:0051998	MF	protein carboxyl O-methyltransferase activity	11	20	1.35994205941421e-06	6.08264993847084e-05	JAHRBS010000001.1.g166;JAHRBS010000002.1.g756;JAHRBS010000003.1.g751;JAHRBS010000005.1.g198;JAHRBS010000006.1.g81;JAHRBS010000008.1.g363;JAHRBS010000012.1.g49;JAHRBS010000012.1.g63;JAHRBS010000012.1.g64;JAHRBS010000013.1.g654;JAHRBS010000013.1.g919
GO:0000139	CC	Golgi membrane	11	83	0.0281255823974611	0.407820944763186	JAHRBS010000002.1.g951;JAHRBS010000002.1.g967;JAHRBS010000002.1.g968;JAHRBS010000002.1.g971;JAHRBS010000002.1.g974;JAHRBS010000002.1.g980;JAHRBS010000006.1.g457;JAHRBS010000007.1.g142;JAHRBS010000016.1.g11;JAHRBS010000016.1.g6;JAHRBS010000016.1.g7
GO:0098791	CC	Golgi subcompartment	11	87	0.0381673219513568	0.477256022239329	JAHRBS010000002.1.g951;JAHRBS010000002.1.g967;JAHRBS010000002.1.g968;JAHRBS010000002.1.g971;JAHRBS010000002.1.g974;JAHRBS010000002.1.g980;JAHRBS010000006.1.g457;JAHRBS010000007.1.g142;JAHRBS010000016.1.g11;JAHRBS010000016.1.g6;JAHRBS010000016.1.g7
GO:0044431	CC	Golgi apparatus part	11	95	0.0652539502455588	0.591645077720207	JAHRBS010000002.1.g951;JAHRBS010000002.1.g967;JAHRBS010000002.1.g968;JAHRBS010000002.1.g971;JAHRBS010000002.1.g974;JAHRBS010000002.1.g980;JAHRBS010000006.1.g457;JAHRBS010000007.1.g142;JAHRBS010000016.1.g11;JAHRBS010000016.1.g6;JAHRBS010000016.1.g7
GO:0005886	CC	plasma membrane	11	107	0.125125020398723	0.830592068902708	JAHRBS010000002.1.g607;JAHRBS010000002.1.g836;JAHRBS010000002.1.g837;JAHRBS010000003.1.g149;JAHRBS010000003.1.g758;JAHRBS010000003.1.g96;JAHRBS010000012.1.g163;JAHRBS010000012.1.g164;JAHRBS010000013.1.g277;JAHRBS010000013.1.g89;JAHRBS010000014.1.g770
GO:0005794	CC	Golgi apparatus	11	112	0.156912639183305	0.910093307263167	JAHRBS010000002.1.g951;JAHRBS010000002.1.g967;JAHRBS010000002.1.g968;JAHRBS010000002.1.g971;JAHRBS010000002.1.g974;JAHRBS010000002.1.g980;JAHRBS010000006.1.g457;JAHRBS010000007.1.g142;JAHRBS010000016.1.g11;JAHRBS010000016.1.g6;JAHRBS010000016.1.g7
GO:0044262	BP	cellular carbohydrate metabolic process	11	99	0.444515174214313	1	JAHRBS010000001.1.g157;JAHRBS010000002.1.g319;JAHRBS010000002.1.g836;JAHRBS010000002.1.g837;JAHRBS010000003.1.g587;JAHRBS010000006.1.g184;JAHRBS010000007.1.g89;JAHRBS010000008.1.g75;JAHRBS010000013.1.g206;JAHRBS010000013.1.g834;JAHRBS010000014.1.g678
GO:0022804	MF	active transmembrane transporter activity	11	110	0.645379550681075	0.973629315842018	JAHRBS010000002.1.g255;JAHRBS010000002.1.g607;JAHRBS010000004.1.g1750;JAHRBS010000004.1.g605;JAHRBS010000005.1.g401;JAHRBS010000008.1.g174;JAHRBS010000009.1.g773;JAHRBS010000010.1.g1136;JAHRBS010000010.1.g417;JAHRBS010000012.1.g40;JAHRBS010000013.1.g277
GO:0004386	MF	helicase activity	11	141	0.903857169516238	1	JAHRBS010000004.1.g1715;JAHRBS010000004.1.g1716;JAHRBS010000004.1.g191;JAHRBS010000005.1.g27;JAHRBS010000007.1.g188;JAHRBS010000008.1.g411;JAHRBS010000010.1.g425;JAHRBS010000011.1.g3;JAHRBS010000012.1.g114;JAHRBS010000012.1.g45;JAHRBS010000013.1.g27
GO:0006366	BP	transcription by RNA polymerase II	11	149	0.913017635368531	1	JAHRBS010000001.1.g130;JAHRBS010000001.1.g153;JAHRBS010000001.1.g541;JAHRBS010000002.1.g115;JAHRBS010000002.1.g487;JAHRBS010000003.1.g780;JAHRBS010000007.1.g1241;JAHRBS010000008.1.g85;JAHRBS010000010.1.g1263;JAHRBS010000010.1.g420;JAHRBS010000014.1.g150
GO:0016829	MF	lyase activity	11	147	0.928932578924747	1	JAHRBS010000001.1.g235;JAHRBS010000001.1.g600;JAHRBS010000002.1.g518;JAHRBS010000005.1.g440;JAHRBS010000005.1.g53;JAHRBS010000006.1.g595;JAHRBS010000007.1.g176;JAHRBS010000007.1.g428;JAHRBS010000010.1.g1240;JAHRBS010000012.1.g762;JAHRBS010000014.1.g91
GO:0003700	MF	DNA-binding transcription factor activity	11	153	0.948197476879746	1	JAHRBS010000001.1.g130;JAHRBS010000001.1.g153;JAHRBS010000001.1.g541;JAHRBS010000002.1.g115;JAHRBS010000002.1.g487;JAHRBS010000003.1.g780;JAHRBS010000003.1.g804;JAHRBS010000005.1.g425;JAHRBS010000008.1.g85;JAHRBS010000010.1.g420;JAHRBS010000014.1.g150
GO:0009277	CC	fungal-type cell wall	10	26	4.56803774243954e-06	0.000185462332343045	JAHRBS010000002.1.g644;JAHRBS010000006.1.g614;JAHRBS010000006.1.g651;JAHRBS010000007.1.g112;JAHRBS010000007.1.g135;JAHRBS010000009.1.g639;JAHRBS010000012.1.g375;JAHRBS010000012.1.g376;JAHRBS010000012.1.g377;JAHRBS010000012.1.g379
GO:0006481	BP	C-terminal protein methylation	10	19	4.93692908701339e-06	0.00122065571676406	JAHRBS010000001.1.g166;JAHRBS010000002.1.g756;JAHRBS010000003.1.g751;JAHRBS010000005.1.g198;JAHRBS010000006.1.g81;JAHRBS010000012.1.g49;JAHRBS010000012.1.g63;JAHRBS010000012.1.g64;JAHRBS010000013.1.g654;JAHRBS010000013.1.g919
GO:0018410	BP	C-terminal protein amino acid modification	10	19	4.93692908701339e-06	0.00122065571676406	JAHRBS010000001.1.g166;JAHRBS010000002.1.g756;JAHRBS010000003.1.g751;JAHRBS010000005.1.g198;JAHRBS010000006.1.g81;JAHRBS010000012.1.g49;JAHRBS010000012.1.g63;JAHRBS010000012.1.g64;JAHRBS010000013.1.g654;JAHRBS010000013.1.g919
GO:0043687	BP	post-translational protein modification	10	19	4.93692908701339e-06	0.00122065571676406	JAHRBS010000001.1.g166;JAHRBS010000002.1.g756;JAHRBS010000003.1.g751;JAHRBS010000005.1.g198;JAHRBS010000006.1.g81;JAHRBS010000012.1.g49;JAHRBS010000012.1.g63;JAHRBS010000012.1.g64;JAHRBS010000013.1.g654;JAHRBS010000013.1.g919
GO:0003880	MF	protein C-terminal carboxyl O-methyltransferase activity	10	19	7.11601817806997e-06	0.000240718863602615	JAHRBS010000001.1.g166;JAHRBS010000002.1.g756;JAHRBS010000003.1.g751;JAHRBS010000005.1.g198;JAHRBS010000006.1.g81;JAHRBS010000012.1.g49;JAHRBS010000012.1.g63;JAHRBS010000012.1.g64;JAHRBS010000013.1.g654;JAHRBS010000013.1.g919
GO:0004671	MF	protein C-terminal S-isoprenylcysteine carboxyl O-methyltransferase activity	10	19	7.11601817806997e-06	0.000240718863602615	JAHRBS010000001.1.g166;JAHRBS010000002.1.g756;JAHRBS010000003.1.g751;JAHRBS010000005.1.g198;JAHRBS010000006.1.g81;JAHRBS010000012.1.g49;JAHRBS010000012.1.g63;JAHRBS010000012.1.g64;JAHRBS010000013.1.g654;JAHRBS010000013.1.g919
GO:0005199	MF	structural constituent of cell wall	10	20	1.28720942967258e-05	0.000395816899624317	JAHRBS010000002.1.g644;JAHRBS010000006.1.g614;JAHRBS010000006.1.g651;JAHRBS010000007.1.g112;JAHRBS010000007.1.g135;JAHRBS010000009.1.g639;JAHRBS010000012.1.g375;JAHRBS010000012.1.g376;JAHRBS010000012.1.g377;JAHRBS010000012.1.g379
GO:0005618	CC	cell wall	10	36	0.000116837870013328	0.0029647609515882	JAHRBS010000002.1.g644;JAHRBS010000006.1.g614;JAHRBS010000006.1.g651;JAHRBS010000007.1.g112;JAHRBS010000007.1.g135;JAHRBS010000009.1.g639;JAHRBS010000012.1.g375;JAHRBS010000012.1.g376;JAHRBS010000012.1.g377;JAHRBS010000012.1.g379
GO:0030312	CC	external encapsulating structure	10	36	0.000116837870013328	0.0029647609515882	JAHRBS010000002.1.g644;JAHRBS010000006.1.g614;JAHRBS010000006.1.g651;JAHRBS010000007.1.g112;JAHRBS010000007.1.g135;JAHRBS010000009.1.g639;JAHRBS010000012.1.g375;JAHRBS010000012.1.g376;JAHRBS010000012.1.g377;JAHRBS010000012.1.g379
GO:0016298	MF	lipase activity	10	47	0.0249689338090268	0.314992703436953	JAHRBS010000001.1.g289;JAHRBS010000002.1.g740;JAHRBS010000003.1.g346;JAHRBS010000003.1.g839;JAHRBS010000006.1.g27;JAHRBS010000007.1.g142;JAHRBS010000008.1.g535;JAHRBS010000012.1.g77;JAHRBS010000013.1.g520;JAHRBS010000015.1.g124
GO:0016903	MF	oxidoreductase activity, acting on the aldehyde or oxo group of donors	10	51	0.0418219140458272	0.419926157358101	JAHRBS010000001.1.g580;JAHRBS010000002.1.g832;JAHRBS010000006.1.g328;JAHRBS010000006.1.g90;JAHRBS010000007.1.g311;JAHRBS010000008.1.g302;JAHRBS010000010.1.g111;JAHRBS010000010.1.g1296;JAHRBS010000013.1.g911;JAHRBS010000014.1.g430
GO:0004540	MF	ribonuclease activity	10	75	0.281835975403395	0.712317679630607	JAHRBS010000002.1.g370;JAHRBS010000002.1.g849;JAHRBS010000002.1.g853;JAHRBS010000002.1.g865;JAHRBS010000004.1.g1444;JAHRBS010000004.1.g1571;JAHRBS010000005.1.g437;JAHRBS010000006.1.g411;JAHRBS010000012.1.g510;JAHRBS010000012.1.g511
GO:0004519	MF	endonuclease activity	10	92	0.533621847012256	0.905701240916002	JAHRBS010000002.1.g370;JAHRBS010000004.1.g1444;JAHRBS010000004.1.g1571;JAHRBS010000005.1.g437;JAHRBS010000006.1.g296;JAHRBS010000006.1.g302;JAHRBS010000010.1.g1288;JAHRBS010000012.1.g432;JAHRBS010000012.1.g510;JAHRBS010000012.1.g511
GO:0005783	CC	endoplasmic reticulum	10	154	0.64605734746415	1	JAHRBS010000001.1.g109;JAHRBS010000002.1.g312;JAHRBS010000002.1.g742;JAHRBS010000002.1.g836;JAHRBS010000002.1.g837;JAHRBS010000005.1.g250;JAHRBS010000006.1.g598;JAHRBS010000007.1.g141;JAHRBS010000007.1.g142;JAHRBS010000009.1.g474
GO:0008610	BP	lipid biosynthetic process	10	120	0.805839416626345	1	JAHRBS010000001.1.g109;JAHRBS010000002.1.g836;JAHRBS010000002.1.g837;JAHRBS010000003.1.g143;JAHRBS010000003.1.g157;JAHRBS010000006.1.g598;JAHRBS010000007.1.g428;JAHRBS010000009.1.g249;JAHRBS010000010.1.g369;JAHRBS010000013.1.g119
GO:0006357	BP	regulation of transcription by RNA polymerase II	10	128	0.863548418817546	1	JAHRBS010000001.1.g130;JAHRBS010000001.1.g153;JAHRBS010000001.1.g541;JAHRBS010000002.1.g115;JAHRBS010000002.1.g487;JAHRBS010000003.1.g780;JAHRBS010000007.1.g1241;JAHRBS010000008.1.g85;JAHRBS010000010.1.g420;JAHRBS010000014.1.g150
GO:0033554	BP	cellular response to stress	10	233	0.999803020863541	1	JAHRBS010000001.1.g104;JAHRBS010000001.1.g117;JAHRBS010000001.1.g32;JAHRBS010000001.1.g852;JAHRBS010000001.1.g929;JAHRBS010000007.1.g868;JAHRBS010000009.1.g202;JAHRBS010000009.1.g474;JAHRBS010000009.1.g611;JAHRBS010000009.1.g613
GO:0006396	BP	RNA processing	10	279	0.9999945364177	1	JAHRBS010000001.1.g418;JAHRBS010000002.1.g849;JAHRBS010000002.1.g853;JAHRBS010000002.1.g865;JAHRBS010000004.1.g1542;JAHRBS010000004.1.g1579;JAHRBS010000006.1.g411;JAHRBS010000007.1.g673;JAHRBS010000008.1.g411;JAHRBS010000012.1.g45
GO:0071705	BP	nitrogen compound transport	10	304	0.99999930890154	1	JAHRBS010000003.1.g43;JAHRBS010000005.1.g250;JAHRBS010000005.1.g401;JAHRBS010000006.1.g631;JAHRBS010000007.1.g683;JAHRBS010000007.1.g959;JAHRBS010000013.1.g273;JAHRBS010000013.1.g277;JAHRBS010000013.1.g58;JAHRBS010000013.1.g89
GO:0004806	MF	triglyceride lipase activity	9	36	0.0117704107108012	0.170324766756299	JAHRBS010000001.1.g289;JAHRBS010000002.1.g740;JAHRBS010000003.1.g346;JAHRBS010000003.1.g839;JAHRBS010000006.1.g27;JAHRBS010000007.1.g142;JAHRBS010000012.1.g77;JAHRBS010000013.1.g520;JAHRBS010000015.1.g124
GO:0016684	MF	oxidoreductase activity, acting on peroxide as acceptor	9	38	0.0167918740578267	0.229488945456965	JAHRBS010000001.1.g104;JAHRBS010000001.1.g117;JAHRBS010000001.1.g852;JAHRBS010000002.1.g716;JAHRBS010000006.1.g386;JAHRBS010000006.1.g6;JAHRBS010000007.1.g249;JAHRBS010000013.1.g492;JAHRBS010000014.1.g244
GO:0016620	MF	oxidoreductase activity, acting on the aldehyde or oxo group of donors, NAD or NADP as acceptor	9	43	0.0358957299970304	0.383552029879675	JAHRBS010000001.1.g580;JAHRBS010000002.1.g832;JAHRBS010000006.1.g328;JAHRBS010000006.1.g90;JAHRBS010000007.1.g311;JAHRBS010000008.1.g302;JAHRBS010000010.1.g111;JAHRBS010000010.1.g1296;JAHRBS010000014.1.g430
GO:0016209	MF	antioxidant activity	9	45	0.0465844254738259	0.458390746662447	JAHRBS010000001.1.g104;JAHRBS010000001.1.g117;JAHRBS010000001.1.g852;JAHRBS010000002.1.g716;JAHRBS010000006.1.g386;JAHRBS010000006.1.g6;JAHRBS010000007.1.g249;JAHRBS010000013.1.g492;JAHRBS010000014.1.g244
GO:0016407	MF	acetyltransferase activity	9	48	0.0662582209706792	0.459272404614019	JAHRBS010000001.1.g314;JAHRBS010000001.1.g917;JAHRBS010000003.1.g644;JAHRBS010000008.1.g412;JAHRBS010000008.1.g415;JAHRBS010000009.1.g506;JAHRBS010000010.1.g369;JAHRBS010000012.1.g178;JAHRBS010000012.1.g502
GO:0016627	MF	oxidoreductase activity, acting on the CH-CH group of donors	9	48	0.0662582209706792	0.459272404614019	JAHRBS010000001.1.g32;JAHRBS010000001.1.g84;JAHRBS010000004.1.g1542;JAHRBS010000004.1.g1579;JAHRBS010000006.1.g681;JAHRBS010000007.1.g1039;JAHRBS010000009.1.g611;JAHRBS010000009.1.g613;JAHRBS010000014.1.g156
GO:0042737	BP	drug catabolic process	9	59	0.149187586812325	1	JAHRBS010000001.1.g104;JAHRBS010000001.1.g117;JAHRBS010000002.1.g198;JAHRBS010000002.1.g203;JAHRBS010000004.1.g479;JAHRBS010000007.1.g937;JAHRBS010000010.1.g1166;JAHRBS010000012.1.g138;JAHRBS010000012.1.g762
GO:0046873	MF	metal ion transmembrane transporter activity	9	67	0.289153540241212	0.712317679630607	JAHRBS010000002.1.g255;JAHRBS010000003.1.g758;JAHRBS010000004.1.g1750;JAHRBS010000004.1.g605;JAHRBS010000009.1.g413;JAHRBS010000009.1.g414;JAHRBS010000009.1.g773;JAHRBS010000012.1.g164;JAHRBS010000014.1.g770
GO:0030170	MF	pyridoxal phosphate binding	9	68	0.304418236444571	0.730603767466969	JAHRBS010000002.1.g275;JAHRBS010000002.1.g319;JAHRBS010000002.1.g744;JAHRBS010000002.1.g748;JAHRBS010000002.1.g854;JAHRBS010000002.1.g856;JAHRBS010000002.1.g866;JAHRBS010000006.1.g598;JAHRBS010000011.1.g157
GO:0070279	MF	vitamin B6 binding	9	68	0.304418236444571	0.730603767466969	JAHRBS010000002.1.g275;JAHRBS010000002.1.g319;JAHRBS010000002.1.g744;JAHRBS010000002.1.g748;JAHRBS010000002.1.g854;JAHRBS010000002.1.g856;JAHRBS010000002.1.g866;JAHRBS010000006.1.g598;JAHRBS010000011.1.g157
GO:0098660	BP	inorganic ion transmembrane transport	9	82	0.474532421866991	1	JAHRBS010000002.1.g255;JAHRBS010000002.1.g607;JAHRBS010000003.1.g758;JAHRBS010000004.1.g1750;JAHRBS010000004.1.g605;JAHRBS010000009.1.g773;JAHRBS010000012.1.g164;JAHRBS010000013.1.g277;JAHRBS010000014.1.g770
GO:0006091	BP	generation of precursor metabolites and energy	9	88	0.562784081902431	1	JAHRBS010000002.1.g319;JAHRBS010000002.1.g431;JAHRBS010000002.1.g88;JAHRBS010000003.1.g587;JAHRBS010000006.1.g577;JAHRBS010000007.1.g937;JAHRBS010000013.1.g529;JAHRBS010000014.1.g107;JAHRBS010000014.1.g430
GO:0000981	MF	DNA-binding transcription factor activity, RNA polymerase II-specific	9	85	0.570028656551383	0.934846996744268	JAHRBS010000001.1.g130;JAHRBS010000001.1.g153;JAHRBS010000001.1.g541;JAHRBS010000002.1.g115;JAHRBS010000002.1.g487;JAHRBS010000003.1.g780;JAHRBS010000008.1.g85;JAHRBS010000010.1.g420;JAHRBS010000014.1.g150
GO:0042578	MF	phosphoric ester hydrolase activity	9	103	0.790438673499254	1	JAHRBS010000001.1.g600;JAHRBS010000001.1.g902;JAHRBS010000003.1.g194;JAHRBS010000004.1.g1541;JAHRBS010000005.1.g124;JAHRBS010000005.1.g546;JAHRBS010000006.1.g502;JAHRBS010000007.1.g1187;JAHRBS010000013.1.g284
GO:0065008	BP	regulation of biological quality	9	110	0.813993647669798	1	JAHRBS010000002.1.g255;JAHRBS010000003.1.g43;JAHRBS010000004.1.g1302;JAHRBS010000005.1.g250;JAHRBS010000009.1.g352;JAHRBS010000010.1.g1296;JAHRBS010000010.1.g177;JAHRBS010000012.1.g163;JAHRBS010000012.1.g164
GO:0008652	BP	cellular amino acid biosynthetic process	9	131	0.934123482930781	1	JAHRBS010000001.1.g643;JAHRBS010000004.1.g267;JAHRBS010000004.1.g778;JAHRBS010000008.1.g124;JAHRBS010000008.1.g215;JAHRBS010000008.1.g360;JAHRBS010000010.1.g17;JAHRBS010000011.1.g157;JAHRBS010000013.1.g392
GO:1901605	BP	alpha-amino acid metabolic process	9	142	0.964359229046108	1	JAHRBS010000001.1.g643;JAHRBS010000004.1.g267;JAHRBS010000008.1.g124;JAHRBS010000008.1.g215;JAHRBS010000008.1.g360;JAHRBS010000010.1.g17;JAHRBS010000011.1.g157;JAHRBS010000012.1.g762;JAHRBS010000013.1.g392
GO:1901137	BP	carbohydrate derivative biosynthetic process	9	154	0.982603148258039	1	JAHRBS010000002.1.g836;JAHRBS010000002.1.g837;JAHRBS010000003.1.g149;JAHRBS010000003.1.g96;JAHRBS010000007.1.g1226;JAHRBS010000008.1.g424;JAHRBS010000008.1.g448;JAHRBS010000010.1.g1020;JAHRBS010000014.1.g430
GO:0004674	MF	protein serine/threonine kinase activity	9	172	0.996648573653071	1	JAHRBS010000001.1.g704;JAHRBS010000004.1.g1195;JAHRBS010000004.1.g1501;JAHRBS010000006.1.g411;JAHRBS010000007.1.g84;JAHRBS010000008.1.g295;JAHRBS010000008.1.g385;JAHRBS010000009.1.g14;JAHRBS010000012.1.g332
GO:0034660	BP	ncRNA metabolic process	9	196	0.998965932476289	1	JAHRBS010000001.1.g418;JAHRBS010000002.1.g849;JAHRBS010000002.1.g853;JAHRBS010000002.1.g865;JAHRBS010000004.1.g1542;JAHRBS010000004.1.g1579;JAHRBS010000007.1.g673;JAHRBS010000008.1.g411;JAHRBS010000009.1.g352
GO:1990904	CC	ribonucleoprotein complex	9	288	0.998999614359658	1	JAHRBS010000001.1.g418;JAHRBS010000001.1.g957;JAHRBS010000004.1.g1641;JAHRBS010000004.1.g975;JAHRBS010000006.1.g370;JAHRBS010000008.1.g330;JAHRBS010000009.1.g590;JAHRBS010000012.1.g45;JAHRBS010000013.1.g426
GO:0033036	BP	macromolecule localization	9	301	0.999999780336734	1	JAHRBS010000001.1.g830;JAHRBS010000002.1.g118;JAHRBS010000003.1.g43;JAHRBS010000005.1.g250;JAHRBS010000007.1.g141;JAHRBS010000007.1.g959;JAHRBS010000013.1.g273;JAHRBS010000013.1.g277;JAHRBS010000013.1.g89
GO:0008762	MF	UDP-N-acetylmuramate dehydrogenase activity	8	22	0.00137049841588681	0.0321088200293482	JAHRBS010000004.1.g745;JAHRBS010000004.1.g746;JAHRBS010000005.1.g279;JAHRBS010000005.1.g280;JAHRBS010000006.1.g282;JAHRBS010000007.1.g1208;JAHRBS010000013.1.g112;JAHRBS010000013.1.g855
GO:0016701	MF	oxidoreductase activity, acting on single donors with incorporation of molecular oxygen	8	36	0.0337703404504242	0.369222388924638	JAHRBS010000001.1.g275;JAHRBS010000005.1.g372;JAHRBS010000006.1.g133;JAHRBS010000006.1.g135;JAHRBS010000007.1.g650;JAHRBS010000008.1.g75;JAHRBS010000010.1.g1172;JAHRBS010000013.1.g185
GO:0044275	BP	cellular carbohydrate catabolic process	8	42	0.0618740785263735	1	JAHRBS010000001.1.g157;JAHRBS010000002.1.g319;JAHRBS010000002.1.g836;JAHRBS010000002.1.g837;JAHRBS010000003.1.g587;JAHRBS010000006.1.g184;JAHRBS010000008.1.g75;JAHRBS010000014.1.g678
GO:0008643	BP	carbohydrate transport	8	44	0.0776344113282952	1	JAHRBS010000002.1.g836;JAHRBS010000002.1.g837;JAHRBS010000003.1.g278;JAHRBS010000007.1.g141;JAHRBS010000008.1.g128;JAHRBS010000010.1.g1212;JAHRBS010000010.1.g1214;JAHRBS010000014.1.g170
GO:0004252	MF	serine-type endopeptidase activity	8	44	0.0932428786771819	0.459272404614019	JAHRBS010000001.1.g222;JAHRBS010000001.1.g269;JAHRBS010000001.1.g290;JAHRBS010000002.1.g311;JAHRBS010000004.1.g761;JAHRBS010000007.1.g86;JAHRBS010000008.1.g419;JAHRBS010000010.1.g1101
GO:0005743	CC	mitochondrial inner membrane	8	88	0.271507371545476	1	JAHRBS010000002.1.g260;JAHRBS010000002.1.g431;JAHRBS010000002.1.g684;JAHRBS010000005.1.g401;JAHRBS010000006.1.g577;JAHRBS010000007.1.g959;JAHRBS010000010.1.g177;JAHRBS010000013.1.g529
GO:0019866	CC	organelle inner membrane	8	92	0.313399709360467	1	JAHRBS010000002.1.g260;JAHRBS010000002.1.g431;JAHRBS010000002.1.g684;JAHRBS010000005.1.g401;JAHRBS010000006.1.g577;JAHRBS010000007.1.g959;JAHRBS010000010.1.g177;JAHRBS010000013.1.g529
GO:0042626	MF	ATPase activity, coupled to transmembrane movement of substances	8	74	0.54753775176909	0.905701240916002	JAHRBS010000004.1.g1750;JAHRBS010000004.1.g605;JAHRBS010000005.1.g401;JAHRBS010000008.1.g174;JAHRBS010000009.1.g773;JAHRBS010000010.1.g1136;JAHRBS010000010.1.g417;JAHRBS010000012.1.g40
GO:0043492	MF	ATPase activity, coupled to movement of substances	8	74	0.54753775176909	0.905701240916002	JAHRBS010000004.1.g1750;JAHRBS010000004.1.g605;JAHRBS010000005.1.g401;JAHRBS010000008.1.g174;JAHRBS010000009.1.g773;JAHRBS010000010.1.g1136;JAHRBS010000010.1.g417;JAHRBS010000012.1.g40
GO:0015399	MF	primary active transmembrane transporter activity	8	79	0.624153220361231	0.96871730100229	JAHRBS010000004.1.g1750;JAHRBS010000004.1.g605;JAHRBS010000005.1.g401;JAHRBS010000008.1.g174;JAHRBS010000009.1.g773;JAHRBS010000010.1.g1136;JAHRBS010000010.1.g417;JAHRBS010000012.1.g40
GO:0015405	MF	P-P-bond-hydrolysis-driven transmembrane transporter activity	8	79	0.624153220361231	0.96871730100229	JAHRBS010000004.1.g1750;JAHRBS010000004.1.g605;JAHRBS010000005.1.g401;JAHRBS010000008.1.g174;JAHRBS010000009.1.g773;JAHRBS010000010.1.g1136;JAHRBS010000010.1.g417;JAHRBS010000012.1.g40
GO:0031966	CC	mitochondrial membrane	8	130	0.700199217895578	1	JAHRBS010000002.1.g260;JAHRBS010000002.1.g431;JAHRBS010000002.1.g684;JAHRBS010000005.1.g401;JAHRBS010000006.1.g577;JAHRBS010000007.1.g959;JAHRBS010000010.1.g177;JAHRBS010000013.1.g529
GO:0032787	BP	monocarboxylic acid metabolic process	8	91	0.734875921167543	1	JAHRBS010000001.1.g109;JAHRBS010000001.1.g917;JAHRBS010000002.1.g118;JAHRBS010000005.1.g153;JAHRBS010000010.1.g1296;JAHRBS010000012.1.g762;JAHRBS010000014.1.g156;JAHRBS010000014.1.g430
GO:0008026	MF	ATP-dependent helicase activity	8	89	0.753672069843897	1	JAHRBS010000004.1.g191;JAHRBS010000005.1.g27;JAHRBS010000007.1.g188;JAHRBS010000008.1.g411;JAHRBS010000010.1.g425;JAHRBS010000011.1.g3;JAHRBS010000012.1.g45;JAHRBS010000013.1.g27
GO:0070035	MF	purine NTP-dependent helicase activity	8	89	0.753672069843897	1	JAHRBS010000004.1.g191;JAHRBS010000005.1.g27;JAHRBS010000007.1.g188;JAHRBS010000008.1.g411;JAHRBS010000010.1.g425;JAHRBS010000011.1.g3;JAHRBS010000012.1.g45;JAHRBS010000013.1.g27
GO:0042221	BP	response to chemical	8	94	0.767283846097647	1	JAHRBS010000001.1.g104;JAHRBS010000001.1.g117;JAHRBS010000001.1.g32;JAHRBS010000001.1.g852;JAHRBS010000009.1.g474;JAHRBS010000009.1.g611;JAHRBS010000009.1.g613;JAHRBS010000013.1.g277
GO:0005829	CC	cytosol	8	144	0.801682694025258	1	JAHRBS010000001.1.g418;JAHRBS010000001.1.g580;JAHRBS010000002.1.g101;JAHRBS010000007.1.g311;JAHRBS010000010.1.g111;JAHRBS010000013.1.g847;JAHRBS010000014.1.g30;JAHRBS010000014.1.g615
GO:1901607	BP	alpha-amino acid biosynthetic process	8	105	0.861566247237433	1	JAHRBS010000001.1.g643;JAHRBS010000004.1.g267;JAHRBS010000008.1.g124;JAHRBS010000008.1.g215;JAHRBS010000008.1.g360;JAHRBS010000010.1.g17;JAHRBS010000011.1.g157;JAHRBS010000013.1.g392
GO:0005840	CC	ribosome	8	182	0.948820723039171	1	JAHRBS010000001.1.g418;JAHRBS010000001.1.g957;JAHRBS010000004.1.g1641;JAHRBS010000004.1.g975;JAHRBS010000006.1.g370;JAHRBS010000008.1.g330;JAHRBS010000009.1.g590;JAHRBS010000013.1.g426
GO:0034470	BP	ncRNA processing	8	154	0.992587585872439	1	JAHRBS010000001.1.g418;JAHRBS010000002.1.g849;JAHRBS010000002.1.g853;JAHRBS010000002.1.g865;JAHRBS010000004.1.g1542;JAHRBS010000004.1.g1579;JAHRBS010000007.1.g673;JAHRBS010000008.1.g411
GO:0051276	BP	chromosome organization	8	168	0.997201588446597	1	JAHRBS010000001.1.g929;JAHRBS010000002.1.g101;JAHRBS010000003.1.g754;JAHRBS010000004.1.g818;JAHRBS010000009.1.g202;JAHRBS010000010.1.g87;JAHRBS010000011.1.g204;JAHRBS010000013.1.g847
GO:0022607	BP	cellular component assembly	8	172	0.997899928694636	1	JAHRBS010000002.1.g684;JAHRBS010000003.1.g231;JAHRBS010000003.1.g43;JAHRBS010000003.1.g465;JAHRBS010000003.1.g754;JAHRBS010000004.1.g1571;JAHRBS010000010.1.g177;JAHRBS010000012.1.g45
GO:0044428	CC	nuclear part	8	293	0.999744778794596	1	JAHRBS010000002.1.g101;JAHRBS010000004.1.g1571;JAHRBS010000004.1.g818;JAHRBS010000007.1.g673;JAHRBS010000008.1.g411;JAHRBS010000010.1.g87;JAHRBS010000012.1.g45;JAHRBS010000013.1.g847
GO:0051641	BP	cellular localization	8	293	0.999999901001599	1	JAHRBS010000001.1.g830;JAHRBS010000003.1.g43;JAHRBS010000005.1.g250;JAHRBS010000007.1.g959;JAHRBS010000010.1.g87;JAHRBS010000013.1.g273;JAHRBS010000013.1.g277;JAHRBS010000013.1.g89
GO:0006030	BP	chitin metabolic process	7	34	0.0547934901424557	1	JAHRBS010000002.1.g198;JAHRBS010000002.1.g203;JAHRBS010000003.1.g149;JAHRBS010000003.1.g96;JAHRBS010000004.1.g479;JAHRBS010000010.1.g1166;JAHRBS010000012.1.g138
GO:0005507	MF	copper ion binding	7	33	0.0570588499364726	0.459272404614019	JAHRBS010000002.1.g867;JAHRBS010000004.1.g1302;JAHRBS010000004.1.g1422;JAHRBS010000006.1.g633;JAHRBS010000007.1.g204;JAHRBS010000010.1.g177;JAHRBS010000012.1.g163
GO:0006022	BP	aminoglycan metabolic process	7	36	0.0712077964619289	1	JAHRBS010000002.1.g198;JAHRBS010000002.1.g203;JAHRBS010000003.1.g149;JAHRBS010000003.1.g96;JAHRBS010000004.1.g479;JAHRBS010000010.1.g1166;JAHRBS010000012.1.g138
GO:1901071	BP	glucosamine-containing compound metabolic process	7	37	0.0803986736923347	1	JAHRBS010000002.1.g198;JAHRBS010000002.1.g203;JAHRBS010000003.1.g149;JAHRBS010000003.1.g96;JAHRBS010000004.1.g479;JAHRBS010000010.1.g1166;JAHRBS010000012.1.g138
GO:0006040	BP	amino sugar metabolic process	7	39	0.100733340794865	1	JAHRBS010000002.1.g198;JAHRBS010000002.1.g203;JAHRBS010000003.1.g149;JAHRBS010000003.1.g96;JAHRBS010000004.1.g479;JAHRBS010000010.1.g1166;JAHRBS010000012.1.g138
GO:0008080	MF	N-acetyltransferase activity	7	38	0.106374204636746	0.459272404614019	JAHRBS010000001.1.g314;JAHRBS010000003.1.g644;JAHRBS010000008.1.g412;JAHRBS010000008.1.g415;JAHRBS010000009.1.g506;JAHRBS010000012.1.g178;JAHRBS010000012.1.g502
GO:0008483	MF	transaminase activity	7	38	0.106374204636746	0.459272404614019	JAHRBS010000002.1.g275;JAHRBS010000002.1.g744;JAHRBS010000002.1.g748;JAHRBS010000002.1.g854;JAHRBS010000002.1.g856;JAHRBS010000002.1.g866;JAHRBS010000011.1.g157
GO:0016769	MF	transferase activity, transferring nitrogenous groups	7	38	0.106374204636746	0.459272404614019	JAHRBS010000002.1.g275;JAHRBS010000002.1.g744;JAHRBS010000002.1.g748;JAHRBS010000002.1.g854;JAHRBS010000002.1.g856;JAHRBS010000002.1.g866;JAHRBS010000011.1.g157
GO:0016410	MF	N-acyltransferase activity	7	42	0.158092552604752	0.595063277788475	JAHRBS010000001.1.g314;JAHRBS010000003.1.g644;JAHRBS010000008.1.g412;JAHRBS010000008.1.g415;JAHRBS010000009.1.g506;JAHRBS010000012.1.g178;JAHRBS010000012.1.g502
GO:0034599	BP	cellular response to oxidative stress	7	47	0.205810858234324	1	JAHRBS010000001.1.g104;JAHRBS010000001.1.g117;JAHRBS010000001.1.g32;JAHRBS010000001.1.g852;JAHRBS010000009.1.g474;JAHRBS010000009.1.g611;JAHRBS010000009.1.g613
GO:0006979	BP	response to oxidative stress	7	53	0.303223884122927	1	JAHRBS010000001.1.g104;JAHRBS010000001.1.g117;JAHRBS010000001.1.g32;JAHRBS010000001.1.g852;JAHRBS010000009.1.g474;JAHRBS010000009.1.g611;JAHRBS010000009.1.g613
GO:0051704	BP	multi-organism process	7	62	0.460209690175238	1	JAHRBS010000003.1.g43;JAHRBS010000004.1.g1571;JAHRBS010000004.1.g761;JAHRBS010000010.1.g1101;JAHRBS010000012.1.g400;JAHRBS010000012.1.g551;JAHRBS010000013.1.g783
GO:0008237	MF	metallopeptidase activity	7	60	0.468357758846143	0.868425818174454	JAHRBS010000001.1.g15;JAHRBS010000002.1.g943;JAHRBS010000003.1.g183;JAHRBS010000003.1.g810;JAHRBS010000009.1.g392;JAHRBS010000012.1.g610;JAHRBS010000013.1.g273
GO:0070887	BP	cellular response to chemical stimulus	7	64	0.494616879937418	1	JAHRBS010000001.1.g104;JAHRBS010000001.1.g117;JAHRBS010000001.1.g32;JAHRBS010000001.1.g852;JAHRBS010000009.1.g474;JAHRBS010000009.1.g611;JAHRBS010000009.1.g613
GO:0005789	CC	endoplasmic reticulum membrane	7	102	0.578605422035896	1	JAHRBS010000001.1.g109;JAHRBS010000002.1.g742;JAHRBS010000005.1.g250;JAHRBS010000006.1.g598;JAHRBS010000007.1.g141;JAHRBS010000007.1.g142;JAHRBS010000009.1.g474
GO:0098827	CC	endoplasmic reticulum subcompartment	7	104	0.599690207844934	1	JAHRBS010000001.1.g109;JAHRBS010000002.1.g742;JAHRBS010000005.1.g250;JAHRBS010000006.1.g598;JAHRBS010000007.1.g141;JAHRBS010000007.1.g142;JAHRBS010000009.1.g474
GO:0042175	CC	nuclear outer membrane-endoplasmic reticulum membrane network	7	105	0.610029221939137	1	JAHRBS010000001.1.g109;JAHRBS010000002.1.g742;JAHRBS010000005.1.g250;JAHRBS010000006.1.g598;JAHRBS010000007.1.g141;JAHRBS010000007.1.g142;JAHRBS010000009.1.g474
GO:0044432	CC	endoplasmic reticulum part	7	108	0.64018122492577	1	JAHRBS010000001.1.g109;JAHRBS010000002.1.g742;JAHRBS010000005.1.g250;JAHRBS010000006.1.g598;JAHRBS010000007.1.g141;JAHRBS010000007.1.g142;JAHRBS010000009.1.g474
GO:0098662	BP	inorganic cation transmembrane transport	7	76	0.680520695378266	1	JAHRBS010000002.1.g255;JAHRBS010000003.1.g758;JAHRBS010000004.1.g1750;JAHRBS010000004.1.g605;JAHRBS010000009.1.g773;JAHRBS010000012.1.g164;JAHRBS010000014.1.g770
GO:0098655	BP	cation transmembrane transport	7	78	0.70692079125082	1	JAHRBS010000002.1.g255;JAHRBS010000003.1.g758;JAHRBS010000004.1.g1750;JAHRBS010000004.1.g605;JAHRBS010000009.1.g773;JAHRBS010000012.1.g164;JAHRBS010000014.1.g770
GO:0044427	CC	chromosomal part	7	121	0.754219338811554	1	JAHRBS010000002.1.g101;JAHRBS010000003.1.g754;JAHRBS010000004.1.g818;JAHRBS010000007.1.g868;JAHRBS010000009.1.g202;JAHRBS010000010.1.g87;JAHRBS010000013.1.g847
GO:0005694	CC	chromosome	7	139	0.865947742773719	1	JAHRBS010000002.1.g101;JAHRBS010000003.1.g754;JAHRBS010000004.1.g818;JAHRBS010000007.1.g868;JAHRBS010000009.1.g202;JAHRBS010000010.1.g87;JAHRBS010000013.1.g847
GO:0098796	CC	membrane protein complex	7	148	0.903942078341223	1	JAHRBS010000002.1.g431;JAHRBS010000002.1.g684;JAHRBS010000004.1.g818;JAHRBS010000006.1.g577;JAHRBS010000006.1.g598;JAHRBS010000007.1.g959;JAHRBS010000013.1.g89
GO:0034622	BP	cellular protein-containing complex assembly	7	119	0.96891569018278	1	JAHRBS010000002.1.g684;JAHRBS010000003.1.g231;JAHRBS010000003.1.g43;JAHRBS010000003.1.g465;JAHRBS010000003.1.g754;JAHRBS010000010.1.g177;JAHRBS010000012.1.g45
GO:0065003	BP	protein-containing complex assembly	7	134	0.988492657388901	1	JAHRBS010000002.1.g684;JAHRBS010000003.1.g231;JAHRBS010000003.1.g43;JAHRBS010000003.1.g465;JAHRBS010000003.1.g754;JAHRBS010000010.1.g177;JAHRBS010000012.1.g45
GO:0090407	BP	organophosphate biosynthetic process	7	159	0.998098908141465	1	JAHRBS010000002.1.g836;JAHRBS010000002.1.g837;JAHRBS010000007.1.g1205;JAHRBS010000007.1.g1226;JAHRBS010000007.1.g428;JAHRBS010000010.1.g1020;JAHRBS010000014.1.g430
GO:0043933	BP	protein-containing complex subunit organization	7	162	0.998484008726723	1	JAHRBS010000002.1.g684;JAHRBS010000003.1.g231;JAHRBS010000003.1.g43;JAHRBS010000003.1.g465;JAHRBS010000003.1.g754;JAHRBS010000010.1.g177;JAHRBS010000012.1.g45
GO:0015833	BP	peptide transport	7	254	0.999999307013623	1	JAHRBS010000003.1.g43;JAHRBS010000005.1.g250;JAHRBS010000005.1.g401;JAHRBS010000007.1.g959;JAHRBS010000013.1.g273;JAHRBS010000013.1.g277;JAHRBS010000013.1.g89
GO:0042886	BP	amide transport	7	256	0.999999420980427	1	JAHRBS010000003.1.g43;JAHRBS010000005.1.g250;JAHRBS010000005.1.g401;JAHRBS010000007.1.g959;JAHRBS010000013.1.g273;JAHRBS010000013.1.g277;JAHRBS010000013.1.g89
GO:0008104	BP	protein localization	7	276	0.999999906104791	1	JAHRBS010000001.1.g830;JAHRBS010000003.1.g43;JAHRBS010000005.1.g250;JAHRBS010000007.1.g959;JAHRBS010000013.1.g273;JAHRBS010000013.1.g277;JAHRBS010000013.1.g89
GO:0000041	BP	transition metal ion transport	6	27	0.0529775111591564	1	JAHRBS010000003.1.g758;JAHRBS010000007.1.g204;JAHRBS010000010.1.g177;JAHRBS010000012.1.g163;JAHRBS010000012.1.g164;JAHRBS010000014.1.g770
GO:0044419	BP	interspecies interaction between organisms	6	28	0.061797537152768	1	JAHRBS010000004.1.g1571;JAHRBS010000004.1.g761;JAHRBS010000010.1.g1101;JAHRBS010000012.1.g400;JAHRBS010000012.1.g551;JAHRBS010000013.1.g783
GO:0004523	MF	RNA-DNA hybrid ribonuclease activity	6	28	0.0724572413531201	0.459272404614019	JAHRBS010000002.1.g370;JAHRBS010000004.1.g1444;JAHRBS010000004.1.g1571;JAHRBS010000005.1.g437;JAHRBS010000012.1.g510;JAHRBS010000012.1.g511
GO:0004601	MF	peroxidase activity	6	29	0.0834650653619132	0.459272404614019	JAHRBS010000001.1.g104;JAHRBS010000001.1.g117;JAHRBS010000001.1.g852;JAHRBS010000002.1.g716;JAHRBS010000006.1.g386;JAHRBS010000014.1.g244
GO:0008812	MF	choline dehydrogenase activity	6	33	0.135984008691777	0.543936034767107	JAHRBS010000001.1.g94;JAHRBS010000002.1.g759;JAHRBS010000002.1.g760;JAHRBS010000004.1.g82;JAHRBS010000012.1.g686;JAHRBS010000012.1.g693
GO:0016702	MF	oxidoreductase activity, acting on single donors with incorporation of molecular oxygen, incorporation of two atoms of oxygen	6	33	0.135984008691777	0.543936034767107	JAHRBS010000001.1.g275;JAHRBS010000005.1.g372;JAHRBS010000006.1.g133;JAHRBS010000006.1.g135;JAHRBS010000007.1.g650;JAHRBS010000010.1.g1172
GO:0016891	MF	endoribonuclease activity, producing 5'-phosphomonoesters	6	38	0.218106059078027	0.623884773641799	JAHRBS010000002.1.g370;JAHRBS010000004.1.g1444;JAHRBS010000004.1.g1571;JAHRBS010000005.1.g437;JAHRBS010000012.1.g510;JAHRBS010000012.1.g511
GO:0051287	MF	NAD binding	6	38	0.218106059078027	0.623884773641799	JAHRBS010000001.1.g580;JAHRBS010000005.1.g56;JAHRBS010000007.1.g311;JAHRBS010000008.1.g360;JAHRBS010000010.1.g111;JAHRBS010000014.1.g430
GO:0016893	MF	endonuclease activity, active with either ribo- or deoxyribonucleic acids and producing 5'-phosphomonoesters	6	46	0.372234903322292	0.798116273768453	JAHRBS010000002.1.g370;JAHRBS010000004.1.g1444;JAHRBS010000004.1.g1571;JAHRBS010000005.1.g437;JAHRBS010000012.1.g510;JAHRBS010000012.1.g511
GO:0098798	CC	mitochondrial protein complex	6	72	0.390491616087065	1	JAHRBS010000002.1.g431;JAHRBS010000002.1.g684;JAHRBS010000004.1.g975;JAHRBS010000006.1.g577;JAHRBS010000007.1.g959;JAHRBS010000013.1.g273
GO:0004521	MF	endoribonuclease activity	6	48	0.412245456398953	0.836100959469613	JAHRBS010000002.1.g370;JAHRBS010000004.1.g1444;JAHRBS010000004.1.g1571;JAHRBS010000005.1.g437;JAHRBS010000012.1.g510;JAHRBS010000012.1.g511
GO:0006820	BP	anion transport	6	61	0.611454484277137	1	JAHRBS010000002.1.g118;JAHRBS010000002.1.g607;JAHRBS010000006.1.g631;JAHRBS010000007.1.g683;JAHRBS010000013.1.g277;JAHRBS010000013.1.g58
GO:0015980	BP	energy derivation by oxidation of organic compounds	6	62	0.627659283645198	1	JAHRBS010000002.1.g319;JAHRBS010000002.1.g431;JAHRBS010000002.1.g88;JAHRBS010000003.1.g587;JAHRBS010000006.1.g577;JAHRBS010000014.1.g107
GO:0015077	MF	monovalent inorganic cation transmembrane transporter activity	6	64	0.697853840092024	1	JAHRBS010000002.1.g255;JAHRBS010000002.1.g431;JAHRBS010000002.1.g684;JAHRBS010000004.1.g605;JAHRBS010000006.1.g577;JAHRBS010000014.1.g107
GO:0015672	BP	monovalent inorganic cation transport	6	70	0.742243436543527	1	JAHRBS010000002.1.g255;JAHRBS010000002.1.g431;JAHRBS010000002.1.g684;JAHRBS010000004.1.g605;JAHRBS010000006.1.g577;JAHRBS010000014.1.g107
GO:0016791	MF	phosphatase activity	6	76	0.839786164749183	1	JAHRBS010000003.1.g194;JAHRBS010000004.1.g1541;JAHRBS010000005.1.g124;JAHRBS010000005.1.g546;JAHRBS010000006.1.g502;JAHRBS010000013.1.g284
GO:0016810	MF	hydrolase activity, acting on carbon-nitrogen (but not peptide) bonds	6	79	0.865306435154226	1	JAHRBS010000002.1.g936;JAHRBS010000008.1.g360;JAHRBS010000010.1.g1223;JAHRBS010000011.1.g204;JAHRBS010000012.1.g744;JAHRBS010000013.1.g905
GO:0016311	BP	dephosphorylation	6	85	0.884416642200468	1	JAHRBS010000003.1.g194;JAHRBS010000004.1.g1541;JAHRBS010000005.1.g124;JAHRBS010000005.1.g546;JAHRBS010000006.1.g502;JAHRBS010000013.1.g284
GO:0007005	BP	mitochondrion organization	6	89	0.908622387307958	1	JAHRBS010000002.1.g684;JAHRBS010000003.1.g231;JAHRBS010000003.1.g43;JAHRBS010000003.1.g465;JAHRBS010000007.1.g959;JAHRBS010000013.1.g273
GO:0006399	BP	tRNA metabolic process	6	98	0.947619326034459	1	JAHRBS010000002.1.g849;JAHRBS010000002.1.g853;JAHRBS010000002.1.g865;JAHRBS010000004.1.g1542;JAHRBS010000004.1.g1579;JAHRBS010000009.1.g352
GO:0006325	BP	chromatin organization	6	115	0.983261165884897	1	JAHRBS010000002.1.g101;JAHRBS010000003.1.g754;JAHRBS010000009.1.g202;JAHRBS010000010.1.g87;JAHRBS010000011.1.g204;JAHRBS010000013.1.g847
GO:0008135	MF	translation factor activity, RNA binding	6	114	0.98723525348633	1	JAHRBS010000005.1.g144;JAHRBS010000005.1.g193;JAHRBS010000007.1.g1241;JAHRBS010000008.1.g359;JAHRBS010000009.1.g501;JAHRBS010000010.1.g1243
GO:0050790	BP	regulation of catalytic activity	6	128	0.993447169459561	1	JAHRBS010000001.1.g102;JAHRBS010000001.1.g60;JAHRBS010000002.1.g776;JAHRBS010000004.1.g761;JAHRBS010000007.1.g959;JAHRBS010000008.1.g136
GO:0065009	BP	regulation of molecular function	6	131	0.994758763768939	1	JAHRBS010000001.1.g102;JAHRBS010000001.1.g60;JAHRBS010000002.1.g776;JAHRBS010000004.1.g761;JAHRBS010000007.1.g959;JAHRBS010000008.1.g136
GO:0031981	CC	nuclear lumen	6	198	0.995928055999958	1	JAHRBS010000002.1.g101;JAHRBS010000004.1.g818;JAHRBS010000007.1.g673;JAHRBS010000008.1.g411;JAHRBS010000010.1.g87;JAHRBS010000013.1.g847
GO:0003735	MF	structural constituent of ribosome	6	136	0.997695636100149	1	JAHRBS010000001.1.g418;JAHRBS010000001.1.g957;JAHRBS010000004.1.g1641;JAHRBS010000004.1.g975;JAHRBS010000006.1.g370;JAHRBS010000013.1.g426
GO:0016874	MF	ligase activity	6	177	0.999930408412906	1	JAHRBS010000001.1.g868;JAHRBS010000004.1.g16;JAHRBS010000009.1.g202;JAHRBS010000009.1.g352;JAHRBS010000010.1.g635;JAHRBS010000012.1.g744
GO:0034613	BP	cellular protein localization	6	187	0.999943602089489	1	JAHRBS010000003.1.g43;JAHRBS010000005.1.g250;JAHRBS010000007.1.g959;JAHRBS010000013.1.g273;JAHRBS010000013.1.g277;JAHRBS010000013.1.g89
GO:0070727	BP	cellular macromolecule localization	6	189	0.999952521840473	1	JAHRBS010000003.1.g43;JAHRBS010000005.1.g250;JAHRBS010000007.1.g959;JAHRBS010000013.1.g273;JAHRBS010000013.1.g277;JAHRBS010000013.1.g89
GO:0007154	BP	cell communication	6	222	0.999997435393112	1	JAHRBS010000001.1.g102;JAHRBS010000001.1.g60;JAHRBS010000002.1.g776;JAHRBS010000004.1.g65;JAHRBS010000008.1.g136;JAHRBS010000010.1.g1166
GO:0015031	BP	protein transport	6	250	0.999999804677417	1	JAHRBS010000003.1.g43;JAHRBS010000005.1.g250;JAHRBS010000007.1.g959;JAHRBS010000013.1.g273;JAHRBS010000013.1.g277;JAHRBS010000013.1.g89
GO:0045184	BP	establishment of protein localization	6	253	0.999999852455297	1	JAHRBS010000003.1.g43;JAHRBS010000005.1.g250;JAHRBS010000007.1.g959;JAHRBS010000013.1.g273;JAHRBS010000013.1.g277;JAHRBS010000013.1.g89
GO:0051649	BP	establishment of localization in cell	6	262	0.999999936717842	1	JAHRBS010000001.1.g830;JAHRBS010000003.1.g43;JAHRBS010000007.1.g959;JAHRBS010000013.1.g273;JAHRBS010000013.1.g277;JAHRBS010000013.1.g89
GO:0070469	CC	respiratory chain	5	17	0.00495000032389395	0.111650007305608	JAHRBS010000002.1.g431;JAHRBS010000002.1.g684;JAHRBS010000002.1.g88;JAHRBS010000006.1.g577;JAHRBS010000013.1.g529
GO:0005758	CC	mitochondrial intermembrane space	5	19	0.00828882803900786	0.140219340993216	JAHRBS010000001.1.g852;JAHRBS010000002.1.g88;JAHRBS010000003.1.g465;JAHRBS010000005.1.g153;JAHRBS010000007.1.g204
GO:0031970	CC	organelle envelope lumen	5	19	0.00828882803900786	0.140219340993216	JAHRBS010000001.1.g852;JAHRBS010000002.1.g88;JAHRBS010000003.1.g465;JAHRBS010000005.1.g153;JAHRBS010000007.1.g204
GO:0019751	BP	polyol metabolic process	5	16	0.0190879396815284	1	JAHRBS010000002.1.g836;JAHRBS010000002.1.g837;JAHRBS010000003.1.g587;JAHRBS010000008.1.g75;JAHRBS010000013.1.g834
GO:0006032	BP	chitin catabolic process	5	18	0.0315135647724185	1	JAHRBS010000002.1.g198;JAHRBS010000002.1.g203;JAHRBS010000004.1.g479;JAHRBS010000010.1.g1166;JAHRBS010000012.1.g138
GO:1901072	BP	glucosamine-containing compound catabolic process	5	18	0.0315135647724185	1	JAHRBS010000002.1.g198;JAHRBS010000002.1.g203;JAHRBS010000004.1.g479;JAHRBS010000010.1.g1166;JAHRBS010000012.1.g138
GO:0004568	MF	chitinase activity	5	18	0.0367309124201395	0.383552029879675	JAHRBS010000002.1.g198;JAHRBS010000002.1.g203;JAHRBS010000004.1.g479;JAHRBS010000010.1.g1166;JAHRBS010000012.1.g138
GO:0046348	BP	amino sugar catabolic process	5	19	0.039254134386624	1	JAHRBS010000002.1.g198;JAHRBS010000002.1.g203;JAHRBS010000004.1.g479;JAHRBS010000010.1.g1166;JAHRBS010000012.1.g138
GO:0006026	BP	aminoglycan catabolic process	5	20	0.0480526320463507	1	JAHRBS010000002.1.g198;JAHRBS010000002.1.g203;JAHRBS010000004.1.g479;JAHRBS010000010.1.g1166;JAHRBS010000012.1.g138
GO:0055065	BP	metal ion homeostasis	5	20	0.0480526320463507	1	JAHRBS010000002.1.g255;JAHRBS010000004.1.g1302;JAHRBS010000010.1.g177;JAHRBS010000012.1.g163;JAHRBS010000012.1.g164
GO:0009086	BP	methionine biosynthetic process	5	21	0.057921872772986	1	JAHRBS010000001.1.g643;JAHRBS010000008.1.g124;JAHRBS010000008.1.g215;JAHRBS010000010.1.g17;JAHRBS010000013.1.g392
GO:0016679	MF	oxidoreductase activity, acting on diphenols and related substances as donors	5	21	0.0668110087826093	0.459272404614019	JAHRBS010000004.1.g1422;JAHRBS010000006.1.g577;JAHRBS010000006.1.g633;JAHRBS010000013.1.g529;JAHRBS010000014.1.g107
GO:0006555	BP	methionine metabolic process	5	23	0.0808597664551521	1	JAHRBS010000001.1.g643;JAHRBS010000008.1.g124;JAHRBS010000008.1.g215;JAHRBS010000010.1.g17;JAHRBS010000013.1.g392
GO:0009405	BP	pathogenesis	5	23	0.0808597664551521	1	JAHRBS010000004.1.g761;JAHRBS010000010.1.g1101;JAHRBS010000012.1.g400;JAHRBS010000012.1.g551;JAHRBS010000013.1.g783
GO:0000097	BP	sulfur amino acid biosynthetic process	5	25	0.107924868350287	1	JAHRBS010000001.1.g643;JAHRBS010000008.1.g124;JAHRBS010000008.1.g215;JAHRBS010000010.1.g17;JAHRBS010000013.1.g392
GO:0016709	MF	oxidoreductase activity, acting on paired donors, with incorporation or reduction of molecular oxygen, NAD(P)H as one donor, and incorporation of one atom of oxygen	5	25	0.122825755043454	0.512120944757454	JAHRBS010000009.1.g473;JAHRBS010000010.1.g1076;JAHRBS010000010.1.g1135;JAHRBS010000012.1.g189;JAHRBS010000013.1.g173
GO:0055080	BP	cation homeostasis	5	26	0.122914315480391	1	JAHRBS010000002.1.g255;JAHRBS010000004.1.g1302;JAHRBS010000010.1.g177;JAHRBS010000012.1.g163;JAHRBS010000012.1.g164
GO:0098771	BP	inorganic ion homeostasis	5	26	0.122914315480391	1	JAHRBS010000002.1.g255;JAHRBS010000004.1.g1302;JAHRBS010000010.1.g177;JAHRBS010000012.1.g163;JAHRBS010000012.1.g164
GO:0022900	BP	electron transport chain	5	29	0.173075160198871	1	JAHRBS010000002.1.g431;JAHRBS010000002.1.g88;JAHRBS010000006.1.g577;JAHRBS010000013.1.g529;JAHRBS010000014.1.g107
GO:0050801	BP	ion homeostasis	5	30	0.191313942561321	1	JAHRBS010000002.1.g255;JAHRBS010000004.1.g1302;JAHRBS010000010.1.g177;JAHRBS010000012.1.g163;JAHRBS010000012.1.g164
GO:0004364	MF	glutathione transferase activity	5	29	0.194452765468225	0.595063277788475	JAHRBS010000001.1.g384;JAHRBS010000003.1.g814;JAHRBS010000012.1.g43;JAHRBS010000012.1.g47;JAHRBS010000012.1.g51
GO:0000096	BP	sulfur amino acid metabolic process	5	31	0.210195084807827	1	JAHRBS010000001.1.g643;JAHRBS010000008.1.g124;JAHRBS010000008.1.g215;JAHRBS010000010.1.g17;JAHRBS010000013.1.g392
GO:0048878	BP	chemical homeostasis	5	31	0.210195084807827	1	JAHRBS010000002.1.g255;JAHRBS010000004.1.g1302;JAHRBS010000010.1.g177;JAHRBS010000012.1.g163;JAHRBS010000012.1.g164
GO:0050661	MF	NADP binding	5	32	0.255634638773097	0.694874266720242	JAHRBS010000004.1.g1193;JAHRBS010000008.1.g215;JAHRBS010000010.1.g1076;JAHRBS010000010.1.g1135;JAHRBS010000014.1.g430
GO:0044455	CC	mitochondrial membrane part	5	50	0.269658610822179	1	JAHRBS010000002.1.g260;JAHRBS010000002.1.g431;JAHRBS010000002.1.g684;JAHRBS010000006.1.g577;JAHRBS010000007.1.g959
GO:0098656	BP	anion transmembrane transport	5	35	0.290643225839591	1	JAHRBS010000002.1.g607;JAHRBS010000006.1.g631;JAHRBS010000007.1.g683;JAHRBS010000013.1.g277;JAHRBS010000013.1.g58
GO:0009067	BP	aspartate family amino acid biosynthetic process	5	42	0.43909826176623	1	JAHRBS010000001.1.g643;JAHRBS010000008.1.g124;JAHRBS010000008.1.g215;JAHRBS010000010.1.g17;JAHRBS010000013.1.g392
GO:0016054	BP	organic acid catabolic process	5	42	0.43909826176623	1	JAHRBS010000004.1.g267;JAHRBS010000010.1.g1296;JAHRBS010000011.1.g157;JAHRBS010000012.1.g762;JAHRBS010000014.1.g156
GO:0046395	BP	carboxylic acid catabolic process	5	42	0.43909826176623	1	JAHRBS010000004.1.g267;JAHRBS010000010.1.g1296;JAHRBS010000011.1.g157;JAHRBS010000012.1.g762;JAHRBS010000014.1.g156
GO:0019748	BP	secondary metabolic process	5	44	0.480761784783685	1	JAHRBS010000001.1.g104;JAHRBS010000001.1.g117;JAHRBS010000001.1.g643;JAHRBS010000002.1.g758;JAHRBS010000012.1.g762
GO:0009066	BP	aspartate family amino acid metabolic process	5	45	0.501201489223546	1	JAHRBS010000001.1.g643;JAHRBS010000008.1.g124;JAHRBS010000008.1.g215;JAHRBS010000010.1.g17;JAHRBS010000013.1.g392
GO:0008509	MF	anion transmembrane transporter activity	5	44	0.517739590886239	0.903290350056843	JAHRBS010000002.1.g118;JAHRBS010000006.1.g631;JAHRBS010000007.1.g683;JAHRBS010000013.1.g277;JAHRBS010000013.1.g58
GO:0006310	BP	DNA recombination	5	49	0.579427369555971	1	JAHRBS010000001.1.g929;JAHRBS010000004.1.g1571;JAHRBS010000007.1.g185;JAHRBS010000009.1.g424;JAHRBS010000015.1.g129
GO:0044264	BP	cellular polysaccharide metabolic process	5	50	0.597943355912559	1	JAHRBS010000001.1.g157;JAHRBS010000002.1.g319;JAHRBS010000006.1.g184;JAHRBS010000007.1.g89;JAHRBS010000014.1.g678
GO:0044272	BP	sulfur compound biosynthetic process	5	50	0.597943355912559	1	JAHRBS010000001.1.g643;JAHRBS010000008.1.g124;JAHRBS010000008.1.g215;JAHRBS010000010.1.g17;JAHRBS010000013.1.g392
GO:0008033	BP	tRNA processing	5	57	0.713694134344987	1	JAHRBS010000002.1.g849;JAHRBS010000002.1.g853;JAHRBS010000002.1.g865;JAHRBS010000004.1.g1542;JAHRBS010000004.1.g1579
GO:0015078	MF	proton transmembrane transporter activity	5	56	0.732945709202578	1	JAHRBS010000002.1.g255;JAHRBS010000002.1.g431;JAHRBS010000002.1.g684;JAHRBS010000006.1.g577;JAHRBS010000014.1.g107
GO:0042592	BP	homeostatic process	5	59	0.742045613753924	1	JAHRBS010000002.1.g255;JAHRBS010000004.1.g1302;JAHRBS010000010.1.g177;JAHRBS010000012.1.g163;JAHRBS010000012.1.g164
GO:0016765	MF	transferase activity, transferring alkyl or aryl (other than methyl) groups	5	62	0.810330682756824	1	JAHRBS010000001.1.g384;JAHRBS010000003.1.g814;JAHRBS010000012.1.g43;JAHRBS010000012.1.g47;JAHRBS010000012.1.g51
GO:0008238	MF	exopeptidase activity	5	69	0.87682062781726	1	JAHRBS010000006.1.g457;JAHRBS010000006.1.g603;JAHRBS010000009.1.g392;JAHRBS010000012.1.g829;JAHRBS010000014.1.g105
GO:0006644	BP	phospholipid metabolic process	5	73	0.884852120400054	1	JAHRBS010000002.1.g836;JAHRBS010000002.1.g837;JAHRBS010000004.1.g1541;JAHRBS010000007.1.g428;JAHRBS010000008.1.g535
GO:0006790	BP	sulfur compound metabolic process	5	77	0.910489148233613	1	JAHRBS010000001.1.g643;JAHRBS010000008.1.g124;JAHRBS010000008.1.g215;JAHRBS010000010.1.g17;JAHRBS010000013.1.g392
GO:0033365	BP	protein localization to organelle	5	77	0.910489148233613	1	JAHRBS010000003.1.g43;JAHRBS010000005.1.g250;JAHRBS010000007.1.g959;JAHRBS010000013.1.g273;JAHRBS010000013.1.g277
GO:0060589	MF	nucleoside-triphosphatase regulator activity	5	74	0.911184414636041	1	JAHRBS010000001.1.g102;JAHRBS010000001.1.g60;JAHRBS010000002.1.g776;JAHRBS010000007.1.g959;JAHRBS010000008.1.g136
GO:0008289	MF	lipid binding	5	83	0.95235844814954	1	JAHRBS010000002.1.g118;JAHRBS010000006.1.g468;JAHRBS010000007.1.g1241;JAHRBS010000007.1.g84;JAHRBS010000010.1.g1166
GO:0007264	BP	small GTPase mediated signal transduction	5	90	0.962575580979899	1	JAHRBS010000001.1.g102;JAHRBS010000001.1.g60;JAHRBS010000002.1.g776;JAHRBS010000004.1.g65;JAHRBS010000008.1.g136
GO:0030234	MF	enzyme regulator activity	5	96	0.981848	1	JAHRBS010000001.1.g102;JAHRBS010000001.1.g60;JAHRBS010000002.1.g776;JAHRBS010000007.1.g959;JAHRBS010000008.1.g136
GO:0098772	MF	molecular function regulator	5	96	0.981848	1	JAHRBS010000001.1.g102;JAHRBS010000001.1.g60;JAHRBS010000002.1.g776;JAHRBS010000007.1.g959;JAHRBS010000008.1.g136
[truncated: 1,201 more rows]

## Sheet: Wu 2022-b_vs_Cui 14110-b
Table S7. GO enrichment analyses of DEGs among five comparisons.
[truncated: 1,565 more rows]

[truncated: 1 more sheets: Wu 2022-l_vs_Cui 14110-l]
