# Supplementary material for: Integrative Genomic and Transcriptomic Analysis of White-Rot Fungi Ganoderma tsugae Growing on Both Coniferous and Broad-Leaved Trees
Source: J Fungi (Basel). 2026 Jan 1;12(1):35. doi: 10.3390/jof12010035 (PMC12842666; doi:10.3390/jof12010035)
Supplement: Supplementary file 1 [file jof-12-00035-s001.zip › Supplementary materials/Table S8.xlsx]

## Sheet: Wu 2022-b_vs_Wu 2022-l
Table S8. KEGG enrichment analyses of DEGs among five comparisons.
PathwayID	Pathway	level1	level2	List	Total	Pvalue	adjustPvalue	List_gene
map00460	Cyanoamino acid metabolism	Metabolism	Metabolism of other amino acids	3	14	5.94515275849198e-05	0.00291312485166107	JAHRBS010000004.1.g971(K01501);JAHRBS010000006.1.g184(K01188);JAHRBS010000016.1.g18(K05349)
map00940	Phenylpropanoid biosynthesis	Metabolism	Biosynthesis of other secondary metabolites	2	19	0.00534684600439983	0.130997727107796	JAHRBS010000006.1.g184(K01188);JAHRBS010000016.1.g18(K05349)
map00982	Drug metabolism - cytochrome P450	Metabolism	Xenobiotics biodegradation and metabolism	2	24	0.00848392383488443	0.138570755969779	JAHRBS010000003.1.g815(K00799);JAHRBS010000009.1.g447(K00485)
map00500	Starch and sucrose metabolism	Metabolism	Carbohydrate metabolism	2	41	0.0237864565856701	0.170329228293256	JAHRBS010000006.1.g184(K01188);JAHRBS010000016.1.g18(K05349)
map04964	Proximal tubule bicarbonate reclamation	Organismal Systems	Excretory system	1	5	0.0295337836385113	0.170329228293256	JAHRBS010000007.1.g216(K01539)
map04146	Peroxisome	Cellular Processes	Transport and catabolism	2	55	0.0410730296687507	0.170329228293256	JAHRBS010000001.1.g659(K03426);JAHRBS010000010.1.g746(K08726)
map00643	Styrene degradation	Metabolism	Xenobiotics biodegradation and metabolism	1	7	0.0411188664875046	0.170329228293256	JAHRBS010000004.1.g971(K01501)
map04979	Cholesterol metabolism	Organismal Systems	Digestive system	1	7	0.0411188664875046	0.170329228293256	JAHRBS010000004.1.g761(K13050)
map04911	Insulin secretion	Organismal Systems	Endocrine system	1	8	0.0468631265941266	0.170329228293256	JAHRBS010000007.1.g216(K01539)
map04974	Protein digestion and absorption	Organismal Systems	Digestive system	1	8	0.0468631265941266	0.170329228293256	JAHRBS010000007.1.g216(K01539)
map04971	Gastric acid secretion	Organismal Systems	Digestive system	1	9	0.0525754194998121	0.170329228293256	JAHRBS010000007.1.g216(K01539)
map00625	Chloroalkane and chloroalkene degradation	Metabolism	Xenobiotics biodegradation and metabolism	1	11	0.0639047600757132	0.170329228293256	JAHRBS010000010.1.g746(K08726)
map04918	Thyroid hormone synthesis	Organismal Systems	Endocrine system	1	11	0.0639047600757132	0.170329228293256	JAHRBS010000007.1.g216(K01539)
map04973	Carbohydrate digestion and absorption	Organismal Systems	Digestive system	1	11	0.0639047600757132	0.170329228293256	JAHRBS010000007.1.g216(K01539)
map04978	Mineral absorption	Organismal Systems	Digestive system	1	11	0.0639047600757132	0.170329228293256	JAHRBS010000007.1.g216(K01539)
map00627	Aminobenzoate degradation	Metabolism	Xenobiotics biodegradation and metabolism	1	12	0.0695221339972475	0.170329228293256	JAHRBS010000004.1.g971(K01501)
map00910	Nitrogen metabolism	Metabolism	Energy metabolism	1	12	0.0695221339972475	0.170329228293256	JAHRBS010000004.1.g971(K01501)
map04925	Aldosterone synthesis and secretion	Organismal Systems	Endocrine system	1	12	0.0695221339972475	0.170329228293256	JAHRBS010000007.1.g216(K01539)
map04961	Endocrine and other factor-regulated calcium reabsorption	Organismal Systems	Excretory system	1	12	0.0695221339972475	0.170329228293256	JAHRBS010000007.1.g216(K01539)
map04970	Salivary secretion	Organismal Systems	Digestive system	1	12	0.0695221339972475	0.170329228293256	JAHRBS010000007.1.g216(K01539)
map04960	Aldosterone-regulated sodium reabsorption	Organismal Systems	Excretory system	1	13	0.0751081932271098	0.175252450863256	JAHRBS010000007.1.g216(K01539)
map04361	Axon regeneration	Organismal Systems	Development and regeneration	1	15	0.0861870116835239	0.18244206268086	JAHRBS010000003.1.g467(K15528)
map04976	Bile secretion	Organismal Systems	Digestive system	1	15	0.0861870116835239	0.18244206268086	JAHRBS010000007.1.g216(K01539)
map04972	Pancreatic secretion	Organismal Systems	Digestive system	1	16	0.0916800910465254	0.18244206268086	JAHRBS010000007.1.g216(K01539)
map00590	Arachidonic acid metabolism	Metabolism	Lipid metabolism	1	17	0.0971424959972763	0.18244206268086	JAHRBS010000010.1.g746(K08726)
map04260	Cardiac muscle contraction	Organismal Systems	Circulatory system	1	17	0.0971424959972763	0.18244206268086	JAHRBS010000007.1.g216(K01539)
map00052	Galactose metabolism	Metabolism	Carbohydrate metabolism	1	18	0.102574384719253	0.18244206268086	JAHRBS010000010.1.g10(K01785)
map00680	Methane metabolism	Metabolism	Energy metabolism	1	19	0.107975914647856	0.18244206268086	JAHRBS010000007.1.g311(K00122)
map00920	Sulfur metabolism	Metabolism	Energy metabolism	1	19	0.107975914647856	0.18244206268086	JAHRBS010000009.1.g224(K17069)
map04261	Adrenergic signaling in cardiomyocytes	Organismal Systems	Circulatory system	1	21	0.118688524145478	0.193857922770947	JAHRBS010000007.1.g216(K01539)
map04024	cAMP signaling pathway	Environmental Information Processing	Signal transduction	1	23	0.12928156913385	0.204348286695441	JAHRBS010000007.1.g216(K01539)
map04022	cGMP-PKG signaling pathway	Environmental Information Processing	Signal transduction	1	24	0.134533640668588	0.206004637273775	JAHRBS010000007.1.g216(K01539)
map05418	Fluid shear stress and atherosclerosis	Human Diseases	Cardiovascular disease	1	26	0.14494964689279	0.210159439610606	JAHRBS010000003.1.g815(K00799)
map00760	Nicotinate and nicotinamide metabolism	Metabolism	Metabolism of cofactors and vitamins	1	27	0.150113885436147	0.210159439610606	JAHRBS010000001.1.g659(K03426)
map00983	Drug metabolism - other enzymes	Metabolism	Xenobiotics biodegradation and metabolism	1	27	0.150113885436147	0.210159439610606	JAHRBS010000003.1.g815(K00799)
map05204	Chemical carcinogenesis	Human Diseases	Cancer: overview	1	29	0.160355587618706	0.218261772036573	JAHRBS010000003.1.g815(K00799)
map00980	Metabolism of xenobiotics by cytochrome P450	Metabolism	Xenobiotics biodegradation and metabolism	1	31	0.170482587229295	0.219832809848301	JAHRBS010000003.1.g815(K00799)
map04919	Thyroid hormone signaling pathway	Organismal Systems	Endocrine system	1	31	0.170482587229295	0.219832809848301	JAHRBS010000007.1.g216(K01539)
map00480	Glutathione metabolism	Metabolism	Metabolism of other amino acids	1	33	0.180496071092879	0.221107687088777	JAHRBS010000003.1.g815(K00799)
map05225	Hepatocellular carcinoma	Human Diseases	Cancer: specific types	1	33	0.180496071092879	0.221107687088777	JAHRBS010000003.1.g815(K00799)
map01524	Platinum drug resistance	Human Diseases	Drug resistance: antineoplastic	1	34	0.185460612419014	0.221648048988578	JAHRBS010000003.1.g815(K00799)
map00630	Glyoxylate and dicarboxylate metabolism	Metabolism	Carbohydrate metabolism	1	35	0.19039721476799	0.222130083895988	JAHRBS010000007.1.g311(K00122)
map04212	Longevity regulating pathway - worm	Organismal Systems	Aging	1	38	0.205040836498818	0.233651185777723	JAHRBS010000003.1.g815(K00799)
map00270	Cysteine and methionine metabolism	Metabolism	Amino acid metabolism	1	40	0.214666199711377	0.23894381047081	JAHRBS010000009.1.g224(K17069)
map04723	Retrograde endocannabinoid signaling	Organismal Systems	Nervous system	1	41	0.219438193289519	0.23894381047081	JAHRBS010000003.1.g467(K15528)
map00010	Glycolysis / Gluconeogenesis	Metabolism	Carbohydrate metabolism	1	44	0.233593113013416	0.248827446470813	JAHRBS010000010.1.g10(K01785)
map00380	Tryptophan metabolism	Metabolism	Amino acid metabolism	1	46	0.242896904468239	0.25323294295625	JAHRBS010000004.1.g971(K01501)
map05200	Pathways in cancer	Human Diseases	Cancer: overview	1	61	0.309404092512081	0.315850011106082	JAHRBS010000003.1.g815(K00799)
map00190	Oxidative phosphorylation	Metabolism	Energy metabolism	1	68	0.338546383114343	0.338546383114343	JAHRBS010000006.1.g560(K03885)

## Sheet: Cui 14110-b_vs_Cui 14110-l
Table S8. KEGG enrichment analyses of DEGs among five comparisons.
PathwayID	Pathway	level1	level2	List	Total	Pvalue	adjustPvalue	List_gene
map00500	Starch and sucrose metabolism	Metabolism	Carbohydrate metabolism	6	41	0.0001574803142194	0.0146456692224042	JAHRBS010000014.1.g768(K05349);JAHRBS010000012.1.g99(K01835);JAHRBS010000010.1.g816(K00700);JAHRBS010000008.1.g146(K16055);JAHRBS010000004.1.g1278(K01210);JAHRBS010000002.1.g181(K01194)
map00908	Zeatin biosynthesis	Metabolism	Metabolism of terpenoids and polyketides	2	6	0.00608764231576687	0.195516405997935	JAHRBS010000012.1.g67(K00279);JAHRBS010000001.1.g258(K13496)
map00920	Sulfur metabolism	Metabolism	Energy metabolism	3	19	0.00657513205128157	0.195516405997935	JAHRBS010000009.1.g224(K17069);JAHRBS010000009.1.g216(K17069);JAHRBS010000002.1.g209(K03119)
map04979	Cholesterol metabolism	Organismal Systems	Digestive system	2	7	0.00840930778485742	0.195516405997935	JAHRBS010000012.1.g189(K00488);JAHRBS010000004.1.g761(K13050)
map00591	Linoleic acid metabolism	Metabolism	Lipid metabolism	2	8	0.0110634439615456	0.205780057684748	JAHRBS010000013.1.g669(K07418);JAHRBS010000006.1.g606(K07418)
map00520	Amino sugar and nucleotide sugar metabolism	Metabolism	Carbohydrate metabolism	4	50	0.0191667157574889	0.287420762417025	JAHRBS010000012.1.g99(K01835);JAHRBS010000010.1.g168(K01183);JAHRBS010000007.1.g233(K15920);JAHRBS010000004.1.g479(K01183)
map04750	Inflammatory mediator regulation of TRP channels	Organismal Systems	Sensory system	2	12	0.0247243666595291	0.287420762417025	JAHRBS010000013.1.g669(K07418);JAHRBS010000006.1.g606(K07418)
map04913	Ovarian steroidogenesis	Organismal Systems	Endocrine system	2	12	0.0247243666595291	0.287420762417025	JAHRBS010000013.1.g669(K07418);JAHRBS010000006.1.g606(K07418)
map00460	Cyanoamino acid metabolism	Metabolism	Metabolism of other amino acids	2	14	0.0331969178396899	0.319466014582619	JAHRBS010000014.1.g768(K05349);JAHRBS010000002.1.g831(K01455)
map00630	Glyoxylate and dicarboxylate metabolism	Metabolism	Carbohydrate metabolism	3	35	0.0351614071879406	0.319466014582619	JAHRBS010000007.1.g1157(K01913);JAHRBS010000002.1.g831(K01455);JAHRBS010000001.1.g580(K00122)
map00053	Ascorbate and aldarate metabolism	Metabolism	Carbohydrate metabolism	2	15	0.0378003692309788	0.319466014582619	JAHRBS010000008.1.g75(K00469);JAHRBS010000004.1.g1062(K01053)
map00590	Arachidonic acid metabolism	Metabolism	Lipid metabolism	2	17	0.047683947899044	0.319466014582619	JAHRBS010000013.1.g669(K07418);JAHRBS010000006.1.g606(K07418)
map00270	Cysteine and methionine metabolism	Metabolism	Amino acid metabolism	3	40	0.0493728575029229	0.319466014582619	JAHRBS010000009.1.g224(K17069);JAHRBS010000009.1.g216(K17069);JAHRBS010000001.1.g559(K08963)
map00780	Biotin metabolism	Metabolism	Metabolism of cofactors and vitamins	2	18	0.0529420785375864	0.319466014582619	JAHRBS010000002.1.g858(K00652);JAHRBS010000002.1.g748(K00652)
map00620	Pyruvate metabolism	Metabolism	Carbohydrate metabolism	3	42	0.0557366446644681	0.319466014582619	JAHRBS010000007.1.g1157(K01913);JAHRBS010000002.1.g190(K04072);JAHRBS010000001.1.g77(K23257)
map00650	Butanoate metabolism	Metabolism	Carbohydrate metabolism	2	19	0.0583970134183282	0.319466014582619	JAHRBS010000007.1.g1157(K01913);JAHRBS010000002.1.g190(K04072)
map00940	Phenylpropanoid biosynthesis	Metabolism	Biosynthesis of other secondary metabolites	2	19	0.0583970134183282	0.319466014582619	JAHRBS010000014.1.g768(K05349);JAHRBS010000005.1.g84(K10775)
map00010	Glycolysis / Gluconeogenesis	Metabolism	Carbohydrate metabolism	3	44	0.0624752024763082	0.322788546127592	JAHRBS010000012.1.g99(K01835);JAHRBS010000007.1.g1157(K01913);JAHRBS010000002.1.g190(K04072)
map00640	Propanoate metabolism	Metabolism	Carbohydrate metabolism	2	21	0.0698570177097956	0.32785490930504	JAHRBS010000013.1.g907(K00005);JAHRBS010000001.1.g77(K23257)
map00030	Pentose phosphate pathway	Metabolism	Carbohydrate metabolism	2	22	0.0758427470806409	0.32785490930504	JAHRBS010000012.1.g99(K01835);JAHRBS010000004.1.g1062(K01053)
map04726	Serotonergic synapse	Organismal Systems	Nervous system	2	22	0.0758427470806409	0.32785490930504	JAHRBS010000013.1.g669(K07418);JAHRBS010000006.1.g606(K07418)
map00626	Naphthalene degradation	Metabolism	Xenobiotics biodegradation and metabolism	1	4	0.0810823969249024	0.32785490930504	JAHRBS010000002.1.g190(K04072)
map00930	Caprolactam degradation	Metabolism	Xenobiotics biodegradation and metabolism	1	4	0.0810823969249024	0.32785490930504	JAHRBS010000004.1.g1062(K01053)
map00982	Drug metabolism - cytochrome P450	Metabolism	Xenobiotics biodegradation and metabolism	2	24	0.0882796182398876	0.342083520679564	JAHRBS010000008.1.g517(K00485);JAHRBS010000002.1.g935(K00799)
map04964	Proximal tubule bicarbonate reclamation	Organismal Systems	Excretory system	1	5	0.100324688613228	0.373207841641206	JAHRBS010000007.1.g216(K01539)
map00430	Taurine and hypotaurine metabolism	Metabolism	Metabolism of other amino acids	1	6	0.119172097872719	0.410481670450477	JAHRBS010000002.1.g209(K03119)
map00521	Streptomycin biosynthesis	Metabolism	Biosynthesis of other secondary metabolites	1	6	0.119172097872719	0.410481670450477	JAHRBS010000012.1.g99(K01835)
map05146	Amoebiasis	Human Diseases	Infectious disease: parasitic	1	7	0.137632562887363	0.457136726733027	JAHRBS010000002.1.g190(K04072)
map04911	Insulin secretion	Organismal Systems	Endocrine system	1	8	0.155713865591051	0.482712983332258	JAHRBS010000007.1.g216(K01539)
map04974	Protein digestion and absorption	Organismal Systems	Digestive system	1	8	0.155713865591051	0.482712983332258	JAHRBS010000007.1.g216(K01539)
map00120	Primary bile acid biosynthesis	Metabolism	Lipid metabolism	1	9	0.17342363467754	0.504012438281601	JAHRBS010000012.1.g189(K00488)
map04971	Gastric acid secretion	Organismal Systems	Digestive system	1	9	0.17342363467754	0.504012438281601	JAHRBS010000007.1.g216(K01539)
map00625	Chloroalkane and chloroalkene degradation	Metabolism	Xenobiotics biodegradation and metabolism	1	11	0.207758338237006	0.508999865572422	JAHRBS010000002.1.g190(K04072)
map04918	Thyroid hormone synthesis	Organismal Systems	Endocrine system	1	11	0.207758338237006	0.508999865572422	JAHRBS010000007.1.g216(K01539)
map04973	Carbohydrate digestion and absorption	Organismal Systems	Digestive system	1	11	0.207758338237006	0.508999865572422	JAHRBS010000007.1.g216(K01539)
map04978	Mineral absorption	Organismal Systems	Digestive system	1	11	0.207758338237006	0.508999865572422	JAHRBS010000007.1.g216(K01539)
map00627	Aminobenzoate degradation	Metabolism	Xenobiotics biodegradation and metabolism	1	12	0.224397790198595	0.508999865572422	JAHRBS010000001.1.g514(K15063)
map00910	Nitrogen metabolism	Metabolism	Energy metabolism	1	12	0.224397790198595	0.508999865572422	JAHRBS010000002.1.g831(K01455)
map04925	Aldosterone synthesis and secretion	Organismal Systems	Endocrine system	1	12	0.224397790198595	0.508999865572422	JAHRBS010000007.1.g216(K01539)
map04961	Endocrine and other factor-regulated calcium reabsorption	Organismal Systems	Excretory system	1	12	0.224397790198595	0.508999865572422	JAHRBS010000007.1.g216(K01539)
map04970	Salivary secretion	Organismal Systems	Digestive system	1	12	0.224397790198595	0.508999865572422	JAHRBS010000007.1.g216(K01539)
map04960	Aldosterone-regulated sodium reabsorption	Organismal Systems	Excretory system	1	13	0.240694749152398	0.530751559062368	JAHRBS010000007.1.g216(K01539)
map00790	Folate biosynthesis	Metabolism	Metabolism of cofactors and vitamins	1	15	0.272288674474755	0.530751559062368	JAHRBS010000007.1.g947(K01113)
map04976	Bile secretion	Organismal Systems	Digestive system	1	15	0.272288674474755	0.530751559062368	JAHRBS010000007.1.g216(K01539)
map00350	Tyrosine metabolism	Metabolism	Amino acid metabolism	1	16	0.28759904585764	0.530751559062368	JAHRBS010000002.1.g190(K04072)
map00360	Phenylalanine metabolism	Metabolism	Amino acid metabolism	1	16	0.28759904585764	0.530751559062368	JAHRBS010000005.1.g84(K10775)
map04725	Cholinergic synapse	Organismal Systems	Nervous system	1	16	0.28759904585764	0.530751559062368	JAHRBS010000006.1.g26(K01049)
map04928	Parathyroid hormone synthesis, secretion and action	Organismal Systems	Endocrine system	1	16	0.28759904585764	0.530751559062368	JAHRBS010000010.1.g1149(K07438)
map04972	Pancreatic secretion	Organismal Systems	Digestive system	1	16	0.28759904585764	0.530751559062368	JAHRBS010000007.1.g216(K01539)
map00230	Purine metabolism	Metabolism	Nucleotide metabolism	2	52	0.296808165568975	0.530751559062368	JAHRBS010000012.1.g99(K01835);JAHRBS010000003.1.g401(K01923)
map00900	Terpenoid backbone biosynthesis	Metabolism	Metabolism of terpenoids and polyketides	1	17	0.302593739480052	0.530751559062368	JAHRBS010000009.1.g756(K00787)
map02010	ABC transporters	Environmental Information Processing	Membrane transport	1	17	0.302593739480052	0.530751559062368	JAHRBS010000006.1.g492(K08711)
map04260	Cardiac muscle contraction	Organismal Systems	Circulatory system	1	17	0.302593739480052	0.530751559062368	JAHRBS010000007.1.g216(K01539)
map00052	Galactose metabolism	Metabolism	Carbohydrate metabolism	1	18	0.317279131300196	0.530751559062368	JAHRBS010000012.1.g99(K01835)
map04011	MAPK signaling pathway - yeast	Environmental Information Processing	Signal transduction	2	55	0.320257052692981	0.530751559062368	JAHRBS010000009.1.g96(K04563);JAHRBS010000001.1.g396(K11227)
map00680	Methane metabolism	Metabolism	Energy metabolism	1	19	0.331661471182523	0.530751559062368	JAHRBS010000001.1.g580(K00122)
map03320	PPAR signaling pathway	Organismal Systems	Endocrine system	1	20	0.345746885338246	0.530751559062368	JAHRBS010000012.1.g189(K00488)
map00040	Pentose and glucuronate interconversions	Metabolism	Carbohydrate metabolism	1	21	0.359541378719669	0.530751559062368	JAHRBS010000008.1.g314(K01213)
map00061	Fatty acid biosynthesis	Metabolism	Lipid metabolism	1	21	0.359541378719669	0.530751559062368	JAHRBS010000012.1.g646(K00665)
map00100	Steroid biosynthesis	Metabolism	Lipid metabolism	1	21	0.359541378719669	0.530751559062368	JAHRBS010000010.1.g1149(K07438)
map02020	Two-component system	Environmental Information Processing	Signal transduction	1	21	0.359541378719669	0.530751559062368	JAHRBS010000007.1.g947(K01113)
map04261	Adrenergic signaling in cardiomyocytes	Organismal Systems	Circulatory system	1	21	0.359541378719669	0.530751559062368	JAHRBS010000007.1.g216(K01539)
map05164	Influenza A	Human Diseases	Infectious disease: viral	1	21	0.359541378719669	0.530751559062368	JAHRBS010000009.1.g756(K00787)
map00340	Histidine metabolism	Metabolism	Amino acid metabolism	1	22	0.373050837369146	0.54208949805204	JAHRBS010000012.1.g545(K11182)
map00051	Fructose and mannose metabolism	Metabolism	Carbohydrate metabolism	1	23	0.386281030723544	0.544305088746812	JAHRBS010000004.1.g1053(K19355)
map04024	cAMP signaling pathway	Environmental Information Processing	Signal transduction	1	23	0.386281030723544	0.544305088746812	JAHRBS010000007.1.g216(K01539)
map00562	Inositol phosphate metabolism	Metabolism	Carbohydrate metabolism	1	24	0.399237613875007	0.546016148387877	JAHRBS010000008.1.g75(K00469)
map04022	cGMP-PKG signaling pathway	Environmental Information Processing	Signal transduction	1	24	0.399237613875007	0.546016148387877	JAHRBS010000007.1.g216(K01539)
map05418	Fluid shear stress and atherosclerosis	Human Diseases	Cardiovascular disease	1	26	0.424352011479387	0.571780483456755	JAHRBS010000002.1.g935(K00799)
map00071	Fatty acid degradation	Metabolism	Lipid metabolism	1	27	0.436520584144404	0.571780483456755	JAHRBS010000002.1.g190(K04072)
map00983	Drug metabolism - other enzymes	Metabolism	Xenobiotics biodegradation and metabolism	1	27	0.436520584144404	0.571780483456755	JAHRBS010000002.1.g935(K00799)
map05152	Tuberculosis	Human Diseases	Infectious disease: bacterial	1	28	0.448437067259175	0.579231211876435	JAHRBS010000010.1.g1149(K07438)
map05204	Chemical carcinogenesis	Human Diseases	Cancer: overview	1	29	0.460106576630635	0.586163172967795	JAHRBS010000002.1.g935(K00799)
map00980	Metabolism of xenobiotics by cytochrome P450	Metabolism	Xenobiotics biodegradation and metabolism	1	31	0.482724631082278	0.598578542542025	JAHRBS010000002.1.g935(K00799)
map04919	Thyroid hormone signaling pathway	Organismal Systems	Endocrine system	1	31	0.482724631082278	0.598578542542025	JAHRBS010000007.1.g216(K01539)
map04139	Mitophagy - yeast	Cellular Processes	Transport and catabolism	1	32	0.493682907380146	0.598596318746939	JAHRBS010000001.1.g396(K11227)
map00480	Glutathione metabolism	Metabolism	Metabolism of other amino acids	1	33	0.504413676211622	0.598596318746939	JAHRBS010000002.1.g935(K00799)
map05225	Hepatocellular carcinoma	Human Diseases	Cancer: specific types	1	33	0.504413676211622	0.598596318746939	JAHRBS010000002.1.g935(K00799)
map01524	Platinum drug resistance	Human Diseases	Drug resistance: antineoplastic	1	34	0.514921564513496	0.598596318746939	JAHRBS010000002.1.g935(K00799)
map04152	AMPK signaling pathway	Environmental Information Processing	Signal transduction	1	34	0.514921564513496	0.598596318746939	JAHRBS010000012.1.g646(K00665)
map00561	Glycerolipid metabolism	Metabolism	Lipid metabolism	1	37	0.545152844277194	0.614257984917256	JAHRBS010000013.1.g907(K00005)
map04142	Lysosome	Cellular Processes	Transport and catabolism	1	37	0.545152844277194	0.614257984917256	JAHRBS010000001.1.g227(K01279)
map00330	Arginine and proline metabolism	Metabolism	Amino acid metabolism	1	38	0.554813663796231	0.614257984917256	JAHRBS010000012.1.g545(K11182)
map04212	Longevity regulating pathway - worm	Organismal Systems	Aging	1	38	0.554813663796231	0.614257984917256	JAHRBS010000002.1.g935(K00799)
map04910	Insulin signaling pathway	Organismal Systems	Endocrine system	1	39	0.564273390801428	0.617381474641562	JAHRBS010000012.1.g646(K00665)
map00564	Glycerophospholipid metabolism	Metabolism	Lipid metabolism	1	43	0.600182162635409	0.649034199128989	JAHRBS010000006.1.g26(K01049)
map05166	Human T-cell leukemia virus 1 infection	Human Diseases	Infectious disease: viral	1	45	0.617032788826006	0.659586774262282	JAHRBS010000009.1.g756(K00787)
map00380	Tryptophan metabolism	Metabolism	Amino acid metabolism	1	46	0.625195204375169	0.660717659169213	JAHRBS010000012.1.g545(K11182)
map04146	Peroxisome	Cellular Processes	Transport and catabolism	1	55	0.691388990090148	0.72246265256611	JAHRBS010000012.1.g764(K11187)
map04113	Meiosis - yeast	Cellular Processes	Cell growth and death	1	61	0.729004291638157	0.745026363981853	JAHRBS010000009.1.g96(K04563)
map05200	Pathways in cancer	Human Diseases	Cancer: overview	1	61	0.729004291638157	0.745026363981853	JAHRBS010000002.1.g935(K00799)
map04144	Endocytosis	Cellular Processes	Transport and catabolism	1	73	0.791256394561325	0.799857007545687	JAHRBS010000004.1.g1509(K12471)
map04111	Cell cycle - yeast	Cellular Processes	Cell growth and death	1	80	0.820851617368336	0.820851617368336	JAHRBS010000009.1.g96(K04563)

## Sheet: Wu 2022-c_vs_Cui 14110-c
Table S8. KEGG enrichment analyses of DEGs among five comparisons.
PathwayID	Pathway	level1	level2	List	Total	Pvalue	adjustPvalue	List_gene
map00310	Lysine degradation	Metabolism	Amino acid metabolism	8	33	0.000130381190518693	0.0208609904829909	JAHRBS010000002.1.g275(K00825);JAHRBS010000002.1.g832(K00128);JAHRBS010000006.1.g133(K00471);JAHRBS010000006.1.g135(K00471);JAHRBS010000006.1.g328(K00128);JAHRBS010000008.1.g302(K00128);JAHRBS010000010.1.g1296(K00135);JAHRBS010000010.1.g369(K00626)
map00330	Arginine and proline metabolism	Metabolism	Amino acid metabolism	8	38	0.000373502906469108	0.0224722371354046	JAHRBS010000002.1.g832(K00128);JAHRBS010000004.1.g1264(K00273);JAHRBS010000004.1.g267(K00318);JAHRBS010000006.1.g328(K00128);JAHRBS010000008.1.g302(K00128);JAHRBS010000008.1.g415(K00657);JAHRBS010000012.1.g744(K01426);JAHRBS010000013.1.g905(K01480)
map00053	Ascorbate and aldarate metabolism	Metabolism	Carbohydrate metabolism	5	15	0.000527084009619371	0.0224722371354046	JAHRBS010000002.1.g832(K00128);JAHRBS010000004.1.g1062(K01053);JAHRBS010000006.1.g328(K00128);JAHRBS010000008.1.g302(K00128);JAHRBS010000008.1.g75(K00469)
map00280	Valine, leucine and isoleucine degradation	Metabolism	Amino acid metabolism	7	31	0.000561805928385115	0.0224722371354046	JAHRBS010000002.1.g832(K00128);JAHRBS010000006.1.g328(K00128);JAHRBS010000007.1.g1039(K00253);JAHRBS010000007.1.g937(K01027);JAHRBS010000008.1.g302(K00128);JAHRBS010000010.1.g369(K00626);JAHRBS010000013.1.g911(K00166)
map04260	Cardiac muscle contraction	Organismal Systems	Circulatory system	5	17	0.00100338659118611	0.0321083709179555	JAHRBS010000002.1.g431(K02265);JAHRBS010000002.1.g684(K02267);JAHRBS010000004.1.g605(K01539);JAHRBS010000006.1.g577(K00418);JAHRBS010000012.1.g40(K01539)
map00780	Biotin metabolism	Metabolism	Metabolism of cofactors and vitamins	5	18	0.00133542300172626	0.0327495666611529	JAHRBS010000002.1.g744(K00652);JAHRBS010000002.1.g748(K00652);JAHRBS010000002.1.g854(K00652);JAHRBS010000002.1.g856(K00652);JAHRBS010000002.1.g866(K00652)
map00380	Tryptophan metabolism	Metabolism	Amino acid metabolism	8	46	0.00143279354142544	0.0327495666611529	JAHRBS010000002.1.g275(K00825);JAHRBS010000002.1.g832(K00128);JAHRBS010000005.1.g557(K00543);JAHRBS010000006.1.g328(K00128);JAHRBS010000008.1.g302(K00128);JAHRBS010000010.1.g369(K00626);JAHRBS010000012.1.g744(K01426);JAHRBS010000014.1.g116(K07410)
map00903	Limonene and pinene degradation	Metabolism	Metabolism of terpenoids and polyketides	3	6	0.00206485283151919	0.0396966517989317	JAHRBS010000002.1.g832(K00128);JAHRBS010000006.1.g328(K00128);JAHRBS010000008.1.g302(K00128)
map00140	Steroid hormone biosynthesis	Metabolism	Lipid metabolism	5	20	0.00223293666368991	0.0396966517989317	JAHRBS010000001.1.g109(K10251);JAHRBS010000009.1.g555(K13368);JAHRBS010000009.1.g556(K00071);JAHRBS010000010.1.g1191(K00071);JAHRBS010000014.1.g116(K07410)
map04960	Aldosterone-regulated sodium reabsorption	Organismal Systems	Excretory system	4	13	0.00278670453278319	0.0445872725245311	JAHRBS010000004.1.g605(K01539);JAHRBS010000009.1.g556(K00071);JAHRBS010000010.1.g1191(K00071);JAHRBS010000012.1.g40(K01539)
map00620	Pyruvate metabolism	Metabolism	Carbohydrate metabolism	7	42	0.00367923967612201	0.0535162134708656	JAHRBS010000001.1.g77(K23257);JAHRBS010000002.1.g832(K00128);JAHRBS010000005.1.g153(K00101);JAHRBS010000006.1.g328(K00128);JAHRBS010000008.1.g302(K00128);JAHRBS010000010.1.g369(K00626);JAHRBS010000013.1.g185(K00467)
map04974	Protein digestion and absorption	Organismal Systems	Digestive system	3	8	0.0053771658734135	0.0716955449788467	JAHRBS010000004.1.g605(K01539);JAHRBS010000006.1.g569(K08187);JAHRBS010000012.1.g40(K01539)
map00630	Glyoxylate and dicarboxylate metabolism	Metabolism	Carbohydrate metabolism	6	35	0.00617439631743328	0.0759925700607173	JAHRBS010000001.1.g580(K00122);JAHRBS010000005.1.g53(K01569);JAHRBS010000005.1.g56(K00015);JAHRBS010000007.1.g311(K00122);JAHRBS010000010.1.g111(K00122);JAHRBS010000010.1.g369(K00626)
map00981	Insect hormone biosynthesis	Metabolism	Metabolism of terpenoids and polyketides	3	9	0.00777950469498394	0.0889086250855308	JAHRBS010000002.1.g832(K00128);JAHRBS010000006.1.g328(K00128);JAHRBS010000008.1.g302(K00128)
map00071	Fatty acid degradation	Metabolism	Lipid metabolism	5	27	0.00882972666412053	0.0941837510839523	JAHRBS010000002.1.g832(K00128);JAHRBS010000004.1.g16(K01897);JAHRBS010000006.1.g328(K00128);JAHRBS010000008.1.g302(K00128);JAHRBS010000010.1.g369(K00626)
map00680	Methane metabolism	Metabolism	Energy metabolism	4	19	0.0120223795818222	0.113151807828915	JAHRBS010000001.1.g580(K00122);JAHRBS010000003.1.g587(K00863);JAHRBS010000007.1.g311(K00122);JAHRBS010000010.1.g111(K00122)
map00940	Phenylpropanoid biosynthesis	Metabolism	Biosynthesis of other secondary metabolites	4	19	0.0120223795818222	0.113151807828915	JAHRBS010000006.1.g184(K01188);JAHRBS010000007.1.g1208(K22395);JAHRBS010000012.1.g762(K10775);JAHRBS010000014.1.g577(K09754)
map00625	Chloroalkane and chloroalkene degradation	Metabolism	Xenobiotics biodegradation and metabolism	3	11	0.0142194001951906	0.119742317433184	JAHRBS010000002.1.g832(K00128);JAHRBS010000006.1.g328(K00128);JAHRBS010000008.1.g302(K00128)
map04978	Mineral absorption	Organismal Systems	Digestive system	3	11	0.0142194001951906	0.119742317433184	JAHRBS010000004.1.g605(K01539);JAHRBS010000012.1.g40(K01539);JAHRBS010000014.1.g770(K14686)
map00980	Metabolism of xenobiotics by cytochrome P450	Metabolism	Xenobiotics biodegradation and metabolism	5	31	0.0158944296654698	0.127155437323758	JAHRBS010000001.1.g384(K00799);JAHRBS010000002.1.g321(K00078);JAHRBS010000003.1.g814(K00799);JAHRBS010000008.1.g243(K01253);JAHRBS010000014.1.g116(K07410)
map00072	Synthesis and degradation of ketone bodies	Metabolism	Lipid metabolism	2	5	0.0216491975157082	0.15744870920515	JAHRBS010000007.1.g937(K01027);JAHRBS010000010.1.g369(K00626)
map04964	Proximal tubule bicarbonate reclamation	Organismal Systems	Excretory system	2	5	0.0216491975157082	0.15744870920515	JAHRBS010000004.1.g605(K01539);JAHRBS010000012.1.g40(K01539)
map00770	Pantothenate and CoA biosynthesis	Metabolism	Metabolism of cofactors and vitamins	4	23	0.0236154778609117	0.164281585119386	JAHRBS010000002.1.g832(K00128);JAHRBS010000004.1.g778(K00053);JAHRBS010000006.1.g328(K00128);JAHRBS010000008.1.g302(K00128)
map00561	Glycerolipid metabolism	Metabolism	Lipid metabolism	5	37	0.032297707092614	0.209149255859094	JAHRBS010000002.1.g832(K00128);JAHRBS010000003.1.g587(K00863);JAHRBS010000006.1.g328(K00128);JAHRBS010000007.1.g142(K17900);JAHRBS010000008.1.g302(K00128)
map00300	Lysine biosynthesis	Metabolism	Amino acid metabolism	3	15	0.0339867540771028	0.209149255859094	JAHRBS010000001.1.g235(K01714);JAHRBS010000002.1.g275(K00825);JAHRBS010000008.1.g215(K00003)
map04976	Bile secretion	Organismal Systems	Digestive system	3	15	0.0339867540771028	0.209149255859094	JAHRBS010000004.1.g605(K01539);JAHRBS010000008.1.g243(K01253);JAHRBS010000012.1.g40(K01539)
map00360	Phenylalanine metabolism	Metabolism	Amino acid metabolism	3	16	0.0403699240649559	0.239229179644183	JAHRBS010000003.1.g96(K05712);JAHRBS010000012.1.g744(K01426);JAHRBS010000012.1.g762(K10775)
map04979	Cholesterol metabolism	Organismal Systems	Digestive system	2	7	0.0426240474255496	0.243565985288855	JAHRBS010000004.1.g761(K13050);JAHRBS010000012.1.g189(K00488)
map00311	Penicillin and cephalosporin biosynthesis	Metabolism	Biosynthesis of other secondary metabolites	1	1	0.0490614334470993	0.252983366404213	JAHRBS010000004.1.g1264(K00273)
map00472	D-Arginine and D-ornithine metabolism	Metabolism	Metabolism of other amino acids	1	1	0.0490614334470993	0.252983366404213	JAHRBS010000004.1.g1264(K00273)
map00904	Diterpenoid biosynthesis	Metabolism	Metabolism of terpenoids and polyketides	1	1	0.0490614334470993	0.252983366404213	JAHRBS010000010.1.g38(K04125)
map05204	Chemical carcinogenesis	Human Diseases	Cancer: overview	4	29	0.0505966732808427	0.252983366404213	JAHRBS010000001.1.g384(K00799);JAHRBS010000003.1.g814(K00799);JAHRBS010000008.1.g243(K01253);JAHRBS010000014.1.g116(K07410)
map04911	Insulin secretion	Organismal Systems	Endocrine system	2	8	0.055039674609595	0.266859028410158	JAHRBS010000004.1.g605(K01539);JAHRBS010000012.1.g40(K01539)
map04919	Thyroid hormone signaling pathway	Organismal Systems	Endocrine system	4	31	0.0622266393213616	0.287208988135857	JAHRBS010000004.1.g605(K01539);JAHRBS010000006.1.g569(K08187);JAHRBS010000009.1.g42(K08231);JAHRBS010000012.1.g40(K01539)
map00650	Butanoate metabolism	Metabolism	Carbohydrate metabolism	3	19	0.0628269661547188	0.287208988135857	JAHRBS010000007.1.g937(K01027);JAHRBS010000010.1.g1296(K00135);JAHRBS010000010.1.g369(K00626)
map04971	Gastric acid secretion	Organismal Systems	Digestive system	2	9	0.0685425802994838	0.300465659977786	JAHRBS010000004.1.g605(K01539);JAHRBS010000012.1.g40(K01539)
map00410	beta-Alanine metabolism	Metabolism	Metabolism of other amino acids	3	20	0.0713605942447242	0.300465659977786	JAHRBS010000002.1.g832(K00128);JAHRBS010000006.1.g328(K00128);JAHRBS010000008.1.g302(K00128)
map03320	PPAR signaling pathway	Organismal Systems	Endocrine system	3	20	0.0713605942447242	0.300465659977786	JAHRBS010000002.1.g118(K08762);JAHRBS010000004.1.g16(K01897);JAHRBS010000012.1.g189(K00488)
map00640	Propanoate metabolism	Metabolism	Carbohydrate metabolism	3	21	0.0803854485835517	0.328314618645326	JAHRBS010000001.1.g77(K23257);JAHRBS010000010.1.g369(K00626);JAHRBS010000013.1.g911(K00166)
map01524	Platinum drug resistance	Human Diseases	Drug resistance: antineoplastic	4	34	0.0820786546613316	0.328314618645326	JAHRBS010000001.1.g384(K00799);JAHRBS010000002.1.g88(K08738);JAHRBS010000003.1.g814(K00799);JAHRBS010000014.1.g770(K14686)
map00340	Histidine metabolism	Metabolism	Amino acid metabolism	3	22	0.0898793655195941	0.339809186956243	JAHRBS010000002.1.g832(K00128);JAHRBS010000006.1.g328(K00128);JAHRBS010000008.1.g302(K00128)
map00906	Carotenoid biosynthesis	Metabolism	Metabolism of terpenoids and polyketides	1	2	0.0957357548954915	0.339809186956243	JAHRBS010000013.1.g173(K09838)
map00941	Flavonoid biosynthesis	Metabolism	Biosynthesis of other secondary metabolites	1	2	0.0957357548954915	0.339809186956243	JAHRBS010000014.1.g577(K09754)
map00945	Stilbenoid, diarylheptanoid and gingerol biosynthesis	Metabolism	Biosynthesis of other secondary metabolites	1	2	0.0957357548954915	0.339809186956243	JAHRBS010000014.1.g577(K09754)
map04918	Thyroid hormone synthesis	Organismal Systems	Endocrine system	2	11	0.0982823863698311	0.339809186956243	JAHRBS010000004.1.g605(K01539);JAHRBS010000012.1.g40(K01539)
map04973	Carbohydrate digestion and absorption	Organismal Systems	Digestive system	2	11	0.0982823863698311	0.339809186956243	JAHRBS010000004.1.g605(K01539);JAHRBS010000012.1.g40(K01539)
map00051	Fructose and mannose metabolism	Metabolism	Carbohydrate metabolism	3	23	0.0998189486683964	0.339809186956243	JAHRBS010000003.1.g587(K00863);JAHRBS010000010.1.g1020(K00008);JAHRBS010000013.1.g834(K00009)
map00230	Purine metabolism	Metabolism	Nucleotide metabolism	5	52	0.10838392380775	0.344998210434189	JAHRBS010000001.1.g643(K00860);JAHRBS010000006.1.g395(K01514);JAHRBS010000007.1.g1205(K19572);JAHRBS010000007.1.g1226(K00764);JAHRBS010000007.1.g521(K03787)
map04216	Ferroptosis	Cellular Processes	Cell growth and death	2	12	0.114280657206325	0.344998210434189	JAHRBS010000004.1.g16(K01897);JAHRBS010000008.1.g415(K00657)
map04913	Ovarian steroidogenesis	Organismal Systems	Endocrine system	2	12	0.114280657206325	0.344998210434189	JAHRBS010000009.1.g555(K13368);JAHRBS010000014.1.g116(K07410)
map04925	Aldosterone synthesis and secretion	Organismal Systems	Endocrine system	2	12	0.114280657206325	0.344998210434189	JAHRBS010000004.1.g605(K01539);JAHRBS010000012.1.g40(K01539)
map04961	Endocrine and other factor-regulated calcium reabsorption	Organismal Systems	Excretory system	2	12	0.114280657206325	0.344998210434189	JAHRBS010000004.1.g605(K01539);JAHRBS010000012.1.g40(K01539)
map04970	Salivary secretion	Organismal Systems	Digestive system	2	12	0.114280657206325	0.344998210434189	JAHRBS010000004.1.g605(K01539);JAHRBS010000012.1.g40(K01539)
map04146	Peroxisome	Cellular Processes	Transport and catabolism	5	55	0.129513700776937	0.380764002040266	JAHRBS010000001.1.g659(K03426);JAHRBS010000001.1.g917(K00624);JAHRBS010000004.1.g1264(K00273);JAHRBS010000004.1.g16(K01897);JAHRBS010000012.1.g175(K00272)
map00511	Other glycan degradation	Metabolism	Glycan biosynthesis and metabolism	2	13	0.130887625701341	0.380764002040266	JAHRBS010000010.1.g106(K01227);JAHRBS010000010.1.g107(K01227)
map00362	Benzoate degradation	Metabolism	Xenobiotics biodegradation and metabolism	1	3	0.140138140970222	0.389254242536188	JAHRBS010000010.1.g369(K00626)
map00791	Atrazine degradation	Metabolism	Xenobiotics biodegradation and metabolism	1	3	0.140138140970222	0.389254242536188	JAHRBS010000001.1.g600(K06035)
map00760	Nicotinate and nicotinamide metabolism	Metabolism	Metabolism of cofactors and vitamins	3	27	0.143537501935219	0.389254242536188	JAHRBS010000001.1.g659(K03426);JAHRBS010000007.1.g521(K03787);JAHRBS010000010.1.g1296(K00135)
map00983	Drug metabolism - other enzymes	Metabolism	Xenobiotics biodegradation and metabolism	3	27	0.143537501935219	0.389254242536188	JAHRBS010000001.1.g384(K00799);JAHRBS010000002.1.g936(K01489);JAHRBS010000003.1.g814(K00799)
map05134	Legionellosis	Human Diseases	Infectious disease: bacterial	2	15	0.165547841702854	0.432035009005031	JAHRBS010000002.1.g88(K08738);JAHRBS010000007.1.g1241(K03233)
map00010	Glycolysis / Gluconeogenesis	Metabolism	Carbohydrate metabolism	4	44	0.166737411073982	0.432035009005031	JAHRBS010000002.1.g832(K00128);JAHRBS010000006.1.g328(K00128);JAHRBS010000008.1.g302(K00128);JAHRBS010000010.1.g6(K01785)
map00250	Alanine, aspartate and glutamate metabolism	Metabolism	Amino acid metabolism	3	29	0.16741356598945	0.432035009005031	JAHRBS010000007.1.g1226(K00764);JAHRBS010000010.1.g1296(K00135);JAHRBS010000012.1.g175(K00272)
map00930	Caprolactam degradation	Metabolism	Xenobiotics biodegradation and metabolism	1	4	0.182378257923842	0.458576003413526	JAHRBS010000004.1.g1062(K01053)
map04972	Pancreatic secretion	Organismal Systems	Digestive system	2	16	0.183430401365411	0.458576003413526	JAHRBS010000004.1.g605(K01539);JAHRBS010000012.1.g40(K01539)
map04932	Non-alcoholic fatty liver disease	Human Diseases	Endocrine and metabolic disease	4	49	0.217424524195861	0.508709766916287	JAHRBS010000002.1.g431(K02265);JAHRBS010000002.1.g684(K02267);JAHRBS010000002.1.g88(K08738);JAHRBS010000006.1.g577(K00418)
map00480	Glutathione metabolism	Metabolism	Metabolism of other amino acids	3	33	0.218170930002336	0.508709766916287	JAHRBS010000001.1.g384(K00799);JAHRBS010000003.1.g814(K00799);JAHRBS010000009.1.g9(K07160)
map00052	Galactose metabolism	Metabolism	Carbohydrate metabolism	2	18	0.219926011453955	0.508709766916287	JAHRBS010000007.1.g89(K01187);JAHRBS010000010.1.g6(K01785)
map00740	Riboflavin metabolism	Metabolism	Metabolism of cofactors and vitamins	2	18	0.219926011453955	0.508709766916287	JAHRBS010000004.1.g1193(K14654);JAHRBS010000006.1.g610(K20860)
map00261	Monobactam biosynthesis	Metabolism	Biosynthesis of other secondary metabolites	1	5	0.222560523025875	0.508709766916287	JAHRBS010000001.1.g235(K01714)
map04215	Apoptosis - multiple species	Cellular Processes	Cell growth and death	1	5	0.222560523025875	0.508709766916287	JAHRBS010000002.1.g88(K08738)
map00600	Sphingolipid metabolism	Metabolism	Lipid metabolism	2	20	0.256969102947691	0.549019691914716	JAHRBS010000002.1.g742(K04708);JAHRBS010000006.1.g598(K00654)
map00521	Streptomycin biosynthesis	Metabolism	Biosynthesis of other secondary metabolites	1	6	0.26078435365949	0.549019691914716	JAHRBS010000004.1.g1541(K01092)
map00908	Zeatin biosynthesis	Metabolism	Metabolism of terpenoids and polyketides	1	6	0.26078435365949	0.549019691914716	JAHRBS010000006.1.g282(K00279)
map04622	RIG-I-like receptor signaling pathway	Organismal Systems	Immune system	1	6	0.26078435365949	0.549019691914716	JAHRBS010000003.1.g587(K00863)
map04975	Fat digestion and absorption	Organismal Systems	Digestive system	1	6	0.26078435365949	0.549019691914716	JAHRBS010000010.1.g369(K00626)
map05416	Viral myocarditis	Human Diseases	Cardiovascular disease	1	6	0.26078435365949	0.549019691914716	JAHRBS010000002.1.g88(K08738)
map00040	Pentose and glucuronate interconversions	Metabolism	Carbohydrate metabolism	2	21	0.275556856038654	0.558089835014995	JAHRBS010000002.1.g321(K00078);JAHRBS010000010.1.g1020(K00008)
map02020	Two-component system	Environmental Information Processing	Signal transduction	2	21	0.275556856038654	0.558089835014995	JAHRBS010000002.1.g88(K08738);JAHRBS010000010.1.g369(K00626)
map04261	Adrenergic signaling in cardiomyocytes	Organismal Systems	Circulatory system	2	21	0.275556856038654	0.558089835014995	JAHRBS010000004.1.g605(K01539);JAHRBS010000012.1.g40(K01539)
map00062	Fatty acid elongation	Metabolism	Lipid metabolism	1	7	0.29714440469848	0.586951910515516	JAHRBS010000001.1.g109(K10251)
map00643	Styrene degradation	Metabolism	Xenobiotics biodegradation and metabolism	1	7	0.29714440469848	0.586951910515516	JAHRBS010000012.1.g744(K01426)
map04024	cAMP signaling pathway	Environmental Information Processing	Signal transduction	2	23	0.312629905702194	0.603146899474869	JAHRBS010000004.1.g605(K01539);JAHRBS010000012.1.g40(K01539)
map00500	Starch and sucrose metabolism	Metabolism	Carbohydrate metabolism	3	41	0.326365216742478	0.603146899474869	JAHRBS010000006.1.g184(K01188);JAHRBS010000007.1.g89(K01187);JAHRBS010000013.1.g206(K01194)
map00562	Inositol phosphate metabolism	Metabolism	Carbohydrate metabolism	2	24	0.33103445676289	0.603146899474869	JAHRBS010000004.1.g1541(K01092);JAHRBS010000008.1.g75(K00469)
map00982	Drug metabolism - cytochrome P450	Metabolism	Xenobiotics biodegradation and metabolism	2	24	0.33103445676289	0.603146899474869	JAHRBS010000001.1.g384(K00799);JAHRBS010000003.1.g814(K00799)
map04022	cGMP-PKG signaling pathway	Environmental Information Processing	Signal transduction	2	24	0.33103445676289	0.603146899474869	JAHRBS010000004.1.g605(K01539);JAHRBS010000012.1.g40(K01539)
map00720	Carbon fixation pathways in prokaryotes	Metabolism	Energy metabolism	1	8	0.331730794711178	0.603146899474869	JAHRBS010000010.1.g369(K00626)
map05222	Small cell lung cancer	Human Diseases	Cancer: specific types	1	8	0.331730794711178	0.603146899474869	JAHRBS010000002.1.g88(K08738)
map00120	Primary bile acid biosynthesis	Metabolism	Lipid metabolism	1	9	0.364629321512639	0.653168089416029	JAHRBS010000012.1.g189(K00488)
map05418	Fluid shear stress and atherosclerosis	Human Diseases	Cardiovascular disease	2	26	0.367407050296516	0.653168089416029	JAHRBS010000001.1.g384(K00799);JAHRBS010000003.1.g814(K00799)
map04920	Adipocytokine signaling pathway	Organismal Systems	Endocrine system	1	10	0.395921667562338	0.696126008900814	JAHRBS010000004.1.g16(K01897)
map04115	p53 signaling pathway	Cellular Processes	Cell growth and death	1	11	0.425685595681589	0.740322775098415	JAHRBS010000002.1.g88(K08738)
map00190	Oxidative phosphorylation	Metabolism	Energy metabolism	4	68	0.430431096338525	0.740526617356602	JAHRBS010000002.1.g431(K02265);JAHRBS010000002.1.g684(K02267);JAHRBS010000006.1.g560(K03885);JAHRBS010000006.1.g577(K00418)
map03008	Ribosome biogenesis in eukaryotes	Genetic Information Processing	Translation	4	70	0.452793027848733	0.748857955534806	JAHRBS010000002.1.g849(K03537);JAHRBS010000002.1.g853(K03537);JAHRBS010000002.1.g865(K03537);JAHRBS010000010.1.g248(K14560)
map00627	Aminobenzoate degradation	Metabolism	Xenobiotics biodegradation and metabolism	1	12	0.453995135542976	0.748857955534806	JAHRBS010000012.1.g744(K01426)
map00910	Nitrogen metabolism	Metabolism	Energy metabolism	1	12	0.453995135542976	0.748857955534806	JAHRBS010000014.1.g91(K01673)
map05162	Measles	Human Diseases	Infectious disease: viral	1	12	0.453995135542976	0.748857955534806	JAHRBS010000002.1.g88(K08738)
map00290	Valine, leucine and isoleucine biosynthesis	Metabolism	Amino acid metabolism	1	13	0.480920761363113	0.761854671466317	JAHRBS010000004.1.g778(K00053)
map01040	Biosynthesis of unsaturated fatty acids	Metabolism	Lipid metabolism	1	13	0.480920761363113	0.761854671466317	JAHRBS010000001.1.g109(K10251)
map05145	Toxoplasmosis	Human Diseases	Infectious disease: parasitic	1	13	0.480920761363113	0.761854671466317	JAHRBS010000002.1.g88(K08738)
map05202	Transcriptional misregulation in cancer	Human Diseases	Cancer: overview	1	13	0.480920761363113	0.761854671466317	JAHRBS010000003.1.g754(K11253)
map05225	Hepatocellular carcinoma	Human Diseases	Cancer: specific types	2	33	0.48751941556876	0.764736338147075	JAHRBS010000001.1.g384(K00799);JAHRBS010000003.1.g814(K00799)
map00240	Pyrimidine metabolism	Metabolism	Nucleotide metabolism	2	34	0.503530557154518	0.771854569462954	JAHRBS010000002.1.g936(K01489);JAHRBS010000007.1.g521(K03787)
map00460	Cyanoamino acid metabolism	Metabolism	Metabolism of other amino acids	1	14	0.506529561210064	0.771854569462954	JAHRBS010000006.1.g184(K01188)
map02024	Quorum sensing	Cellular Processes	Cellular community - prokaryotes	1	14	0.506529561210064	0.771854569462954	JAHRBS010000004.1.g16(K01897)
map04361	Axon regeneration	Organismal Systems	Development and regeneration	1	15	0.530885398317721	0.777612722499942	JAHRBS010000008.1.g359(K11593)
map05161	Hepatitis B	Human Diseases	Infectious disease: viral	1	15	0.530885398317721	0.777612722499942	JAHRBS010000002.1.g88(K08738)
map05322	Systemic lupus erythematosus	Human Diseases	Immune disease	1	15	0.530885398317721	0.777612722499942	JAHRBS010000003.1.g754(K11253)
map05010	Alzheimer disease	Human Diseases	Neurodegenerative disease	6	119	0.534975417576001	0.777612722499942	JAHRBS010000002.1.g431(K02265);JAHRBS010000002.1.g684(K02267);JAHRBS010000002.1.g88(K08738);JAHRBS010000004.1.g1543(K02729);JAHRBS010000006.1.g577(K00418);JAHRBS010000012.1.g610(K01408)
map04142	Lysosome	Cellular Processes	Transport and catabolism	2	37	0.54960608080573	0.777612722499942	JAHRBS010000001.1.g269(K01279);JAHRBS010000007.1.g86(K01279)
map00350	Tyrosine metabolism	Metabolism	Amino acid metabolism	1	16	0.554049064781208	0.777612722499942	JAHRBS010000010.1.g1296(K00135)
map00830	Retinol metabolism	Metabolism	Metabolism of cofactors and vitamins	1	16	0.554049064781208	0.777612722499942	JAHRBS010000009.1.g559(K11150)
map04214	Apoptosis - fly	Cellular Processes	Cell growth and death	1	16	0.554049064781208	0.777612722499942	JAHRBS010000002.1.g88(K08738)
map04725	Cholinergic synapse	Organismal Systems	Nervous system	1	16	0.554049064781208	0.777612722499942	JAHRBS010000006.1.g549(K01049)
map00260	Glycine, serine and threonine metabolism	Metabolism	Amino acid metabolism	2	38	0.564292783750992	0.778222680515106	JAHRBS010000004.1.g1264(K00273);JAHRBS010000008.1.g215(K00003)
map04212	Longevity regulating pathway - worm	Organismal Systems	Aging	2	38	0.564292783750992	0.778222680515106	JAHRBS010000001.1.g384(K00799);JAHRBS010000003.1.g814(K00799)
map00900	Terpenoid backbone biosynthesis	Metabolism	Metabolism of terpenoids and polyketides	1	17	0.576078427990041	0.778222680515106	JAHRBS010000010.1.g369(K00626)
map04210	Apoptosis	Cellular Processes	Cell growth and death	1	17	0.576078427990041	0.778222680515106	JAHRBS010000002.1.g88(K08738)
map05017	Spinocerebellar ataxia	Human Diseases	Neurodegenerative disease	3	61	0.58366701038633	0.778222680515106	JAHRBS010000002.1.g88(K08738);JAHRBS010000004.1.g1543(K02729);JAHRBS010000007.1.g851(K17943)
map05200	Pathways in cancer	Human Diseases	Cancer: overview	3	61	0.58366701038633	0.778222680515106	JAHRBS010000001.1.g384(K00799);JAHRBS010000002.1.g88(K08738);JAHRBS010000003.1.g814(K00799)
map05160	Hepatitis C	Human Diseases	Infectious disease: viral	1	18	0.597028570139222	0.782988288707176	JAHRBS010000002.1.g88(K08738)
map05210	Colorectal cancer	Human Diseases	Cancer: specific types	1	18	0.597028570139222	0.782988288707176	JAHRBS010000002.1.g88(K08738)
map05012	Parkinson disease	Human Diseases	Neurodegenerative disease	5	107	0.612174861043461	0.789698459062601	JAHRBS010000002.1.g431(K02265);JAHRBS010000002.1.g684(K02267);JAHRBS010000002.1.g88(K08738);JAHRBS010000004.1.g1543(K02729);JAHRBS010000006.1.g577(K00418)
map00920	Sulfur metabolism	Metabolism	Energy metabolism	1	19	0.616951921142657	0.789698459062601	JAHRBS010000001.1.g643(K00860)
map05168	Herpes simplex virus 1 infection	Human Diseases	Infectious disease: viral	1	19	0.616951921142657	0.789698459062601	JAHRBS010000002.1.g88(K08738)
map04714	Thermogenesis	Organismal Systems	Environmental adaptation	4	87	0.627219555863102	0.792339180932628	JAHRBS010000002.1.g431(K02265);JAHRBS010000002.1.g684(K02267);JAHRBS010000004.1.g16(K01897);JAHRBS010000006.1.g577(K00418)
map05020	Prion disease	Human Diseases	Neurodegenerative disease	5	109	0.628919224865273	0.792339180932628	JAHRBS010000002.1.g431(K02265);JAHRBS010000002.1.g684(K02267);JAHRBS010000002.1.g88(K08738);JAHRBS010000004.1.g1543(K02729);JAHRBS010000006.1.g577(K00418)
map00061	Fatty acid biosynthesis	Metabolism	Lipid metabolism	1	21	0.653915461719158	0.798675373092101	JAHRBS010000004.1.g16(K01897)
map00100	Steroid biosynthesis	Metabolism	Lipid metabolism	1	21	0.653915461719158	0.798675373092101	JAHRBS010000014.1.g717(K09827)
map04914	Progesterone-mediated oocyte maturation	Organismal Systems	Endocrine system	1	21	0.653915461719158	0.798675373092101	JAHRBS010000004.1.g818(K02537)
map05164	Influenza A	Human Diseases	Infectious disease: viral	1	21	0.653915461719158	0.798675373092101	JAHRBS010000002.1.g88(K08738)
map00030	Pentose phosphate pathway	Metabolism	Carbohydrate metabolism	1	22	0.671048359653853	0.801251772721018	JAHRBS010000004.1.g1062(K01053)
map04070	Phosphatidylinositol signaling system	Environmental Information Processing	Signal transduction	1	22	0.671048359653853	0.801251772721018	JAHRBS010000004.1.g1541(K01092)
map04726	Serotonergic synapse	Organismal Systems	Nervous system	1	22	0.671048359653853	0.801251772721018	JAHRBS010000007.1.g25(K07428)
map00520	Amino sugar and nucleotide sugar metabolism	Metabolism	Carbohydrate metabolism	2	50	0.713873544245917	0.846072348735902	JAHRBS010000004.1.g479(K01183);JAHRBS010000010.1.g168(K01183)
map05167	Kaposi sarcoma-associated herpesvirus infection	Human Diseases	Infectious disease: viral	1	26	0.731568182297559	0.860668449761834	JAHRBS010000002.1.g88(K08738)
map05016	Huntington disease	Human Diseases	Neurodegenerative disease	5	125	0.746576205259232	0.871913816361147	JAHRBS010000002.1.g431(K02265);JAHRBS010000002.1.g684(K02267);JAHRBS010000002.1.g88(K08738);JAHRBS010000004.1.g1543(K02729);JAHRBS010000006.1.g577(K00418)
map05152	Tuberculosis	Human Diseases	Infectious disease: bacterial	1	28	0.757547683110236	0.878316154330708	JAHRBS010000002.1.g88(K08738)
map04071	Sphingolipid signaling pathway	Environmental Information Processing	Signal transduction	1	30	0.781032574811786	0.88003670401328	JAHRBS010000006.1.g598(K00654)
map05163	Human cytomegalovirus infection	Human Diseases	Infectious disease: viral	1	30	0.781032574811786	0.88003670401328	JAHRBS010000002.1.g88(K08738)
map05169	Epstein-Barr virus infection	Human Diseases	Infectious disease: viral	1	30	0.781032574811786	0.88003670401328	JAHRBS010000002.1.g88(K08738)
map05206	MicroRNAs in cancer	Human Diseases	Cancer: overview	1	30	0.781032574811786	0.88003670401328	JAHRBS010000014.1.g116(K07410)
map05034	Alcoholism	Human Diseases	Substance dependence	1	31	0.791914707005669	0.886058413432916	JAHRBS010000003.1.g754(K11253)
map03010	Ribosome	Genetic Information Processing	Translation	4	111	0.805967511322373	0.889968388171364	JAHRBS010000001.1.g418(K02995);JAHRBS010000004.1.g975(K02959);JAHRBS010000006.1.g370(K02983);JAHRBS010000013.1.g426(K02966)
map05131	Shigellosis	Human Diseases	Infectious disease: bacterial	2	61	0.811085902707844	0.889968388171364	JAHRBS010000002.1.g88(K08738);JAHRBS010000003.1.g754(K11253)
map04114	Oocyte meiosis	Cellular Processes	Cell growth and death	1	33	0.812096154206369	0.889968388171364	JAHRBS010000004.1.g818(K02537)
map05130	Pathogenic Escherichia coli infection	Human Diseases	Infectious disease: bacterial	1	35	0.830335647585822	0.900709583243064	JAHRBS010000002.1.g88(K08738)
map03050	Proteasome	Genetic Information Processing	Folding, sorting and degradation	1	36	0.838785799395103	0.900709583243064	JAHRBS010000004.1.g1543(K02729)
map05170	Human immunodeficiency virus 1 infection	Human Diseases	Infectious disease: viral	1	36	0.838785799395103	0.900709583243064	JAHRBS010000002.1.g88(K08738)
map05014	Amyotrophic lateral sclerosis	Human Diseases	Neurodegenerative disease	5	148	0.864540319746489	0.910044543334133	JAHRBS010000002.1.g431(K02265);JAHRBS010000002.1.g684(K02267);JAHRBS010000002.1.g88(K08738);JAHRBS010000004.1.g1543(K02729);JAHRBS010000006.1.g577(K00418)
map04138	Autophagy - yeast	Cellular Processes	Transport and catabolism	2	70	0.867663348095477	0.910044543334133	JAHRBS010000006.1.g598(K00654);JAHRBS010000007.1.g142(K17900)
map00270	Cysteine and methionine metabolism	Metabolism	Amino acid metabolism	1	40	0.868612110572669	0.910044543334133	JAHRBS010000008.1.g215(K00003)
map03013	RNA transport	Genetic Information Processing	Translation	3	98	0.870297155197962	0.910044543334133	JAHRBS010000002.1.g849(K03537);JAHRBS010000002.1.g853(K03537);JAHRBS010000002.1.g865(K03537)
map05022	Pathways of neurodegeneration - multiple diseases	Human Diseases	Neurodegenerative disease	5	151	0.875917872959103	0.910044543334133	JAHRBS010000002.1.g431(K02265);JAHRBS010000002.1.g684(K02267);JAHRBS010000002.1.g88(K08738);JAHRBS010000004.1.g1543(K02729);JAHRBS010000006.1.g577(K00418)
map00564	Glycerophospholipid metabolism	Metabolism	Lipid metabolism	1	43	0.887328139267472	0.915951627630939	JAHRBS010000006.1.g549(K01049)
map05166	Human T-cell leukemia virus 1 infection	Human Diseases	Infectious disease: viral	1	45	0.898311319781295	0.92134494336543	JAHRBS010000004.1.g818(K02537)
map04110	Cell cycle	Cellular Processes	Cell growth and death	1	47	0.9082322708523	0.925587027620178	JAHRBS010000004.1.g818(K02537)
map04113	Meiosis - yeast	Cellular Processes	Cell growth and death	1	61	0.955383854853366	0.963654111663555	JAHRBS010000004.1.g818(K02537)
map05132	Salmonella infection	Human Diseases	Infectious disease: bacterial	1	62	0.957631273465658	0.963654111663555	JAHRBS010000002.1.g88(K08738)
map04111	Cell cycle - yeast	Cellular Processes	Cell growth and death	1	80	0.983355494992024	0.983355494992024	JAHRBS010000004.1.g818(K02537)

## Sheet: Wu 2022-b_vs_Cui 14110-b
Table S8. KEGG enrichment analyses of DEGs among five comparisons.
PathwayID	Pathway	level1	level2	List	Total	Pvalue	adjustPvalue	List_gene
map00780	Biotin metabolism	Metabolism	Metabolism of cofactors and vitamins	8	18	1.29046663653163e-06	0.000228412594666099	JAHRBS010000002.1.g744(K00652);JAHRBS010000002.1.g748(K00652);JAHRBS010000002.1.g854(K00652);JAHRBS010000002.1.g856(K00652);JAHRBS010000002.1.g858(K00652);JAHRBS010000002.1.g866(K00652);JAHRBS010000007.1.g360(K00059);JAHRBS010000007.1.g365(K00059)
map00330	Arginine and proline metabolism	Metabolism	Amino acid metabolism	8	38	0.000591917840515426	0.0523847288856152	JAHRBS010000002.1.g832(K00128);JAHRBS010000004.1.g105(K03365);JAHRBS010000004.1.g267(K00318);JAHRBS010000006.1.g262(K01426);JAHRBS010000008.1.g415(K00657);JAHRBS010000012.1.g744(K01426);JAHRBS010000013.1.g532(K01485);JAHRBS010000014.1.g741(K13366)
map00625	Chloroalkane and chloroalkene degradation	Metabolism	Xenobiotics biodegradation and metabolism	4	11	0.00178780089876213	0.105480253026966	JAHRBS010000002.1.g190(K04072);JAHRBS010000002.1.g832(K00128);JAHRBS010000008.1.g504(K13953);JAHRBS010000010.1.g746(K08726)
map05322	Systemic lupus erythematosus	Human Diseases	Immune disease	4	15	0.00627648439008836	0.232716778751297	JAHRBS010000003.1.g754(K11253);JAHRBS010000003.1.g785(K11254);JAHRBS010000003.1.g786(K11253);JAHRBS010000008.1.g203(K11251)
map00350	Tyrosine metabolism	Metabolism	Amino acid metabolism	4	16	0.00803383590234458	0.232716778751297	JAHRBS010000001.1.g606(K00505);JAHRBS010000002.1.g190(K04072);JAHRBS010000008.1.g504(K13953);JAHRBS010000010.1.g1296(K00135)
map00590	Arachidonic acid metabolism	Metabolism	Lipid metabolism	4	17	0.0100861697593755	0.232716778751297	JAHRBS010000003.1.g794(K07412);JAHRBS010000004.1.g1371(K11987);JAHRBS010000010.1.g746(K08726);JAHRBS010000013.1.g782(K07422)
map00071	Fatty acid degradation	Metabolism	Lipid metabolism	5	27	0.0116636206499018	0.232716778751297	JAHRBS010000002.1.g190(K04072);JAHRBS010000002.1.g509(K18880);JAHRBS010000002.1.g832(K00128);JAHRBS010000008.1.g504(K13953);JAHRBS010000010.1.g369(K00626)
map00520	Amino sugar and nucleotide sugar metabolism	Metabolism	Carbohydrate metabolism	7	50	0.0140039395823562	0.232716778751297	JAHRBS010000002.1.g87(K01183);JAHRBS010000004.1.g1277(K00972);JAHRBS010000004.1.g479(K01183);JAHRBS010000006.1.g582(K01711);JAHRBS010000007.1.g233(K15920);JAHRBS010000012.1.g389(K00621);JAHRBS010000012.1.g99(K01835)
map00650	Butanoate metabolism	Metabolism	Carbohydrate metabolism	4	19	0.0151432817989391	0.232716778751297	JAHRBS010000002.1.g190(K04072);JAHRBS010000010.1.g1296(K00135);JAHRBS010000010.1.g369(K00626);JAHRBS010000012.1.g364(K03366)
map00940	Phenylpropanoid biosynthesis	Metabolism	Biosynthesis of other secondary metabolites	4	19	0.0151432817989391	0.232716778751297	JAHRBS010000006.1.g184(K01188);JAHRBS010000014.1.g577(K09754);JAHRBS010000014.1.g661(K05349);JAHRBS010000016.1.g18(K05349)
map00626	Naphthalene degradation	Metabolism	Xenobiotics biodegradation and metabolism	2	4	0.0152864234120712	0.232716778751297	JAHRBS010000002.1.g190(K04072);JAHRBS010000008.1.g504(K13953)
map05204	Chemical carcinogenesis	Human Diseases	Cancer: overview	5	29	0.0157774087289015	0.232716778751297	JAHRBS010000003.1.g794(K07412);JAHRBS010000003.1.g814(K00799);JAHRBS010000004.1.g1371(K11987);JAHRBS010000008.1.g243(K01253);JAHRBS010000008.1.g245(K01253)
map00500	Starch and sucrose metabolism	Metabolism	Carbohydrate metabolism	6	41	0.0183210980996765	0.249448797203288	JAHRBS010000002.1.g181(K01194);JAHRBS010000004.1.g1278(K01210);JAHRBS010000006.1.g184(K01188);JAHRBS010000012.1.g99(K01835);JAHRBS010000014.1.g661(K05349);JAHRBS010000016.1.g18(K05349)
map05034	Alcoholism	Human Diseases	Substance dependence	5	31	0.0207626873141077	0.258404553321927	JAHRBS010000003.1.g754(K11253);JAHRBS010000003.1.g785(K11254);JAHRBS010000003.1.g786(K11253);JAHRBS010000008.1.g203(K11251);JAHRBS010000010.1.g289(K04450)
map00627	Aminobenzoate degradation	Metabolism	Xenobiotics biodegradation and metabolism	3	12	0.0218986909594853	0.258404553321927	JAHRBS010000001.1.g514(K15063);JAHRBS010000006.1.g262(K01426);JAHRBS010000012.1.g744(K01426)
map00010	Glycolysis / Gluconeogenesis	Metabolism	Carbohydrate metabolism	6	44	0.0253091061904791	0.274391067528938	JAHRBS010000002.1.g190(K04072);JAHRBS010000002.1.g832(K00128);JAHRBS010000008.1.g504(K13953);JAHRBS010000010.1.g10(K01785);JAHRBS010000010.1.g6(K01785);JAHRBS010000012.1.g99(K01835)
map01040	Biosynthesis of unsaturated fatty acids	Metabolism	Lipid metabolism	3	13	0.0273978540400497	0.274391067528938	JAHRBS010000001.1.g109(K10251);JAHRBS010000001.1.g838(K10703);JAHRBS010000006.1.g664(K10256)
map00240	Pyrimidine metabolism	Metabolism	Nucleotide metabolism	5	34	0.0300056868658119	0.274391067528938	JAHRBS010000002.1.g936(K01489);JAHRBS010000004.1.g105(K03365);JAHRBS010000010.1.g869(K10808);JAHRBS010000013.1.g436(K10807);JAHRBS010000013.1.g532(K01485)
map00380	Tryptophan metabolism	Metabolism	Amino acid metabolism	6	46	0.0308445309477767	0.274391067528938	JAHRBS010000002.1.g832(K00128);JAHRBS010000005.1.g557(K00543);JAHRBS010000006.1.g262(K01426);JAHRBS010000009.1.g694(K11816);JAHRBS010000010.1.g369(K00626);JAHRBS010000012.1.g744(K01426)
map00460	Cyanoamino acid metabolism	Metabolism	Metabolism of other amino acids	3	14	0.033562295537053	0.274391067528938	JAHRBS010000006.1.g184(K01188);JAHRBS010000014.1.g661(K05349);JAHRBS010000016.1.g18(K05349)
map00630	Glyoxylate and dicarboxylate metabolism	Metabolism	Carbohydrate metabolism	5	35	0.0335813719941339	0.274391067528938	JAHRBS010000002.1.g420(K01569);JAHRBS010000005.1.g56(K00015);JAHRBS010000007.1.g311(K00122);JAHRBS010000010.1.g111(K00122);JAHRBS010000010.1.g369(K00626)
map00333	Prodigiosin biosynthesis	Metabolism	Biosynthesis of other secondary metabolites	2	6	0.0356553364585625	0.274391067528938	JAHRBS010000007.1.g360(K00059);JAHRBS010000007.1.g365(K00059)
map00521	Streptomycin biosynthesis	Metabolism	Biosynthesis of other secondary metabolites	2	6	0.0356553364585625	0.274391067528938	JAHRBS010000004.1.g1541(K01092);JAHRBS010000012.1.g99(K01835)
map04976	Bile secretion	Organismal Systems	Digestive system	3	15	0.0403837483237942	0.297830143887982	JAHRBS010000004.1.g605(K01539);JAHRBS010000008.1.g243(K01253);JAHRBS010000008.1.g245(K01253)
map00360	Phenylalanine metabolism	Metabolism	Amino acid metabolism	3	16	0.0478491127287441	0.303186884619347	JAHRBS010000003.1.g96(K05712);JAHRBS010000006.1.g262(K01426);JAHRBS010000012.1.g744(K01426)
map00062	Fatty acid elongation	Metabolism	Lipid metabolism	2	7	0.0482270210408367	0.303186884619347	JAHRBS010000001.1.g109(K10251);JAHRBS010000001.1.g838(K10703)
map00643	Styrene degradation	Metabolism	Xenobiotics biodegradation and metabolism	2	7	0.0482270210408367	0.303186884619347	JAHRBS010000006.1.g262(K01426);JAHRBS010000012.1.g744(K01426)
map04979	Cholesterol metabolism	Organismal Systems	Digestive system	2	7	0.0482270210408367	0.303186884619347	JAHRBS010000004.1.g761(K13050);JAHRBS010000012.1.g189(K00488)
map00983	Drug metabolism - other enzymes	Metabolism	Xenobiotics biodegradation and metabolism	4	27	0.0496746873105146	0.303186884619347	JAHRBS010000002.1.g936(K01489);JAHRBS010000003.1.g814(K00799);JAHRBS010000010.1.g869(K10808);JAHRBS010000013.1.g436(K10807)
map00904	Diterpenoid biosynthesis	Metabolism	Metabolism of terpenoids and polyketides	1	1	0.0524744027303754	0.309598976109215	JAHRBS010000010.1.g38(K04125)
map04911	Insulin secretion	Organismal Systems	Endocrine system	2	8	0.0621345928023713	0.354768481484507	JAHRBS010000004.1.g605(K01539);JAHRBS010000010.1.g289(K04450)
map00052	Galactose metabolism	Metabolism	Carbohydrate metabolism	3	18	0.0646392372398469	0.357535780982903	JAHRBS010000010.1.g10(K01785);JAHRBS010000010.1.g6(K01785);JAHRBS010000012.1.g99(K01835)
map00564	Glycerophospholipid metabolism	Metabolism	Lipid metabolism	5	43	0.0715590643200937	0.383816799535048	JAHRBS010000004.1.g1197(K01049);JAHRBS010000004.1.g370(K06130);JAHRBS010000005.1.g548(K01613);JAHRBS010000006.1.g549(K01049);JAHRBS010000010.1.g466(K13535)
map00920	Sulfur metabolism	Metabolism	Energy metabolism	3	19	0.0739197288850173	0.384068853074975	JAHRBS010000002.1.g57(K00387);JAHRBS010000009.1.g216(K17069);JAHRBS010000009.1.g224(K17069)
map00980	Metabolism of xenobiotics by cytochrome P450	Metabolism	Xenobiotics biodegradation and metabolism	4	31	0.0759458184046562	0.384068853074975	JAHRBS010000003.1.g814(K00799);JAHRBS010000008.1.g243(K01253);JAHRBS010000008.1.g245(K01253);JAHRBS010000008.1.g504(K13953)
map00140	Steroid hormone biosynthesis	Metabolism	Lipid metabolism	3	20	0.0837566978280762	0.411803764321374	JAHRBS010000001.1.g109(K10251);JAHRBS010000003.1.g794(K07412);JAHRBS010000009.1.g556(K00071)
map00310	Lysine degradation	Metabolism	Amino acid metabolism	4	33	0.0912501207246135	0.420751489432885	JAHRBS010000002.1.g832(K00128);JAHRBS010000006.1.g133(K00471);JAHRBS010000010.1.g1296(K00135);JAHRBS010000010.1.g369(K00626)
map00480	Glutathione metabolism	Metabolism	Metabolism of other amino acids	4	33	0.0912501207246135	0.420751489432885	JAHRBS010000003.1.g814(K00799);JAHRBS010000010.1.g869(K10808);JAHRBS010000012.1.g69(K00310);JAHRBS010000013.1.g436(K10807)
map02020	Two-component system	Environmental Information Processing	Signal transduction	3	21	0.094122293329368	0.420751489432885	JAHRBS010000004.1.g1455(K00027);JAHRBS010000007.1.g947(K01113);JAHRBS010000010.1.g369(K00626)
map00906	Carotenoid biosynthesis	Metabolism	Metabolism of terpenoids and polyketides	1	2	0.102216463534543	0.420751489432885	JAHRBS010000013.1.g173(K09838)
map00941	Flavonoid biosynthesis	Metabolism	Biosynthesis of other secondary metabolites	1	2	0.102216463534543	0.420751489432885	JAHRBS010000014.1.g577(K09754)
map00945	Stilbenoid, diarylheptanoid and gingerol biosynthesis	Metabolism	Biosynthesis of other secondary metabolites	1	2	0.102216463534543	0.420751489432885	JAHRBS010000014.1.g577(K09754)
map00965	Betalain biosynthesis	Metabolism	Biosynthesis of other secondary metabolites	1	2	0.102216463534543	0.420751489432885	JAHRBS010000001.1.g606(K00505)
map04668	TNF signaling pathway	Environmental Information Processing	Signal transduction	2	11	0.110218582859459	0.424101938394004	JAHRBS010000004.1.g1371(K11987);JAHRBS010000010.1.g289(K04450)
map04918	Thyroid hormone synthesis	Organismal Systems	Endocrine system	2	11	0.110218582859459	0.424101938394004	JAHRBS010000004.1.g605(K01539);JAHRBS010000010.1.g289(K04450)
map04978	Mineral absorption	Organismal Systems	Digestive system	2	11	0.110218582859459	0.424101938394004	JAHRBS010000004.1.g605(K01539);JAHRBS010000014.1.g770(K14686)
map00051	Fructose and mannose metabolism	Metabolism	Carbohydrate metabolism	3	23	0.11632091513147	0.438059616558941	JAHRBS010000004.1.g1053(K19355);JAHRBS010000006.1.g582(K01711);JAHRBS010000013.1.g834(K00009)
map00561	Glycerolipid metabolism	Metabolism	Lipid metabolism	4	37	0.125840974892462	0.453446637113982	JAHRBS010000002.1.g832(K00128);JAHRBS010000003.1.g821(K00635);JAHRBS010000007.1.g142(K17900);JAHRBS010000013.1.g907(K00005)
map04925	Aldosterone synthesis and secretion	Organismal Systems	Endocrine system	2	12	0.127882561239453	0.453446637113982	JAHRBS010000004.1.g605(K01539);JAHRBS010000010.1.g289(K04450)
map00982	Drug metabolism - cytochrome P450	Metabolism	Xenobiotics biodegradation and metabolism	3	24	0.128092270371181	0.453446637113982	JAHRBS010000003.1.g814(K00799);JAHRBS010000008.1.g504(K13953);JAHRBS010000010.1.g1077(K00485)
map00230	Purine metabolism	Metabolism	Nucleotide metabolism	5	52	0.133879358812308	0.464640127642715	JAHRBS010000006.1.g395(K01514);JAHRBS010000007.1.g1205(K19572);JAHRBS010000010.1.g869(K10808);JAHRBS010000012.1.g99(K01835);JAHRBS010000013.1.g436(K10807)
map04960	Aldosterone-regulated sodium reabsorption	Organismal Systems	Excretory system	2	13	0.146152508002981	0.480691288465319	JAHRBS010000004.1.g605(K01539);JAHRBS010000009.1.g556(K00071)
map05202	Transcriptional misregulation in cancer	Human Diseases	Cancer: overview	2	13	0.146152508002981	0.480691288465319	JAHRBS010000003.1.g754(K11253);JAHRBS010000003.1.g786(K11253)
map00362	Benzoate degradation	Metabolism	Xenobiotics biodegradation and metabolism	1	3	0.149367349523122	0.480691288465319	JAHRBS010000010.1.g369(K00626)
map04927	Cortisol synthesis and secretion	Organismal Systems	Endocrine system	1	3	0.149367349523122	0.480691288465319	JAHRBS010000010.1.g289(K04450)
map00620	Pyruvate metabolism	Metabolism	Carbohydrate metabolism	4	42	0.175546902561488	0.552229766437375	JAHRBS010000002.1.g190(K04072);JAHRBS010000002.1.g832(K00128);JAHRBS010000004.1.g1455(K00027);JAHRBS010000010.1.g369(K00626)
map00053	Ascorbate and aldarate metabolism	Metabolism	Carbohydrate metabolism	2	15	0.184076588812458	0.552229766437375	JAHRBS010000002.1.g832(K00128);JAHRBS010000004.1.g1062(K01053)
map00790	Folate biosynthesis	Metabolism	Metabolism of cofactors and vitamins	2	15	0.184076588812458	0.552229766437375	JAHRBS010000007.1.g947(K01113);JAHRBS010000012.1.g69(K00310)
map04361	Axon regeneration	Organismal Systems	Development and regeneration	2	15	0.184076588812458	0.552229766437375	JAHRBS010000007.1.g1132(K04459);JAHRBS010000008.1.g359(K11593)
map00930	Caprolactam degradation	Metabolism	Xenobiotics biodegradation and metabolism	1	4	0.194060991560138	0.571843892982887	JAHRBS010000004.1.g1062(K01053)
map00830	Retinol metabolism	Metabolism	Metabolism of cofactors and vitamins	2	16	0.203537656824417	0.571843892982887	JAHRBS010000003.1.g794(K07412);JAHRBS010000008.1.g504(K13953)
map04725	Cholinergic synapse	Organismal Systems	Nervous system	2	16	0.203537656824417	0.571843892982887	JAHRBS010000004.1.g1197(K01049);JAHRBS010000006.1.g549(K01049)
map04928	Parathyroid hormone synthesis, secretion and action	Organismal Systems	Endocrine system	2	16	0.203537656824417	0.571843892982887	JAHRBS010000010.1.g1149(K07438);JAHRBS010000010.1.g289(K04450)
map00072	Synthesis and degradation of ketone bodies	Metabolism	Lipid metabolism	1	5	0.236424452260182	0.634047394697761	JAHRBS010000010.1.g369(K00626)
map04964	Proximal tubule bicarbonate reclamation	Organismal Systems	Excretory system	1	5	0.236424452260182	0.634047394697761	JAHRBS010000004.1.g605(K01539)
map05030	Cocaine addiction	Human Diseases	Substance dependence	1	5	0.236424452260182	0.634047394697761	JAHRBS010000010.1.g289(K04450)
map00740	Riboflavin metabolism	Metabolism	Metabolism of cofactors and vitamins	2	18	0.243039432005681	0.642059395000083	JAHRBS010000001.1.g730(K20860);JAHRBS010000006.1.g610(K20860)
map00680	Methane metabolism	Metabolism	Energy metabolism	2	19	0.262935867666936	0.679921593742077	JAHRBS010000007.1.g311(K00122);JAHRBS010000010.1.g111(K00122)
map00903	Limonene and pinene degradation	Metabolism	Metabolism of terpenoids and polyketides	1	6	0.276578275420506	0.679921593742077	JAHRBS010000002.1.g832(K00128)
map00908	Zeatin biosynthesis	Metabolism	Metabolism of terpenoids and polyketides	1	6	0.276578275420506	0.679921593742077	JAHRBS010000006.1.g282(K00279)
map00950	Isoquinoline alkaloid biosynthesis	Metabolism	Biosynthesis of other secondary metabolites	1	6	0.276578275420506	0.679921593742077	JAHRBS010000001.1.g606(K00505)
map04975	Fat digestion and absorption	Organismal Systems	Digestive system	1	6	0.276578275420506	0.679921593742077	JAHRBS010000010.1.g369(K00626)
map00410	beta-Alanine metabolism	Metabolism	Metabolism of other amino acids	2	20	0.282844664315699	0.685801446354502	JAHRBS010000002.1.g832(K00128);JAHRBS010000014.1.g741(K13366)
map00061	Fatty acid biosynthesis	Metabolism	Lipid metabolism	2	21	0.302710177051101	0.704996070237434	JAHRBS010000007.1.g360(K00059);JAHRBS010000007.1.g365(K00059)
map00640	Propanoate metabolism	Metabolism	Carbohydrate metabolism	2	21	0.302710177051101	0.704996070237434	JAHRBS010000010.1.g369(K00626);JAHRBS010000013.1.g907(K00005)
map04261	Adrenergic signaling in cardiomyocytes	Organismal Systems	Circulatory system	2	21	0.302710177051101	0.704996070237434	JAHRBS010000004.1.g605(K01539);JAHRBS010000010.1.g289(K04450)
map00541	O-Antigen nucleotide sugar biosynthesis	Metabolism	Glycan biosynthesis and metabolism	1	7	0.314636817817117	0.713492479614112	JAHRBS010000006.1.g582(K01711)
map05146	Amoebiasis	Human Diseases	Infectious disease: parasitic	1	7	0.314636817817117	0.713492479614112	JAHRBS010000002.1.g190(K04072)
map00030	Pentose phosphate pathway	Metabolism	Carbohydrate metabolism	2	22	0.322482476661745	0.713492479614112	JAHRBS010000004.1.g1062(K01053);JAHRBS010000012.1.g99(K01835)
map00340	Histidine metabolism	Metabolism	Amino acid metabolism	2	22	0.322482476661745	0.713492479614112	JAHRBS010000002.1.g832(K00128);JAHRBS010000010.1.g140(K18912)
map00770	Pantothenate and CoA biosynthesis	Metabolism	Metabolism of cofactors and vitamins	2	23	0.3421169110932	0.721807161300696	JAHRBS010000001.1.g905(K01687);JAHRBS010000002.1.g832(K00128)
map00720	Carbon fixation pathways in prokaryotes	Metabolism	Energy metabolism	1	8	0.350708564247796	0.721807161300696	JAHRBS010000010.1.g369(K00626)
map04624	Toll and Imd signaling pathway	Organismal Systems	Immune system	1	8	0.350708564247796	0.721807161300696	JAHRBS010000010.1.g289(K04450)
map04626	Plant-pathogen interaction	Organismal Systems	Environmental adaptation	1	8	0.350708564247796	0.721807161300696	JAHRBS010000002.1.g509(K18880)
map04974	Protein digestion and absorption	Organismal Systems	Digestive system	1	8	0.350708564247796	0.721807161300696	JAHRBS010000004.1.g605(K01539)
map05222	Small cell lung cancer	Human Diseases	Cancer: specific types	1	8	0.350708564247796	0.721807161300696	JAHRBS010000004.1.g1371(K11987)
map04022	cGMP-PKG signaling pathway	Environmental Information Processing	Signal transduction	2	24	0.361573696613383	0.73254481203245	JAHRBS010000004.1.g605(K01539);JAHRBS010000010.1.g289(K04450)
map00120	Primary bile acid biosynthesis	Metabolism	Lipid metabolism	1	9	0.384896426661118	0.73254481203245	JAHRBS010000012.1.g189(K00488)
map00981	Insect hormone biosynthesis	Metabolism	Metabolism of terpenoids and polyketides	1	9	0.384896426661118	0.73254481203245	JAHRBS010000002.1.g832(K00128)
map04064	NF-kappa B signaling pathway	Environmental Information Processing	Signal transduction	1	9	0.384896426661118	0.73254481203245	JAHRBS010000004.1.g1371(K11987)
map04923	Regulation of lipolysis in adipocytes	Organismal Systems	Endocrine system	1	9	0.384896426661118	0.73254481203245	JAHRBS010000004.1.g1371(K11987)
map04971	Gastric acid secretion	Organismal Systems	Digestive system	1	9	0.384896426661118	0.73254481203245	JAHRBS010000004.1.g605(K01539)
map05140	Leishmaniasis	Human Diseases	Infectious disease: parasitic	1	9	0.384896426661118	0.73254481203245	JAHRBS010000004.1.g1371(K11987)
map04657	IL-17 signaling pathway	Organismal Systems	Immune system	1	10	0.417298028168905	0.779816402715178	JAHRBS010000004.1.g1371(K11987)
map00760	Nicotinate and nicotinamide metabolism	Metabolism	Metabolism of cofactors and vitamins	2	27	0.418545526881028	0.779816402715178	JAHRBS010000001.1.g659(K03426);JAHRBS010000010.1.g1296(K00135)
map04010	MAPK signaling pathway	Environmental Information Processing	Signal transduction	2	28	0.436978446568647	0.796680508297682	JAHRBS010000007.1.g1132(K04459);JAHRBS010000010.1.g289(K04450)
map04115	p53 signaling pathway	Cellular Processes	Cell growth and death	1	11	0.44800597269985	0.796680508297682	JAHRBS010000010.1.g869(K10808)
map04973	Carbohydrate digestion and absorption	Organismal Systems	Digestive system	1	11	0.44800597269985	0.796680508297682	JAHRBS010000004.1.g605(K01539)
map00250	Alanine, aspartate and glutamate metabolism	Metabolism	Amino acid metabolism	2	29	0.455095366609602	0.796680508297682	JAHRBS010000010.1.g1296(K00135);JAHRBS010000012.1.g175(K00272)
map05163	Human cytomegalovirus infection	Human Diseases	Infectious disease: viral	2	30	0.472878568623269	0.796680508297682	JAHRBS010000004.1.g1371(K11987);JAHRBS010000010.1.g289(K04450)
map04216	Ferroptosis	Cellular Processes	Cell growth and death	1	12	0.477108101014431	0.796680508297682	JAHRBS010000008.1.g415(K00657)
map04913	Ovarian steroidogenesis	Organismal Systems	Endocrine system	1	12	0.477108101014431	0.796680508297682	JAHRBS010000004.1.g1371(K11987)
map04916	Melanogenesis	Organismal Systems	Endocrine system	1	12	0.477108101014431	0.796680508297682	JAHRBS010000001.1.g606(K00505)
map04961	Endocrine and other factor-regulated calcium reabsorption	Organismal Systems	Excretory system	1	12	0.477108101014431	0.796680508297682	JAHRBS010000004.1.g605(K01539)
map04970	Salivary secretion	Organismal Systems	Digestive system	1	12	0.477108101014431	0.796680508297682	JAHRBS010000004.1.g605(K01539)
map05031	Amphetamine addiction	Human Diseases	Substance dependence	1	12	0.477108101014431	0.796680508297682	JAHRBS010000010.1.g289(K04450)
map00280	Valine, leucine and isoleucine degradation	Metabolism	Amino acid metabolism	2	31	0.490313028440261	0.804772332220479	JAHRBS010000002.1.g832(K00128);JAHRBS010000010.1.g369(K00626)
map00130	Ubiquinone and other terpenoid-quinone biosynthesis	Metabolism	Metabolism of cofactors and vitamins	1	13	0.504687733765385	0.804772332220479	JAHRBS010000012.1.g539(K03809)
map00290	Valine, leucine and isoleucine biosynthesis	Metabolism	Amino acid metabolism	1	13	0.504687733765385	0.804772332220479	JAHRBS010000001.1.g905(K01687)
map00511	Other glycan degradation	Metabolism	Glycan biosynthesis and metabolism	1	13	0.504687733765385	0.804772332220479	JAHRBS010000010.1.g106(K01227)
map04625	C-type lectin receptor signaling pathway	Organismal Systems	Immune system	1	13	0.504687733765385	0.804772332220479	JAHRBS010000004.1.g1371(K11987)
map01524	Platinum drug resistance	Human Diseases	Drug resistance: antineoplastic	2	34	0.540409410907105	0.852553564533796	JAHRBS010000003.1.g814(K00799);JAHRBS010000014.1.g770(K14686)
map04926	Relaxin signaling pathway	Organismal Systems	Endocrine system	1	15	0.555591567499777	0.852553564533796	JAHRBS010000010.1.g289(K04450)
map04934	Cushing syndrome	Human Diseases	Endocrine and metabolic disease	1	15	0.555591567499777	0.852553564533796	JAHRBS010000010.1.g289(K04450)
map05161	Hepatitis B	Human Diseases	Infectious disease: viral	1	15	0.555591567499777	0.852553564533796	JAHRBS010000010.1.g289(K04450)
map04146	Peroxisome	Cellular Processes	Transport and catabolism	3	55	0.558735669411979	0.852553564533796	JAHRBS010000001.1.g659(K03426);JAHRBS010000010.1.g746(K08726);JAHRBS010000012.1.g175(K00272)
map00400	Phenylalanine, tyrosine and tryptophan biosynthesis	Metabolism	Amino acid metabolism	1	16	0.579061828211467	0.854116196611914	JAHRBS010000013.1.g501(K01850)
map04915	Estrogen signaling pathway	Organismal Systems	Endocrine system	1	16	0.579061828211467	0.854116196611914	JAHRBS010000010.1.g289(K04450)
map04935	Growth hormone synthesis, secretion and action	Organismal Systems	Endocrine system	1	16	0.579061828211467	0.854116196611914	JAHRBS010000010.1.g289(K04450)
map04972	Pancreatic secretion	Organismal Systems	Digestive system	1	16	0.579061828211467	0.854116196611914	JAHRBS010000004.1.g605(K01539)
map00900	Terpenoid backbone biosynthesis	Metabolism	Metabolism of terpenoids and polyketides	1	17	0.601302118215758	0.858310281646687	JAHRBS010000010.1.g369(K00626)
map02010	ABC transporters	Environmental Information Processing	Membrane transport	1	17	0.601302118215758	0.858310281646687	JAHRBS010000004.1.g1458(K05643)
map04260	Cardiac muscle contraction	Organismal Systems	Circulatory system	1	17	0.601302118215758	0.858310281646687	JAHRBS010000004.1.g605(K01539)
map04370	VEGF signaling pathway	Environmental Information Processing	Signal transduction	1	17	0.601302118215758	0.858310281646687	JAHRBS010000004.1.g1371(K11987)
map00270	Cysteine and methionine metabolism	Metabolism	Amino acid metabolism	2	40	0.630114856908276	0.892242637382119	JAHRBS010000009.1.g216(K17069);JAHRBS010000009.1.g224(K17069)
map03430	Mismatch repair	Genetic Information Processing	Replication and repair	1	19	0.642345311997855	0.89523716711512	JAHRBS010000012.1.g689(K10754)
map04728	Dopaminergic synapse	Organismal Systems	Nervous system	1	19	0.642345311997855	0.89523716711512	JAHRBS010000010.1.g289(K04450)
map00600	Sphingolipid metabolism	Metabolism	Lipid metabolism	1	20	0.661266398717968	0.90389003860776	JAHRBS010000002.1.g742(K04708)
map03320	PPAR signaling pathway	Organismal Systems	Endocrine system	1	20	0.661266398717968	0.90389003860776	JAHRBS010000012.1.g189(K00488)
map00040	Pentose and glucuronate interconversions	Metabolism	Carbohydrate metabolism	1	21	0.679194209801312	0.90389003860776	JAHRBS010000008.1.g314(K01213)
map00100	Steroid biosynthesis	Metabolism	Lipid metabolism	1	21	0.679194209801312	0.90389003860776	JAHRBS010000010.1.g1149(K07438)
map04013	MAPK signaling pathway - fly	Environmental Information Processing	Signal transduction	1	21	0.679194209801312	0.90389003860776	JAHRBS010000010.1.g289(K04450)
map04922	Glucagon signaling pathway	Organismal Systems	Endocrine system	1	21	0.679194209801312	0.90389003860776	JAHRBS010000010.1.g289(K04450)
map04070	Phosphatidylinositol signaling system	Environmental Information Processing	Signal transduction	1	22	0.696180482807957	0.912769966348211	JAHRBS010000004.1.g1541(K01092)
map04726	Serotonergic synapse	Organismal Systems	Nervous system	1	22	0.696180482807957	0.912769966348211	JAHRBS010000004.1.g1371(K11987)
map04024	cAMP signaling pathway	Environmental Information Processing	Signal transduction	1	23	0.712274281522264	0.920237575397378	JAHRBS010000004.1.g605(K01539)
map04211	Longevity regulating pathway	Organismal Systems	Aging	1	23	0.712274281522264	0.920237575397378	JAHRBS010000010.1.g289(K04450)
map00562	Inositol phosphate metabolism	Metabolism	Carbohydrate metabolism	1	24	0.727522133040042	0.92031797330002	JAHRBS010000004.1.g1541(K01092)
map04217	Necroptosis	Cellular Processes	Cell growth and death	1	24	0.727522133040042	0.92031797330002	JAHRBS010000008.1.g203(K11251)
map05203	Viral carcinogenesis	Human Diseases	Cancer: overview	2	48	0.727935120124309	0.92031797330002	JAHRBS010000003.1.g785(K11254);JAHRBS010000010.1.g289(K04450)
map04921	Oxytocin signaling pathway	Organismal Systems	Endocrine system	1	26	0.755654193493514	0.935320225512951	JAHRBS010000004.1.g1371(K11987)
map05167	Kaposi sarcoma-associated herpesvirus infection	Human Diseases	Infectious disease: viral	1	26	0.755654193493514	0.935320225512951	JAHRBS010000004.1.g1371(K11987)
map05418	Fluid shear stress and atherosclerosis	Human Diseases	Cardiovascular disease	1	26	0.755654193493514	0.935320225512951	JAHRBS010000003.1.g814(K00799)
map03030	DNA replication	Genetic Information Processing	Replication and repair	1	28	0.780902928657611	0.953240126706187	JAHRBS010000012.1.g689(K10754)
map05152	Tuberculosis	Human Diseases	Infectious disease: bacterial	1	28	0.780902928657611	0.953240126706187	JAHRBS010000010.1.g1149(K07438)
map04011	MAPK signaling pathway - yeast	Environmental Information Processing	Signal transduction	2	55	0.794832958255413	0.96359886035074	JAHRBS010000001.1.g396(K11227);JAHRBS010000009.1.g96(K04563)
map05206	MicroRNAs in cancer	Human Diseases	Cancer: overview	1	30	0.803561683512786	0.967553863821517	JAHRBS010000004.1.g1371(K11987)
map04919	Thyroid hormone signaling pathway	Organismal Systems	Endocrine system	1	31	0.814003305348536	0.972056832692694	JAHRBS010000004.1.g605(K01539)
map03420	Nucleotide excision repair	Genetic Information Processing	Replication and repair	1	32	0.82389418016139	0.972056832692694	JAHRBS010000012.1.g689(K10754)
map04139	Mitophagy - yeast	Cellular Processes	Transport and catabolism	1	32	0.82389418016139	0.972056832692694	JAHRBS010000001.1.g396(K11227)
map05225	Hepatocellular carcinoma	Human Diseases	Cancer: specific types	1	33	0.833263131649344	0.972056832692694	JAHRBS010000003.1.g814(K00799)
map05131	Shigellosis	Human Diseases	Infectious disease: bacterial	2	61	0.840252516395379	0.972056832692694	JAHRBS010000003.1.g754(K11253);JAHRBS010000003.1.g786(K11253)
map05200	Pathways in cancer	Human Diseases	Cancer: overview	2	61	0.840252516395379	0.972056832692694	JAHRBS010000003.1.g814(K00799);JAHRBS010000004.1.g1371(K11987)
map05130	Pathogenic Escherichia coli infection	Human Diseases	Infectious disease: bacterial	1	35	0.85054315310938	0.977572325327015	JAHRBS010000008.1.g555(K14007)
map04151	PI3K-Akt signaling pathway	Environmental Information Processing	Signal transduction	1	36	0.858504691510223	0.980356970305222	JAHRBS010000010.1.g289(K04450)
map04142	Lysosome	Cellular Processes	Transport and catabolism	1	37	0.866045386026793	0.982628418761168	JAHRBS010000007.1.g86(K01279)
map04212	Longevity regulating pathway - worm	Organismal Systems	Aging	1	38	0.873187309528615	0.984421361697865	JAHRBS010000003.1.g814(K00799)
map00190	Oxidative phosphorylation	Metabolism	Energy metabolism	2	68	0.881688683115817	0.987244388437614	JAHRBS010000006.1.g560(K03885);JAHRBS010000007.1.g1227(K02133)
map03008	Ribosome biogenesis in eukaryotes	Genetic Information Processing	Translation	2	70	0.891576810289322	0.987244388437614	JAHRBS010000002.1.g849(K03537);JAHRBS010000002.1.g865(K03537)
map04723	Retrograde endocannabinoid signaling	Organismal Systems	Nervous system	1	41	0.892424305932307	0.987244388437614	JAHRBS010000004.1.g1371(K11987)
map04144	Endocytosis	Cellular Processes	Transport and catabolism	2	73	0.904990020774033	0.994926917248471	JAHRBS010000003.1.g298(K12189);JAHRBS010000004.1.g1509(K12471)
map05166	Human T-cell leukemia virus 1 infection	Human Diseases	Infectious disease: viral	1	45	0.913642418097993	0.998238938292252	JAHRBS010000010.1.g289(K04450)
map05165	Human papillomavirus infection	Human Diseases	Infectious disease: viral	1	50	0.934416717748732	0.999737708078486	JAHRBS010000004.1.g1371(K11987)
map04714	Thermogenesis	Organismal Systems	Environmental adaptation	2	87	0.949526925005771	0.999737708078486	JAHRBS010000007.1.g1227(K02133);JAHRBS010000010.1.g289(K04450)
map04120	Ubiquitin mediated proteolysis	Genetic Information Processing	Folding, sorting and degradation	1	55	0.950224252187582	0.999737708078486	JAHRBS010000010.1.g931(K10576)
map05010	Alzheimer disease	Human Diseases	Neurodegenerative disease	3	119	0.956175429480777	0.999737708078486	JAHRBS010000004.1.g1371(K11987);JAHRBS010000007.1.g1227(K02133);JAHRBS010000012.1.g610(K01408)
map04113	Meiosis - yeast	Cellular Processes	Cell growth and death	1	61	0.964278320357038	0.999737708078486	JAHRBS010000009.1.g96(K04563)
map03013	RNA transport	Genetic Information Processing	Translation	2	98	0.969788807877069	0.999737708078486	JAHRBS010000002.1.g849(K03537);JAHRBS010000002.1.g865(K03537)
map04138	Autophagy - yeast	Cellular Processes	Transport and catabolism	1	70	0.978319391910669	0.999737708078486	JAHRBS010000007.1.g142(K17900)
map04141	Protein processing in endoplasmic reticulum	Genetic Information Processing	Folding, sorting and degradation	1	73	0.981652008864432	0.999737708078486	JAHRBS010000008.1.g555(K14007)
map05020	Prion disease	Human Diseases	Neurodegenerative disease	2	109	0.98213413096386	0.999737708078486	JAHRBS010000007.1.g1227(K02133);JAHRBS010000010.1.g289(K04450)
map04111	Cell cycle - yeast	Cellular Processes	Cell growth and death	1	80	0.987581243656501	0.999737708078486	JAHRBS010000009.1.g96(K04563)
map05012	Parkinson disease	Human Diseases	Neurodegenerative disease	1	107	0.997276262629363	0.999737708078486	JAHRBS010000007.1.g1227(K02133)
map05022	Pathways of neurodegeneration - multiple diseases	Human Diseases	Neurodegenerative disease	2	151	0.997800801985862	0.999737708078486	JAHRBS010000004.1.g1371(K11987);JAHRBS010000007.1.g1227(K02133)
map03010	Ribosome	Genetic Information Processing	Translation	1	111	0.997828032226339	0.999737708078486	JAHRBS010000004.1.g975(K02959)
map05016	Huntington disease	Human Diseases	Neurodegenerative disease	1	125	0.999019766334351	0.999737708078486	JAHRBS010000007.1.g1227(K02133)
map05014	Amyotrophic lateral sclerosis	Human Diseases	Neurodegenerative disease	1	148	0.999737708078486	0.999737708078486	JAHRBS010000007.1.g1227(K02133)

## Sheet: Wu 2022-l_vs_Cui 14110-l
Table S8. KEGG enrichment analyses of DEGs among five comparisons.
PathwayID	Pathway	level1	level2	List	Total	Pvalue	adjustPvalue	List_gene
map00780	Biotin metabolism	Metabolism	Metabolism of cofactors and vitamins	7	18	4.82968082442153e-06	0.000613369464701535	JAHRBS010000002.1.g744(K00652);JAHRBS010000002.1.g748(K00652);JAHRBS010000002.1.g854(K00652);JAHRBS010000002.1.g856(K00652);JAHRBS010000002.1.g866(K00652);JAHRBS010000007.1.g360(K00059);JAHRBS010000007.1.g365(K00059)
map00982	Drug metabolism - cytochrome P450	Metabolism	Xenobiotics biodegradation and metabolism	6	24	0.000394610203136738	0.0250577478991828	JAHRBS010000002.1.g935(K00799);JAHRBS010000003.1.g815(K00799);JAHRBS010000003.1.g897(K00799);JAHRBS010000009.1.g447(K00485);JAHRBS010000009.1.g691(K00485);JAHRBS010000010.1.g1077(K00485)
map00380	Tryptophan metabolism	Metabolism	Amino acid metabolism	8	46	0.000602369137197243	0.0255002934746833	JAHRBS010000002.1.g81(K00463);JAHRBS010000005.1.g557(K00543);JAHRBS010000006.1.g262(K01426);JAHRBS010000006.1.g408(K14085);JAHRBS010000006.1.g568(K01593);JAHRBS010000008.1.g302(K00128);JAHRBS010000010.1.g369(K00626);JAHRBS010000012.1.g744(K01426)
map00330	Arginine and proline metabolism	Metabolism	Amino acid metabolism	7	38	0.000938983342823485	0.0298127211346457	JAHRBS010000004.1.g1264(K00273);JAHRBS010000004.1.g826(K01480);JAHRBS010000006.1.g262(K01426);JAHRBS010000006.1.g408(K14085);JAHRBS010000008.1.g302(K00128);JAHRBS010000008.1.g415(K00657);JAHRBS010000012.1.g744(K01426)
map00965	Betalain biosynthesis	Metabolism	Biosynthesis of other secondary metabolites	2	2	0.001839041280468	0.0467116485238871	JAHRBS010000001.1.g606(K00505);JAHRBS010000006.1.g568(K01593)
map00310	Lysine degradation	Metabolism	Amino acid metabolism	6	33	0.00236779281431497	0.0501182812363336	JAHRBS010000005.1.g82(K00306);JAHRBS010000006.1.g133(K00471);JAHRBS010000006.1.g408(K14085);JAHRBS010000008.1.g302(K00128);JAHRBS010000010.1.g1296(K00135);JAHRBS010000010.1.g369(K00626)
map00630	Glyoxylate and dicarboxylate metabolism	Metabolism	Carbohydrate metabolism	6	35	0.00323554439747583	0.0587020197827758	JAHRBS010000001.1.g580(K00122);JAHRBS010000002.1.g831(K01455);JAHRBS010000005.1.g56(K00015);JAHRBS010000007.1.g311(K00122);JAHRBS010000010.1.g369(K00626);JAHRBS010000013.1.g863(K01637)
map00360	Phenylalanine metabolism	Metabolism	Amino acid metabolism	4	16	0.00396167044419958	0.0628915183016683	JAHRBS010000003.1.g96(K05712);JAHRBS010000006.1.g262(K01426);JAHRBS010000006.1.g568(K01593);JAHRBS010000012.1.g744(K01426)
map00260	Glycine, serine and threonine metabolism	Metabolism	Amino acid metabolism	6	38	0.00495551941731678	0.0646946961158235	JAHRBS010000004.1.g1264(K00273);JAHRBS010000004.1.g529(K01620);JAHRBS010000005.1.g82(K00306);JAHRBS010000006.1.g408(K14085);JAHRBS010000008.1.g215(K00003);JAHRBS010000012.1.g536(K01758)
map00983	Drug metabolism - other enzymes	Metabolism	Xenobiotics biodegradation and metabolism	5	27	0.00509407056030106	0.0646946961158235	JAHRBS010000002.1.g935(K00799);JAHRBS010000002.1.g936(K01489);JAHRBS010000003.1.g815(K00799);JAHRBS010000003.1.g897(K00799);JAHRBS010000013.1.g436(K10807)
map00740	Riboflavin metabolism	Metabolism	Metabolism of cofactors and vitamins	4	18	0.00623252499416801	0.0719573340235761	JAHRBS010000001.1.g730(K20860);JAHRBS010000004.1.g1006(K01078);JAHRBS010000004.1.g1193(K14654);JAHRBS010000006.1.g610(K20860)
map05204	Chemical carcinogenesis	Human Diseases	Cancer: overview	5	29	0.00699795592631646	0.0740617002201825	JAHRBS010000002.1.g935(K00799);JAHRBS010000003.1.g794(K07412);JAHRBS010000003.1.g815(K00799);JAHRBS010000003.1.g897(K00799);JAHRBS010000008.1.g243(K01253)
map00940	Phenylpropanoid biosynthesis	Metabolism	Biosynthesis of other secondary metabolites	4	19	0.00763698545929359	0.0746074733330989	JAHRBS010000007.1.g1202(K22395);JAHRBS010000007.1.g1208(K22395);JAHRBS010000007.1.g1209(K22395);JAHRBS010000014.1.g577(K09754)
map00980	Metabolism of xenobiotics by cytochrome P450	Metabolism	Xenobiotics biodegradation and metabolism	5	31	0.00935154660336688	0.0848318870448281	JAHRBS010000002.1.g321(K00078);JAHRBS010000002.1.g935(K00799);JAHRBS010000003.1.g815(K00799);JAHRBS010000003.1.g897(K00799);JAHRBS010000008.1.g243(K01253)
map00561	Glycerolipid metabolism	Metabolism	Lipid metabolism	5	37	0.0195617057013705	0.164560511248398	JAHRBS010000002.1.g754(K01054);JAHRBS010000003.1.g211(K18693);JAHRBS010000006.1.g408(K14085);JAHRBS010000007.1.g142(K17900);JAHRBS010000008.1.g302(K00128)
map04361	Axon regeneration	Organismal Systems	Development and regeneration	3	15	0.0242188425954964	0.164560511248398	JAHRBS010000003.1.g467(K15528);JAHRBS010000006.1.g568(K01593);JAHRBS010000008.1.g359(K11593)
map00333	Prodigiosin biosynthesis	Metabolism	Biosynthesis of other secondary metabolites	2	6	0.024619289084406	0.164560511248398	JAHRBS010000007.1.g360(K00059);JAHRBS010000007.1.g365(K00059)
map00908	Zeatin biosynthesis	Metabolism	Metabolism of terpenoids and polyketides	2	6	0.024619289084406	0.164560511248398	JAHRBS010000001.1.g258(K13496);JAHRBS010000006.1.g282(K00279)
map00950	Isoquinoline alkaloid biosynthesis	Metabolism	Biosynthesis of other secondary metabolites	2	6	0.024619289084406	0.164560511248398	JAHRBS010000001.1.g606(K00505);JAHRBS010000006.1.g568(K01593)
map00350	Tyrosine metabolism	Metabolism	Amino acid metabolism	3	16	0.028893574630411	0.18347419890311	JAHRBS010000001.1.g606(K00505);JAHRBS010000006.1.g568(K01593);JAHRBS010000010.1.g1296(K00135)
map00643	Styrene degradation	Metabolism	Xenobiotics biodegradation and metabolism	2	7	0.0335086939818872	0.202647815985699	JAHRBS010000006.1.g262(K01426);JAHRBS010000012.1.g744(K01426)
map00564	Glycerophospholipid metabolism	Metabolism	Lipid metabolism	5	43	0.0352659604919247	0.203580771930656	JAHRBS010000003.1.g211(K18693);JAHRBS010000004.1.g1197(K01049);JAHRBS010000005.1.g548(K01613);JAHRBS010000006.1.g549(K01049);JAHRBS010000014.1.g536(K00551)
map00311	Penicillin and cephalosporin biosynthesis	Metabolism	Biosynthesis of other secondary metabolites	1	1	0.0430887372013652	0.210471908637438	JAHRBS010000004.1.g1264(K00273)
map00472	D-Arginine and D-ornithine metabolism	Metabolism	Metabolism of other amino acids	1	1	0.0430887372013652	0.210471908637438	JAHRBS010000004.1.g1264(K00273)
map00901	Indole alkaloid biosynthesis	Metabolism	Biosynthesis of other secondary metabolites	1	1	0.0430887372013652	0.210471908637438	JAHRBS010000006.1.g568(K01593)
map00904	Diterpenoid biosynthesis	Metabolism	Metabolism of terpenoids and polyketides	1	1	0.0430887372013652	0.210471908637438	JAHRBS010000010.1.g38(K04125)
map00920	Sulfur metabolism	Metabolism	Energy metabolism	3	19	0.0455538352103755	0.214271743396951	JAHRBS010000002.1.g209(K03119);JAHRBS010000002.1.g57(K00387);JAHRBS010000009.1.g224(K17069)
map00480	Glutathione metabolism	Metabolism	Metabolism of other amino acids	4	33	0.0509189047242675	0.230953603570785	JAHRBS010000002.1.g935(K00799);JAHRBS010000003.1.g815(K00799);JAHRBS010000003.1.g897(K00799);JAHRBS010000013.1.g436(K10807)
map01524	Platinum drug resistance	Human Diseases	Drug resistance: antineoplastic	4	34	0.0558645118702304	0.244648034742044	JAHRBS010000002.1.g935(K00799);JAHRBS010000003.1.g815(K00799);JAHRBS010000003.1.g897(K00799);JAHRBS010000014.1.g770(K14686)
map00340	Histidine metabolism	Metabolism	Amino acid metabolism	3	22	0.0660049697358926	0.279421038548612	JAHRBS010000006.1.g408(K14085);JAHRBS010000008.1.g302(K00128);JAHRBS010000010.1.g140(K18912)
map00906	Carotenoid biosynthesis	Metabolism	Metabolism of terpenoids and polyketides	1	2	0.0843384331222623	0.324575182015979	JAHRBS010000013.1.g173(K09838)
map00941	Flavonoid biosynthesis	Metabolism	Biosynthesis of other secondary metabolites	1	2	0.0843384331222623	0.324575182015979	JAHRBS010000014.1.g577(K09754)
map00945	Stilbenoid, diarylheptanoid and gingerol biosynthesis	Metabolism	Biosynthesis of other secondary metabolites	1	2	0.0843384331222623	0.324575182015979	JAHRBS010000014.1.g577(K09754)
map00627	Aminobenzoate degradation	Metabolism	Xenobiotics biodegradation and metabolism	2	12	0.091601381153672	0.332382154471896	JAHRBS010000006.1.g262(K01426);JAHRBS010000012.1.g744(K01426)
map00910	Nitrogen metabolism	Metabolism	Energy metabolism	2	12	0.091601381153672	0.332382154471896	JAHRBS010000002.1.g831(K01455);JAHRBS010000004.1.g76(K00362)
map05418	Fluid shear stress and atherosclerosis	Human Diseases	Cardiovascular disease	3	26	0.0986119998253536	0.347881221606108	JAHRBS010000002.1.g935(K00799);JAHRBS010000003.1.g815(K00799);JAHRBS010000003.1.g897(K00799)
map01040	Biosynthesis of unsaturated fatty acids	Metabolism	Lipid metabolism	2	13	0.105309800972983	0.359671189751424	JAHRBS010000006.1.g664(K10256);JAHRBS010000013.1.g427(K10256)
map00071	Fatty acid degradation	Metabolism	Lipid metabolism	3	27	0.107618151264206	0.359671189751424	JAHRBS010000006.1.g408(K14085);JAHRBS010000008.1.g302(K00128);JAHRBS010000010.1.g369(K00626)
map00730	Thiamine metabolism	Metabolism	Metabolism of cofactors and vitamins	2	14	0.119529860656851	0.383561146774987	JAHRBS010000004.1.g1006(K01078);JAHRBS010000013.1.g502(K03146)
map00362	Benzoate degradation	Metabolism	Xenobiotics biodegradation and metabolism	1	3	0.12382682691161	0.383561146774987	JAHRBS010000010.1.g369(K00626)
map05143	African trypanosomiasis	Human Diseases	Infectious disease: parasitic	1	3	0.12382682691161	0.383561146774987	JAHRBS010000002.1.g81(K00463)
map00053	Ascorbate and aldarate metabolism	Metabolism	Carbohydrate metabolism	2	15	0.134193094204751	0.396337743348916	JAHRBS010000006.1.g408(K14085);JAHRBS010000008.1.g302(K00128)
map05322	Systemic lupus erythematosus	Human Diseases	Immune disease	2	15	0.134193094204751	0.396337743348916	JAHRBS010000003.1.g754(K11253);JAHRBS010000003.1.g785(K11254)
map00280	Valine, leucine and isoleucine degradation	Metabolism	Amino acid metabolism	3	31	0.146562438363408	0.412020806627221	JAHRBS010000006.1.g408(K14085);JAHRBS010000008.1.g302(K00128);JAHRBS010000010.1.g369(K00626)
map05034	Alcoholism	Human Diseases	Substance dependence	3	31	0.146562438363408	0.412020806627221	JAHRBS010000003.1.g754(K11253);JAHRBS010000003.1.g785(K11254);JAHRBS010000006.1.g568(K01593)
map04725	Cholinergic synapse	Organismal Systems	Nervous system	2	16	0.149235882715371	0.412020806627221	JAHRBS010000004.1.g1197(K01049);JAHRBS010000006.1.g549(K01049)
map00590	Arachidonic acid metabolism	Metabolism	Lipid metabolism	2	17	0.164599170500101	0.434247719432933	JAHRBS010000003.1.g794(K07412);JAHRBS010000013.1.g702(K07418)
map00900	Terpenoid backbone biosynthesis	Metabolism	Metabolism of terpenoids and polyketides	2	17	0.164599170500101	0.434247719432933	JAHRBS010000010.1.g369(K00626);JAHRBS010000014.1.g379(K02523)
map05225	Hepatocellular carcinoma	Human Diseases	Cancer: specific types	3	33	0.167544395686722	0.434247719432933	JAHRBS010000002.1.g935(K00799);JAHRBS010000003.1.g815(K00799);JAHRBS010000003.1.g897(K00799)
map00650	Butanoate metabolism	Metabolism	Carbohydrate metabolism	2	19	0.196072238767701	0.474008396892432	JAHRBS010000010.1.g1296(K00135);JAHRBS010000010.1.g369(K00626)
map00680	Methane metabolism	Metabolism	Energy metabolism	2	19	0.196072238767701	0.474008396892432	JAHRBS010000001.1.g580(K00122);JAHRBS010000007.1.g311(K00122)
map00072	Synthesis and degradation of ketone bodies	Metabolism	Lipid metabolism	1	5	0.197814527836999	0.474008396892432	JAHRBS010000010.1.g369(K00626)
map05030	Cocaine addiction	Human Diseases	Substance dependence	1	5	0.197814527836999	0.474008396892432	JAHRBS010000006.1.g568(K01593)
map00140	Steroid hormone biosynthesis	Metabolism	Lipid metabolism	2	20	0.212084375748279	0.483960722944504	JAHRBS010000003.1.g794(K07412);JAHRBS010000009.1.g556(K00071)
map00410	beta-Alanine metabolism	Metabolism	Metabolism of other amino acids	2	20	0.212084375748279	0.483960722944504	JAHRBS010000006.1.g408(K14085);JAHRBS010000008.1.g302(K00128)
map04212	Longevity regulating pathway - worm	Organismal Systems	Aging	3	38	0.223298849710791	0.483960722944504	JAHRBS010000002.1.g935(K00799);JAHRBS010000003.1.g815(K00799);JAHRBS010000003.1.g897(K00799)
map00061	Fatty acid biosynthesis	Metabolism	Lipid metabolism	2	21	0.228221256254569	0.483960722944504	JAHRBS010000007.1.g360(K00059);JAHRBS010000007.1.g365(K00059)
map00430	Taurine and hypotaurine metabolism	Metabolism	Metabolism of other amino acids	1	6	0.232453575587518	0.483960722944504	JAHRBS010000002.1.g209(K03119)
map00521	Streptomycin biosynthesis	Metabolism	Biosynthesis of other secondary metabolites	1	6	0.232453575587518	0.483960722944504	JAHRBS010000004.1.g1541(K01092)
map00903	Limonene and pinene degradation	Metabolism	Metabolism of terpenoids and polyketides	1	6	0.232453575587518	0.483960722944504	JAHRBS010000008.1.g302(K00128)
map04975	Fat digestion and absorption	Organismal Systems	Digestive system	1	6	0.232453575587518	0.483960722944504	JAHRBS010000010.1.g369(K00626)
map04726	Serotonergic synapse	Organismal Systems	Nervous system	2	22	0.244442884906437	0.497059438237659	JAHRBS010000006.1.g568(K01593);JAHRBS010000013.1.g702(K07418)
map00270	Cysteine and methionine metabolism	Metabolism	Amino acid metabolism	3	40	0.246572792196634	0.497059438237659	JAHRBS010000008.1.g215(K00003);JAHRBS010000009.1.g224(K17069);JAHRBS010000012.1.g536(K01758)
map00620	Pyruvate metabolism	Metabolism	Carbohydrate metabolism	3	42	0.270214628192561	0.536207152819613	JAHRBS010000006.1.g408(K14085);JAHRBS010000008.1.g302(K00128);JAHRBS010000010.1.g369(K00626)
map00010	Glycolysis / Gluconeogenesis	Metabolism	Carbohydrate metabolism	3	44	0.294108336890695	0.555344350180542	JAHRBS010000006.1.g408(K14085);JAHRBS010000008.1.g302(K00128);JAHRBS010000010.1.g6(K01785)
map00450	Selenocompound metabolism	Metabolism	Metabolism of other amino acids	1	8	0.29734973080533	0.555344350180542	JAHRBS010000012.1.g536(K01758)
map00591	Linoleic acid metabolism	Metabolism	Lipid metabolism	1	8	0.29734973080533	0.555344350180542	JAHRBS010000013.1.g702(K07418)
map00720	Carbon fixation pathways in prokaryotes	Metabolism	Energy metabolism	1	8	0.29734973080533	0.555344350180542	JAHRBS010000010.1.g369(K00626)
map00981	Insect hormone biosynthesis	Metabolism	Metabolism of terpenoids and polyketides	1	9	0.327729729601846	0.594595366563348	JAHRBS010000008.1.g302(K00128)
map04923	Regulation of lipolysis in adipocytes	Organismal Systems	Endocrine system	1	9	0.327729729601846	0.594595366563348	JAHRBS010000002.1.g754(K01054)
map00250	Alanine, aspartate and glutamate metabolism	Metabolism	Amino acid metabolism	2	29	0.357623003765575	0.639691851806028	JAHRBS010000010.1.g1296(K00135);JAHRBS010000012.1.g175(K00272)
map00625	Chloroalkane and chloroalkene degradation	Metabolism	Xenobiotics biodegradation and metabolism	1	11	0.384641702157815	0.645011428022082	JAHRBS010000008.1.g302(K00128)
map04973	Carbohydrate digestion and absorption	Organismal Systems	Digestive system	1	11	0.384641702157815	0.645011428022082	JAHRBS010000007.1.g536(K01176)
map04978	Mineral absorption	Organismal Systems	Digestive system	1	11	0.384641702157815	0.645011428022082	JAHRBS010000014.1.g770(K14686)
map04216	Ferroptosis	Cellular Processes	Cell growth and death	1	12	0.41128173134001	0.645011428022082	JAHRBS010000008.1.g415(K00657)
map04750	Inflammatory mediator regulation of TRP channels	Organismal Systems	Sensory system	1	12	0.41128173134001	0.645011428022082	JAHRBS010000013.1.g702(K07418)
map04913	Ovarian steroidogenesis	Organismal Systems	Endocrine system	1	12	0.41128173134001	0.645011428022082	JAHRBS010000013.1.g702(K07418)
map04916	Melanogenesis	Organismal Systems	Endocrine system	1	12	0.41128173134001	0.645011428022082	JAHRBS010000001.1.g606(K00505)
map04970	Salivary secretion	Organismal Systems	Digestive system	1	12	0.41128173134001	0.645011428022082	JAHRBS010000007.1.g536(K01176)
map05031	Amphetamine addiction	Human Diseases	Substance dependence	1	12	0.41128173134001	0.645011428022082	JAHRBS010000006.1.g568(K01593)
map04146	Peroxisome	Cellular Processes	Transport and catabolism	3	55	0.425565830009159	0.645011428022082	JAHRBS010000004.1.g1264(K00273);JAHRBS010000005.1.g82(K00306);JAHRBS010000012.1.g175(K00272)
map00240	Pyrimidine metabolism	Metabolism	Nucleotide metabolism	2	34	0.434926561314819	0.645011428022082	JAHRBS010000002.1.g936(K01489);JAHRBS010000013.1.g436(K10807)
map00130	Ubiquinone and other terpenoid-quinone biosynthesis	Metabolism	Metabolism of cofactors and vitamins	1	13	0.43677939220393	0.645011428022082	JAHRBS010000012.1.g539(K03809)
map00511	Other glycan degradation	Metabolism	Glycan biosynthesis and metabolism	1	13	0.43677939220393	0.645011428022082	JAHRBS010000010.1.g106(K01227)
map04960	Aldosterone-regulated sodium reabsorption	Organismal Systems	Excretory system	1	13	0.43677939220393	0.645011428022082	JAHRBS010000009.1.g556(K00071)
map05202	Transcriptional misregulation in cancer	Human Diseases	Cancer: overview	1	13	0.43677939220393	0.645011428022082	JAHRBS010000003.1.g754(K11253)
map00460	Cyanoamino acid metabolism	Metabolism	Metabolism of other amino acids	1	14	0.461183202322935	0.673221456264515	JAHRBS010000002.1.g831(K01455)
map04142	Lysosome	Cellular Processes	Transport and catabolism	2	37	0.478910849702933	0.676225649498578	JAHRBS010000003.1.g652(K01279);JAHRBS010000007.1.g86(K01279)
map00300	Lysine biosynthesis	Metabolism	Amino acid metabolism	1	15	0.484539638617091	0.676225649498578	JAHRBS010000008.1.g215(K00003)
map04976	Bile secretion	Organismal Systems	Digestive system	1	15	0.484539638617091	0.676225649498578	JAHRBS010000008.1.g243(K01253)
map05134	Legionellosis	Human Diseases	Infectious disease: bacterial	1	15	0.484539638617091	0.676225649498578	JAHRBS010000007.1.g1241(K03233)
map05200	Pathways in cancer	Human Diseases	Cancer: overview	3	61	0.494100550307992	0.677636202501809	JAHRBS010000002.1.g935(K00799);JAHRBS010000003.1.g815(K00799);JAHRBS010000003.1.g897(K00799)
map00400	Phenylalanine, tyrosine and tryptophan biosynthesis	Metabolism	Amino acid metabolism	1	16	0.506893222343873	0.677636202501809	JAHRBS010000013.1.g501(K01850)
map00830	Retinol metabolism	Metabolism	Metabolism of cofactors and vitamins	1	16	0.506893222343873	0.677636202501809	JAHRBS010000003.1.g794(K07412)
map04972	Pancreatic secretion	Organismal Systems	Digestive system	1	16	0.506893222343873	0.677636202501809	JAHRBS010000007.1.g536(K01176)
map00500	Starch and sucrose metabolism	Metabolism	Carbohydrate metabolism	2	41	0.534237919993431	0.699466142671811	JAHRBS010000007.1.g536(K01176);JAHRBS010000014.1.g480(K22337)
map04723	Retrograde endocannabinoid signaling	Organismal Systems	Nervous system	2	41	0.534237919993431	0.699466142671811	JAHRBS010000002.1.g754(K01054);JAHRBS010000003.1.g467(K15528)
map00052	Galactose metabolism	Metabolism	Carbohydrate metabolism	1	18	0.548760624366234	0.711148972392976	JAHRBS010000010.1.g6(K01785)
map04728	Dopaminergic synapse	Organismal Systems	Nervous system	1	19	0.568354423566152	0.729101129221225	JAHRBS010000006.1.g568(K01593)
map00600	Sphingolipid metabolism	Metabolism	Lipid metabolism	1	20	0.587105478714461	0.738858755859201	JAHRBS010000002.1.g742(K04708)
map03008	Ribosome biogenesis in eukaryotes	Genetic Information Processing	Translation	3	70	0.588788159717063	0.738858755859201	JAHRBS010000002.1.g849(K03537);JAHRBS010000002.1.g855(K03537);JAHRBS010000002.1.g865(K03537)
map00040	Pentose and glucuronate interconversions	Metabolism	Carbohydrate metabolism	1	21	0.605049689837456	0.738858755859201	JAHRBS010000002.1.g321(K00078)
map00640	Propanoate metabolism	Metabolism	Carbohydrate metabolism	1	21	0.605049689837456	0.738858755859201	JAHRBS010000010.1.g369(K00626)
map02020	Two-component system	Environmental Information Processing	Signal transduction	1	21	0.605049689837456	0.738858755859201	JAHRBS010000010.1.g369(K00626)
map04070	Phosphatidylinositol signaling system	Environmental Information Processing	Signal transduction	1	22	0.622221442453219	0.752591649443417	JAHRBS010000004.1.g1541(K01092)
map00770	Pantothenate and CoA biosynthesis	Metabolism	Metabolism of cofactors and vitamins	1	23	0.63865367083919	0.763881734040095	JAHRBS010000008.1.g302(K00128)
map00520	Amino sugar and nucleotide sugar metabolism	Metabolism	Carbohydrate metabolism	2	50	0.643585397970789	0.763881734040095	JAHRBS010000002.1.g87(K01183);JAHRBS010000010.1.g168(K01183)
map00562	Inositol phosphate metabolism	Metabolism	Carbohydrate metabolism	1	24	0.654377918682896	0.769499959932664	JAHRBS010000004.1.g1541(K01092)
map00230	Purine metabolism	Metabolism	Nucleotide metabolism	2	52	0.664987356426495	0.774801782258393	JAHRBS010000007.1.g1205(K19572);JAHRBS010000013.1.g436(K10807)
map00760	Nicotinate and nicotinamide metabolism	Metabolism	Metabolism of cofactors and vitamins	1	27	0.697598561199435	0.805409247930256	JAHRBS010000010.1.g1296(K00135)
map05017	Spinocerebellar ataxia	Human Diseases	Neurodegenerative disease	2	61	0.748839942390957	0.856780834987852	JAHRBS010000004.1.g1543(K02729);JAHRBS010000007.1.g851(K17943)
map05130	Pathogenic Escherichia coli infection	Human Diseases	Infectious disease: bacterial	1	35	0.788410604251782	0.894001310178359	JAHRBS010000008.1.g555(K14007)
map03050	Proteasome	Genetic Information Processing	Folding, sorting and degradation	1	36	0.797665922125567	0.896491788583602	JAHRBS010000004.1.g1543(K02729)
map03013	RNA transport	Genetic Information Processing	Translation	3	98	0.805205132980606	0.897026770952079	JAHRBS010000002.1.g849(K03537);JAHRBS010000002.1.g855(K03537);JAHRBS010000002.1.g865(K03537)
map05203	Viral carcinogenesis	Human Diseases	Cancer: overview	1	48	0.881887164445287	0.973910172909143	JAHRBS010000003.1.g785(K11254)
map05131	Shigellosis	Human Diseases	Infectious disease: bacterial	1	61	0.934290219827356	0.99897011784007	JAHRBS010000003.1.g754(K11253)
map04138	Autophagy - yeast	Cellular Processes	Transport and catabolism	1	70	0.956302989262564	0.99897011784007	JAHRBS010000007.1.g142(K17900)
map04141	Protein processing in endoplasmic reticulum	Genetic Information Processing	Folding, sorting and degradation	1	73	0.961872978793732	0.99897011784007	JAHRBS010000008.1.g555(K14007)
map04144	Endocytosis	Cellular Processes	Transport and catabolism	1	73	0.961872978793732	0.99897011784007	JAHRBS010000003.1.g298(K12189)
map05010	Alzheimer disease	Human Diseases	Neurodegenerative disease	2	119	0.969361636130127	0.99897011784007	JAHRBS010000004.1.g1543(K02729);JAHRBS010000012.1.g610(K01408)
map04714	Thermogenesis	Organismal Systems	Environmental adaptation	1	87	0.979871287412801	0.99897011784007	JAHRBS010000002.1.g754(K01054)
map05012	Parkinson disease	Human Diseases	Neurodegenerative disease	1	107	0.991975146859163	0.99897011784007	JAHRBS010000004.1.g1543(K02729)
map05020	Prion disease	Human Diseases	Neurodegenerative disease	1	109	0.992683583209578	0.99897011784007	JAHRBS010000004.1.g1543(K02729)
map03010	Ribosome	Genetic Information Processing	Translation	1	111	0.993330043339199	0.99897011784007	JAHRBS010000004.1.g975(K02959)
map05016	Huntington disease	Human Diseases	Neurodegenerative disease	1	125	0.996517751338292	0.99897011784007	JAHRBS010000004.1.g1543(K02729)
map05014	Amyotrophic lateral sclerosis	Human Diseases	Neurodegenerative disease	1	148	0.998813791352357	0.99897011784007	JAHRBS010000004.1.g1543(K02729)
map05022	Pathways of neurodegeneration - multiple diseases	Human Diseases	Neurodegenerative disease	1	151	0.99897011784007	0.99897011784007	JAHRBS010000004.1.g1543(K02729)
