# Supplementary material for: Integrative Genomic and Transcriptomic Analysis of White-Rot Fungi Ganoderma tsugae Growing on Both Coniferous and Broad-Leaved Trees
Source: J Fungi (Basel). 2026 Jan 1;12(1):35. doi: 10.3390/jof12010035 (PMC12842666; doi:10.3390/jof12010035)
Supplement: Supplementary file 1 [file jof-12-00035-s001.zip › Supplementary materials/Table S9.xlsx]

## Sheet: Sheet1
Table S9. Functional annotation information of 829 DEGs of Wu 2022_C vs Cui 14110_C, Wu 2022_B vs Cui 14110_B and Wu 2022_L vs Cui 14110_L.
Gene_ID	Chromosome	Start Site	End Site	Direction	Length	Name	GO	KEGG	KOG_categories	KOG_function	PHI
JAHRBS010000013.1.g128	JAHRBS010000013.1	485741	487141	+	723	JAHRBS010000013.1.g128	-	-	S	NA	-
JAHRBS010000012.1.g87	JAHRBS010000012.1	288132	289488	+	1140	JAHRBS010000012.1.g87	-	-	-	-	-
JAHRBS010000012.1.g47	JAHRBS010000012.1	174352	175278	+	810	JAHRBS010000012.1.g47	GO:0008152;GO:0003824;GO:0016740;GO:0004364;GO:0016765;GO:0005737;GO:0044424;GO:0044464;GO:0005623;GO:0005622	-	O	Inherit from opiNOG: Glutathione S-transferase	-
JAHRBS010000011.1.g145	JAHRBS010000011.1	717250	718194	-	834	JAHRBS010000011.1.g145	-	-	-	-	-
JAHRBS010000010.1.g1299	JAHRBS010000010.1	3884685	3885401	+	660	JAHRBS010000010.1.g1299	-	-	S	NA	-
JAHRBS010000010.1.g1244	JAHRBS010000010.1	3696221	3698093	-	1674	JAHRBS010000010.1.g1244	GO:0097367;GO:0005488;GO:0008061	-	S	Glyoxal oxidase	PHI:352 GLO1 5270 Ustilago_maydis loss_of_pathogenicity
JAHRBS010000008.1.g303	JAHRBS010000008.1	1116863	1117532	-	612	JAHRBS010000008.1.g303	-	-	S	Domain of unknown function (DUF3328)	-
JAHRBS010000006.1.g94	JAHRBS010000006.1	446095	447668	+	1092	JAHRBS010000006.1.g94	GO:0044710;GO:0055114;GO:0008152;GO:0051213;GO:0016706;GO:0016705;GO:0003824;GO:0016491;GO:0043169;GO:0046914;GO:0043167;GO:0005488;GO:0005506;GO:0046872	-	Q	2OG-Fe(II) oxygenase superfamily	-
JAHRBS010000006.1.g89	JAHRBS010000006.1	432673	433967	-	1221	JAHRBS010000006.1.g89	-	-	-	-	-
JAHRBS010000006.1.g6	JAHRBS010000006.1	33145	33846	+	702	JAHRBS010000006.1.g6	GO:0008152;GO:0044710;GO:0055114;GO:0003824;GO:0016787;GO:0016705;GO:0051920;GO:0016491	-	S	Alpha beta hydrolase	-
JAHRBS010000006.1.g401	JAHRBS010000006.1	1418377	1419464	+	981	JAHRBS010000006.1.g401	-	-	-	-	-
JAHRBS010000006.1.g289	JAHRBS010000006.1	1070561	1071736	-	813	JAHRBS010000006.1.g289	GO:0044238;GO:0005975;GO:0008152;GO:0071704;GO:0003824	-	S	Glycosyl hydrolase catalytic core	-
JAHRBS010000006.1.g275	JAHRBS010000006.1	1024503	1026789	+	1701	JAHRBS010000006.1.g275	GO:0006810;GO:0009987;GO:0055085;GO:0044765;GO:0044763;GO:0051234;GO:0051179;GO:0044699;GO:0044425;GO:0016021;GO:0016020;GO:0031224	-	G	(Mfs) transporter	-
JAHRBS010000006.1.g178	JAHRBS010000006.1	719918	720761	+	690	JAHRBS010000006.1.g178	-	-	-	-	-
JAHRBS010000005.1.g576	JAHRBS010000005.1	2018461	2019090	+	507	JAHRBS010000005.1.g576	-	-	-	-	-
JAHRBS010000005.1.g401	JAHRBS010000005.1	1420719	1421618	-	621	JAHRBS010000005.1.g401	GO:0006200;GO:0055085;GO:0046434;GO:0009166;GO:0009167;GO:0009164;GO:0044281;GO:0009161;GO:0046130;GO:1901360;GO:0009169;GO:0044710;GO:0009199;GO:0042454;GO:0009207;GO:0009205;GO:0009203;GO:0046034;GO:0046128;GO:0046483;GO:1901564;GO:1901565;GO:0006163;GO:0019637;GO:0009141;GO:0009143;GO:0009144;GO:0009146;GO:0006807;GO:0006195;GO:1901575;GO:1901361;GO:0009150;GO:0006810;GO:0009158;GO:0009154;GO:…	-	Q	ATP-dependent permease	-
JAHRBS010000005.1.g193	JAHRBS010000005.1	680943	682945	+	1884	JAHRBS010000005.1.g193	GO:0044260;GO:0008152;GO:0009987;GO:0043170;GO:0071704;GO:0044238;GO:0044237;GO:1901360;GO:0046483;GO:0006807;GO:0016070;GO:0034641;GO:0006139;GO:0006725;GO:0090304;GO:0006413;GO:0006412;GO:0019538;GO:1901576;GO:0044249;GO:0034645;GO:0010467;GO:0044267;GO:0009058;GO:0009059;GO:0003723;GO:0005488;GO:0097159;GO:0003676;GO:1901363;GO:0003677;GO:0008135;GO:0003743	-	J	Initiation factor	-
JAHRBS010000005.1.g152	JAHRBS010000005.1	522694	523581	+	525	JAHRBS010000005.1.g152	-	-	-	-	-
JAHRBS010000004.1.g194	JAHRBS010000004.1	662114	662529	+	327	JAHRBS010000004.1.g194	-	-	-	-	-
JAHRBS010000004.1.g167	JAHRBS010000004.1	577027	577706	+	462	JAHRBS010000004.1.g167	GO:0044238;GO:0019538;GO:0043170;GO:0071704;GO:0008152;GO:0006508;GO:0003824;GO:0008233;GO:0016787	-	O	NA	-
JAHRBS010000004.1.g1538	JAHRBS010000004.1	4663600	4664345	+	606	JAHRBS010000004.1.g1538	-	-	-	-	-
JAHRBS010000004.1.g1478	JAHRBS010000004.1	4469570	4470903	+	1125	JAHRBS010000004.1.g1478	GO:0016310;GO:0009987;GO:0006796;GO:0044237;GO:0008152;GO:0006793;GO:0044238;GO:0006468;GO:0044260;GO:0044267;GO:0019538;GO:0043412;GO:0006464;GO:0043170;GO:0071704;GO:0036211;GO:0016740;GO:0016301;GO:0003824;GO:0016772;GO:0004713;GO:0004672;GO:0016773;GO:0035639;GO:0005488;GO:0000166;GO:1901363;GO:0001883;GO:0001882;GO:0043168;GO:0043167;GO:0032549;GO:0017076;GO:0005524;GO:1901265;GO:0036094;GO:…	-	T	other FunK1 protein kinase	-
JAHRBS010000002.1.g781	JAHRBS010000002.1	2383710	2384085	+	318	JAHRBS010000002.1.g781	-	-	-	-	-
JAHRBS010000002.1.g748	JAHRBS010000002.1	2276166	2277571	+	1293	JAHRBS010000002.1.g748	GO:0009058;GO:0008152;GO:0003824;GO:0043168;GO:0043167;GO:0048037;GO:0005488;GO:0030170;GO:0016740;GO:0008483;GO:0016769	K00652	H	8-amino-7-oxononanoate synthase	PHI:8508 AS87_RS09170_(bioF) 34085 Riemerella_anatipestifer increased_virulence_(hypervirulence)__reduced_virulence
JAHRBS010000002.1.g424	JAHRBS010000002.1	1268063	1268766	-	582	JAHRBS010000002.1.g424	-	-	-	-	-
JAHRBS010000002.1.g221	JAHRBS010000002.1	695307	697566	+	1887	JAHRBS010000002.1.g221	GO:0044710;GO:0055114;GO:0008152;GO:0003824;GO:0016614;GO:0016491	-	S	GMC oxidoreductase	-
JAHRBS010000001.1.g843	JAHRBS010000001.1	2829524	2830965	+	897	JAHRBS010000001.1.g843	-	-	-	-	-
JAHRBS010000006.1.g95	JAHRBS010000006.1	448139	449750	+	1095	JAHRBS010000006.1.g95	GO:0044710;GO:0055114;GO:0008152;GO:0051213;GO:0016706;GO:0016705;GO:0003824;GO:0016491;GO:0043169;GO:0046914;GO:0043167;GO:0005488;GO:0005506;GO:0046872	-	Q	2OG-Fe(II) oxygenase superfamily	-
JAHRBS010000007.1.g311	JAHRBS010000007.1	1000237	1001699	+	1161	JAHRBS010000007.1.g311	GO:0008152;GO:0055114;GO:0044710;GO:0016491;GO:0003824;GO:0048037;GO:0050662;GO:0016614;GO:0016616;GO:0051287;GO:0000166;GO:0036094;GO:0005488;GO:0097159;GO:1901363;GO:1901265;GO:0016620;GO:0016903;GO:0008863;GO:0044464;GO:0005623;GO:0005622;GO:0005737;GO:0044424;GO:0005829;GO:0044444	K00122	C	formate dehydrogenase	-
JAHRBS010000009.1.g485	JAHRBS010000009.1	1587592	1589052	+	1284	JAHRBS010000009.1.g485	-	-	S	NA	-
JAHRBS010000009.1.g85	JAHRBS010000009.1	284534	336820	+	2628	JAHRBS010000009.1.g85	-	-	S	conserved hypothetical protein	-
JAHRBS010000013.1.g119	JAHRBS010000013.1	462737	464233	-	1377	JAHRBS010000013.1.g119	GO:0044238;GO:0044710;GO:0006629;GO:0071704;GO:0006720;GO:0009987;GO:0008299;GO:0044237;GO:0044249;GO:0009058;GO:0008152;GO:1901576;GO:0044255;GO:0008610	-	S	NA	-
JAHRBS010000013.1.g281	JAHRBS010000013.1	1062226	1063603	+	1020	JAHRBS010000013.1.g281	-	-	S	GCC2 and GCC3	-
JAHRBS010000013.1.g284	JAHRBS010000013.1	1066870	1068768	+	1419	JAHRBS010000013.1.g284	GO:0016311;GO:0009987;GO:0044237;GO:0006796;GO:0008152;GO:0006793;GO:0016787;GO:0016791;GO:0016788;GO:0042578;GO:0003824;GO:0003993	-	S	conserved hypothetical protein	-
JAHRBS010000013.1.g929	JAHRBS010000013.1	3153961	3158353	+	2916	JAHRBS010000013.1.g929	-	-	S	conserved hypothetical protein	-
JAHRBS010000014.1.g406	JAHRBS010000014.1	1447929	1448886	-	822	JAHRBS010000014.1.g406	GO:0044238;GO:0019538;GO:0043170;GO:0071704;GO:0008152;GO:0006508;GO:0016787;GO:0004175;GO:0070001;GO:0003824;GO:0070011;GO:0004190;GO:0008233	-	S	Peptidase A4 family	-
JAHRBS010000013.1.g440	JAHRBS010000013.1	1607658	1609184	+	1266	JAHRBS010000013.1.g440	GO:0044238;GO:0019538;GO:0043170;GO:0071704;GO:0008152;GO:0006508;GO:0016787;GO:0004175;GO:0070001;GO:0003824;GO:0070011;GO:0004190;GO:0008233	-	O	Eukaryotic aspartyl protease	PHI:697 ugt51E1 5022 Leptosphaeria_maculans unaffected_pathogenicity
JAHRBS010000009.1.g741	JAHRBS010000009.1	2371533	2372536	-	780	JAHRBS010000009.1.g741	-	-	-	-	-
JAHRBS010000009.1.g487	JAHRBS010000009.1	1590662	1591593	+	759	JAHRBS010000009.1.g487	-	-	S	Inherit from euNOG: Conserved hypothetical protein	-
JAHRBS010000009.1.g43	JAHRBS010000009.1	130483	131356	+	609	JAHRBS010000009.1.g43	GO:0006810;GO:0009987;GO:0055085;GO:0044765;GO:0044763;GO:0051234;GO:0051179;GO:0044699;GO:0044425;GO:0016021;GO:0016020;GO:0031224	-	G	Major Facilitator Superfamily	-
JAHRBS010000006.1.g607	JAHRBS010000006.1	2115510	2117631	-	1578	JAHRBS010000006.1.g607	GO:0044710;GO:0008152;GO:0055114;GO:0016705;GO:0003824;GO:0016491;GO:0043169;GO:0046872;GO:0046914;GO:0020037;GO:0046906;GO:0097159;GO:0043167;GO:0005488;GO:0005506;GO:0009055;GO:1901363;GO:0004497	-	Q	Cytochrome p450	PHI:2393 (O-methylsterigmatocystin_oxidoreductase) 5518 Fusarium_graminearum increased_virulence_(hypervirulence)
JAHRBS010000006.1.g502	JAHRBS010000006.1	1772770	1774401	+	1149	JAHRBS010000006.1.g502	GO:0016311;GO:0009987;GO:0044237;GO:0006796;GO:0008152;GO:0006793;GO:0016787;GO:0016791;GO:0016788;GO:0042578;GO:0003824;GO:0003993	-	S	conserved hypothetical protein	-
JAHRBS010000004.1.g129	JAHRBS010000004.1	430051	432359	-	1713	JAHRBS010000004.1.g129	GO:0044710;GO:0055114;GO:0008152;GO:0043169;GO:0046872;GO:0046914;GO:0020037;GO:0046906;GO:0097159;GO:0016705;GO:0043167;GO:0003824;GO:0005488;GO:0005506;GO:0009055;GO:1901363;GO:0016491;GO:0004497	-	Q	Cytochrome p450	-
JAHRBS010000003.1.g448	JAHRBS010000003.1	1549004	1551259	+	1587	JAHRBS010000003.1.g448	GO:0044710;GO:0008152;GO:0055114;GO:0016705;GO:0003824;GO:0016491;GO:0043169;GO:0046872;GO:0046914;GO:0020037;GO:0046906;GO:0097159;GO:0043167;GO:0005488;GO:0005506;GO:0009055;GO:1901363;GO:0004497	-	Q	Cytochrome p450	PHI:2393 (O-methylsterigmatocystin_oxidoreductase) 5518 Fusarium_graminearum increased_virulence_(hypervirulence)
JAHRBS010000002.1.g422	JAHRBS010000002.1	1262629	1263980	+	1056	JAHRBS010000002.1.g422	GO:0044710;GO:0008152;GO:0055114;GO:0043169;GO:0046914;GO:0008270;GO:0043167;GO:0003824;GO:0005488;GO:0046872;GO:0016491	-	Q	alcohol dehydrogenase	PHI:881 MGG_04556 318829 Magnaporthe_oryzae reduced_virulence
JAHRBS010000001.1.g871	JAHRBS010000001.1	2915974	2916413	+	252	JAHRBS010000001.1.g871	GO:0006950;GO:0050896	-	O	Heat shock protein 9/12	-
JAHRBS010000001.1.g102	JAHRBS010000001.1	379887	383195	+	2994	JAHRBS010000001.1.g102	GO:0050789;GO:0065007;GO:0050794;GO:0019222;GO:0065009;GO:0050790;GO:0035023;GO:0048583;GO:0023051;GO:0010646;GO:0009966;GO:0051056;GO:0046578;GO:0044699;GO:0009987;GO:0044763;GO:0023052;GO:0007165;GO:0035556;GO:0051716;GO:0007154;GO:0044700;GO:0050896;GO:0030234;GO:0030695;GO:0060589;GO:0005089;GO:0005088;GO:0005083;GO:0005085;GO:0044464;GO:0005623;GO:0005622;GO:0005737;GO:0044424	-	T	rho guanyl nucleotide exchange factor	-
JAHRBS010000001.1.g104	JAHRBS010000001.1	389805	391557	-	1095	JAHRBS010000001.1.g104	GO:0006979;GO:0044710;GO:0006950;GO:0008152;GO:0055114;GO:0050896;GO:0044248;GO:0009987;GO:0009056;GO:0044237;GO:0000302;GO:0042744;GO:0042743;GO:0070887;GO:0070301;GO:0009698;GO:0044699;GO:1901361;GO:0009808;GO:0046274;GO:0071704;GO:1901360;GO:1901575;GO:0046271;GO:0034614;GO:0019748;GO:0006725;GO:0051716;GO:0072593;GO:0044763;GO:0042221;GO:0034599;GO:0010035;GO:1901700;GO:1901701;GO:0042542;GO:…	-	G	Depolymerization of lignin. Catalyzes the C(alpha)- C(beta) cleavage of the propyl side chains of lignin	-
JAHRBS010000001.1.g115	JAHRBS010000001.1	423311	424793	-	987	JAHRBS010000001.1.g115	GO:0006810;GO:0009987;GO:0055085;GO:0044765;GO:0044763;GO:0051234;GO:0051179;GO:0044699;GO:0044425;GO:0016021;GO:0016020;GO:0031224	K15103	C	Mitochondrial carrier protein	-
JAHRBS010000001.1.g128	JAHRBS010000001.1	478051	478380	+	264	JAHRBS010000001.1.g128	-	-	S	NA	-
JAHRBS010000001.1.g164	JAHRBS010000001.1	616413	617671	-	1071	JAHRBS010000001.1.g164	-	-	F	Putative methyltransferase	-
JAHRBS010000001.1.g166	JAHRBS010000001.1	620758	621547	+	729	JAHRBS010000001.1.g166	GO:0008152;GO:0032259;GO:0006479;GO:0006481;GO:0018410;GO:0044260;GO:0044238;GO:0019538;GO:0043687;GO:0009987;GO:0006464;GO:0043170;GO:0008213;GO:0071704;GO:0043412;GO:0036211;GO:0043414;GO:0044237;GO:0044267;GO:0016741;GO:0003824;GO:0016740;GO:0008168;GO:0008757;GO:0008276;GO:0008171;GO:0004671;GO:0051998;GO:0003880;GO:0010340;GO:0044425;GO:0016021;GO:0016020;GO:0031224	-	S	Isoprenylcysteine carboxyl methyltransferase (ICMT) family	-
JAHRBS010000001.1.g212	JAHRBS010000001.1	785163	786348	-	786	JAHRBS010000001.1.g212	-	-	S	NA	-
JAHRBS010000001.1.g22	JAHRBS010000001.1	67712	70003	-	1275	JAHRBS010000001.1.g22	GO:0008152;GO:0003824;GO:0016787	-	I	Phosphatidyl synthase	-
JAHRBS010000001.1.g222	JAHRBS010000001.1	816252	818454	+	1533	JAHRBS010000001.1.g222	GO:0044238;GO:0019538;GO:0043170;GO:0071704;GO:0008152;GO:0006508;GO:0016787;GO:0004175;GO:0004252;GO:0017171;GO:0003824;GO:0070011;GO:0008233;GO:0008236	-	O	protease S8 tripeptidyl peptidase I	-
JAHRBS010000001.1.g289	JAHRBS010000001.1	1048462	1049563	+	966	JAHRBS010000001.1.g289	GO:0044238;GO:0044710;GO:0006629;GO:0008152;GO:0071704;GO:0016787;GO:0004806;GO:0052689;GO:0003824;GO:0016788;GO:0016298	-	I	Lipase (class 3)	-
JAHRBS010000001.1.g314	JAHRBS010000001.1	1118755	1119390	-	636	JAHRBS010000001.1.g314	GO:0008152;GO:0008080;GO:0016740;GO:0003824;GO:0016407;GO:0016746;GO:0016747;GO:0016410	-	S	NA	-
JAHRBS010000001.1.g316	JAHRBS010000001.1	1129764	1131059	-	1125	JAHRBS010000001.1.g316	GO:0044710;GO:0055114;GO:0008152;GO:0043169;GO:0046914;GO:0008270;GO:0043167;GO:0003824;GO:0005488;GO:0046872;GO:0016491	-	S	oxidoreductase, zinc-binding dehydrogenase family	PHI:7243 pks15 176275 Beauveria_bassiana reduced_virulence
JAHRBS010000001.1.g34	JAHRBS010000001.1	114754	116861	+	1395	JAHRBS010000001.1.g34	-	-	M	Ankyrin repeat	-
JAHRBS010000001.1.g36	JAHRBS010000001.1	139318	141246	+	1218	JAHRBS010000001.1.g36	-	-	M	Ankyrin repeat	-
JAHRBS010000001.1.g37	JAHRBS010000001.1	151919	155923	+	3504	JAHRBS010000001.1.g37	-	-	M	Ankyrin repeat	-
JAHRBS010000001.1.g42	JAHRBS010000001.1	167191	169166	+	1827	JAHRBS010000001.1.g42	GO:0008152;GO:0016787;GO:0003824	-	S	TAP-like protein	-
JAHRBS010000001.1.g43	JAHRBS010000001.1	170629	174147	+	3360	JAHRBS010000001.1.g43	-	-	S	NA	-
JAHRBS010000001.1.g44	JAHRBS010000001.1	175968	177572	+	1278	JAHRBS010000001.1.g44	GO:0008152;GO:0016787;GO:0003824	-	S	TAP-like protein	-
JAHRBS010000001.1.g46	JAHRBS010000001.1	183803	184302	+	459	JAHRBS010000001.1.g46	GO:0008152;GO:0016787;GO:0003824	-	S	TAP-like protein	-
JAHRBS010000001.1.g49	JAHRBS010000001.1	191943	193165	-	1191	JAHRBS010000001.1.g49	-	-	S	Heterokaryon incompatibility protein (HET)	-
JAHRBS010000001.1.g496	JAHRBS010000001.1	1711475	1712567	+	789	JAHRBS010000001.1.g496	-	-	-	-	-
JAHRBS010000001.1.g50	JAHRBS010000001.1	193890	200995	+	5100	JAHRBS010000001.1.g50	GO:0043169;GO:0046914;GO:0043167;GO:0005488;GO:0046872;GO:0008270	-	S	NA	-
JAHRBS010000001.1.g541	JAHRBS010000001.1	1871182	1874197	-	2166	JAHRBS010000001.1.g541	GO:0006357;GO:0006366;GO:0032774;GO:0019222;GO:0031326;GO:0031323;GO:0090304;GO:0044249;GO:0034641;GO:0006807;GO:0034645;GO:1901362;GO:0050789;GO:1901360;GO:0080090;GO:0006139;GO:0044260;GO:0071704;GO:2000112;GO:0060255;GO:0010467;GO:0065007;GO:0010468;GO:0018130;GO:1901576;GO:0019219;GO:0006725;GO:0009987;GO:0009889;GO:0050794;GO:0009058;GO:0009059;GO:0051171;GO:0008152;GO:2001141;GO:0034654;GO:…	-	S	Fungal Zn(2)-Cys(6) binuclear cluster domain	PHI:5676 FZC73 318829 Magnaporthe_oryzae unaffected_pathogenicity
JAHRBS010000001.1.g61	JAHRBS010000001.1	245290	246567	+	1155	JAHRBS010000001.1.g61	-	-	-	-	-
JAHRBS010000001.1.g667	JAHRBS010000001.1	2280352	2281440	-	915	JAHRBS010000001.1.g667	-	-	S	Gti1/Pac2 family	-
JAHRBS010000001.1.g67	JAHRBS010000001.1	265660	266706	-	1047	JAHRBS010000001.1.g67	-	-	-	-	-
JAHRBS010000001.1.g703	JAHRBS010000001.1	2390615	2391743	-	810	JAHRBS010000001.1.g703	GO:0044710;GO:0055114;GO:0008152;GO:0003824;GO:0016491	-	S	aldo-keto reductase	-
JAHRBS010000001.1.g705	JAHRBS010000001.1	2399490	2400438	+	702	JAHRBS010000001.1.g705	-	-	-	-	-
JAHRBS010000001.1.g767	JAHRBS010000001.1	2590182	2591516	+	942	JAHRBS010000001.1.g767	GO:0043169;GO:0046914;GO:0043167;GO:0005488;GO:0046872;GO:0008270	-	S	NA	-
JAHRBS010000001.1.g812	JAHRBS010000001.1	2733102	2736499	-	2580	JAHRBS010000001.1.g812	GO:0008152;GO:0003824	-	S	Glutaminase	-
JAHRBS010000001.1.g826	JAHRBS010000001.1	2778700	2780169	-	1008	JAHRBS010000001.1.g826	-	-	S	NA	-
JAHRBS010000001.1.g829	JAHRBS010000001.1	2790345	2791888	-	1407	JAHRBS010000001.1.g829	-	-	S	NA	-
JAHRBS010000001.1.g85	JAHRBS010000001.1	334111	334607	+	387	JAHRBS010000001.1.g85	-	-	-	-	-
JAHRBS010000001.1.g866	JAHRBS010000001.1	2898538	2899954	+	1359	JAHRBS010000001.1.g866	-	-	-	-	-
JAHRBS010000001.1.g879	JAHRBS010000001.1	2936556	2937870	-	1122	JAHRBS010000001.1.g879	-	-	S	Stress response protein Rds1	-
JAHRBS010000001.1.g913	JAHRBS010000001.1	3056781	3057610	-	603	JAHRBS010000001.1.g913	-	-	-	-	-
JAHRBS010000001.1.g928	JAHRBS010000001.1	3102129	3105409	+	3084	JAHRBS010000001.1.g928	-	-	S	NA	-
JAHRBS010000001.1.g929	JAHRBS010000001.1	3107586	3108794	+	1110	JAHRBS010000001.1.g929	GO:0044699;GO:0009987;GO:0044763;GO:0071840;GO:0016043;GO:0006996;GO:0080090;GO:0019222;GO:0031323;GO:0090304;GO:0034641;GO:0006807;GO:0022402;GO:0051301;GO:0007067;GO:0050789;GO:0007049;GO:0051052;GO:0006139;GO:0051716;GO:0006301;GO:0071704;GO:0000280;GO:0060255;GO:0065007;GO:0000278;GO:0006281;GO:0019219;GO:0006725;GO:0050794;GO:0006974;GO:0006950;GO:0051171;GO:0008152;GO:0046483;GO:0044238;GO:…	-	L	BRCA1 C Terminus (BRCT) domain	-
JAHRBS010000001.1.g934	JAHRBS010000001.1	3131904	3132266	-	255	JAHRBS010000001.1.g934	-	-	-	-	-
JAHRBS010000001.1.g94	JAHRBS010000001.1	357891	360679	+	1848	JAHRBS010000001.1.g94	GO:0044710;GO:0006066;GO:0071704;GO:0044281;GO:0008152;GO:0055114;GO:1901615;GO:0043168;GO:0050662;GO:0050660;GO:0016614;GO:0008812;GO:0097159;GO:0000166;GO:0036094;GO:0003824;GO:0048037;GO:0005488;GO:0043167;GO:1901363;GO:1901265;GO:0016491;GO:0016899;GO:0047639	-	E	Alcohol oxidase	PHI:199 AOX1 5499 Passalora_fulva reduced_virulence
JAHRBS010000001.1.g96	JAHRBS010000001.1	364756	365636	+	741	JAHRBS010000001.1.g96	-	-	-	-	-
JAHRBS010000001.1.g962	JAHRBS010000001.1	3237134	3241810	+	3837	JAHRBS010000001.1.g962	GO:0043169;GO:0046914;GO:0043167;GO:0005488;GO:0046872;GO:0008270	-	S	NA	-
JAHRBS010000002.1.g101	JAHRBS010000002.1	310515	312489	-	1725	JAHRBS010000002.1.g101	GO:0008152;GO:0034968;GO:0006479;GO:0018022;GO:0008213;GO:0018193;GO:0044699;GO:0044267;GO:0044260;GO:0006325;GO:0071840;GO:0016043;GO:0071704;GO:0016571;GO:0016570;GO:0032259;GO:0009987;GO:0006464;GO:0043412;GO:0036211;GO:0043414;GO:0006996;GO:0044238;GO:0051276;GO:0018205;GO:0044237;GO:0043170;GO:0019538;GO:0044763;GO:0016568;GO:0016569;GO:0003824;GO:0016787;GO:0042054;GO:0046914;GO:0043169;GO:…	K07117	A	SET domain	-
JAHRBS010000002.1.g151	JAHRBS010000002.1	484111	484567	-	324	JAHRBS010000002.1.g151	-	-	-	-	-
JAHRBS010000002.1.g2	JAHRBS010000002.1	3916	4834	+	630	JAHRBS010000002.1.g2	-	-	S	NA	-
JAHRBS010000002.1.g20	JAHRBS010000002.1	57407	58173	-	675	JAHRBS010000002.1.g20	-	-	-	-	-
JAHRBS010000002.1.g255	JAHRBS010000002.1	782472	783612	-	906	JAHRBS010000002.1.g255	GO:0055085;GO:0044699;GO:0006810;GO:0006816;GO:0044763;GO:0009987;GO:0044765;GO:0051234;GO:0051179;GO:0006812;GO:0006811;GO:0034220;GO:0030001;GO:0072511;GO:0070838;GO:0070588;GO:0015992;GO:0015672;GO:0006818;GO:0050801;GO:0042592;GO:0055074;GO:0072507;GO:0072503;GO:0071804;GO:0071805;GO:0006875;GO:0065007;GO:0006874;GO:0065008;GO:0019725;GO:0006813;GO:0006873;GO:0030003;GO:0055065;GO:0055080;GO:…	-	P	Calcium ion transporter	-
JAHRBS010000002.1.g316	JAHRBS010000002.1	965640	966279	-	519	JAHRBS010000002.1.g316	-	-	-	-	-
JAHRBS010000002.1.g353	JAHRBS010000002.1	1065985	1066794	+	810	JAHRBS010000002.1.g353	-	-	-	-	-
JAHRBS010000002.1.g370	JAHRBS010000002.1	1100707	1103827	-	3081	JAHRBS010000002.1.g370	GO:0090304;GO:0044249;GO:0034641;GO:0006807;GO:0034645;GO:1901360;GO:0006139;GO:0044260;GO:0071704;GO:0006260;GO:1901576;GO:0009987;GO:0006725;GO:0009058;GO:0009059;GO:0008152;GO:0046483;GO:0044238;GO:0006278;GO:0044237;GO:0043170;GO:0006259;GO:0090305;GO:0016779;GO:0016772;GO:0034061;GO:0003824;GO:0016740;GO:0003723;GO:0003676;GO:0097159;GO:0003964;GO:1901363;GO:0005488;GO:0016787;GO:0004523;GO:…	-	S	reverse transcriptase	-
JAHRBS010000002.1.g453	JAHRBS010000002.1	1348483	1349889	+	1407	JAHRBS010000002.1.g453	-	-	S	NA	-
JAHRBS010000002.1.g582	JAHRBS010000002.1	1748679	1751395	+	2259	JAHRBS010000002.1.g582	-	K08997	H	YdiU domain protein	-
JAHRBS010000002.1.g591	JAHRBS010000002.1	1785235	1786437	-	1203	JAHRBS010000002.1.g591	-	-	-	-	-
JAHRBS010000002.1.g613	JAHRBS010000002.1	1857684	1858041	-	297	JAHRBS010000002.1.g613	-	-	-	-	-
JAHRBS010000002.1.g644	JAHRBS010000002.1	1955136	1955809	-	441	JAHRBS010000002.1.g644	GO:0005199;GO:0005198;GO:0005618;GO:0044464;GO:0005623;GO:0030312;GO:0071944;GO:0009277;GO:0005576	-	S	Contributes to surface hydrophobicity, which is important for processes such as association of hyphae in reproductive structures, dispersal of aerial spores and adhesion of pathogens to host structures	PHI:9243 Fghyd4_(FGSG_03960) 5518 Fusarium_graminearum reduced_virulence
JAHRBS010000002.1.g740	JAHRBS010000002.1	2255263	2256532	+	924	JAHRBS010000002.1.g740	GO:0044238;GO:0044710;GO:0006629;GO:0008152;GO:0071704;GO:0016787;GO:0004806;GO:0052689;GO:0003824;GO:0016788;GO:0016298	-	S	Lipase (class 3)	-
JAHRBS010000002.1.g742	JAHRBS010000002.1	2261448	2262863	-	1008	JAHRBS010000002.1.g742	GO:0055114;GO:0008152;GO:0044710;GO:0006629;GO:0071704;GO:0006643;GO:0009987;GO:0044255;GO:0044238;GO:0044237;GO:0006807;GO:0006665;GO:1901564;GO:0016491;GO:0003824;GO:0016614;GO:0016616;GO:0047560;GO:0097159;GO:0000166;GO:0036094;GO:0005488;GO:1901363;GO:1901265;GO:0016020;GO:0044425;GO:0005783;GO:0005737;GO:0043229;GO:0043227;GO:0043226;GO:0031090;GO:0043231;GO:0044464;GO:0005623;GO:0005622;GO:…	K04708	Q	)-reductase	-
JAHRBS010000002.1.g743	JAHRBS010000002.1	2264669	2266927	+	1041	JAHRBS010000002.1.g743	-	-	S	NA	-
JAHRBS010000002.1.g744	JAHRBS010000002.1	2267331	2268821	-	1359	JAHRBS010000002.1.g744	GO:0009058;GO:0008152;GO:0003824;GO:0043168;GO:0043167;GO:0048037;GO:0005488;GO:0030170;GO:0016740;GO:0008483;GO:0016769	K00652	H	8-amino-7-oxononanoate synthase	PHI:8508 AS87_RS09170_(bioF) 34085 Riemerella_anatipestifer increased_virulence_(hypervirulence)__reduced_virulence
JAHRBS010000002.1.g745	JAHRBS010000002.1	2270241	2271645	-	1110	JAHRBS010000002.1.g745	GO:0008152;GO:0003824;GO:0016787	K15532	S	Glycosyl hydrolase family 88	-
JAHRBS010000002.1.g746	JAHRBS010000002.1	2272039	2274404	+	1590	JAHRBS010000002.1.g746	GO:0006810;GO:0009987;GO:0055085;GO:0044765;GO:0044763;GO:0051234;GO:0051179;GO:0044699;GO:0016020;GO:0016021;GO:0044425;GO:0031224	K08192	G	Allantoate	-
JAHRBS010000002.1.g747	JAHRBS010000002.1	2274855	2275689	+	426	JAHRBS010000002.1.g747	-	-	-	-	-
JAHRBS010000002.1.g749	JAHRBS010000002.1	2279410	2280670	+	894	JAHRBS010000002.1.g749	-	-	S	NA	-
JAHRBS010000002.1.g750	JAHRBS010000002.1	2281192	2282213	+	828	JAHRBS010000002.1.g750	-	-	-	-	-
JAHRBS010000002.1.g751	JAHRBS010000002.1	2285436	2292187	-	5700	JAHRBS010000002.1.g751	GO:0008152;GO:0071704;GO:0006139;GO:0044260;GO:0044238;GO:0009987;GO:0006725;GO:0044237;GO:0043170;GO:0090304;GO:0015074;GO:0034641;GO:0006807;GO:0006259;GO:1901360;GO:0046483;GO:0097159;GO:0003676;GO:1901363;GO:0005488;GO:0043169;GO:0046914;GO:0043167;GO:0008270;GO:0046872	-	S	Reverse transcriptase (RNA-dependent DNA polymerase)	-
JAHRBS010000002.1.g760	JAHRBS010000002.1	2321642	2322566	+	519	JAHRBS010000002.1.g760	GO:0044710;GO:0008152;GO:0055114;GO:0044281;GO:0071704;GO:0006066;GO:1901615;GO:0016614;GO:0003824;GO:0016491;GO:0043168;GO:0050662;GO:0050660;GO:0097159;GO:0000166;GO:0036094;GO:0048037;GO:0005488;GO:0043167;GO:1901363;GO:1901265;GO:0008812	-	E	Dehydrogenase	-
JAHRBS010000002.1.g776	JAHRBS010000002.1	2362614	2364030	+	1071	JAHRBS010000002.1.g776	GO:0019222;GO:0048583;GO:0023052;GO:0007165;GO:0023051;GO:0035556;GO:0010646;GO:0050789;GO:0044699;GO:0051716;GO:0009966;GO:0065007;GO:0065009;GO:0051056;GO:0050790;GO:0009987;GO:0050794;GO:0044763;GO:0007154;GO:0007264;GO:0044700;GO:0050896;GO:0051301;GO:0060589;GO:0030695;GO:0030234;GO:0005085;GO:0044464;GO:0005623;GO:0005622	-	T	Ras guanine-nucleotide exchange protein	PHI:319 SQL2 5270 Ustilago_maydis reduced_virulence
JAHRBS010000002.1.g777	JAHRBS010000002.1	2364435	2366366	-	1932	JAHRBS010000002.1.g777	-	-	S	NA	-
JAHRBS010000002.1.g783	JAHRBS010000002.1	2391273	2393532	-	1044	JAHRBS010000002.1.g783	-	-	S	NA	-
JAHRBS010000002.1.g8	JAHRBS010000002.1	21361	22130	-	675	JAHRBS010000002.1.g8	-	-	-	-	-
JAHRBS010000002.1.g807	JAHRBS010000002.1	2479009	2480933	-	741	JAHRBS010000002.1.g807	-	-	S	NA	-
JAHRBS010000002.1.g849	JAHRBS010000002.1	2644860	2645598	+	483	JAHRBS010000002.1.g849	GO:0090304;GO:0034641;GO:0006807;GO:1901360;GO:0006139;GO:0071704;GO:0009987;GO:0006725;GO:0008152;GO:0046483;GO:0044238;GO:0044237;GO:0043170;GO:0044260;GO:0010467;GO:0016070;GO:0006396;GO:0090305;GO:0034660;GO:0034470;GO:0008033;GO:0006399;GO:0016787;GO:0004540;GO:0004518;GO:0016788;GO:0003824	K03537	J	P MRP protein subunit POP5	-
JAHRBS010000002.1.g854	JAHRBS010000002.1	2662534	2664006	-	1350	JAHRBS010000002.1.g854	GO:0009058;GO:0008152;GO:0003824;GO:0043168;GO:0043167;GO:0048037;GO:0005488;GO:0030170;GO:0016740;GO:0008483;GO:0016769	K00652	H	8-amino-7-oxononanoate synthase	PHI:8508 AS87_RS09170_(bioF) 34085 Riemerella_anatipestifer increased_virulence_(hypervirulence)__reduced_virulence
JAHRBS010000002.1.g856	JAHRBS010000002.1	2670868	2672508	-	1359	JAHRBS010000002.1.g856	GO:0009058;GO:0008152;GO:0003824;GO:0043168;GO:0043167;GO:0048037;GO:0005488;GO:0030170;GO:0016740;GO:0008483;GO:0016769	K00652	H	8-amino-7-oxononanoate synthase	PHI:8508 AS87_RS09170_(bioF) 34085 Riemerella_anatipestifer increased_virulence_(hypervirulence)__reduced_virulence
JAHRBS010000002.1.g865	JAHRBS010000002.1	2712619	2713357	+	480	JAHRBS010000002.1.g865	GO:0090304;GO:0034641;GO:0006807;GO:1901360;GO:0006139;GO:0071704;GO:0009987;GO:0006725;GO:0008152;GO:0046483;GO:0044238;GO:0044237;GO:0043170;GO:0044260;GO:0010467;GO:0016070;GO:0006396;GO:0090305;GO:0034660;GO:0034470;GO:0008033;GO:0006399;GO:0016787;GO:0004540;GO:0004518;GO:0016788;GO:0003824	K03537	J	P MRP protein subunit POP5	-
JAHRBS010000002.1.g866	JAHRBS010000002.1	2713481	2715116	-	1359	JAHRBS010000002.1.g866	GO:0009058;GO:0008152;GO:0003824;GO:0043168;GO:0043167;GO:0048037;GO:0005488;GO:0030170;GO:0016740;GO:0008483;GO:0016769	K00652	H	8-amino-7-oxononanoate synthase	PHI:8508 AS87_RS09170_(bioF) 34085 Riemerella_anatipestifer increased_virulence_(hypervirulence)__reduced_virulence
JAHRBS010000002.1.g867	JAHRBS010000002.1	2717625	2718686	+	855	JAHRBS010000002.1.g867	GO:0043169;GO:0005507;GO:0046914;GO:0043167;GO:0005488;GO:0046872;GO:0009055	-	S	NA	-
JAHRBS010000002.1.g872	JAHRBS010000002.1	2732186	2735130	+	2676	JAHRBS010000002.1.g872	GO:0016310;GO:0009987;GO:0006796;GO:0044237;GO:0008152;GO:0006793;GO:0044238;GO:0006468;GO:0044260;GO:0044267;GO:0019538;GO:0043412;GO:0006464;GO:0043170;GO:0071704;GO:0036211;GO:0016740;GO:0016301;GO:0003824;GO:0016772;GO:0004713;GO:0004672;GO:0016773;GO:0035639;GO:0005488;GO:0000166;GO:1901363;GO:0001883;GO:0001882;GO:0043168;GO:0043167;GO:0032549;GO:0017076;GO:0005524;GO:1901265;GO:0036094;GO:…	-	T	other FunK1 protein kinase	-
JAHRBS010000002.1.g881	JAHRBS010000002.1	2761309	2762279	-	912	JAHRBS010000002.1.g881	GO:0043169;GO:0046914;GO:0043167;GO:0005488;GO:0046872;GO:0008270	-	S	NA	-
JAHRBS010000002.1.g903	JAHRBS010000002.1	2836727	2837343	+	501	JAHRBS010000002.1.g903	-	-	-	-	-
JAHRBS010000002.1.g905	JAHRBS010000002.1	2842084	2846878	+	4296	JAHRBS010000002.1.g905	GO:0008152;GO:0071704;GO:0009987;GO:0044238;GO:0043170;GO:0090304;GO:0034641;GO:0006807;GO:1901360;GO:0006139;GO:0006725;GO:0046483;GO:0044237;GO:0044260;GO:0006259;GO:0044249;GO:0034645;GO:0006260;GO:1901576;GO:0009058;GO:0009059;GO:0006278;GO:0015074;GO:0006508;GO:0019538;GO:0003676;GO:1901363;GO:0097159;GO:0005488;GO:0003824;GO:0016740;GO:0016779;GO:0034061;GO:0003964;GO:0016772;GO:0003723;GO:…	-	L	to reverse transcriptase	-
JAHRBS010000002.1.g906	JAHRBS010000002.1	2847208	2848265	-	999	JAHRBS010000002.1.g906	-	-	-	-	-
JAHRBS010000002.1.g908	JAHRBS010000002.1	2858460	2859556	+	1038	JAHRBS010000002.1.g908	-	-	-	-	-
JAHRBS010000002.1.g909	JAHRBS010000002.1	2863662	2864997	-	1251	JAHRBS010000002.1.g909	-	-	-	-	-
JAHRBS010000002.1.g931	JAHRBS010000002.1	2969294	2970022	+	585	JAHRBS010000002.1.g931	-	-	-	-	-
JAHRBS010000002.1.g936	JAHRBS010000002.1	2989920	2990630	-	480	JAHRBS010000002.1.g936	GO:0008152;GO:0009987;GO:0044710;GO:0071704;GO:0044238;GO:0044237;GO:1901360;GO:0046483;GO:1901564;GO:0044281;GO:0006807;GO:0034641;GO:0006139;GO:0006725;GO:0055086;GO:0072527;GO:0009972;GO:0006216;GO:0006213;GO:1901135;GO:0009116;GO:1901657;GO:0009164;GO:0046135;GO:0046131;GO:0046133;GO:0042454;GO:1901565;GO:0019439;GO:0046087;GO:1901575;GO:1901361;GO:0046700;GO:0034655;GO:0044270;GO:0044248;GO:…	K01489	F	cytidine deaminase	-
JAHRBS010000002.1.g940	JAHRBS010000002.1	3003584	3004728	+	1077	JAHRBS010000002.1.g940	-	-	S	BTB/POZ domain	-
JAHRBS010000002.1.g943	JAHRBS010000002.1	3018460	3019206	-	678	JAHRBS010000002.1.g943	GO:0008152;GO:0044238;GO:0019538;GO:0043170;GO:0071704;GO:0006508;GO:0003824;GO:0008233;GO:0070011;GO:0008237;GO:0016787	-	S	NA	-
JAHRBS010000002.1.g946	JAHRBS010000002.1	3034545	3034876	-	264	JAHRBS010000002.1.g946	-	-	S	BTB	-
JAHRBS010000002.1.g947	JAHRBS010000002.1	3036259	3037422	-	1008	JAHRBS010000002.1.g947	-	-	S	BTB/POZ domain	-
JAHRBS010000002.1.g948	JAHRBS010000002.1	3038413	3039032	-	567	JAHRBS010000002.1.g948	-	-	-	-	-
JAHRBS010000002.1.g950	JAHRBS010000002.1	3041786	3042307	-	450	JAHRBS010000002.1.g950	-	-	-	-	-
JAHRBS010000002.1.g967	JAHRBS010000002.1	3083229	3084545	-	1263	JAHRBS010000002.1.g967	GO:0016020;GO:0043229;GO:0000139;GO:0043227;GO:0043226;GO:0005737;GO:0031090;GO:0044431;GO:0005794;GO:0012505;GO:0043231;GO:0044464;GO:0005623;GO:0005622;GO:0044446;GO:0044444;GO:0044424;GO:0044422;GO:0031224;GO:0016021;GO:0044425	-	S	SNARE associated Golgi protein	-
JAHRBS010000002.1.g968	JAHRBS010000002.1	3084567	3085424	-	618	JAHRBS010000002.1.g968	GO:0016020;GO:0043229;GO:0000139;GO:0043227;GO:0043226;GO:0005737;GO:0031090;GO:0044431;GO:0005794;GO:0012505;GO:0043231;GO:0044464;GO:0005623;GO:0005622;GO:0044446;GO:0044444;GO:0044424;GO:0044422;GO:0031224;GO:0016021;GO:0044425	-	S	SNARE associated Golgi protein	-
JAHRBS010000002.1.g971	JAHRBS010000002.1	3095851	3096716	-	618	JAHRBS010000002.1.g971	GO:0016020;GO:0043229;GO:0000139;GO:0043227;GO:0043226;GO:0005737;GO:0031090;GO:0044431;GO:0005794;GO:0012505;GO:0043231;GO:0044464;GO:0005623;GO:0005622;GO:0044446;GO:0044444;GO:0044424;GO:0044422;GO:0031224;GO:0016021;GO:0044425	-	S	SNARE associated Golgi protein	-
JAHRBS010000002.1.g974	JAHRBS010000002.1	3107166	3108031	-	618	JAHRBS010000002.1.g974	GO:0016020;GO:0043229;GO:0000139;GO:0043227;GO:0043226;GO:0005737;GO:0031090;GO:0044431;GO:0005794;GO:0012505;GO:0043231;GO:0044464;GO:0005623;GO:0005622;GO:0044446;GO:0044444;GO:0044424;GO:0044422;GO:0031224;GO:0016021;GO:0044425	-	S	SNARE associated Golgi protein	-
JAHRBS010000002.1.g977	JAHRBS010000002.1	3127223	3127854	+	279	JAHRBS010000002.1.g977	-	-	-	-	-
JAHRBS010000002.1.g980	JAHRBS010000002.1	3140359	3141133	-	663	JAHRBS010000002.1.g980	GO:0016020;GO:0043229;GO:0000139;GO:0043227;GO:0043226;GO:0005737;GO:0031090;GO:0044431;GO:0005794;GO:0012505;GO:0043231;GO:0044464;GO:0005623;GO:0005622;GO:0044446;GO:0044444;GO:0044424;GO:0044422;GO:0031224;GO:0016021;GO:0044425	-	S	SNARE associated Golgi protein	-
JAHRBS010000003.1.g119	JAHRBS010000003.1	437632	440596	+	2790	JAHRBS010000003.1.g119	GO:0016310;GO:0009987;GO:0006796;GO:0044237;GO:0008152;GO:0006793;GO:0044238;GO:0006468;GO:0044260;GO:0044267;GO:0019538;GO:0043412;GO:0006464;GO:0043170;GO:0071704;GO:0036211;GO:0016740;GO:0016301;GO:0003824;GO:0016772;GO:0004713;GO:0004672;GO:0016773;GO:0035639;GO:0005488;GO:0000166;GO:1901363;GO:0001883;GO:0001882;GO:0043168;GO:0043167;GO:0032549;GO:0017076;GO:0005524;GO:1901265;GO:0036094;GO:…	-	T	other FunK1 protein kinase	-
JAHRBS010000003.1.g120	JAHRBS010000003.1	443032	443874	-	690	JAHRBS010000003.1.g120	GO:0044238;GO:0006468;GO:0044260;GO:0044267;GO:0019538;GO:0016310;GO:0009987;GO:0043412;GO:0006464;GO:0043170;GO:0071704;GO:0006796;GO:0036211;GO:0044237;GO:0008152;GO:0006793;GO:0035639;GO:0005488;GO:0000166;GO:1901363;GO:0001883;GO:0001882;GO:0043168;GO:0043167;GO:0016740;GO:1901265;GO:0032549;GO:0017076;GO:0004672;GO:0005524;GO:0016301;GO:0036094;GO:0003824;GO:0030554;GO:0016773;GO:0016772;GO:…	-	S	NA	-
JAHRBS010000003.1.g121	JAHRBS010000003.1	444670	445844	+	1002	JAHRBS010000003.1.g121	-	-	-	-	-
JAHRBS010000003.1.g130	JAHRBS010000003.1	468845	469866	-	801	JAHRBS010000003.1.g130	-	-	S	Protein of unknown function (DUF1275)	-
JAHRBS010000003.1.g132	JAHRBS010000003.1	474095	482405	-	4527	JAHRBS010000003.1.g132	GO:0008152;GO:0071704;GO:0009987;GO:0044238;GO:0043170;GO:0090304;GO:0034641;GO:0006807;GO:1901360;GO:0006139;GO:0006725;GO:0046483;GO:0044237;GO:0044260;GO:0006259;GO:0044249;GO:0034645;GO:0006260;GO:1901576;GO:0009058;GO:0009059;GO:0006278;GO:0015074;GO:0006508;GO:0019538;GO:0003676;GO:1901363;GO:0097159;GO:0005488;GO:0003824;GO:0016740;GO:0016779;GO:0034061;GO:0003964;GO:0016772;GO:0003723;GO:…	-	L	to reverse transcriptase	-
JAHRBS010000003.1.g134	JAHRBS010000003.1	487814	488947	-	1011	JAHRBS010000003.1.g134	-	-	-	-	-
JAHRBS010000003.1.g14	JAHRBS010000003.1	40827	42385	-	696	JAHRBS010000003.1.g14	-	-	-	-	-
JAHRBS010000003.1.g147	JAHRBS010000003.1	531083	532831	-	1050	JAHRBS010000003.1.g147	-	-	-	-	-
JAHRBS010000003.1.g148	JAHRBS010000003.1	534368	535509	-	759	JAHRBS010000003.1.g148	-	-	-	-	PHI:6795 CaMCA1 5476 Candida_albicans reduced_virulence
JAHRBS010000003.1.g194	JAHRBS010000003.1	682492	683225	+	612	JAHRBS010000003.1.g194	GO:0035335;GO:0071704;GO:0044238;GO:0044260;GO:0044267;GO:0016311;GO:0006470;GO:0009987;GO:0043412;GO:0006464;GO:0043170;GO:0019538;GO:0006796;GO:0036211;GO:0044237;GO:0008152;GO:0006793;GO:0016787;GO:0016791;GO:0008138;GO:0004725;GO:0016788;GO:0042578;GO:0003824;GO:0004721	K14165	V	DSPc	-
JAHRBS010000003.1.g20	JAHRBS010000003.1	56510	57141	-	492	JAHRBS010000003.1.g20	-	-	-	-	-
JAHRBS010000003.1.g241	JAHRBS010000003.1	824010	824474	-	465	JAHRBS010000003.1.g241	-	-	-	-	-
JAHRBS010000003.1.g242	JAHRBS010000003.1	828167	828697	+	531	JAHRBS010000003.1.g242	-	-	-	-	-
JAHRBS010000003.1.g244	JAHRBS010000003.1	832397	832971	+	504	JAHRBS010000003.1.g244	-	-	-	-	-
JAHRBS010000003.1.g247	JAHRBS010000003.1	840031	840762	-	732	JAHRBS010000003.1.g247	-	-	-	-	-
JAHRBS010000003.1.g27	JAHRBS010000003.1	92919	94909	+	1767	JAHRBS010000003.1.g27	-	-	-	-	-
JAHRBS010000003.1.g271	JAHRBS010000003.1	919798	921348	-	1161	JAHRBS010000003.1.g271	-	-	S	BTB	-
JAHRBS010000003.1.g279	JAHRBS010000003.1	945160	946422	+	1263	JAHRBS010000003.1.g279	-	-	-	-	-
JAHRBS010000003.1.g282	JAHRBS010000003.1	954053	954935	-	825	JAHRBS010000003.1.g282	-	-	-	-	-
JAHRBS010000003.1.g29	JAHRBS010000003.1	99064	99466	-	219	JAHRBS010000003.1.g29	-	-	-	-	-
JAHRBS010000003.1.g300	JAHRBS010000003.1	1013865	1014949	-	915	JAHRBS010000003.1.g300	-	-	-	-	-
JAHRBS010000003.1.g302	JAHRBS010000003.1	1017313	1017866	-	501	JAHRBS010000003.1.g302	-	-	-	-	-
JAHRBS010000003.1.g33	JAHRBS010000003.1	107161	108435	+	897	JAHRBS010000003.1.g33	-	-	-	-	-
JAHRBS010000003.1.g35	JAHRBS010000003.1	112293	113423	+	987	JAHRBS010000003.1.g35	-	-	-	-	-
JAHRBS010000003.1.g36	JAHRBS010000003.1	113848	114942	+	969	JAHRBS010000003.1.g36	-	-	-	-	-
JAHRBS010000003.1.g37	JAHRBS010000003.1	116146	117345	-	1200	JAHRBS010000003.1.g37	GO:0055114;GO:0044710;GO:0008152;GO:0003824;GO:0016491;GO:0004497	-	S	FAD binding domain	-
JAHRBS010000003.1.g393	JAHRBS010000003.1	1370175	1370852	-	618	JAHRBS010000003.1.g393	-	-	-	-	-
JAHRBS010000003.1.g55	JAHRBS010000003.1	189162	190118	-	633	JAHRBS010000003.1.g55	-	-	-	-	-
JAHRBS010000003.1.g56	JAHRBS010000003.1	192682	193263	+	345	JAHRBS010000003.1.g56	-	-	-	-	-
JAHRBS010000003.1.g57	JAHRBS010000003.1	194351	195700	+	651	JAHRBS010000003.1.g57	-	-	-	-	-
JAHRBS010000003.1.g58	JAHRBS010000003.1	196474	197188	+	525	JAHRBS010000003.1.g58	-	-	-	-	-
JAHRBS010000003.1.g59	JAHRBS010000003.1	197305	197580	+	276	JAHRBS010000003.1.g59	-	-	-	-	-
JAHRBS010000003.1.g641	JAHRBS010000003.1	2119850	2120831	-	636	JAHRBS010000003.1.g641	-	-	S	PQ loop repeat protein	-
JAHRBS010000003.1.g644	JAHRBS010000003.1	2127965	2129583	+	1188	JAHRBS010000003.1.g644	GO:0008152;GO:0008080;GO:0016740;GO:0003824;GO:0016407;GO:0016746;GO:0016747;GO:0016410	-	S	Inherit from opiNOG: CSRP2 binding protein	-
JAHRBS010000003.1.g665	JAHRBS010000003.1	2187208	2188389	+	1101	JAHRBS010000003.1.g665	-	-	-	-	-
JAHRBS010000003.1.g675	JAHRBS010000003.1	2210955	2211214	-	192	JAHRBS010000003.1.g675	-	-	-	-	-
JAHRBS010000003.1.g710	JAHRBS010000003.1	2313148	2313880	+	531	JAHRBS010000003.1.g710	-	-	-	-	-
JAHRBS010000003.1.g716	JAHRBS010000003.1	2332910	2334260	+	1206	JAHRBS010000003.1.g716	-	-	S	NA	-
JAHRBS010000003.1.g735	JAHRBS010000003.1	2408921	2409430	-	510	JAHRBS010000003.1.g735	-	-	-	-	-
JAHRBS010000003.1.g736	JAHRBS010000003.1	2412332	2412735	-	351	JAHRBS010000003.1.g736	-	-	-	-	-
JAHRBS010000003.1.g737	JAHRBS010000003.1	2414692	2416814	-	2013	JAHRBS010000003.1.g737	-	-	-	-	-
JAHRBS010000003.1.g738	JAHRBS010000003.1	2418468	2419118	-	342	JAHRBS010000003.1.g738	-	-	-	-	-
JAHRBS010000003.1.g739	JAHRBS010000003.1	2419883	2421941	-	1626	JAHRBS010000003.1.g739	-	-	-	-	-
JAHRBS010000003.1.g740	JAHRBS010000003.1	2424120	2425914	-	1677	JAHRBS010000003.1.g740	-	-	-	-	-
JAHRBS010000003.1.g754	JAHRBS010000003.1	2481875	2482423	-	417	JAHRBS010000003.1.g754	GO:0034728;GO:0071103;GO:0022607;GO:0043933;GO:0090304;GO:0034641;GO:0006807;GO:0016043;GO:0031497;GO:0034622;GO:0044699;GO:0071824;GO:0006139;GO:0044260;GO:0006325;GO:1901360;GO:0006323;GO:0065003;GO:0071704;GO:0071840;GO:0065004;GO:0009987;GO:0006725;GO:0044763;GO:0008152;GO:0046483;GO:0006996;GO:0044238;GO:0051276;GO:0006334;GO:0006333;GO:0044237;GO:0043170;GO:0044085;GO:0006259;GO:0097159;GO:…	K11253	B	H3	-
JAHRBS010000003.1.g756	JAHRBS010000003.1	2484243	2485560	+	1140	JAHRBS010000003.1.g756	-	-	S	NA	-
JAHRBS010000003.1.g758	JAHRBS010000003.1	2493009	2494652	-	1140	JAHRBS010000003.1.g758	GO:0044699;GO:0006810;GO:0006811;GO:0030001;GO:0055085;GO:0009987;GO:0044763;GO:0051179;GO:0006812;GO:0034220;GO:0044765;GO:0051234;GO:0006829;GO:0071577;GO:0000041;GO:0072511;GO:0046873;GO:0022891;GO:0022892;GO:0005215;GO:0008324;GO:0015075;GO:0022857;GO:0022890;GO:0046915;GO:0072509;GO:0005385;GO:0000007;GO:0016020;GO:0044425;GO:0031224;GO:0016021;GO:0044464;GO:0005623;GO:0071944;GO:0005886	K14709	P	transporter	PHI:6240 Zip1 5207 Cryptococcus_neoformans reduced_virulence
JAHRBS010000003.1.g810	JAHRBS010000003.1	2679304	2679714	-	411	JAHRBS010000003.1.g810	GO:0008152;GO:0044238;GO:0019538;GO:0043170;GO:0071704;GO:0006508;GO:0003824;GO:0008233;GO:0070011;GO:0008237;GO:0016787	-	S	NA	-
JAHRBS010000003.1.g816	JAHRBS010000003.1	2707681	2708967	-	1221	JAHRBS010000003.1.g816	-	-	-	-	-
JAHRBS010000003.1.g817	JAHRBS010000003.1	2709957	2711048	-	984	JAHRBS010000003.1.g817	-	-	-	-	-
JAHRBS010000003.1.g85	JAHRBS010000003.1	299543	300107	+	486	JAHRBS010000003.1.g85	-	-	-	-	-
JAHRBS010000003.1.g873	JAHRBS010000003.1	2906358	2908564	+	1830	JAHRBS010000003.1.g873	-	-	S	LRR	-
JAHRBS010000003.1.g885	JAHRBS010000003.1	2947847	2948873	-	963	JAHRBS010000003.1.g885	-	-	S	BTB	-
JAHRBS010000003.1.g95	JAHRBS010000003.1	334084	336412	+	2220	JAHRBS010000003.1.g95	GO:0016310;GO:0009987;GO:0006796;GO:0044237;GO:0008152;GO:0006793;GO:0044238;GO:0006468;GO:0044260;GO:0044267;GO:0019538;GO:0043412;GO:0006464;GO:0043170;GO:0071704;GO:0036211;GO:0016740;GO:0016301;GO:0003824;GO:0016772;GO:0004713;GO:0004672;GO:0016773;GO:0035639;GO:0005488;GO:0000166;GO:1901363;GO:0001883;GO:0001882;GO:0043168;GO:0043167;GO:0032549;GO:0017076;GO:0005524;GO:1901265;GO:0036094;GO:…	-	T	other FunK1 protein kinase	-
JAHRBS010000003.1.g96	JAHRBS010000003.1	336754	339543	-	1824	JAHRBS010000003.1.g96	GO:0008152;GO:0046349;GO:0044710;GO:1901564;GO:1901566;GO:0006040;GO:1901073;GO:1901071;GO:0006807;GO:0043170;GO:1901576;GO:0006022;GO:0006023;GO:0006031;GO:0006030;GO:1901137;GO:1901135;GO:0071704;GO:0009058;GO:0009059;GO:0016740;GO:0016757;GO:0004100;GO:0003824;GO:0016758;GO:0008375;GO:0008194;GO:0016020;GO:0044464;GO:0005623;GO:0031224;GO:0016021;GO:0044425;GO:0071944;GO:0005886	K05712	M	chitin synthase	-
JAHRBS010000004.1.g10	JAHRBS010000004.1	40893	50289	-	6858	JAHRBS010000004.1.g10	GO:0008152;GO:0071704;GO:0006139;GO:0044260;GO:0044238;GO:0009987;GO:0006725;GO:0044237;GO:0043170;GO:0090304;GO:0015074;GO:0034641;GO:0006807;GO:0006259;GO:1901360;GO:0046483;GO:0097159;GO:0003676;GO:1901363;GO:0005488;GO:0043169;GO:0046914;GO:0043167;GO:0008270;GO:0046872	-	S	Reverse transcriptase (RNA-dependent DNA polymerase)	-
JAHRBS010000004.1.g109	JAHRBS010000004.1	358148	359200	-	753	JAHRBS010000004.1.g109	-	-	-	-	-
JAHRBS010000004.1.g115	JAHRBS010000004.1	388983	389801	+	660	JAHRBS010000004.1.g115	-	-	-	-	-
JAHRBS010000004.1.g116	JAHRBS010000004.1	390110	392174	+	1956	JAHRBS010000004.1.g116	-	-	-	-	-
JAHRBS010000004.1.g1213	JAHRBS010000004.1	3635940	3636318	-	231	JAHRBS010000004.1.g1213	-	-	-	-	-
JAHRBS010000004.1.g1238	JAHRBS010000004.1	3710208	3710747	+	324	JAHRBS010000004.1.g1238	-	-	-	-	-
JAHRBS010000004.1.g1253	JAHRBS010000004.1	3754277	3754658	-	282	JAHRBS010000004.1.g1253	-	-	-	-	-
JAHRBS010000004.1.g1263	JAHRBS010000004.1	3795697	3796319	-	597	JAHRBS010000004.1.g1263	-	-	S	NA	-
JAHRBS010000004.1.g1288	JAHRBS010000004.1	3868145	3872360	-	3531	JAHRBS010000004.1.g1288	GO:0044710;GO:0055114;GO:0008152;GO:0016705;GO:0003824;GO:0016491;GO:0051213;GO:0016706	-	S	NA	-
JAHRBS010000004.1.g1374	JAHRBS010000004.1	4160420	4161812	+	936	JAHRBS010000004.1.g1374	-	-	S	conserved hypothetical protein	-
JAHRBS010000004.1.g1409	JAHRBS010000004.1	4257162	4257924	-	651	JAHRBS010000004.1.g1409	-	-	-	-	-
JAHRBS010000004.1.g1410	JAHRBS010000004.1	4259090	4260185	+	927	JAHRBS010000004.1.g1410	-	-	-	-	-
JAHRBS010000004.1.g142	JAHRBS010000004.1	484810	485479	+	435	JAHRBS010000004.1.g142	GO:0044238;GO:0019538;GO:0043170;GO:0071704;GO:0008152;GO:0006508;GO:0003824;GO:0008233;GO:0016787	-	O	NA	-
JAHRBS010000004.1.g1444	JAHRBS010000004.1	4355046	4363715	-	8382	JAHRBS010000004.1.g1444	GO:0090304;GO:0044249;GO:0034641;GO:0006807;GO:0034645;GO:1901360;GO:0006139;GO:0044260;GO:0071704;GO:0006260;GO:1901576;GO:0009987;GO:0006725;GO:0009058;GO:0009059;GO:0008152;GO:0046483;GO:0044238;GO:0006278;GO:0044237;GO:0043170;GO:0006259;GO:0090305;GO:0016779;GO:0016772;GO:0034061;GO:0003824;GO:0016740;GO:0003723;GO:0003676;GO:0097159;GO:0003964;GO:1901363;GO:0005488;GO:0016787;GO:0004523;GO:…	-	S	reverse transcriptase	-
JAHRBS010000004.1.g1447	JAHRBS010000004.1	4374603	4375130	-	468	JAHRBS010000004.1.g1447	-	-	-	-	-
JAHRBS010000004.1.g1454	JAHRBS010000004.1	4395069	4396958	-	1830	JAHRBS010000004.1.g1454	-	-	S	NA	-
JAHRBS010000004.1.g1466	JAHRBS010000004.1	4438921	4440204	+	1173	JAHRBS010000004.1.g1466	GO:0008152;GO:0044238;GO:0006468;GO:0044260;GO:0044267;GO:0019538;GO:0016310;GO:0009987;GO:0043412;GO:0006464;GO:0043170;GO:0071704;GO:0006796;GO:0036211;GO:0044237;GO:0006793;GO:0016740;GO:0003824;GO:0016772;GO:0035639;GO:0005488;GO:0043167;GO:1901363;GO:0001883;GO:0001882;GO:0043168;GO:0000166;GO:1901265;GO:0032549;GO:0017076;GO:0004672;GO:0005524;GO:0016301;GO:0036094;GO:0030554;GO:0016773;GO:…	-	S	NA	-
JAHRBS010000004.1.g1468	JAHRBS010000004.1	4442225	4443065	-	543	JAHRBS010000004.1.g1468	-	-	-	-	-
JAHRBS010000004.1.g1480	JAHRBS010000004.1	4474595	4476124	-	1407	JAHRBS010000004.1.g1480	-	-	-	-	-
JAHRBS010000004.1.g1481	JAHRBS010000004.1	4476529	4476898	+	249	JAHRBS010000004.1.g1481	GO:0043169;GO:0046914;GO:0097159;GO:0043167;GO:0005488;GO:0003676;GO:0046872;GO:1901363;GO:0008270	-	S	ZnF_C2H2	-
JAHRBS010000004.1.g1482	JAHRBS010000004.1	4477521	4478232	+	654	JAHRBS010000004.1.g1482	-	-	-	-	-
JAHRBS010000004.1.g1488	JAHRBS010000004.1	4488482	4490809	+	1638	JAHRBS010000004.1.g1488	GO:0006200;GO:0046434;GO:0009141;GO:0009143;GO:0009144;GO:0009146;GO:0009166;GO:0009167;GO:0009128;GO:0006807;GO:0044237;GO:0009161;GO:0009123;GO:0006195;GO:0009126;GO:0009259;GO:1901360;GO:0009125;GO:0046700;GO:0006139;GO:0044710;GO:0072523;GO:1901565;GO:0046130;GO:0046483;GO:0042278;GO:0071704;GO:0009199;GO:0055086;GO:0006152;GO:0009169;GO:0009207;GO:0009205;GO:0009987;GO:0009203;GO:0009158;GO:…	-	Q	ABC transporter	-
JAHRBS010000004.1.g1493	JAHRBS010000004.1	4500944	4504030	-	2913	JAHRBS010000004.1.g1493	GO:0016310;GO:0009987;GO:0006796;GO:0044237;GO:0008152;GO:0006793;GO:0044238;GO:0006468;GO:0044260;GO:0044267;GO:0019538;GO:0043412;GO:0006464;GO:0043170;GO:0071704;GO:0036211;GO:0016740;GO:0016301;GO:0003824;GO:0016772;GO:0004713;GO:0004672;GO:0016773;GO:0035639;GO:0005488;GO:0000166;GO:1901363;GO:0001883;GO:0001882;GO:0043168;GO:0043167;GO:0032549;GO:0017076;GO:0005524;GO:1901265;GO:0036094;GO:…	-	T	other FunK1 protein kinase	-
JAHRBS010000004.1.g1501	JAHRBS010000004.1	4531069	4532484	-	1362	JAHRBS010000004.1.g1501	GO:0006468;GO:0009987;GO:0016310;GO:0019538;GO:0044267;GO:0044260;GO:0043412;GO:0036211;GO:0008152;GO:0043170;GO:0071704;GO:0006464;GO:0044238;GO:0044237;GO:0006796;GO:0006793;GO:0004672;GO:0016740;GO:0016301;GO:0016772;GO:0003824;GO:0016773;GO:0000166;GO:0004674;GO:0035639;GO:0005488;GO:1901363;GO:0001883;GO:0001882;GO:0043168;GO:0043167;GO:1901265;GO:0032549;GO:0017076;GO:0005524;GO:0036094;GO:…	-	T	serine threonine protein kinase	PHI:7728 BxATG1 6326 Bursaphelenchus_xylophilus reduced_virulence
JAHRBS010000004.1.g1541	JAHRBS010000004.1	4673723	4675074	-	978	JAHRBS010000004.1.g1541	GO:0009987;GO:0008152;GO:0044237;GO:0006796;GO:0006793;GO:0044710;GO:0071704;GO:0044238;GO:0019637;GO:0006650;GO:0046486;GO:0006644;GO:0006629;GO:0046488;GO:0044255;GO:0016310;GO:0046834;GO:0046854;GO:0030258;GO:0016311;GO:0016787;GO:0052834;GO:0016791;GO:0016788;GO:0042578;GO:0003824;GO:0052745;GO:0008934;GO:0052832;GO:0052833	K01092	G	inositol monophosphatase	PHI:3915 SuhB 287 Pseudomonas_aeruginosa loss_of_pathogenicity
JAHRBS010000004.1.g1542	JAHRBS010000004.1	4675391	4676936	-	1308	JAHRBS010000004.1.g1542	GO:0002943;GO:0006400;GO:0008033;GO:0090304;GO:0034641;GO:0006807;GO:0034660;GO:1901360;GO:0034470;GO:0006139;GO:0044260;GO:0071704;GO:0010467;GO:0009987;GO:0006725;GO:0008152;GO:0055114;GO:0046483;GO:0016070;GO:0044238;GO:0044237;GO:0043170;GO:0006399;GO:0006396;GO:0009451;GO:0044710;GO:0043412;GO:0003824;GO:0016491;GO:0016627;GO:0017150;GO:0043168;GO:0050662;GO:0050660;GO:0097159;GO:0000166;GO:…	K05543	J	tRNA dihydrouridine synthase	-
JAHRBS010000004.1.g1545	JAHRBS010000004.1	4682615	4684968	+	2301	JAHRBS010000004.1.g1545	-	-	S	NA	-
JAHRBS010000004.1.g155	JAHRBS010000004.1	545070	545412	-	264	JAHRBS010000004.1.g155	-	-	-	-	-
JAHRBS010000004.1.g1551	JAHRBS010000004.1	4697843	4699391	+	1215	JAHRBS010000004.1.g1551	GO:0044238;GO:0019538;GO:0043170;GO:0071704;GO:0008152;GO:0006508;GO:0016787;GO:0004175;GO:0070001;GO:0003824;GO:0070011;GO:0004190;GO:0008233	-	O	Eukaryotic aspartyl protease	PHI:697 ugt51E1 5022 Leptosphaeria_maculans unaffected_pathogenicity
JAHRBS010000004.1.g156	JAHRBS010000004.1	548050	549114	+	798	JAHRBS010000004.1.g156	GO:0008152;GO:0043168;GO:0016787;GO:0032559;GO:0030554;GO:0035639;GO:0097159;GO:1901363;GO:1901265;GO:0000166;GO:0036094;GO:0003824;GO:0032553;GO:0005488;GO:0001883;GO:0032549;GO:0032555;GO:0017076;GO:0043167;GO:0032550;GO:0005524;GO:0001882	-	S	Inherit from opiNOG: Tetratricopeptide repeat and ankyrin repeat containing 1	-
JAHRBS010000004.1.g157	JAHRBS010000004.1	549888	550317	+	369	JAHRBS010000004.1.g157	GO:0008152;GO:0043168;GO:0016787;GO:0032559;GO:0030554;GO:0035639;GO:0097159;GO:1901363;GO:1901265;GO:0000166;GO:0036094;GO:0003824;GO:0032553;GO:0005488;GO:0001883;GO:0032549;GO:0032555;GO:0017076;GO:0043167;GO:0032550;GO:0005524;GO:0001882	-	S	Inherit from opiNOG: Tetratricopeptide repeat and ankyrin repeat containing 1	-
JAHRBS010000004.1.g158	JAHRBS010000004.1	552084	553186	+	963	JAHRBS010000004.1.g158	GO:0008152;GO:0043168;GO:0016787;GO:0032559;GO:0030554;GO:0035639;GO:0097159;GO:1901363;GO:1901265;GO:0000166;GO:0036094;GO:0003824;GO:0032553;GO:0005488;GO:0001883;GO:0032549;GO:0032555;GO:0017076;GO:0043167;GO:0032550;GO:0005524;GO:0001882	-	S	Inherit from opiNOG: Tetratricopeptide repeat and ankyrin repeat containing 1	-
JAHRBS010000004.1.g159	JAHRBS010000004.1	553830	555034	+	909	JAHRBS010000004.1.g159	-	-	-	-	-
JAHRBS010000004.1.g1640	JAHRBS010000004.1	5051025	5052361	+	987	JAHRBS010000004.1.g1640	-	-	-	-	-
JAHRBS010000004.1.g1641	JAHRBS010000004.1	5052813	5053641	-	627	JAHRBS010000004.1.g1641	GO:0044249;GO:0034645;GO:0044267;GO:0044260;GO:0071704;GO:0010467;GO:1901576;GO:0009987;GO:0009058;GO:0009059;GO:0008152;GO:0044238;GO:0019538;GO:0044237;GO:0043170;GO:0006412;GO:0005198;GO:0003735;GO:0097159;GO:0005488;GO:0003676;GO:1901363;GO:0003723;GO:0005737;GO:0005840;GO:0005622;GO:0030529;GO:0044391;GO:0015934;GO:0043232;GO:0044464;GO:0044444;GO:0005623;GO:0043226;GO:0043229;GO:0043228;GO:…	-	J	Ribosomal protein	-
JAHRBS010000004.1.g1642	JAHRBS010000004.1	5055458	5056574	+	828	JAHRBS010000004.1.g1642	-	-	S	conserved hypothetical protein	-
JAHRBS010000004.1.g1643	JAHRBS010000004.1	5056669	5057376	+	531	JAHRBS010000004.1.g1643	-	-	S	conserved hypothetical protein	-
JAHRBS010000004.1.g1660	JAHRBS010000004.1	5129505	5131839	+	2169	JAHRBS010000004.1.g1660	-	-	S	NA	-
JAHRBS010000004.1.g1661	JAHRBS010000004.1	5132558	5134338	+	1518	JAHRBS010000004.1.g1661	-	-	-	-	-
JAHRBS010000004.1.g1663	JAHRBS010000004.1	5138132	5140237	+	2106	JAHRBS010000004.1.g1663	-	-	S	NA	-
JAHRBS010000004.1.g1666	JAHRBS010000004.1	5150310	5152007	-	1503	JAHRBS010000004.1.g1666	-	-	-	-	-
JAHRBS010000004.1.g1685	JAHRBS010000004.1	5240545	5241861	-	642	JAHRBS010000004.1.g1685	-	-	-	-	-
JAHRBS010000004.1.g1686	JAHRBS010000004.1	5246451	5246729	+	183	JAHRBS010000004.1.g1686	-	-	-	-	-
JAHRBS010000004.1.g1687	JAHRBS010000004.1	5250954	5251901	+	741	JAHRBS010000004.1.g1687	-	-	-	-	-
JAHRBS010000004.1.g1712	JAHRBS010000004.1	5338230	5339586	-	1068	JAHRBS010000004.1.g1712	-	-	-	-	-
JAHRBS010000004.1.g1713	JAHRBS010000004.1	5341778	5342695	-	513	JAHRBS010000004.1.g1713	GO:0008152;GO:0003824;GO:0016787	-	S	NA	-
JAHRBS010000004.1.g1714	JAHRBS010000004.1	5343065	5344694	+	675	JAHRBS010000004.1.g1714	GO:0008152;GO:0003824;GO:0016787	-	L	NUDIX domain	-
JAHRBS010000004.1.g1715	JAHRBS010000004.1	5347582	5349416	-	1419	JAHRBS010000004.1.g1715	GO:0008152;GO:0080090;GO:0019222;GO:0060255;GO:2001141;GO:0050789;GO:0065007;GO:0009889;GO:0050794;GO:0051252;GO:0031326;GO:0031323;GO:0010556;GO:0019219;GO:0051171;GO:0006355;GO:2000112;GO:0010468;GO:0035639;GO:0005488;GO:0003676;GO:0003677;GO:0043167;GO:1901363;GO:0001883;GO:0001882;GO:0043168;GO:0000166;GO:1901265;GO:0032549;GO:0017076;GO:0005524;GO:0016787;GO:0036094;GO:0003824;GO:0016818;GO:…	-	K	SNF2 family ATP-dependent chromatin-remodeling factor snf21	PHI:1552 GzMyb016 5518 Fusarium_graminearum unaffected_pathogenicity
JAHRBS010000004.1.g1716	JAHRBS010000004.1	5349570	5353131	-	2388	JAHRBS010000004.1.g1716	GO:0008152;GO:0080090;GO:0019222;GO:0060255;GO:2001141;GO:0050789;GO:0065007;GO:0009889;GO:0050794;GO:0051252;GO:0031326;GO:0031323;GO:0010556;GO:0019219;GO:0051171;GO:0006355;GO:2000112;GO:0010468;GO:0035639;GO:0005488;GO:0003676;GO:0003677;GO:0043167;GO:1901363;GO:0001883;GO:0001882;GO:0043168;GO:0000166;GO:1901265;GO:0032549;GO:0017076;GO:0005524;GO:0016787;GO:0036094;GO:0003824;GO:0016818;GO:…	-	K	SNF2 family ATP-dependent chromatin-remodeling factor snf21	PHI:1552 GzMyb016 5518 Fusarium_graminearum unaffected_pathogenicity
JAHRBS010000004.1.g1718	JAHRBS010000004.1	5358451	5361707	-	3051	JAHRBS010000004.1.g1718	-	-	S	NA	-
JAHRBS010000004.1.g1721	JAHRBS010000004.1	5381220	5384046	+	2775	JAHRBS010000004.1.g1721	-	-	S	NA	-
JAHRBS010000004.1.g1724	JAHRBS010000004.1	5395818	5396753	+	738	JAHRBS010000004.1.g1724	-	-	-	-	-
JAHRBS010000004.1.g1725	JAHRBS010000004.1	5401077	5402625	+	1089	JAHRBS010000004.1.g1725	GO:0097159;GO:0005488;GO:0003676;GO:1901363	-	L	Inherit from KOG: transposon protein	-
JAHRBS010000004.1.g1726	JAHRBS010000004.1	5403095	5403584	+	459	JAHRBS010000004.1.g1726	-	-	-	-	-
JAHRBS010000004.1.g1750	JAHRBS010000004.1	5530682	5531445	+	384	JAHRBS010000004.1.g1750	GO:0009987;GO:0044763;GO:0044699;GO:0009167;GO:0044281;GO:0009161;GO:1901360;GO:0044710;GO:0009199;GO:0009205;GO:0046034;GO:0046128;GO:0046483;GO:1901564;GO:0034641;GO:0006163;GO:0019637;GO:0009141;GO:0009144;GO:0006807;GO:0009150;GO:0006810;GO:0006812;GO:0006811;GO:0008152;GO:0006753;GO:0009123;GO:0009126;GO:0009259;GO:0006139;GO:0042278;GO:0006725;GO:0055085;GO:0055086;GO:1901135;GO:0019693;GO:…	-	P	P-type ATPase	-
JAHRBS010000004.1.g1751	JAHRBS010000004.1	5531823	5532146	+	246	JAHRBS010000004.1.g1751	-	-	-	-	-
JAHRBS010000004.1.g1754	JAHRBS010000004.1	5554271	5555032	-	489	JAHRBS010000004.1.g1754	-	-	-	-	-
JAHRBS010000004.1.g179	JAHRBS010000004.1	605542	606593	-	786	JAHRBS010000004.1.g179	-	-	-	-	-
JAHRBS010000004.1.g186	JAHRBS010000004.1	643796	644667	-	690	JAHRBS010000004.1.g186	-	-	S	NA	-
JAHRBS010000004.1.g191	JAHRBS010000004.1	654111	654895	-	534	JAHRBS010000004.1.g191	GO:0008152;GO:1901360;GO:0046483;GO:0034641;GO:0006807;GO:0006139;GO:0009987;GO:0006725;GO:0071704;GO:0044238;GO:0044237;GO:0046434;GO:0009166;GO:0009167;GO:0009164;GO:0006200;GO:0009161;GO:0046130;GO:0009169;GO:0044710;GO:0009199;GO:0042454;GO:0009207;GO:0009205;GO:0009203;GO:0046034;GO:0046128;GO:1901564;GO:1901565;GO:0006163;GO:0019637;GO:0044281;GO:0009141;GO:0009143;GO:0009144;GO:0009146;GO:…	-	A	factor ATP-dependent RNA helicase PRP16	PHI:1579 GzOB019 5518 Fusarium_graminearum unaffected_pathogenicity
JAHRBS010000004.1.g195	JAHRBS010000004.1	663212	663630	-	282	JAHRBS010000004.1.g195	-	-	-	-	-
JAHRBS010000004.1.g212	JAHRBS010000004.1	718743	720412	-	1614	JAHRBS010000004.1.g212	-	-	-	-	-
JAHRBS010000004.1.g213	JAHRBS010000004.1	721029	721358	+	264	JAHRBS010000004.1.g213	-	-	-	-	-
JAHRBS010000004.1.g22	JAHRBS010000004.1	81841	82087	+	207	JAHRBS010000004.1.g22	-	-	-	-	-
JAHRBS010000004.1.g26	JAHRBS010000004.1	90146	91653	+	1362	JAHRBS010000004.1.g26	-	-	-	-	-
JAHRBS010000004.1.g315	JAHRBS010000004.1	1064596	1067073	+	2379	JAHRBS010000004.1.g315	GO:0008152;GO:0071704;GO:0009987;GO:0044238;GO:0043170;GO:0090304;GO:0034641;GO:0006807;GO:1901360;GO:0006139;GO:0006725;GO:0046483;GO:0044237;GO:0044260;GO:0006259;GO:0044249;GO:0034645;GO:0006260;GO:1901576;GO:0009058;GO:0009059;GO:0006278;GO:0015074;GO:0006508;GO:0019538;GO:0003676;GO:1901363;GO:0097159;GO:0005488;GO:0003824;GO:0016740;GO:0016779;GO:0034061;GO:0003964;GO:0016772;GO:0003723;GO:…	-	L	to reverse transcriptase	-
JAHRBS010000004.1.g33	JAHRBS010000004.1	107947	109020	+	1074	JAHRBS010000004.1.g33	-	-	-	-	-
JAHRBS010000004.1.g34	JAHRBS010000004.1	109791	110809	+	957	JAHRBS010000004.1.g34	-	-	-	-	-
JAHRBS010000004.1.g397	JAHRBS010000004.1	1338857	1340066	-	918	JAHRBS010000004.1.g397	-	-	S	NA	-
JAHRBS010000004.1.g398	JAHRBS010000004.1	1343247	1344130	+	633	JAHRBS010000004.1.g398	-	-	S	conserved hypothetical protein	-
JAHRBS010000004.1.g423	JAHRBS010000004.1	1406450	1407061	+	390	JAHRBS010000004.1.g423	-	-	-	-	-
JAHRBS010000004.1.g43	JAHRBS010000004.1	146827	148116	-	993	JAHRBS010000004.1.g43	GO:0071704;GO:0006139;GO:0044260;GO:0044238;GO:0009987;GO:0006725;GO:0044237;GO:0043170;GO:0090304;GO:0015074;GO:0034641;GO:0006807;GO:0008152;GO:0006259;GO:1901360;GO:0046483;GO:0097159;GO:1901363;GO:0005488;GO:0003676;GO:0003677	-	S	NA	-
JAHRBS010000004.1.g546	JAHRBS010000004.1	1782406	1783393	-	558	JAHRBS010000004.1.g546	GO:0008152;GO:0043169;GO:0046914;GO:0043167;GO:0005488;GO:0046872;GO:0008270;GO:0097159;GO:0003676;GO:1901363;GO:0003824	-	O	IBR finger domain protein	-
JAHRBS010000004.1.g553	JAHRBS010000004.1	1797474	1798990	-	1395	JAHRBS010000004.1.g553	GO:0008152;GO:0043169;GO:0046914;GO:0043167;GO:0005488;GO:0046872;GO:0008270;GO:0097159;GO:0003676;GO:1901363;GO:0003824	-	O	IBR finger domain protein	-
JAHRBS010000004.1.g6	JAHRBS010000004.1	28453	30165	-	1437	JAHRBS010000004.1.g6	-	-	-	-	-
JAHRBS010000004.1.g65	JAHRBS010000004.1	217911	219262	-	1236	JAHRBS010000004.1.g65	GO:0044700;GO:0051716;GO:0050896;GO:0009987;GO:0044763;GO:0050794;GO:0065007;GO:0023052;GO:0007165;GO:0007154;GO:0035556;GO:0007264;GO:0050789;GO:0044699;GO:0043168;GO:0032561;GO:0035639;GO:0097159;GO:0043167;GO:1901363;GO:1901265;GO:0000166;GO:0036094;GO:0019001;GO:0032553;GO:0005488;GO:0032549;GO:0032555;GO:0017076;GO:0001882;GO:0032550;GO:0001883;GO:0005525	-	U	Gtr1/RagA G protein conserved region	PHI:4736 MoYpt7 318829 Magnaporthe_oryzae loss_of_pathogenicity
JAHRBS010000004.1.g66	JAHRBS010000004.1	220328	221446	+	1119	JAHRBS010000004.1.g66	-	-	-	-	-
JAHRBS010000004.1.g68	JAHRBS010000004.1	225071	225497	+	330	JAHRBS010000004.1.g68	-	-	-	-	-
JAHRBS010000004.1.g7	JAHRBS010000004.1	31873	32444	-	477	JAHRBS010000004.1.g7	-	-	-	-	-
JAHRBS010000004.1.g70	JAHRBS010000004.1	230494	230712	+	219	JAHRBS010000004.1.g70	-	-	-	-	-
JAHRBS010000004.1.g71	JAHRBS010000004.1	232617	233491	+	804	JAHRBS010000004.1.g71	-	-	-	-	-
JAHRBS010000004.1.g73	JAHRBS010000004.1	240402	241653	+	1164	JAHRBS010000004.1.g73	-	-	S	NA	-
JAHRBS010000004.1.g8	JAHRBS010000004.1	34509	34989	-	348	JAHRBS010000004.1.g8	-	-	-	-	-
JAHRBS010000004.1.g819	JAHRBS010000004.1	2507543	2509240	+	1329	JAHRBS010000004.1.g819	GO:0008152;GO:0003824;GO:0016787	-	G	Beta-glucan synthesis-associated protein	PHI:8716 KRE6 5476 Candida_albicans unaffected_pathogenicity__loss_of_pathogenicity
JAHRBS010000004.1.g864	JAHRBS010000004.1	2639147	2641416	-	2103	JAHRBS010000004.1.g864	GO:0003676;GO:1901363;GO:0097159;GO:0005488;GO:0008270;GO:0043169;GO:0046914;GO:0043167;GO:0046872;GO:0003677	-	S	Pfam:DDE	-
JAHRBS010000004.1.g892	JAHRBS010000004.1	2725890	2727998	+	1848	JAHRBS010000004.1.g892	-	-	-	-	-
JAHRBS010000004.1.g93	JAHRBS010000004.1	311061	311457	+	351	JAHRBS010000004.1.g93	-	-	-	-	-
JAHRBS010000004.1.g975	JAHRBS010000004.1	2953009	2953396	-	333	JAHRBS010000004.1.g975	GO:0044249;GO:0034645;GO:0044267;GO:0044260;GO:0071704;GO:0010467;GO:1901576;GO:0009987;GO:0009058;GO:0009059;GO:0008152;GO:0044238;GO:0019538;GO:0044237;GO:0043170;GO:0006412;GO:0003735;GO:0005198;GO:0005622;GO:0043229;GO:0043226;GO:0005737;GO:0005840;GO:0044464;GO:0005623;GO:0044444;GO:0044424;GO:0030529;GO:0043228;GO:0032991;GO:0043232;GO:0043227;GO:0005739;GO:0043231;GO:0015935;GO:0031974;GO:…	K02959	J	mitochondrial 37S ribosomal protein MRPS16	-
JAHRBS010000005.1.g10	JAHRBS010000005.1	44656	46552	+	1536	JAHRBS010000005.1.g10	GO:0055114;GO:0044710;GO:0008152;GO:0016491;GO:0003824;GO:0004497	-	C	salicylate hydroxylase	-
JAHRBS010000005.1.g101	JAHRBS010000005.1	360713	361354	+	495	JAHRBS010000005.1.g101	-	-	-	-	-
JAHRBS010000005.1.g129	JAHRBS010000005.1	466723	467447	-	543	JAHRBS010000005.1.g129	-	-	S	NA	-
JAHRBS010000005.1.g130	JAHRBS010000005.1	467996	468948	-	894	JAHRBS010000005.1.g130	-	-	S	NA	-
JAHRBS010000005.1.g146	JAHRBS010000005.1	510677	511282	+	426	JAHRBS010000005.1.g146	-	-	S	NA	-
JAHRBS010000005.1.g155	JAHRBS010000005.1	536976	538929	-	1365	JAHRBS010000005.1.g155	GO:0044710;GO:0055114;GO:0008152;GO:0043169;GO:0046872;GO:0046914;GO:0020037;GO:0046906;GO:0097159;GO:0016705;GO:0043167;GO:0003824;GO:0005488;GO:0005506;GO:0009055;GO:1901363;GO:0016491;GO:0004497	-	Q	Cytochrome p450	-
JAHRBS010000005.1.g160	JAHRBS010000005.1	552839	555068	+	1569	JAHRBS010000005.1.g160	GO:0044710;GO:0055114;GO:0008152;GO:0043169;GO:0046872;GO:0046914;GO:0020037;GO:0046906;GO:0097159;GO:0016705;GO:0043167;GO:0003824;GO:0005488;GO:0005506;GO:0009055;GO:1901363;GO:0016491;GO:0004497	-	Q	Cytochrome p450	-
JAHRBS010000005.1.g161	JAHRBS010000005.1	557823	559317	+	1434	JAHRBS010000005.1.g161	-	-	-	-	-
JAHRBS010000005.1.g173	JAHRBS010000005.1	608744	609604	+	732	JAHRBS010000005.1.g173	-	-	-	-	-
JAHRBS010000005.1.g175	JAHRBS010000005.1	621880	622668	-	753	JAHRBS010000005.1.g175	-	-	-	-	-
JAHRBS010000005.1.g18	JAHRBS010000005.1	79708	81987	-	1581	JAHRBS010000005.1.g18	-	-	-	-	-
JAHRBS010000005.1.g196	JAHRBS010000005.1	689538	691553	+	1704	JAHRBS010000005.1.g196	-	-	S	Podospora anserina S mat genomic DNA chromosome	-
JAHRBS010000005.1.g197	JAHRBS010000005.1	692808	694097	+	918	JAHRBS010000005.1.g197	-	-	-	-	-
JAHRBS010000005.1.g221	JAHRBS010000005.1	772363	774866	+	2166	JAHRBS010000005.1.g221	GO:0043169;GO:0046914;GO:0043167;GO:0005488;GO:0046872;GO:0008270	-	S	HET domain-containing protein	-
JAHRBS010000005.1.g222	JAHRBS010000005.1	775296	777400	+	2055	JAHRBS010000005.1.g222	-	-	S	Heterokaryon incompatibility protein (HET)	-
JAHRBS010000005.1.g223	JAHRBS010000005.1	781536	782204	+	621	JAHRBS010000005.1.g223	-	-	-	-	-
JAHRBS010000005.1.g224	JAHRBS010000005.1	784647	786729	+	1572	JAHRBS010000005.1.g224	GO:0008152;GO:0003824;GO:0016787	K21850	G	Beta-glucan synthesis-associated protein	PHI:8715 SKN1 5476 Candida_albicans reduced_virulence__unaffected_pathogenicity__loss_of_pathogenicity
JAHRBS010000005.1.g250	JAHRBS010000005.1	881541	882400	-	390	JAHRBS010000005.1.g250	GO:0044699;GO:0009987;GO:0044763;GO:0051179;GO:0051641;GO:0008104;GO:0070727;GO:0034613;GO:0033036;GO:0035437;GO:0051651;GO:0070972;GO:0065007;GO:0065008;GO:0032507;GO:0072595;GO:0006621;GO:0045185;GO:0051235;GO:0033365;GO:0006810;GO:0051234;GO:0015031;GO:0071702;GO:0045184;GO:0016192;GO:0042277;GO:0005048;GO:0033218;GO:0005488;GO:0046923;GO:0016020;GO:0044425;GO:0031224;GO:0016021;GO:0005783;GO:…	-	U	Required for the retention of luminal endoplasmic reticulum proteins. Determines the specificity of the luminal ER protein retention system. Also required for normal vesicular traffic through the Golgi (By similarity)	PHI:7112 MoERR1 318829 Magnaporthe_oryzae reduced_virulence
JAHRBS010000005.1.g27	JAHRBS010000005.1	109250	111537	-	1833	JAHRBS010000005.1.g27	GO:0046434;GO:0009141;GO:0009143;GO:0009144;GO:0009146;GO:0009166;GO:0009167;GO:0009128;GO:0006807;GO:0044237;GO:0009161;GO:0009123;GO:0006195;GO:0009126;GO:0009259;GO:1901360;GO:0009125;GO:0046700;GO:0006139;GO:0044710;GO:0072523;GO:1901565;GO:0046130;GO:0046483;GO:0042278;GO:0006200;GO:0071704;GO:0009199;GO:0055086;GO:0006152;GO:0009169;GO:0009207;GO:0009205;GO:0009987;GO:0009203;GO:0009158;GO:…	-	L	DEAD/DEAH box helicase	-
JAHRBS010000005.1.g271	JAHRBS010000005.1	966394	967008	-	564	JAHRBS010000005.1.g271	-	-	-	-	-
JAHRBS010000005.1.g272	JAHRBS010000005.1	968711	969700	+	990	JAHRBS010000005.1.g272	-	-	-	-	-
JAHRBS010000005.1.g275	JAHRBS010000005.1	975913	977240	+	1083	JAHRBS010000005.1.g275	-	-	-	-	-
JAHRBS010000005.1.g279	JAHRBS010000005.1	986065	987171	-	741	JAHRBS010000005.1.g279	GO:0044710;GO:0055114;GO:0008152;GO:0016614;GO:0043168;GO:0050662;GO:0050660;GO:0008762;GO:0016616;GO:0097159;GO:0000166;GO:0036094;GO:0003824;GO:0048037;GO:0005488;GO:0043167;GO:1901363;GO:1901265;GO:0016491	-	C	Berberine and berberine like	-
JAHRBS010000005.1.g296	JAHRBS010000005.1	1051145	1052150	+	699	JAHRBS010000005.1.g296	-	-	-	-	-
JAHRBS010000005.1.g326	JAHRBS010000005.1	1140048	1141716	+	1053	JAHRBS010000005.1.g326	-	-	-	-	-
JAHRBS010000005.1.g349	JAHRBS010000005.1	1243795	1244694	+	900	JAHRBS010000005.1.g349	-	-	-	-	-
JAHRBS010000005.1.g350	JAHRBS010000005.1	1245331	1247019	+	1635	JAHRBS010000005.1.g350	-	-	S	NA	-
JAHRBS010000005.1.g358	JAHRBS010000005.1	1271033	1271435	+	264	JAHRBS010000005.1.g358	-	-	-	-	-
JAHRBS010000005.1.g375	JAHRBS010000005.1	1319669	1320424	-	660	JAHRBS010000005.1.g375	-	-	-	-	-
JAHRBS010000005.1.g381	JAHRBS010000005.1	1335518	1337245	+	1338	JAHRBS010000005.1.g381	-	-	-	-	-
JAHRBS010000005.1.g405	JAHRBS010000005.1	1430272	1433529	-	3156	JAHRBS010000005.1.g405	-	-	S	NA	-
JAHRBS010000005.1.g439	JAHRBS010000005.1	1572319	1573246	+	321	JAHRBS010000005.1.g439	-	-	-	-	-
JAHRBS010000005.1.g440	JAHRBS010000005.1	1574201	1575324	+	903	JAHRBS010000005.1.g440	GO:0008152;GO:0003824;GO:0016829	-	S	Polysaccharide lyase family 14 protein	-
JAHRBS010000005.1.g441	JAHRBS010000005.1	1575902	1576368	-	408	JAHRBS010000005.1.g441	-	-	-	-	-
JAHRBS010000005.1.g459	JAHRBS010000005.1	1626832	1628702	+	1146	JAHRBS010000005.1.g459	-	-	-	-	-
JAHRBS010000005.1.g460	JAHRBS010000005.1	1630054	1630793	-	417	JAHRBS010000005.1.g460	GO:0044238;GO:0019538;GO:0043170;GO:0071704;GO:0008152;GO:0006508;GO:0016787;GO:0017171;GO:0003824;GO:0070011;GO:0008233;GO:0008236	-	O	Serine carboxypeptidase S28	-
JAHRBS010000005.1.g461	JAHRBS010000005.1	1631046	1631624	+	579	JAHRBS010000005.1.g461	-	-	-	-	-
JAHRBS010000005.1.g471	JAHRBS010000005.1	1659998	1662286	-	1530	JAHRBS010000005.1.g471	GO:0044238;GO:0019538;GO:0043170;GO:0071704;GO:0008152;GO:0006508;GO:0016787;GO:0017171;GO:0003824;GO:0070011;GO:0008233;GO:0008236	-	O	Serine carboxypeptidase S28	-
JAHRBS010000005.1.g472	JAHRBS010000005.1	1663352	1663582	-	231	JAHRBS010000005.1.g472	-	-	-	-	-
JAHRBS010000005.1.g473	JAHRBS010000005.1	1664560	1664869	+	243	JAHRBS010000005.1.g473	GO:0009987;GO:0032774;GO:0090304;GO:0044249;GO:0034641;GO:0006807;GO:1901362;GO:1901360;GO:0006139;GO:0044260;GO:0071704;GO:0018130;GO:1901576;GO:0006725;GO:0009058;GO:0009059;GO:0008152;GO:0034654;GO:0046483;GO:0016070;GO:0044238;GO:0044271;GO:0044237;GO:0043170;GO:0019438;GO:0034645;GO:0010467;GO:0006351;GO:0016779;GO:0016772;GO:0034062;GO:0003824;GO:0016740;GO:0005488;GO:0003676;GO:0003677;GO:…	-	K	DNA-directed RNA polymerases I and III	-
JAHRBS010000005.1.g474	JAHRBS010000005.1	1668257	1668952	+	318	JAHRBS010000005.1.g474	-	-	-	-	-
JAHRBS010000005.1.g475	JAHRBS010000005.1	1669773	1670267	-	357	JAHRBS010000005.1.g475	-	-	-	-	-
JAHRBS010000005.1.g476	JAHRBS010000005.1	1672139	1672476	+	228	JAHRBS010000005.1.g476	-	-	-	-	-
JAHRBS010000005.1.g477	JAHRBS010000005.1	1673622	1675391	+	978	JAHRBS010000005.1.g477	-	-	-	-	-
JAHRBS010000005.1.g478	JAHRBS010000005.1	1678869	1679112	+	186	JAHRBS010000005.1.g478	-	-	-	-	-
JAHRBS010000005.1.g480	JAHRBS010000005.1	1682777	1683723	+	672	JAHRBS010000005.1.g480	-	-	-	-	-
JAHRBS010000005.1.g481	JAHRBS010000005.1	1684184	1685926	+	1368	JAHRBS010000005.1.g481	-	-	-	-	-
JAHRBS010000005.1.g483	JAHRBS010000005.1	1701199	1703514	-	1530	JAHRBS010000005.1.g483	GO:0044238;GO:0019538;GO:0043170;GO:0071704;GO:0008152;GO:0006508;GO:0016787;GO:0017171;GO:0003824;GO:0070011;GO:0008233;GO:0008236	-	O	Serine carboxypeptidase S28	-
JAHRBS010000005.1.g533	JAHRBS010000005.1	1876834	1877312	+	291	JAHRBS010000005.1.g533	-	-	-	-	-
JAHRBS010000005.1.g539	JAHRBS010000005.1	1899761	1900527	+	600	JAHRBS010000005.1.g539	-	-	-	-	-
JAHRBS010000005.1.g541	JAHRBS010000005.1	1905390	1906548	+	603	JAHRBS010000005.1.g541	-	-	-	-	-
JAHRBS010000005.1.g544	JAHRBS010000005.1	1920379	1922018	+	615	JAHRBS010000005.1.g544	-	-	-	-	-
JAHRBS010000005.1.g547	JAHRBS010000005.1	1927233	1928454	-	1008	JAHRBS010000005.1.g547	-	-	S	isoflavone reductase family protein	-
JAHRBS010000005.1.g557	JAHRBS010000005.1	1965098	1967224	-	1608	JAHRBS010000005.1.g557	GO:0032259;GO:0008152;GO:0003824;GO:0016740;GO:0008171;GO:0016741;GO:0008168	K00543	S	O-methyltransferase	-
JAHRBS010000005.1.g56	JAHRBS010000005.1	213771	215005	-	1002	JAHRBS010000005.1.g56	GO:0008152;GO:0055114;GO:0044710;GO:0016616;GO:0016491;GO:0016614;GO:0003824;GO:0048037;GO:0050662;GO:0051287;GO:0000166;GO:0036094;GO:0005488;GO:0097159;GO:1901363;GO:1901265	K00015	C	Dehydrogenase	-
JAHRBS010000005.1.g581	JAHRBS010000005.1	2039335	2040542	-	456	JAHRBS010000005.1.g581	-	-	-	-	-
JAHRBS010000005.1.g585	JAHRBS010000005.1	2057936	2059546	+	1422	JAHRBS010000005.1.g585	-	-	-	-	-
JAHRBS010000005.1.g595	JAHRBS010000005.1	2089066	2090973	+	1488	JAHRBS010000005.1.g595	GO:0032259;GO:0008152;GO:0003824;GO:0016740;GO:0008171;GO:0016741;GO:0008168	-	S	O-methyltransferase	-
JAHRBS010000005.1.g74	JAHRBS010000005.1	275534	276115	+	504	JAHRBS010000005.1.g74	-	-	-	-	-
JAHRBS010000005.1.g96	JAHRBS010000005.1	348982	349410	+	363	JAHRBS010000005.1.g96	GO:0044710;GO:0055114;GO:0008152;GO:0043169;GO:0046872;GO:0046914;GO:0020037;GO:0046906;GO:0097159;GO:0016705;GO:0043167;GO:0003824;GO:0005488;GO:0005506;GO:0009055;GO:1901363;GO:0016491;GO:0004497	-	Q	Cytochrome p450	-
JAHRBS010000005.1.g97	JAHRBS010000005.1	350981	353781	+	2640	JAHRBS010000005.1.g97	GO:0016310;GO:0009987;GO:0006796;GO:0044237;GO:0008152;GO:0006793;GO:0044238;GO:0006468;GO:0044260;GO:0044267;GO:0019538;GO:0043412;GO:0006464;GO:0043170;GO:0071704;GO:0036211;GO:0016740;GO:0016301;GO:0003824;GO:0016772;GO:0004713;GO:0004672;GO:0016773;GO:0035639;GO:0005488;GO:0000166;GO:1901363;GO:0001883;GO:0001882;GO:0043168;GO:0043167;GO:0032549;GO:0017076;GO:0005524;GO:1901265;GO:0036094;GO:…	-	T	other FunK1 protein kinase	-
JAHRBS010000005.1.g98	JAHRBS010000005.1	356379	356843	-	396	JAHRBS010000005.1.g98	-	-	-	-	-
JAHRBS010000006.1.g107	JAHRBS010000006.1	475740	476627	+	828	JAHRBS010000006.1.g107	-	-	S	NA	-
JAHRBS010000006.1.g11	JAHRBS010000006.1	51072	52553	-	1320	JAHRBS010000006.1.g11	-	-	-	-	-
JAHRBS010000006.1.g110	JAHRBS010000006.1	481414	482857	-	996	JAHRBS010000006.1.g110	-	-	-	-	-
JAHRBS010000006.1.g111	JAHRBS010000006.1	485395	486643	+	564	JAHRBS010000006.1.g111	-	-	-	-	-
JAHRBS010000006.1.g118	JAHRBS010000006.1	512807	513513	+	654	JAHRBS010000006.1.g118	-	-	S	NA	-
JAHRBS010000006.1.g119	JAHRBS010000006.1	517770	518514	+	489	JAHRBS010000006.1.g119	GO:0044710;GO:0055114;GO:0008152;GO:0051213;GO:0016706;GO:0016705;GO:0003824;GO:0016491;GO:0043169;GO:0046914;GO:0043167;GO:0005488;GO:0005506;GO:0046872	-	Q	2OG-Fe(II) oxygenase superfamily	-
JAHRBS010000006.1.g133	JAHRBS010000006.1	560852	562178	+	1266	JAHRBS010000006.1.g133	GO:0055114;GO:0044710;GO:0008152;GO:0016491;GO:0003824;GO:0051213;GO:0016702;GO:0016701	K00471	I	Gamma-butyrobetaine	PHI:774__PHI:792 MGG_09250 318829 Magnaporthe_oryzae loss_of_pathogenicity__reduced_virulence
JAHRBS010000006.1.g134	JAHRBS010000006.1	564290	565365	-	858	JAHRBS010000006.1.g134	-	-	-	-	-
JAHRBS010000006.1.g144	JAHRBS010000006.1	597592	599175	+	1476	JAHRBS010000006.1.g144	-	-	-	-	-
JAHRBS010000006.1.g150	JAHRBS010000006.1	614207	614953	-	747	JAHRBS010000006.1.g150	-	-	-	-	-
JAHRBS010000006.1.g151	JAHRBS010000006.1	615068	615769	-	612	JAHRBS010000006.1.g151	-	-	-	-	-
JAHRBS010000006.1.g168	JAHRBS010000006.1	686740	687359	+	432	JAHRBS010000006.1.g168	-	-	-	-	-
JAHRBS010000006.1.g17	JAHRBS010000006.1	71170	72182	+	966	JAHRBS010000006.1.g17	-	-	-	-	-
JAHRBS010000006.1.g193	JAHRBS010000006.1	771152	773171	-	1269	JAHRBS010000006.1.g193	GO:0097159;GO:1901363;GO:0005488;GO:0003676;GO:0003677	-	S	conserved hypothetical protein	-
JAHRBS010000006.1.g197	JAHRBS010000006.1	784725	788254	-	2757	JAHRBS010000006.1.g197	-	-	S	NA	-
JAHRBS010000006.1.g208	JAHRBS010000006.1	815835	817184	-	1296	JAHRBS010000006.1.g208	-	-	S	NA	-
JAHRBS010000006.1.g221	JAHRBS010000006.1	857952	861128	-	1803	JAHRBS010000006.1.g221	-	-	S	Heterokaryon incompatibility protein (HET)	-
JAHRBS010000006.1.g222	JAHRBS010000006.1	866631	870146	-	3459	JAHRBS010000006.1.g222	GO:0043169;GO:0046914;GO:0043167;GO:0005488;GO:0046872;GO:0008270	-	S	HET domain-containing protein	-
JAHRBS010000006.1.g223	JAHRBS010000006.1	878374	880608	-	2046	JAHRBS010000006.1.g223	-	-	S	Heterokaryon incompatibility protein (HET)	-
JAHRBS010000006.1.g225	JAHRBS010000006.1	889635	890137	-	417	JAHRBS010000006.1.g225	GO:0044710;GO:0055114;GO:0008152;GO:0043169;GO:0046872;GO:0046914;GO:0020037;GO:0046906;GO:0097159;GO:0016705;GO:0043167;GO:0003824;GO:0005488;GO:0005506;GO:0009055;GO:1901363;GO:0016491;GO:0004497	-	Q	Cytochrome p450	-
JAHRBS010000006.1.g226	JAHRBS010000006.1	890211	891764	-	1008	JAHRBS010000006.1.g226	GO:0044710;GO:0055114;GO:0008152;GO:0043169;GO:0046872;GO:0046914;GO:0020037;GO:0046906;GO:0097159;GO:0016705;GO:0043167;GO:0003824;GO:0005488;GO:0005506;GO:0009055;GO:1901363;GO:0016491;GO:0004497	-	Q	Cytochrome p450	-
JAHRBS010000006.1.g27	JAHRBS010000006.1	115252	117684	-	1581	JAHRBS010000006.1.g27	GO:0008152;GO:0016787;GO:0003824;GO:0016788;GO:0052689;GO:0004806;GO:0016298;GO:0050253	-	T	Carotenoid ester lipase	PHI:541 LIP1 40559 Botrytis_cinerea unaffected_pathogenicity
JAHRBS010000006.1.g28	JAHRBS010000006.1	118500	120048	-	1353	JAHRBS010000006.1.g28	-	-	-	-	-
JAHRBS010000006.1.g282	JAHRBS010000006.1	1050186	1052511	-	1491	JAHRBS010000006.1.g282	GO:0044710;GO:0055114;GO:0008152;GO:0043168;GO:0050662;GO:0050660;GO:0016614;GO:0008762;GO:0016616;GO:0097159;GO:0000166;GO:0036094;GO:0003824;GO:0048037;GO:0005488;GO:0043167;GO:1901363;GO:1901265;GO:0016491	K00279	C	FAD binding domain	PHI:3347 sol5 48100 Alternaria_solani unaffected_pathogenicity
JAHRBS010000006.1.g287	JAHRBS010000006.1	1064300	1065482	-	792	JAHRBS010000006.1.g287	-	-	-	-	-
JAHRBS010000006.1.g30	JAHRBS010000006.1	130117	131108	+	777	JAHRBS010000006.1.g30	-	-	-	-	-
JAHRBS010000006.1.g305	JAHRBS010000006.1	1116781	1117465	+	534	JAHRBS010000006.1.g305	-	-	-	-	-
JAHRBS010000006.1.g318	JAHRBS010000006.1	1152404	1153869	-	1074	JAHRBS010000006.1.g318	GO:0043169;GO:0046914;GO:0043167;GO:0005488;GO:0046872;GO:0008270	-	S	MYND finger	-
JAHRBS010000006.1.g319	JAHRBS010000006.1	1154129	1155770	-	1242	JAHRBS010000006.1.g319	GO:0043169;GO:0046914;GO:0043167;GO:0005488;GO:0046872;GO:0008270	-	S	MYND finger	-
JAHRBS010000006.1.g322	JAHRBS010000006.1	1169401	1170821	+	1203	JAHRBS010000006.1.g322	GO:0043169;GO:0046914;GO:0043167;GO:0005488;GO:0046872;GO:0008270	-	S	MYND finger	-
JAHRBS010000006.1.g344	JAHRBS010000006.1	1238994	1240136	+	1077	JAHRBS010000006.1.g344	-	-	-	-	-
JAHRBS010000006.1.g357	JAHRBS010000006.1	1288962	1289519	+	348	JAHRBS010000006.1.g357	-	-	-	-	-
JAHRBS010000006.1.g36	JAHRBS010000006.1	159144	159977	+	834	JAHRBS010000006.1.g36	-	-	-	-	-
JAHRBS010000006.1.g361	JAHRBS010000006.1	1300984	1303033	-	1722	JAHRBS010000006.1.g361	-	-	S	TAP-like protein	-
JAHRBS010000006.1.g362	JAHRBS010000006.1	1304143	1305123	-	768	JAHRBS010000006.1.g362	-	-	S	Thaumatin family	-
JAHRBS010000006.1.g366	JAHRBS010000006.1	1315015	1315534	+	411	JAHRBS010000006.1.g366	-	-	-	-	-
JAHRBS010000006.1.g368	JAHRBS010000006.1	1321003	1321509	-	507	JAHRBS010000006.1.g368	-	-	-	-	-
JAHRBS010000006.1.g383	JAHRBS010000006.1	1362489	1363331	-	642	JAHRBS010000006.1.g383	-	-	-	-	-
JAHRBS010000006.1.g385	JAHRBS010000006.1	1368878	1371874	-	2997	JAHRBS010000006.1.g385	GO:0043169;GO:0046914;GO:0097159;GO:0043167;GO:0005488;GO:0003676;GO:0046872;GO:1901363;GO:0008270	-	S	ZnF_C2HC	-
JAHRBS010000006.1.g411	JAHRBS010000006.1	1452418	1454899	+	1650	JAHRBS010000006.1.g411	GO:0009987;GO:0008152;GO:0071704;GO:0044238;GO:0044237;GO:1901360;GO:0046483;GO:0006807;GO:0044260;GO:0034641;GO:0006139;GO:0006725;GO:0043170;GO:0090304;GO:0006468;GO:0016310;GO:0090305;GO:0019538;GO:0044267;GO:0043412;GO:0036211;GO:0016070;GO:0016071;GO:0006464;GO:0006796;GO:0006793;GO:0010467;GO:0006396;GO:0006397;GO:0050896;GO:0044699;GO:0044763;GO:0051716;GO:0004672;GO:0016787;GO:0003824;GO:…	-	T	protein kinase and ribonuclease Ire1	PHI:1225 FGSG_05775 5518 Fusarium_graminearum lethal
JAHRBS010000006.1.g416	JAHRBS010000006.1	1466093	1467132	+	873	JAHRBS010000006.1.g416	-	-	-	-	-
JAHRBS010000006.1.g417	JAHRBS010000006.1	1467186	1468960	+	1044	JAHRBS010000006.1.g417	-	-	-	-	-
JAHRBS010000006.1.g43	JAHRBS010000006.1	207162	209084	+	1041	JAHRBS010000006.1.g43	GO:0008152;GO:0044238;GO:0044710;GO:0006629;GO:0071704;GO:0003824;GO:0016787;GO:0016788	-	S	NA	-
JAHRBS010000006.1.g457	JAHRBS010000006.1	1603053	1605630	-	2028	JAHRBS010000006.1.g457	GO:0008152;GO:0071704;GO:0044238;GO:0019538;GO:0043170;GO:0006508;GO:0009987;GO:0044699;GO:0044763;GO:0008219;GO:0016265;GO:0006915;GO:0012501;GO:0016787;GO:0004180;GO:0008233;GO:0008238;GO:0017171;GO:0004185;GO:0003824;GO:0070011;GO:0070008;GO:0008236;GO:0043229;GO:0043227;GO:0043226;GO:0043231;GO:0044464;GO:0005623;GO:0005622;GO:0044424;GO:0016020;GO:0005737;GO:0044444;GO:0005802;GO:0031224;GO:…	-	O	Protease with a carboxypeptidase B-like function involved in the C-terminal processing of the lysine and arginine residues from protein precursors. Promotes cell fusion and is involved in the programmed cell death (By similarity)	-
JAHRBS010000006.1.g48	JAHRBS010000006.1	251739	253431	+	1041	JAHRBS010000006.1.g48	GO:0008152;GO:0044238;GO:0044710;GO:0006629;GO:0071704;GO:0003824;GO:0016787;GO:0016788	-	S	NA	-
JAHRBS010000006.1.g482	JAHRBS010000006.1	1700609	1702017	+	1053	JAHRBS010000006.1.g482	GO:0044710;GO:0008152;GO:0055114;GO:0016705;GO:0003824;GO:0016491;GO:0043169;GO:0046872;GO:0046914;GO:0020037;GO:0046906;GO:0097159;GO:0043167;GO:0005488;GO:0005506;GO:0009055;GO:1901363;GO:0004497	-	Q	Cytochrome p450	PHI:2393 (O-methylsterigmatocystin_oxidoreductase) 5518 Fusarium_graminearum increased_virulence_(hypervirulence)
JAHRBS010000006.1.g483	JAHRBS010000006.1	1705936	1707370	+	1224	JAHRBS010000006.1.g483	-	-	-	-	-
JAHRBS010000006.1.g484	JAHRBS010000006.1	1708502	1710727	+	1638	JAHRBS010000006.1.g484	GO:0006810;GO:0009987;GO:0055085;GO:0044765;GO:0044763;GO:0051234;GO:0051179;GO:0044699;GO:0022891;GO:0005215;GO:0022857;GO:0022892;GO:0044425;GO:0016021;GO:0016020;GO:0031224	K08150	G	Sugar (and other) transporter	PHI:9510 CBU_0347 777 Coxiella_burnetii unaffected_pathogenicity
JAHRBS010000006.1.g525	JAHRBS010000006.1	1843780	1845125	+	1086	JAHRBS010000006.1.g525	-	-	-	-	-
JAHRBS010000006.1.g549	JAHRBS010000006.1	1909836	1911852	-	1650	JAHRBS010000006.1.g549	GO:0008152;GO:0016787;GO:0003824;GO:0016788;GO:0052689;GO:0004091	K01049	T	Triacylglycerol lipase	PHI:2032 VTL1 318829 Magnaporthe_oryzae unaffected_pathogenicity
JAHRBS010000006.1.g580	JAHRBS010000006.1	2027820	2028961	+	666	JAHRBS010000006.1.g580	GO:0008152;GO:0003824;GO:0016787	-	S	conserved hypothetical protein	-
JAHRBS010000006.1.g581	JAHRBS010000006.1	2029304	2030680	-	1245	JAHRBS010000006.1.g581	-	-	S	NA	-
JAHRBS010000006.1.g601	JAHRBS010000006.1	2101796	2102802	+	762	JAHRBS010000006.1.g601	GO:0044710;GO:0055114;GO:0008152;GO:0043169;GO:0004497;GO:0046872;GO:0046914;GO:0020037;GO:0046906;GO:0097159;GO:0016705;GO:0043167;GO:0003824;GO:0005488;GO:0005506;GO:0009055;GO:1901363;GO:0016491	-	Q	Cytochrome p450	PHI:9266 FUM6 948311 Fusarium_proliferatum reduced_virulence
JAHRBS010000006.1.g602	JAHRBS010000006.1	2102905	2103272	+	300	JAHRBS010000006.1.g602	GO:0044710;GO:0055114;GO:0008152;GO:0043169;GO:0004497;GO:0046872;GO:0046914;GO:0020037;GO:0046906;GO:0097159;GO:0016705;GO:0043167;GO:0003824;GO:0005488;GO:0005506;GO:0009055;GO:1901363;GO:0016491	-	Q	Cytochrome p450	-
JAHRBS010000006.1.g603	JAHRBS010000006.1	2103593	2104974	-	1140	JAHRBS010000006.1.g603	GO:0008152;GO:0071704;GO:0006508;GO:0044238;GO:0019538;GO:0043170;GO:0008233;GO:0016787;GO:0003824;GO:0004177;GO:0008238;GO:0070011;GO:0043169;GO:0043167;GO:0005488;GO:0046872;GO:0005576	-	E	Extracellular aminopeptidase that allows assimilation of proteinaceous substrates (By similarity)	-
JAHRBS010000006.1.g610	JAHRBS010000006.1	2126561	2128219	+	1461	JAHRBS010000006.1.g610	GO:0008152;GO:0003824;GO:0016787	K20860	S	Inherit from COG: Hydrolase	-
JAHRBS010000006.1.g614	JAHRBS010000006.1	2134782	2135227	-	318	JAHRBS010000006.1.g614	GO:0005199;GO:0005198;GO:0005618;GO:0044464;GO:0005623;GO:0030312;GO:0071944;GO:0009277;GO:0005576	-	S	Contributes to surface hydrophobicity, which is important for processes such as association of hyphae in reproductive structures, dispersal of aerial spores and adhesion of pathogens to host structures	-
JAHRBS010000006.1.g617	JAHRBS010000006.1	2146096	2146797	-	606	JAHRBS010000006.1.g617	-	-	-	-	-
JAHRBS010000006.1.g618	JAHRBS010000006.1	2148186	2148628	+	378	JAHRBS010000006.1.g618	GO:0044710;GO:0055114;GO:0008152;GO:0043169;GO:0046872;GO:0046914;GO:0020037;GO:0046906;GO:0097159;GO:0016705;GO:0043167;GO:0003824;GO:0005488;GO:0005506;GO:0009055;GO:1901363;GO:0016491;GO:0004497	-	Q	cytochrome P450	-
JAHRBS010000006.1.g619	JAHRBS010000006.1	2149650	2150312	+	474	JAHRBS010000006.1.g619	GO:0044710;GO:0008152;GO:0055114;GO:0016705;GO:0003824;GO:0016491;GO:0043169;GO:0046872;GO:0046914;GO:0020037;GO:0046906;GO:0097159;GO:0043167;GO:0005488;GO:0005506;GO:0009055;GO:1901363;GO:0004497	-	Q	Cytochrome p450	-
JAHRBS010000006.1.g631	JAHRBS010000006.1	2193082	2195746	+	1665	JAHRBS010000006.1.g631	GO:0071705;GO:0009987;GO:0055085;GO:0015849;GO:0003333;GO:0006865;GO:0015711;GO:0051179;GO:0044765;GO:0034220;GO:0006820;GO:0044763;GO:0006810;GO:0071702;GO:0051234;GO:0006811;GO:0044699;GO:0046942;GO:0022891;GO:0022892;GO:0005342;GO:0008514;GO:0005215;GO:0008509;GO:0015075;GO:0022857;GO:0015171;GO:0046943;GO:0044425;GO:0016021;GO:0016020;GO:0031224	-	E	Inherit from KOG: amino acid transporter	-
JAHRBS010000006.1.g633	JAHRBS010000006.1	2198876	2199289	+	414	JAHRBS010000006.1.g633	GO:0044710;GO:0008152;GO:0055114;GO:0016491;GO:0043169;GO:0046914;GO:0046872;GO:0043167;GO:0005488;GO:0005507;GO:0003824;GO:0052716;GO:0016679;GO:0016682;GO:0008270	-	Q	laccase, multicopper oxidase, benzenediol oxygen oxidorectuctase (EC 1.10.3.2)	-
JAHRBS010000006.1.g638	JAHRBS010000006.1	2213739	2214552	-	612	JAHRBS010000006.1.g638	GO:0044710;GO:0008152;GO:0055114;GO:0016705;GO:0003824;GO:0016491;GO:0043169;GO:0046872;GO:0046914;GO:0020037;GO:0046906;GO:0097159;GO:0043167;GO:0005488;GO:0005506;GO:0009055;GO:1901363;GO:0004497	-	Q	Cytochrome p450	PHI:2393 (O-methylsterigmatocystin_oxidoreductase) 5518 Fusarium_graminearum increased_virulence_(hypervirulence)
JAHRBS010000006.1.g651	JAHRBS010000006.1	2245920	2246370	+	318	JAHRBS010000006.1.g651	GO:0005199;GO:0005198;GO:0005618;GO:0044464;GO:0005623;GO:0030312;GO:0071944;GO:0009277;GO:0005576	-	S	Contributes to surface hydrophobicity, which is important for processes such as association of hyphae in reproductive structures, dispersal of aerial spores and adhesion of pathogens to host structures	-
JAHRBS010000006.1.g670	JAHRBS010000006.1	2296258	2297775	+	1518	JAHRBS010000006.1.g670	-	-	-	-	-
JAHRBS010000006.1.g83	JAHRBS010000006.1	408127	409632	-	969	JAHRBS010000006.1.g83	GO:0044710;GO:0055114;GO:0008152;GO:0051213;GO:0016706;GO:0016705;GO:0003824;GO:0016491;GO:0043169;GO:0046914;GO:0043167;GO:0005488;GO:0005506;GO:0046872	-	Q	2OG-Fe(II) oxygenase superfamily	-
JAHRBS010000006.1.g85	JAHRBS010000006.1	421583	422974	+	1392	JAHRBS010000006.1.g85	-	-	-	-	-
JAHRBS010000006.1.g88	JAHRBS010000006.1	430864	432225	+	1362	JAHRBS010000006.1.g88	GO:0002438;GO:0002524;GO:0002460;GO:0019724;GO:0050896;GO:0006955;GO:0006952;GO:0009611;GO:0002437;GO:0016068;GO:0002376;GO:0002449;GO:0006950;GO:0016064;GO:0002250;GO:0006954;GO:0002252;GO:0002526;GO:0002443	-	S	NA	-
JAHRBS010000006.1.g90	JAHRBS010000006.1	434448	436827	-	1458	JAHRBS010000006.1.g90	GO:0008152;GO:0044710;GO:0055114;GO:0071704;GO:0009987;GO:0006081;GO:0044237;GO:0016491;GO:0016620;GO:0003824;GO:0016903;GO:0004030	-	C	Aldehyde dehydrogenase	PHI:7788 AldB_(PSPTO_2673) 317 Pseudomonas_syringae reduced_virulence
JAHRBS010000006.1.g96	JAHRBS010000006.1	450543	452759	+	2217	JAHRBS010000006.1.g96	GO:0043169;GO:0046914;GO:0043167;GO:0005488;GO:0046872;GO:0008270	-	S	HET domain-containing protein	-
JAHRBS010000007.1.g1108	JAHRBS010000007.1	3332021	3332530	+	510	JAHRBS010000007.1.g1108	-	-	S	NA	-
JAHRBS010000007.1.g112	JAHRBS010000007.1	401559	402025	-	312	JAHRBS010000007.1.g112	GO:0005199;GO:0005198;GO:0005618;GO:0044464;GO:0005623;GO:0030312;GO:0071944;GO:0009277;GO:0005576	-	S	Contributes to surface hydrophobicity, which is important for processes such as association of hyphae in reproductive structures, dispersal of aerial spores and adhesion of pathogens to host structures	-
JAHRBS010000007.1.g118	JAHRBS010000007.1	425333	426564	+	1134	JAHRBS010000007.1.g118	-	-	-	-	-
JAHRBS010000007.1.g1186	JAHRBS010000007.1	3610297	3611712	-	903	JAHRBS010000007.1.g1186	-	-	-	-	-
JAHRBS010000007.1.g1204	JAHRBS010000007.1	3656705	3658032	-	1218	JAHRBS010000007.1.g1204	-	-	-	-	-
JAHRBS010000007.1.g1205	JAHRBS010000007.1	3658606	3660750	+	1608	JAHRBS010000007.1.g1205	GO:0034641;GO:0006807;GO:0044281;GO:0006139;GO:0044710;GO:1901362;GO:1901360;GO:0071704;GO:0018130;GO:1901576;GO:0009987;GO:0006725;GO:0009058;GO:0008152;GO:0034654;GO:0055086;GO:0046483;GO:0044238;GO:0044271;GO:0044249;GO:0044237;GO:0019438;GO:0009167;GO:0009161;GO:0009123;GO:0009126;GO:0009127;GO:0009168;GO:0009124;GO:0009156;GO:0090407;GO:0006796;GO:1901293;GO:0006793;GO:0019637;GO:0006753;GO:…	K19572	F	adenosine deaminase	-
JAHRBS010000007.1.g121	JAHRBS010000007.1	434111	435952	+	1842	JAHRBS010000007.1.g121	-	-	S	NA	-
JAHRBS010000007.1.g1228	JAHRBS010000007.1	3733172	3734413	-	1242	JAHRBS010000007.1.g1228	-	-	S	NA	-
JAHRBS010000007.1.g1233	JAHRBS010000007.1	3744369	3746207	+	1623	JAHRBS010000007.1.g1233	-	-	S	NA	-
JAHRBS010000007.1.g1234	JAHRBS010000007.1	3747020	3747299	-	195	JAHRBS010000007.1.g1234	-	-	-	-	-
JAHRBS010000007.1.g1249	JAHRBS010000007.1	3792603	3799137	-	6120	JAHRBS010000007.1.g1249	GO:0008152;GO:0071704;GO:0006139;GO:0044260;GO:0044238;GO:0009987;GO:0006725;GO:0044237;GO:0043170;GO:0090304;GO:0015074;GO:0034641;GO:0006807;GO:0006259;GO:1901360;GO:0046483;GO:0097159;GO:0003676;GO:1901363;GO:0005488;GO:0043169;GO:0046914;GO:0043167;GO:0008270;GO:0046872	-	S	Reverse transcriptase (RNA-dependent DNA polymerase)	-
JAHRBS010000007.1.g1250	JAHRBS010000007.1	3799877	3802232	-	2304	JAHRBS010000007.1.g1250	-	-	S	NA	-
JAHRBS010000007.1.g1260	JAHRBS010000007.1	3832913	3834118	-	1206	JAHRBS010000007.1.g1260	GO:0055114;GO:0044710;GO:0008152;GO:0003824;GO:0016491;GO:0004497	-	S	FAD binding domain	-
JAHRBS010000007.1.g1280	JAHRBS010000007.1	3905298	3906311	-	903	JAHRBS010000007.1.g1280	-	-	S	NA	-
JAHRBS010000007.1.g1284	JAHRBS010000007.1	3911552	3914937	+	2937	JAHRBS010000007.1.g1284	GO:0097159;GO:0005488;GO:0003676;GO:1901363	-	S	NA	-
JAHRBS010000007.1.g1296	JAHRBS010000007.1	3980514	3981465	+	579	JAHRBS010000007.1.g1296	-	-	S	Thioesterase superfamily	-
JAHRBS010000007.1.g135	JAHRBS010000007.1	486331	486789	+	333	JAHRBS010000007.1.g135	GO:0005199;GO:0005198;GO:0005618;GO:0044464;GO:0005623;GO:0030312;GO:0071944;GO:0009277;GO:0005576	-	S	Contributes to surface hydrophobicity, which is important for processes such as association of hyphae in reproductive structures, dispersal of aerial spores and adhesion of pathogens to host structures	-
JAHRBS010000007.1.g138	JAHRBS010000007.1	495215	496324	+	927	JAHRBS010000007.1.g138	-	-	S	BTB/POZ domain	-
JAHRBS010000007.1.g139	JAHRBS010000007.1	497389	500491	-	2619	JAHRBS010000007.1.g139	GO:0008152;GO:0044238;GO:0005975;GO:0071704;GO:0003824;GO:0016787;GO:0016798;GO:0004553	-	G	hydrolase	-
JAHRBS010000007.1.g140	JAHRBS010000007.1	502654	503760	+	981	JAHRBS010000007.1.g140	-	-	-	-	-
JAHRBS010000007.1.g141	JAHRBS010000007.1	504986	506899	-	1659	JAHRBS010000007.1.g141	GO:0006869;GO:0006810;GO:0044699;GO:0033036;GO:0044765;GO:0051234;GO:0010876;GO:0051179;GO:0071702;GO:0008643;GO:0005319;GO:0022892;GO:0005215;GO:0016020;GO:0044425;GO:0031224;GO:0016021;GO:0005783;GO:0005789;GO:0042175;GO:0043229;GO:0043227;GO:0043226;GO:0005737;GO:0031090;GO:0044432;GO:0012505;GO:0043231;GO:0044464;GO:0005623;GO:0005622;GO:0044446;GO:0044444;GO:0044424;GO:0044422	K06316	D	Oligosaccharide translocation protein RFT1	PHI:3455 Apt1 5207 Cryptococcus_neoformans reduced_virulence
JAHRBS010000007.1.g142	JAHRBS010000007.1	507541	509648	+	1260	JAHRBS010000007.1.g142	GO:0008152;GO:0071704;GO:0006629;GO:0044238;GO:0044710;GO:0009987;GO:0006914;GO:0009056;GO:0044248;GO:0044237;GO:0016042;GO:1901575;GO:0016787;GO:0016788;GO:0003824;GO:0016298;GO:0004806;GO:0052689;GO:0050253;GO:0016020;GO:0044425;GO:0031902;GO:0043229;GO:0043227;GO:0043226;GO:0005737;GO:0043231;GO:0044464;GO:0005623;GO:0005622;GO:0044444;GO:0044424;GO:0044446;GO:0044422;GO:0005783;GO:0031224;GO:…	K17900	I	Lipase which is essential for lysis of subvacuolar cytoplasm to vacuole targeted bodies and intravacuolar autophagic bodies. Involved in the lysis of intravacuolar multivesicular body (MVB) vesicles. The intravacuolar membrane disintegration by ATG15 is critical to life span extension (By similarity)	PHI:1166 ATG15 5518 Fusarium_graminearum reduced_virulence
JAHRBS010000007.1.g143	JAHRBS010000007.1	509799	510624	-	342	JAHRBS010000007.1.g143	-	-	-	-	-
JAHRBS010000007.1.g144	JAHRBS010000007.1	512792	515626	+	1683	JAHRBS010000007.1.g144	-	-	S	NA	-
JAHRBS010000007.1.g145	JAHRBS010000007.1	516417	517576	-	957	JAHRBS010000007.1.g145	GO:0008152;GO:0003824;GO:0016787	-	I	Inherit from COG: alpha beta hydrolase fold-3 domain protein	-
JAHRBS010000007.1.g146	JAHRBS010000007.1	519039	519528	+	348	JAHRBS010000007.1.g146	-	-	S	NA	-
JAHRBS010000007.1.g147	JAHRBS010000007.1	520027	520956	+	930	JAHRBS010000007.1.g147	-	-	-	-	-
JAHRBS010000007.1.g148	JAHRBS010000007.1	521355	522130	-	618	JAHRBS010000007.1.g148	-	-	-	-	-
JAHRBS010000007.1.g149	JAHRBS010000007.1	524264	525657	+	1005	JAHRBS010000007.1.g149	-	-	-	-	-
JAHRBS010000007.1.g159	JAHRBS010000007.1	543718	544250	+	312	JAHRBS010000007.1.g159	-	-	S	Optic atrophy 3 protein (OPA3)	-
JAHRBS010000007.1.g16	JAHRBS010000007.1	49941	50995	-	822	JAHRBS010000007.1.g16	-	-	S	NA	-
JAHRBS010000007.1.g160	JAHRBS010000007.1	545479	545994	+	516	JAHRBS010000007.1.g160	-	-	-	-	-
JAHRBS010000007.1.g162	JAHRBS010000007.1	550696	554290	-	1941	JAHRBS010000007.1.g162	-	-	S	NmrA-like family	-
JAHRBS010000007.1.g179	JAHRBS010000007.1	600654	601542	+	732	JAHRBS010000007.1.g179	GO:0032259;GO:0008152;GO:0003824;GO:0016740;GO:0016741;GO:0008168	-	H	Methyltransferase domain	-
JAHRBS010000007.1.g185	JAHRBS010000007.1	616749	620739	+	2994	JAHRBS010000007.1.g185	GO:0055114;GO:0008152;GO:0006310;GO:0006139;GO:0044260;GO:0044238;GO:0009987;GO:0006725;GO:0044237;GO:0043170;GO:0090304;GO:0015074;GO:0034641;GO:0006807;GO:0006259;GO:0071704;GO:1901360;GO:0046483;GO:0044710;GO:0097159;GO:0005488;GO:0003676;GO:0003677;GO:1901363;GO:0003824;GO:0016491	-	S	Inherit from opiNOG: Conserved hypothetical protein	-
JAHRBS010000007.1.g188	JAHRBS010000007.1	636477	637500	+	903	JAHRBS010000007.1.g188	GO:0046434;GO:0009141;GO:0009143;GO:0009144;GO:0009146;GO:0009166;GO:0009167;GO:0009128;GO:0006807;GO:0044237;GO:0009161;GO:0009123;GO:0006195;GO:0009126;GO:0009259;GO:1901360;GO:0009125;GO:0046700;GO:0006139;GO:0044710;GO:0072523;GO:1901565;GO:0046130;GO:0046483;GO:0042278;GO:0006200;GO:0071704;GO:0009199;GO:0055086;GO:0006152;GO:0009169;GO:0009207;GO:0009205;GO:0009987;GO:0009203;GO:0009158;GO:…	-	L	DEAD/DEAH box helicase	-
JAHRBS010000007.1.g200	JAHRBS010000007.1	668322	668868	+	447	JAHRBS010000007.1.g200	GO:0005576	-	S	Allergenic cerato-platanin Asp F13	-
JAHRBS010000007.1.g208	JAHRBS010000007.1	695215	697803	+	2406	JAHRBS010000007.1.g208	GO:0008152;GO:0044238;GO:0006468;GO:0044260;GO:0044267;GO:0019538;GO:0016310;GO:0009987;GO:0043412;GO:0006464;GO:0043170;GO:0071704;GO:0006796;GO:0036211;GO:0044237;GO:0006793;GO:0016740;GO:0003824;GO:0016772;GO:0035639;GO:0005488;GO:0000166;GO:1901363;GO:0001883;GO:0001882;GO:0043168;GO:0043167;GO:1901265;GO:0032549;GO:0017076;GO:0004672;GO:0005524;GO:0016301;GO:0036094;GO:0030554;GO:0016773;GO:…	-	S	NA	-
JAHRBS010000007.1.g209	JAHRBS010000007.1	699387	702641	+	3084	JAHRBS010000007.1.g209	GO:0016310;GO:0009987;GO:0006796;GO:0044237;GO:0008152;GO:0006793;GO:0044238;GO:0006468;GO:0044260;GO:0044267;GO:0019538;GO:0043412;GO:0006464;GO:0043170;GO:0071704;GO:0036211;GO:0016740;GO:0016301;GO:0003824;GO:0016772;GO:0004713;GO:0004672;GO:0016773;GO:0035639;GO:0005488;GO:0000166;GO:1901363;GO:0001883;GO:0001882;GO:0043168;GO:0043167;GO:0032549;GO:0017076;GO:0005524;GO:1901265;GO:0036094;GO:…	-	T	other FunK1 protein kinase	-
JAHRBS010000007.1.g21	JAHRBS010000007.1	67039	68468	-	1245	JAHRBS010000007.1.g21	GO:0044710;GO:0055114;GO:0008152;GO:0051213;GO:0016706;GO:0016705;GO:0003824;GO:0016491;GO:0043168;GO:0031418;GO:0046914;GO:0043169;GO:0031406;GO:0030246;GO:0019842;GO:0043167;GO:0036094;GO:0048029;GO:0005488;GO:0005506;GO:0046872	-	S	NA	-
JAHRBS010000007.1.g213	JAHRBS010000007.1	713547	714038	-	492	JAHRBS010000007.1.g213	GO:0005576	-	S	Allergenic cerato-platanin Asp F13	PHI:9428 SsSm1_(SS1G_10096) 5180 Sclerotinia_sclerotiorum reduced_virulence
JAHRBS010000007.1.g255	JAHRBS010000007.1	834856	837209	-	2301	JAHRBS010000007.1.g255	-	-	S	NA	-
JAHRBS010000007.1.g287	JAHRBS010000007.1	948215	949217	-	957	JAHRBS010000007.1.g287	-	-	-	-	-
JAHRBS010000007.1.g29	JAHRBS010000007.1	93650	96009	-	1596	JAHRBS010000007.1.g29	GO:0055114;GO:0044710;GO:0008152;GO:0016491;GO:0046872;GO:0003824;GO:0043169;GO:0046914;GO:0020037;GO:0046906;GO:0097159;GO:0016705;GO:0043167;GO:0005488;GO:0005506;GO:0009055;GO:1901363;GO:0004497	-	Q	Cytochrome p450	-
JAHRBS010000007.1.g294	JAHRBS010000007.1	959941	960582	-	516	JAHRBS010000007.1.g294	-	-	-	-	-
JAHRBS010000007.1.g295	JAHRBS010000007.1	961396	962959	+	1506	JAHRBS010000007.1.g295	-	-	-	-	-
JAHRBS010000007.1.g296	JAHRBS010000007.1	963442	964396	-	891	JAHRBS010000007.1.g296	-	-	-	-	-
JAHRBS010000007.1.g315	JAHRBS010000007.1	1013583	1014571	+	699	JAHRBS010000007.1.g315	GO:0044710;GO:0055114;GO:0008152;GO:0043169;GO:0046872;GO:0046914;GO:0020037;GO:0046906;GO:0097159;GO:0016705;GO:0043167;GO:0003824;GO:0005488;GO:0005506;GO:0009055;GO:1901363;GO:0016491;GO:0004497	-	Q	Cytochrome p450	-
JAHRBS010000007.1.g361	JAHRBS010000007.1	1136817	1137726	+	834	JAHRBS010000007.1.g361	-	-	-	-	-
JAHRBS010000007.1.g406	JAHRBS010000007.1	1265792	1267049	+	975	JAHRBS010000007.1.g406	-	-	-	-	-
JAHRBS010000007.1.g595	JAHRBS010000007.1	1827688	1830180	-	1548	JAHRBS010000007.1.g595	-	-	S	NA	-
JAHRBS010000007.1.g617	JAHRBS010000007.1	1897568	1898635	-	963	JAHRBS010000007.1.g617	GO:0097159;GO:0005488;GO:0003676;GO:1901363;GO:0003677	K07494	S	NA	PHI:1522 GzHOMEL026 5518 Fusarium_graminearum lethal
JAHRBS010000007.1.g65	JAHRBS010000007.1	212048	212325	-	210	JAHRBS010000007.1.g65	-	-	-	-	-
JAHRBS010000007.1.g67	JAHRBS010000007.1	223196	224317	+	1122	JAHRBS010000007.1.g67	-	-	-	-	-
JAHRBS010000007.1.g681	JAHRBS010000007.1	2094025	2095550	+	1248	JAHRBS010000007.1.g681	-	K14841	S	NA	-
JAHRBS010000007.1.g741	JAHRBS010000007.1	2256479	2256716	+	198	JAHRBS010000007.1.g741	-	-	-	-	-
JAHRBS010000007.1.g747	JAHRBS010000007.1	2276216	2277451	-	846	JAHRBS010000007.1.g747	-	-	S	NA	-
JAHRBS010000007.1.g748	JAHRBS010000007.1	2279031	2280736	+	1461	JAHRBS010000007.1.g748	GO:0080090;GO:0019222;GO:0019219;GO:0031323;GO:2001141;GO:0051252;GO:0009889;GO:0050789;GO:0006355;GO:0010556;GO:0065007;GO:0051171;GO:0031326;GO:0060255;GO:0050794;GO:0010468;GO:2000112;GO:0005488;GO:0097159;GO:0003676;GO:0003677;GO:1901363;GO:0043169;GO:0046914;GO:0043167;GO:0008270;GO:0046872	-	S	JmjC domain-containing protein	-
JAHRBS010000007.1.g749	JAHRBS010000007.1	2282301	2284438	+	1887	JAHRBS010000007.1.g749	-	-	-	-	-
JAHRBS010000007.1.g765	JAHRBS010000007.1	2335217	2336508	+	1020	JAHRBS010000007.1.g765	-	-	S	NA	-
JAHRBS010000007.1.g82	JAHRBS010000007.1	265604	267865	-	1650	JAHRBS010000007.1.g82	GO:0055114;GO:0044710;GO:0008152;GO:0016491;GO:0046872;GO:0003824;GO:0043169;GO:0046914;GO:0020037;GO:0046906;GO:0097159;GO:0016705;GO:0043167;GO:0005488;GO:0005506;GO:0009055;GO:1901363;GO:0004497	K17861	Q	Cytochrome p450	PHI:2907 Cyp51A 5518 Fusarium_graminearum unaffected_pathogenicity__reduced_virulence
JAHRBS010000007.1.g86	JAHRBS010000007.1	280038	281885	-	1665	JAHRBS010000007.1.g86	GO:0044238;GO:0019538;GO:0043170;GO:0071704;GO:0008152;GO:0006508;GO:0016787;GO:0004175;GO:0004252;GO:0017171;GO:0003824;GO:0070011;GO:0008233;GO:0008236	K01279	O	protease S8 tripeptidyl peptidase I	-
JAHRBS010000007.1.g87	JAHRBS010000007.1	283895	285874	-	1980	JAHRBS010000007.1.g87	-	-	-	-	-
JAHRBS010000007.1.g891	JAHRBS010000007.1	2692802	2693698	+	762	JAHRBS010000007.1.g891	-	-	S	FUN14 family	-
JAHRBS010000007.1.g892	JAHRBS010000007.1	2693915	2694445	-	531	JAHRBS010000007.1.g892	-	-	-	-	-
JAHRBS010000008.1.g128	JAHRBS010000008.1	495607	496281	-	411	JAHRBS010000008.1.g128	GO:0055085;GO:0006810;GO:0009987;GO:0044765;GO:0044763;GO:0051234;GO:0051179;GO:0044699;GO:0008643;GO:0071702;GO:0005215;GO:0022857;GO:0022891;GO:0022892;GO:0016020;GO:0016021;GO:0044425;GO:0031224	-	G	sugar transporter	-
JAHRBS010000008.1.g136	JAHRBS010000008.1	518906	519631	+	726	JAHRBS010000008.1.g136	GO:0032851;GO:0023051;GO:0010646;GO:0050789;GO:0043547;GO:0009966;GO:0065007;GO:0051056;GO:0046578;GO:0048583;GO:0050794;GO:0032313;GO:0009894;GO:0019220;GO:0080090;GO:0031329;GO:0031323;GO:0043087;GO:0043085;GO:0032318;GO:0051345;GO:0030811;GO:0044093;GO:0065009;GO:0033121;GO:0033124;GO:0019219;GO:0050790;GO:0032483;GO:0019222;GO:0009118;GO:0051336;GO:0051174;GO:1900542;GO:0032320;GO:0006140;GO:…	-	T	TBC domain protein	-
JAHRBS010000008.1.g167	JAHRBS010000008.1	629411	630700	-	942	JAHRBS010000008.1.g167	GO:0055114;GO:0044710;GO:0008152;GO:0016491;GO:0003824	-	Q	short chain dehydrogenase reductase family	-
JAHRBS010000008.1.g171	JAHRBS010000008.1	643271	646584	-	3186	JAHRBS010000008.1.g171	-	-	-	-	-
JAHRBS010000008.1.g206	JAHRBS010000008.1	787327	789803	-	1635	JAHRBS010000008.1.g206	GO:0055114;GO:0044710;GO:0008152;GO:0016491;GO:0046872;GO:0003824;GO:0043169;GO:0046914;GO:0020037;GO:0046906;GO:0097159;GO:0016705;GO:0043167;GO:0005488;GO:0005506;GO:0009055;GO:1901363;GO:0004497	K15001	Q	Cytochrome p450	-
JAHRBS010000008.1.g211	JAHRBS010000008.1	800788	802299	-	1302	JAHRBS010000008.1.g211	GO:0097159;GO:0003676;GO:1901363;GO:0005488;GO:0044464;GO:0005623;GO:0005622;GO:0044424;GO:0030529;GO:0032991	-	A	Periodic tryptophan protein 2	-
JAHRBS010000008.1.g231	JAHRBS010000008.1	876829	878051	-	1158	JAHRBS010000008.1.g231	-	-	-	-	-
JAHRBS010000008.1.g243	JAHRBS010000008.1	911301	912960	+	1230	JAHRBS010000008.1.g243	GO:0008152;GO:0003824;GO:0016787;GO:0033961;GO:0016801;GO:0016803	K01253	S	epoxide hydrolase	-
JAHRBS010000008.1.g244	JAHRBS010000008.1	913559	914112	-	495	JAHRBS010000008.1.g244	-	-	-	-	-
JAHRBS010000008.1.g301	JAHRBS010000008.1	1106031	1107351	-	1026	JAHRBS010000008.1.g301	-	-	S	NA	-
JAHRBS010000008.1.g313	JAHRBS010000008.1	1143433	1143796	+	237	JAHRBS010000008.1.g313	-	-	-	-	-
JAHRBS010000008.1.g330	JAHRBS010000008.1	1195729	1200574	-	4029	JAHRBS010000008.1.g330	GO:0043169;GO:0046914;GO:0043167;GO:0005488;GO:0046872;GO:0008270;GO:0005737;GO:0032991;GO:0005840;GO:0043232;GO:0044464;GO:0044444;GO:0005623;GO:0030529;GO:0043229;GO:0043228;GO:0044424;GO:0005622;GO:0043226	-	S	NA	-
JAHRBS010000008.1.g342	JAHRBS010000008.1	1246880	1248747	+	1683	JAHRBS010000008.1.g342	-	-	S	NA	-
JAHRBS010000008.1.g357	JAHRBS010000008.1	1312368	1316179	+	2550	JAHRBS010000008.1.g357	-	-	S	NA	-
JAHRBS010000008.1.g358	JAHRBS010000008.1	1316434	1317044	-	525	JAHRBS010000008.1.g358	GO:0005576	-	S	Allergenic cerato-platanin Asp F13	PHI:6417 Sm1 29875 Trichoderma_virens reduced_virulence
JAHRBS010000008.1.g359	JAHRBS010000008.1	1321564	1324491	-	2220	JAHRBS010000008.1.g359	GO:0009987;GO:0044260;GO:0008152;GO:0043170;GO:0071704;GO:0010467;GO:0044238;GO:0044237;GO:0019538;GO:0044267;GO:0044249;GO:0034645;GO:1901576;GO:0009058;GO:0009059;GO:0006413;GO:0006412;GO:0003676;GO:0005488;GO:0097159;GO:1901363;GO:0008135;GO:0003723;GO:0003743	K11593	J	eukaryotic translation initiation factor	-
JAHRBS010000008.1.g36	JAHRBS010000008.1	147839	149802	+	1446	JAHRBS010000008.1.g36	-	-	-	-	-
JAHRBS010000008.1.g360	JAHRBS010000008.1	1326553	1327186	+	579	JAHRBS010000008.1.g360	GO:0008152;GO:0055114;GO:0044710;GO:0009987;GO:0008652;GO:0019752;GO:0044249;GO:0034641;GO:0006807;GO:0044281;GO:0044283;GO:0000105;GO:1901362;GO:1901360;GO:1901576;GO:0044711;GO:0006547;GO:0006520;GO:0071704;GO:1901605;GO:1901607;GO:0018130;GO:0044238;GO:0006725;GO:0009058;GO:0043436;GO:0046483;GO:1901564;GO:1901566;GO:0006082;GO:0046394;GO:0016053;GO:0044237;GO:0052803;GO:0019438;GO:0016491;GO:…	-	E	Histidine biosynthesis trifunctional protein	-
JAHRBS010000008.1.g363	JAHRBS010000008.1	1333113	1334097	-	648	JAHRBS010000008.1.g363	GO:0006479;GO:0044238;GO:0044260;GO:0044267;GO:0019538;GO:0009987;GO:0006464;GO:0043170;GO:0008213;GO:0071704;GO:0043412;GO:0036211;GO:0043414;GO:0044237;GO:0008152;GO:0032259;GO:0008757;GO:0016741;GO:0008276;GO:0003824;GO:0016740;GO:0008171;GO:0051998;GO:0010340;GO:0008168;GO:0004719;GO:0005737;GO:0044464;GO:0005623;GO:0005622;GO:0044424	K00573	O	protein-L-isoaspartate O-methyltransferase	-
JAHRBS010000008.1.g374	JAHRBS010000008.1	1395367	1395676	+	237	JAHRBS010000008.1.g374	-	-	-	-	-
JAHRBS010000008.1.g385	JAHRBS010000008.1	1424017	1425069	-	903	JAHRBS010000008.1.g385	GO:0006468;GO:0009987;GO:0044260;GO:0008152;GO:0016310;GO:0043170;GO:0071704;GO:0044238;GO:0044237;GO:0019538;GO:0044267;GO:0036211;GO:0043412;GO:0006464;GO:0006796;GO:0006793;GO:0004672;GO:0016740;GO:0016301;GO:0016772;GO:0003824;GO:0016773;GO:0000166;GO:0004674;GO:0035639;GO:0005488;GO:1901363;GO:0001883;GO:0001882;GO:0043168;GO:0043167;GO:1901265;GO:0032549;GO:0017076;GO:0005524;GO:0036094;GO:…	-	T	Casein kinase I	PHI:1235 FGSG_08731 5518 Fusarium_graminearum lethal
JAHRBS010000008.1.g394	JAHRBS010000008.1	1466464	1468287	+	1041	JAHRBS010000008.1.g394	GO:0044710;GO:0055114;GO:0008152;GO:0004497;GO:0016491;GO:0003824;GO:0070330;GO:0003958;GO:0005488;GO:0043167;GO:1901363;GO:1901265;GO:0043168;GO:0043169;GO:0046914;GO:0016705;GO:0000166;GO:0010181;GO:0005506;GO:0046872;GO:0020037;GO:0050662;GO:0036094;GO:0048037;GO:0009055;GO:0046906;GO:0097159;GO:0016712;GO:0016651;GO:0016653;GO:0032553	-	Q	Cytochrome P450	-
JAHRBS010000008.1.g397	JAHRBS010000008.1	1491089	1492282	-	1134	JAHRBS010000008.1.g397	-	-	-	-	-
JAHRBS010000008.1.g398	JAHRBS010000008.1	1493988	1494228	-	186	JAHRBS010000008.1.g398	-	-	-	-	-
JAHRBS010000008.1.g405	JAHRBS010000008.1	1529894	1530276	-	216	JAHRBS010000008.1.g405	-	-	-	-	-
JAHRBS010000008.1.g406	JAHRBS010000008.1	1530828	1532846	-	936	JAHRBS010000008.1.g406	-	-	-	-	-
JAHRBS010000008.1.g408	JAHRBS010000008.1	1537467	1537930	-	264	JAHRBS010000008.1.g408	-	-	S	YagE family	-
JAHRBS010000008.1.g409	JAHRBS010000008.1	1539990	1540855	+	669	JAHRBS010000008.1.g409	-	-	-	-	-
JAHRBS010000008.1.g41	JAHRBS010000008.1	165085	165780	-	537	JAHRBS010000008.1.g41	-	-	-	-	-
JAHRBS010000008.1.g410	JAHRBS010000008.1	1543325	1545104	-	1551	JAHRBS010000008.1.g410	-	-	S	YagE family	-
JAHRBS010000008.1.g411	JAHRBS010000008.1	1545503	1548589	+	2259	JAHRBS010000008.1.g411	GO:0046483;GO:0034641;GO:0006807;GO:1901360;GO:0008152;GO:0006139;GO:0009987;GO:0006725;GO:0071704;GO:0044238;GO:0044237;GO:0046434;GO:0009166;GO:0009167;GO:0009164;GO:0044281;GO:0009161;GO:0046130;GO:0009169;GO:0044710;GO:0009199;GO:0042454;GO:0009207;GO:0009205;GO:0009203;GO:0046034;GO:0046128;GO:1901564;GO:1901565;GO:0006163;GO:0019637;GO:0009141;GO:0009143;GO:0009144;GO:0009146;GO:0006195;GO:…	K14805	A	ATP-binding RNA helicase involved in the biogenesis of 60S ribosomal subunits and is required for the normal formation of 25S and 5.8S rRNAs (By similarity)	PHI:2549 MAK5 746128 Aspergillus_fumigatus lethal
JAHRBS010000008.1.g412	JAHRBS010000008.1	1549205	1550192	-	828	JAHRBS010000008.1.g412	GO:0008152;GO:0008080;GO:0016740;GO:0003824;GO:0016407;GO:0016746;GO:0016747;GO:0016410	-	S	NA	-
JAHRBS010000008.1.g415	JAHRBS010000008.1	1554780	1555627	-	504	JAHRBS010000008.1.g415	GO:0008152;GO:0008080;GO:0016740;GO:0003824;GO:0016407;GO:0016746;GO:0016747;GO:0016410;GO:0004145	K00657	E	Acetyltransferase (GNAT) family	-
JAHRBS010000008.1.g43	JAHRBS010000008.1	168702	170147	-	1221	JAHRBS010000008.1.g43	-	-	-	-	-
JAHRBS010000008.1.g535	JAHRBS010000008.1	1943414	1945059	+	1344	JAHRBS010000008.1.g535	GO:0008152;GO:0006629;GO:0016042;GO:0044255;GO:0044710;GO:0071704;GO:0006644;GO:0009987;GO:0044238;GO:0044237;GO:0006796;GO:0006793;GO:0019637;GO:0044248;GO:0044242;GO:0046434;GO:0009395;GO:1901575;GO:0009056;GO:0004620;GO:0016787;GO:0016788;GO:0003824;GO:0016298;GO:0052689;GO:0004622;GO:0005576	-	I	Lysophospholipase	PHI:105__PHI:7565 PLB1__Plb1 5476 Candida_albicans reduced_virulence
JAHRBS010000008.1.g539	JAHRBS010000008.1	1961371	1962459	+	825	JAHRBS010000008.1.g539	-	-	S	BTB	-
JAHRBS010000008.1.g540	JAHRBS010000008.1	1965818	1967612	+	1683	JAHRBS010000008.1.g540	-	-	S	NA	-
JAHRBS010000008.1.g541	JAHRBS010000008.1	1968263	1970173	-	1242	JAHRBS010000008.1.g541	-	-	S	BTB/POZ domain	-
JAHRBS010000008.1.g550	JAHRBS010000008.1	1999971	2001029	-	921	JAHRBS010000008.1.g550	-	-	-	-	-
JAHRBS010000008.1.g78	JAHRBS010000008.1	298215	299066	-	600	JAHRBS010000008.1.g78	-	-	-	-	-
JAHRBS010000008.1.g81	JAHRBS010000008.1	309001	310609	+	1491	JAHRBS010000008.1.g81	-	-	-	-	-
JAHRBS010000009.1.g10	JAHRBS010000009.1	25685	27401	-	765	JAHRBS010000009.1.g10	-	-	-	-	-
JAHRBS010000009.1.g108	JAHRBS010000009.1	409116	409984	-	693	JAHRBS010000009.1.g108	-	-	-	-	-
JAHRBS010000009.1.g109	JAHRBS010000009.1	410147	410656	-	510	JAHRBS010000009.1.g109	-	-	-	-	-
JAHRBS010000009.1.g11	JAHRBS010000009.1	29615	31360	+	1218	JAHRBS010000009.1.g11	-	-	S	NA	-
JAHRBS010000009.1.g110	JAHRBS010000009.1	411051	415521	-	3030	JAHRBS010000009.1.g110	GO:0097367;GO:0005488;GO:0008061	-	S	Glyoxal oxidase	PHI:5393 GLX 117187 Fusarium_verticillioides reduced_virulence
JAHRBS010000009.1.g121	JAHRBS010000009.1	454272	457055	+	2622	JAHRBS010000009.1.g121	GO:0016310;GO:0009987;GO:0006796;GO:0044237;GO:0008152;GO:0006793;GO:0044238;GO:0006468;GO:0044260;GO:0044267;GO:0019538;GO:0043412;GO:0006464;GO:0043170;GO:0071704;GO:0036211;GO:0016740;GO:0016301;GO:0003824;GO:0016772;GO:0004713;GO:0004672;GO:0016773;GO:0035639;GO:0005488;GO:0000166;GO:1901363;GO:0001883;GO:0001882;GO:0043168;GO:0043167;GO:0032549;GO:0017076;GO:0005524;GO:1901265;GO:0036094;GO:…	-	T	other FunK1 protein kinase	-
JAHRBS010000009.1.g133	JAHRBS010000009.1	491141	492198	-	864	JAHRBS010000009.1.g133	GO:0055114;GO:0044710;GO:0008152;GO:0003824;GO:0016491	-	Q	short chain dehydrogenase	PHI:5271 fabG1 305 Ralstonia_solanacearum lethal
JAHRBS010000009.1.g14	JAHRBS010000009.1	42413	43696	+	1005	JAHRBS010000009.1.g14	GO:0044238;GO:0006468;GO:0044260;GO:0044267;GO:0019538;GO:0016310;GO:0009987;GO:0043412;GO:0006464;GO:0043170;GO:0071704;GO:0006796;GO:0036211;GO:0044237;GO:0008152;GO:0006793;GO:0035639;GO:0005488;GO:0000166;GO:1901363;GO:0001883;GO:0001882;GO:0043168;GO:0043167;GO:0016740;GO:1901265;GO:0032549;GO:0017076;GO:0004672;GO:0005524;GO:0016301;GO:0036094;GO:0003824;GO:0030554;GO:0016773;GO:0016772;GO:…	-	T	STYKc	-
JAHRBS010000009.1.g142	JAHRBS010000009.1	519280	521591	-	2184	JAHRBS010000009.1.g142	GO:0008152;GO:0044238;GO:0006468;GO:0044260;GO:0044267;GO:0019538;GO:0016310;GO:0009987;GO:0043412;GO:0006464;GO:0043170;GO:0071704;GO:0006796;GO:0036211;GO:0044237;GO:0006793;GO:0016740;GO:0003824;GO:0016772;GO:0035639;GO:0005488;GO:0000166;GO:1901363;GO:0001883;GO:0001882;GO:0043168;GO:0043167;GO:1901265;GO:0032549;GO:0017076;GO:0004672;GO:0005524;GO:0016301;GO:0036094;GO:0030554;GO:0016773;GO:…	-	S	NA	-
JAHRBS010000009.1.g143	JAHRBS010000009.1	522539	525334	-	2634	JAHRBS010000009.1.g143	GO:0016310;GO:0009987;GO:0006796;GO:0044237;GO:0008152;GO:0006793;GO:0044238;GO:0006468;GO:0044260;GO:0044267;GO:0019538;GO:0043412;GO:0006464;GO:0043170;GO:0071704;GO:0036211;GO:0016740;GO:0016301;GO:0003824;GO:0016772;GO:0004713;GO:0004672;GO:0016773;GO:0035639;GO:0005488;GO:0000166;GO:1901363;GO:0001883;GO:0001882;GO:0043168;GO:0043167;GO:0032549;GO:0017076;GO:0005524;GO:1901265;GO:0036094;GO:…	-	T	other FunK1 protein kinase	-
JAHRBS010000009.1.g144	JAHRBS010000009.1	527504	530071	-	2136	JAHRBS010000009.1.g144	GO:0008152;GO:0044238;GO:0006468;GO:0044260;GO:0044267;GO:0019538;GO:0016310;GO:0009987;GO:0043412;GO:0006464;GO:0043170;GO:0071704;GO:0006796;GO:0036211;GO:0044237;GO:0006793;GO:0016740;GO:0003824;GO:0016772;GO:0035639;GO:0005488;GO:0000166;GO:1901363;GO:0001883;GO:0001882;GO:0043168;GO:0043167;GO:1901265;GO:0032549;GO:0017076;GO:0004672;GO:0005524;GO:0016301;GO:0036094;GO:0030554;GO:0016773;GO:…	-	S	NA	-
JAHRBS010000009.1.g145	JAHRBS010000009.1	530722	533704	-	2748	JAHRBS010000009.1.g145	GO:0008152;GO:0044238;GO:0006468;GO:0044260;GO:0044267;GO:0019538;GO:0016310;GO:0009987;GO:0043412;GO:0006464;GO:0043170;GO:0071704;GO:0006796;GO:0036211;GO:0044237;GO:0006793;GO:0016740;GO:0003824;GO:0016772;GO:0035639;GO:0005488;GO:0000166;GO:1901363;GO:0001883;GO:0001882;GO:0043168;GO:0043167;GO:1901265;GO:0032549;GO:0017076;GO:0004672;GO:0005524;GO:0016301;GO:0036094;GO:0030554;GO:0016773;GO:…	-	S	NA	-
JAHRBS010000009.1.g146	JAHRBS010000009.1	535052	537388	-	2115	JAHRBS010000009.1.g146	GO:0016310;GO:0009987;GO:0006796;GO:0044237;GO:0008152;GO:0006793;GO:0044238;GO:0006468;GO:0044260;GO:0044267;GO:0019538;GO:0043412;GO:0006464;GO:0043170;GO:0071704;GO:0036211;GO:0016740;GO:0016301;GO:0003824;GO:0016772;GO:0004713;GO:0004672;GO:0016773;GO:0035639;GO:0005488;GO:0000166;GO:1901363;GO:0001883;GO:0001882;GO:0043168;GO:0043167;GO:0032549;GO:0017076;GO:0005524;GO:1901265;GO:0036094;GO:…	-	T	other FunK1 protein kinase	-
JAHRBS010000009.1.g157	JAHRBS010000009.1	562295	563150	+	687	JAHRBS010000009.1.g157	GO:0016310;GO:0009987;GO:0006796;GO:0044237;GO:0008152;GO:0006793;GO:0044238;GO:0006468;GO:0044260;GO:0044267;GO:0019538;GO:0043412;GO:0006464;GO:0043170;GO:0071704;GO:0036211;GO:0016740;GO:0016301;GO:0003824;GO:0016772;GO:0004713;GO:0004672;GO:0016773;GO:0035639;GO:0005488;GO:0000166;GO:1901363;GO:0001883;GO:0001882;GO:0043168;GO:0043167;GO:0032549;GO:0017076;GO:0005524;GO:1901265;GO:0036094;GO:…	-	T	other FunK1 protein kinase	-
JAHRBS010000009.1.g161	JAHRBS010000009.1	572077	574672	+	2439	JAHRBS010000009.1.g161	GO:0016310;GO:0009987;GO:0006796;GO:0044237;GO:0008152;GO:0006793;GO:0044238;GO:0006468;GO:0044260;GO:0044267;GO:0019538;GO:0043412;GO:0006464;GO:0043170;GO:0071704;GO:0036211;GO:0016740;GO:0016301;GO:0003824;GO:0016772;GO:0004713;GO:0004672;GO:0016773;GO:0035639;GO:0005488;GO:0000166;GO:1901363;GO:0001883;GO:0001882;GO:0043168;GO:0043167;GO:0032549;GO:0017076;GO:0005524;GO:1901265;GO:0036094;GO:…	-	T	other FunK1 protein kinase	-
JAHRBS010000009.1.g163	JAHRBS010000009.1	579845	582459	+	2448	JAHRBS010000009.1.g163	GO:0008152;GO:0044238;GO:0006468;GO:0044260;GO:0044267;GO:0019538;GO:0016310;GO:0009987;GO:0043412;GO:0006464;GO:0043170;GO:0071704;GO:0006796;GO:0036211;GO:0044237;GO:0006793;GO:0016740;GO:0003824;GO:0016772;GO:0035639;GO:0005488;GO:0000166;GO:1901363;GO:0001883;GO:0001882;GO:0043168;GO:0043167;GO:1901265;GO:0032549;GO:0017076;GO:0004672;GO:0005524;GO:0016301;GO:0036094;GO:0030554;GO:0016773;GO:…	-	S	NA	-
JAHRBS010000009.1.g169	JAHRBS010000009.1	601061	604047	-	2664	JAHRBS010000009.1.g169	GO:0043169;GO:0046914;GO:0043167;GO:0005488;GO:0046872;GO:0008270	K17766	S	NA	-
JAHRBS010000009.1.g229	JAHRBS010000009.1	809290	810802	-	1257	JAHRBS010000009.1.g229	-	-	-	-	-
JAHRBS010000009.1.g230	JAHRBS010000009.1	813190	814792	+	858	JAHRBS010000009.1.g230	-	-	S	Podospora anserina S mat genomic DNA chromosome	-
JAHRBS010000009.1.g231	JAHRBS010000009.1	816643	818125	-	1257	JAHRBS010000009.1.g231	-	-	-	-	-
JAHRBS010000009.1.g232	JAHRBS010000009.1	819910	821772	+	1863	JAHRBS010000009.1.g232	-	-	-	-	-
JAHRBS010000009.1.g241	JAHRBS010000009.1	843876	845131	-	906	JAHRBS010000009.1.g241	-	-	S	NA	-
JAHRBS010000009.1.g243	JAHRBS010000009.1	852628	853106	-	381	JAHRBS010000009.1.g243	GO:0006810;GO:0009987;GO:0055085;GO:0044765;GO:0044763;GO:0051234;GO:0051179;GO:0044699;GO:0044425;GO:0016021;GO:0016020;GO:0031224	-	G	resistance protein	-
JAHRBS010000009.1.g279	JAHRBS010000009.1	973733	974516	-	624	JAHRBS010000009.1.g279	-	-	-	-	-
JAHRBS010000009.1.g283	JAHRBS010000009.1	988472	988795	+	255	JAHRBS010000009.1.g283	-	-	-	-	-
JAHRBS010000009.1.g344	JAHRBS010000009.1	1180346	1180855	+	510	JAHRBS010000009.1.g344	-	-	-	-	-
JAHRBS010000009.1.g345	JAHRBS010000009.1	1181062	1182261	-	1122	JAHRBS010000009.1.g345	-	-	-	-	-
JAHRBS010000009.1.g346	JAHRBS010000009.1	1182696	1183494	+	681	JAHRBS010000009.1.g346	-	-	-	-	-
JAHRBS010000009.1.g351	JAHRBS010000009.1	1190947	1192292	-	1179	JAHRBS010000009.1.g351	-	-	-	-	-
JAHRBS010000009.1.g352	JAHRBS010000009.1	1197852	1198866	-	789	JAHRBS010000009.1.g352	GO:0006450;GO:0008152;GO:0006412;GO:0044249;GO:0034645;GO:0044260;GO:0071704;GO:0010467;GO:0044267;GO:0009987;GO:0009058;GO:0009059;GO:0044238;GO:0019538;GO:0044237;GO:0043170;GO:0006418;GO:1901576;GO:0006438;GO:0019752;GO:0090304;GO:0034641;GO:0006807;GO:0044281;GO:0034660;GO:1901360;GO:0006139;GO:0044710;GO:0006520;GO:0043039;GO:0006725;GO:0043436;GO:0046483;GO:0016070;GO:1901564;GO:0006082;GO:…	-	J	Valyl-trna synthetase	-
JAHRBS010000009.1.g4	JAHRBS010000009.1	10576	12008	+	1038	JAHRBS010000009.1.g4	GO:0008152;GO:0009987;GO:0044237;GO:0055114;GO:0044710;GO:0003824;GO:0005488;GO:0050662;GO:0048037;GO:0016491;GO:0016614;GO:0016616	-	V	NADPH-dependent methylglyoxal reductase GRE2	-
JAHRBS010000009.1.g412	JAHRBS010000009.1	1375691	1376878	+	933	JAHRBS010000009.1.g412	-	-	S	NA	-
JAHRBS010000009.1.g413	JAHRBS010000009.1	1378236	1378715	+	363	JAHRBS010000009.1.g413	GO:0006810;GO:0006812;GO:0006811;GO:0009987;GO:0055085;GO:0034220;GO:0044765;GO:0030001;GO:0044763;GO:0051234;GO:0051179;GO:0044699;GO:0022891;GO:0022892;GO:0005215;GO:0008324;GO:0015075;GO:0022857;GO:0046873;GO:0016020	-	P	ZIP Zinc transporter	PHI:2107 MGG_05905.5 318829 Magnaporthe_oryzae unaffected_pathogenicity__reduced_virulence
JAHRBS010000009.1.g414	JAHRBS010000009.1	1379393	1381124	+	1086	JAHRBS010000009.1.g414	GO:0006810;GO:0006812;GO:0006811;GO:0009987;GO:0055085;GO:0034220;GO:0044765;GO:0030001;GO:0044763;GO:0051234;GO:0051179;GO:0044699;GO:0022891;GO:0022892;GO:0005215;GO:0008324;GO:0015075;GO:0022857;GO:0046873;GO:0016020	-	P	ZIP Zinc transporter	PHI:3907 ZrfC 746128 Aspergillus_fumigatus reduced_virulence__loss_of_pathogenicity
JAHRBS010000009.1.g424	JAHRBS010000009.1	1414678	1415706	+	1029	JAHRBS010000009.1.g424	GO:0006310;GO:0006139;GO:0006313;GO:0044260;GO:0044238;GO:0009987;GO:0006725;GO:0032196;GO:0044237;GO:0043170;GO:0090304;GO:0015074;GO:0034641;GO:0006807;GO:0044763;GO:1901360;GO:0008152;GO:0006259;GO:0071704;GO:0044699;GO:0046483;GO:0097159;GO:0005488;GO:0003676;GO:0003677;GO:1901363;GO:0004803;GO:0003824	-	S	transposable element tc3 transposase	-
JAHRBS010000009.1.g439	JAHRBS010000009.1	1446607	1447892	-	1047	JAHRBS010000009.1.g439	GO:0008152;GO:0003824;GO:0016787	-	G	glycoside hydrolase family 61 protein	PHI:1581 GzOB021 5518 Fusarium_graminearum unaffected_pathogenicity
JAHRBS010000009.1.g440	JAHRBS010000009.1	1450144	1451509	-	1074	JAHRBS010000009.1.g440	-	K18258	E	Proline utilization protein PrnX	-
JAHRBS010000009.1.g441	JAHRBS010000009.1	1452942	1453906	+	771	JAHRBS010000009.1.g441	-	-	-	-	-
JAHRBS010000009.1.g442	JAHRBS010000009.1	1454454	1455783	+	1119	JAHRBS010000009.1.g442	-	-	S	NA	-
JAHRBS010000009.1.g472	JAHRBS010000009.1	1544537	1546316	-	1353	JAHRBS010000009.1.g472	GO:0055114;GO:0044710;GO:0008152;GO:0016491;GO:0003824;GO:0004497	-	I	salicylate hydroxylase	PHI:413 MPD1 13684 Parastagonospora_nodorum unaffected_pathogenicity
JAHRBS010000009.1.g473	JAHRBS010000009.1	1546876	1548271	-	891	JAHRBS010000009.1.g473	GO:0055114;GO:0044710;GO:0008152;GO:0016491;GO:0003824;GO:0004497;GO:0016709;GO:0016705;GO:0018658	-	I	Salicylate	-
JAHRBS010000009.1.g488	JAHRBS010000009.1	1592120	1592426	-	243	JAHRBS010000009.1.g488	-	-	-	-	-
JAHRBS010000009.1.g5	JAHRBS010000009.1	12607	14083	+	1053	JAHRBS010000009.1.g5	GO:0008152;GO:0009987;GO:0044237;GO:0055114;GO:0044710;GO:0003824;GO:0005488;GO:0050662;GO:0048037;GO:0016491;GO:0016614;GO:0016616	-	V	NADPH-dependent methylglyoxal reductase GRE2	-
JAHRBS010000009.1.g518	JAHRBS010000009.1	1681759	1682047	+	231	JAHRBS010000009.1.g518	-	-	-	-	-
JAHRBS010000009.1.g519	JAHRBS010000009.1	1685021	1685449	+	429	JAHRBS010000009.1.g519	-	-	-	-	-
JAHRBS010000009.1.g521	JAHRBS010000009.1	1688125	1689188	+	684	JAHRBS010000009.1.g521	-	-	-	-	-
JAHRBS010000009.1.g525	JAHRBS010000009.1	1697152	1698402	+	960	JAHRBS010000009.1.g525	-	-	S	NA	-
JAHRBS010000009.1.g527	JAHRBS010000009.1	1700469	1700762	-	237	JAHRBS010000009.1.g527	-	-	-	-	-
JAHRBS010000009.1.g528	JAHRBS010000009.1	1701282	1702375	+	885	JAHRBS010000009.1.g528	-	-	S	NA	-
JAHRBS010000009.1.g548	JAHRBS010000009.1	1751579	1752249	-	420	JAHRBS010000009.1.g548	-	-	S	NA	-
JAHRBS010000009.1.g556	JAHRBS010000009.1	1776254	1777320	-	879	JAHRBS010000009.1.g556	GO:0055114;GO:0044710;GO:0008152;GO:0003824;GO:0016491	K00071	Q	KR domain	-
JAHRBS010000009.1.g558	JAHRBS010000009.1	1779724	1780012	-	198	JAHRBS010000009.1.g558	-	-	-	-	-
JAHRBS010000009.1.g570	JAHRBS010000009.1	1823837	1826152	+	1641	JAHRBS010000009.1.g570	GO:0055114;GO:0044710;GO:0008152;GO:0016491;GO:0046872;GO:0003824;GO:0043169;GO:0046914;GO:0020037;GO:0046906;GO:0097159;GO:0016705;GO:0043167;GO:0005488;GO:0005506;GO:0009055;GO:1901363;GO:0004497	-	Q	Cytochrome p450	PHI:2907 Cyp51A 5518 Fusarium_graminearum unaffected_pathogenicity__reduced_virulence
JAHRBS010000009.1.g576	JAHRBS010000009.1	1844759	1846556	-	1413	JAHRBS010000009.1.g576	GO:0044710;GO:0055114;GO:0008152;GO:0043169;GO:0046914;GO:0043167;GO:0003824;GO:0005488;GO:0046872;GO:0016491;GO:0051540;GO:0051536;GO:0051537	-	S	domain protein	-
JAHRBS010000009.1.g577	JAHRBS010000009.1	1847420	1848268	-	720	JAHRBS010000009.1.g577	-	-	-	-	-
JAHRBS010000009.1.g578	JAHRBS010000009.1	1848642	1849067	+	426	JAHRBS010000009.1.g578	-	-	-	-	-
JAHRBS010000009.1.g579	JAHRBS010000009.1	1849191	1850107	-	756	JAHRBS010000009.1.g579	-	-	-	-	-
JAHRBS010000009.1.g580	JAHRBS010000009.1	1850886	1852784	+	1899	JAHRBS010000009.1.g580	-	-	S	Heterokaryon incompatibility protein (HET)	-
JAHRBS010000009.1.g588	JAHRBS010000009.1	1877869	1878934	+	1014	JAHRBS010000009.1.g588	-	-	S	conserved hypothetical protein	-
JAHRBS010000009.1.g590	JAHRBS010000009.1	1884901	1889445	-	3954	JAHRBS010000009.1.g590	GO:0043169;GO:0046914;GO:0043167;GO:0005488;GO:0046872;GO:0008270;GO:0005737;GO:0032991;GO:0005840;GO:0043232;GO:0044464;GO:0044444;GO:0005623;GO:0030529;GO:0043229;GO:0043228;GO:0044424;GO:0005622;GO:0043226	-	S	NA	-
JAHRBS010000009.1.g6	JAHRBS010000009.1	14670	15065	-	309	JAHRBS010000009.1.g6	-	-	-	-	-
JAHRBS010000009.1.g613	JAHRBS010000009.1	1952530	1953941	+	1113	JAHRBS010000009.1.g613	GO:0055114;GO:0044710;GO:0008152;GO:0009987;GO:0070887;GO:0044699;GO:0051716;GO:0006950;GO:0044763;GO:0042221;GO:0034599;GO:0006979;GO:0050896;GO:0033554;GO:0016491;GO:0005488;GO:0003824;GO:0008270;GO:0043167;GO:0043169;GO:0046914;GO:0046872;GO:0003960;GO:0016655;GO:0016651;GO:1901363;GO:0097159;GO:0003676;GO:0017091;GO:0003723;GO:0016628;GO:0016627;GO:0032440;GO:0005737;GO:0043231;GO:0005634;GO:…	-	Q	Quinone oxidoreductase	-
JAHRBS010000009.1.g631	JAHRBS010000009.1	2003340	2004358	-	900	JAHRBS010000009.1.g631	GO:0008152;GO:0003824;GO:0016740;GO:0016772	-	S	NA	-
JAHRBS010000009.1.g668	JAHRBS010000009.1	2115736	2116146	-	243	JAHRBS010000009.1.g668	-	-	-	-	-
JAHRBS010000009.1.g740	JAHRBS010000009.1	2367451	2369035	-	1317	JAHRBS010000009.1.g740	-	-	-	-	-
JAHRBS010000009.1.g772	JAHRBS010000009.1	2474680	2475735	-	960	JAHRBS010000009.1.g772	-	-	-	-	-
JAHRBS010000009.1.g773	JAHRBS010000009.1	2478170	2478933	+	384	JAHRBS010000009.1.g773	GO:0009987;GO:0044763;GO:0044699;GO:0009167;GO:0044281;GO:0009161;GO:1901360;GO:0044710;GO:0009199;GO:0009205;GO:0046034;GO:0046128;GO:0046483;GO:1901564;GO:0034641;GO:0006163;GO:0019637;GO:0009141;GO:0009144;GO:0006807;GO:0009150;GO:0006810;GO:0006812;GO:0006811;GO:0008152;GO:0006753;GO:0009123;GO:0009126;GO:0009259;GO:0006139;GO:0042278;GO:0006725;GO:0055085;GO:0055086;GO:1901135;GO:0019693;GO:…	-	P	P-type ATPase	-
JAHRBS010000009.1.g774	JAHRBS010000009.1	2479311	2479634	+	246	JAHRBS010000009.1.g774	-	-	-	-	-
JAHRBS010000009.1.g83	JAHRBS010000009.1	269080	271068	-	1647	JAHRBS010000009.1.g83	GO:0008152;GO:0044238;GO:0005975;GO:0071704;GO:0003824;GO:0016787;GO:0016798;GO:0004553	-	G	glycoside hydrolase family 16 protein	PHI:6228 KRE6 31870 Colletotrichum_graminicola reduced_virulence
JAHRBS010000009.1.g88	JAHRBS010000009.1	347648	347990	+	279	JAHRBS010000009.1.g88	GO:0008152;GO:0044238;GO:0005975;GO:0071704;GO:0003824;GO:0016787;GO:0016798;GO:0004553	-	G	glycoside hydrolase family 16 protein	-
JAHRBS010000009.1.g89	JAHRBS010000009.1	348736	349929	+	1194	JAHRBS010000009.1.g89	-	-	-	-	-
JAHRBS010000010.1.g106	JAHRBS010000010.1	413031	415325	-	2097	JAHRBS010000010.1.g106	GO:0008152;GO:0003824;GO:0016787;GO:0016798;GO:0033925;GO:0004553;GO:0005737;GO:0044424;GO:0044464;GO:0005623;GO:0005622	K01227	G	Glycosyl hydrolase family 85	-
JAHRBS010000010.1.g11	JAHRBS010000010.1	57587	57892	-	237	JAHRBS010000010.1.g11	-	-	-	-	-
JAHRBS010000010.1.g1129	JAHRBS010000010.1	3320273	3320899	+	576	JAHRBS010000010.1.g1129	-	-	-	-	-
JAHRBS010000010.1.g1135	JAHRBS010000010.1	3335845	3339314	+	2424	JAHRBS010000010.1.g1135	GO:0044710;GO:0055114;GO:0008152;GO:0004497;GO:0003824;GO:0016491;GO:0043168;GO:0050662;GO:0050660;GO:0016709;GO:0097159;GO:0016705;GO:0004499;GO:0050661;GO:0000166;GO:0036094;GO:0048037;GO:0005488;GO:0043167;GO:1901363;GO:1901265	-	S	Flavin-binding monooxygenase-like protein	-
JAHRBS010000010.1.g115	JAHRBS010000010.1	461358	462036	+	564	JAHRBS010000010.1.g115	-	-	-	-	-
JAHRBS010000010.1.g116	JAHRBS010000010.1	462915	463806	+	717	JAHRBS010000010.1.g116	-	-	-	-	-
JAHRBS010000010.1.g1165	JAHRBS010000010.1	3442064	3443832	-	1389	JAHRBS010000010.1.g1165	-	-	S	NA	-
JAHRBS010000010.1.g117	JAHRBS010000010.1	464879	465954	-	1026	JAHRBS010000010.1.g117	-	-	S	BTB/POZ domain	-
JAHRBS010000010.1.g1186	JAHRBS010000010.1	3498495	3499292	+	609	JAHRBS010000010.1.g1186	-	-	S	NA	-
JAHRBS010000010.1.g119	JAHRBS010000010.1	471825	474987	-	1644	JAHRBS010000010.1.g119	GO:0097159;GO:1901363;GO:0005488;GO:0003676;GO:0003677	-	S	NA	PHI:1522 GzHOMEL026 5518 Fusarium_graminearum lethal
JAHRBS010000010.1.g1198	JAHRBS010000010.1	3540614	3542131	-	1110	JAHRBS010000010.1.g1198	-	-	S	NA	-
JAHRBS010000010.1.g1240	JAHRBS010000010.1	3682756	3684019	-	1101	JAHRBS010000010.1.g1240	GO:0008152;GO:0043169;GO:0016838;GO:0016835;GO:0016829;GO:0000287;GO:0043167;GO:0003824;GO:0005488;GO:0046872;GO:0010333	-	S	Terpene synthase family, metal binding domain	-
JAHRBS010000010.1.g1243	JAHRBS010000010.1	3691900	3694304	-	2091	JAHRBS010000010.1.g1243	GO:0006184;GO:0008152;GO:0009987;GO:0071704;GO:0044238;GO:0044237;GO:0046434;GO:0009166;GO:0009164;GO:0044281;GO:0046130;GO:1901360;GO:1901361;GO:0044710;GO:0009199;GO:0042454;GO:0009207;GO:0009205;GO:0046128;GO:0046483;GO:1901564;GO:1901565;GO:0006163;GO:0019637;GO:0009141;GO:0009143;GO:0009144;GO:0009146;GO:0006807;GO:0006195;GO:1901575;GO:1901069;GO:1901068;GO:0009154;GO:0046700;GO:0009261;GO:…	-	J	elongation factor 2	-
JAHRBS010000010.1.g1263	JAHRBS010000010.1	3758000	3758161	-	162	JAHRBS010000010.1.g1263	GO:0009987;GO:0044260;GO:0071704;GO:0008152;GO:0044238;GO:0044237;GO:0043170;GO:0006351;GO:0032774;GO:0090304;GO:0044249;GO:0034641;GO:0006807;GO:0034645;GO:1901362;GO:1901360;GO:0006139;GO:0010467;GO:0006366;GO:0018130;GO:1901576;GO:0006725;GO:0009058;GO:0009059;GO:0034654;GO:0046483;GO:0016070;GO:0044271;GO:0019438	-	K	SAGA-like transcriptional regulatory complex subunit Spt3	-
JAHRBS010000010.1.g1288	JAHRBS010000010.1	3844831	3846627	-	1020	JAHRBS010000010.1.g1288	GO:0090305;GO:0044248;GO:0034641;GO:0006807;GO:1901360;GO:1901361;GO:0006139;GO:0090304;GO:0044265;GO:0044260;GO:0006308;GO:0071704;GO:0009987;GO:0006725;GO:1901575;GO:0046700;GO:0006259;GO:0008152;GO:0034655;GO:0009056;GO:0009057;GO:0046483;GO:0044238;GO:0044270;GO:0044237;GO:0043170;GO:0019439;GO:0016787;GO:0004518;GO:0004519;GO:0016788;GO:0003824;GO:0005488;GO:0003676;GO:0097159;GO:1901363	K05986	S	nuclease	-
JAHRBS010000010.1.g129	JAHRBS010000010.1	499347	499885	-	429	JAHRBS010000010.1.g129	-	-	-	-	-
JAHRBS010000010.1.g1291	JAHRBS010000010.1	3858346	3860727	+	2274	JAHRBS010000010.1.g1291	-	-	S	NA	-
JAHRBS010000010.1.g1292	JAHRBS010000010.1	3861321	3862186	-	537	JAHRBS010000010.1.g1292	-	-	S	NA	-
JAHRBS010000010.1.g1293	JAHRBS010000010.1	3863095	3864714	+	1170	JAHRBS010000010.1.g1293	-	-	S	IMPACT family	-
JAHRBS010000010.1.g1294	JAHRBS010000010.1	3865434	3866365	-	825	JAHRBS010000010.1.g1294	-	-	-	-	-
JAHRBS010000010.1.g1296	JAHRBS010000010.1	3870991	3873389	+	1569	JAHRBS010000010.1.g1296	GO:0008152;GO:0044710;GO:0055114;GO:0009063;GO:0006807;GO:0044281;GO:0044282;GO:0044712;GO:0006520;GO:0071704;GO:0044248;GO:0009987;GO:1901575;GO:0019752;GO:0043436;GO:0009056;GO:0044238;GO:1901564;GO:1901565;GO:0006082;GO:0046395;GO:0016054;GO:0044237;GO:0009450;GO:0009448;GO:0032787;GO:0072329;GO:0016620;GO:0016491;GO:0003824;GO:0016903;GO:0009013	K00135	C	succinate-semialdehyde dehydrogenase	PHI:2145__PHI:9180 MoSSADH__MoSSADH_(MGG_01230) 318829 Magnaporthe_oryzae loss_of_pathogenicity__unaffected_pathogenicity
JAHRBS010000010.1.g17	JAHRBS010000010.1	73944	75539	-	1197	JAHRBS010000010.1.g17	GO:0019752;GO:0044249;GO:0006807;GO:0009067;GO:0009066;GO:0044283;GO:1901576;GO:0044710;GO:0044711;GO:0006520;GO:0071704;GO:0032259;GO:1901605;GO:1901607;GO:0009987;GO:0044238;GO:0000097;GO:0000096;GO:0009058;GO:0008152;GO:0043436;GO:0008652;GO:1901564;GO:1901566;GO:0006082;GO:0044272;GO:0046394;GO:0006555;GO:0016053;GO:0044237;GO:0006790;GO:0009086;GO:0044281;GO:0042085;GO:0008172;GO:0003824;GO:…	-	E	Methionine synthase	-
JAHRBS010000010.1.g225	JAHRBS010000010.1	786499	787105	-	525	JAHRBS010000010.1.g225	-	-	S	DUF967 domain protein	-
JAHRBS010000010.1.g282	JAHRBS010000010.1	954800	955638	+	630	JAHRBS010000010.1.g282	GO:0044238;GO:0006468;GO:0044260;GO:0044267;GO:0019538;GO:0016310;GO:0009987;GO:0043412;GO:0006464;GO:0043170;GO:0071704;GO:0006796;GO:0036211;GO:0044237;GO:0008152;GO:0006793;GO:0035639;GO:0005488;GO:0000166;GO:1901363;GO:0001883;GO:0001882;GO:0043168;GO:0043167;GO:0016740;GO:1901265;GO:0032549;GO:0017076;GO:0004672;GO:0005524;GO:0016301;GO:0036094;GO:0003824;GO:0030554;GO:0016773;GO:0016772;GO:…	-	S	NA	-
JAHRBS010000010.1.g369	JAHRBS010000010.1	1210627	1212097	+	1185	JAHRBS010000010.1.g369	GO:0008152;GO:0044281;GO:0044710;GO:0071704;GO:0006629;GO:0009987;GO:0044238;GO:0044237;GO:0044249;GO:0044283;GO:1901362;GO:1901360;GO:1901576;GO:0044711;GO:0008610;GO:0016126;GO:0016125;GO:0046165;GO:0016128;GO:0016129;GO:0044107;GO:0009058;GO:0008204;GO:0008202;GO:0044108;GO:0006066;GO:0006694;GO:0006696;GO:1901617;GO:1901615;GO:0016747;GO:0016740;GO:0003824;GO:0016746;GO:0003988;GO:0016408;GO:…	K00626	I	Acetyl-CoA acetyltransferase	PHI:5082 MoAcat1 318829 Magnaporthe_oryzae reduced_virulence
JAHRBS010000010.1.g37	JAHRBS010000010.1	186401	186822	+	366	JAHRBS010000010.1.g37	-	-	-	-	-
JAHRBS010000010.1.g372	JAHRBS010000010.1	1218206	1226457	+	6297	JAHRBS010000010.1.g372	GO:0006184;GO:0044237;GO:0009987;GO:0008152;GO:0006796;GO:0006793;GO:0046434;GO:0009141;GO:0009143;GO:0009144;GO:0009146;GO:0009166;GO:0009164;GO:0006807;GO:0034655;GO:0046039;GO:0006195;GO:0046130;GO:0009259;GO:1901360;GO:1901361;GO:0046700;GO:0006139;GO:0044710;GO:0072523;GO:1901565;GO:1901068;GO:0042278;GO:1901069;GO:0071704;GO:0009199;GO:0055086;GO:0006152;GO:0046483;GO:0009207;GO:0009205;GO:…	-	S	conserved hypothetical protein	-
JAHRBS010000010.1.g38	JAHRBS010000010.1	187889	189411	-	1080	JAHRBS010000010.1.g38	GO:0044710;GO:0008152;GO:0055114;GO:0016706;GO:0016705;GO:0016491;GO:0003824;GO:0051213	K04125	Q	Oxidoreductase, 2OG-Fe(II) oxygenase family	-
JAHRBS010000010.1.g425	JAHRBS010000010.1	1393607	1394630	+	957	JAHRBS010000010.1.g425	GO:0046434;GO:0009141;GO:0009143;GO:0009144;GO:0009146;GO:0009166;GO:0009167;GO:0009128;GO:0006807;GO:0044237;GO:0009161;GO:0009123;GO:0006195;GO:0009126;GO:0009259;GO:1901360;GO:0009125;GO:0046700;GO:0006139;GO:0044710;GO:0072523;GO:1901565;GO:0046130;GO:0046483;GO:0042278;GO:0006200;GO:0071704;GO:0009199;GO:0055086;GO:0006152;GO:0009169;GO:0009207;GO:0009205;GO:0009987;GO:0009203;GO:0009158;GO:…	-	L	DEAD/DEAH box helicase	-
JAHRBS010000010.1.g46	JAHRBS010000010.1	210077	210472	-	255	JAHRBS010000010.1.g46	-	-	-	-	-
JAHRBS010000010.1.g521	JAHRBS010000010.1	1623293	1625340	+	1914	JAHRBS010000010.1.g521	-	-	-	-	-
JAHRBS010000010.1.g577	JAHRBS010000010.1	1772074	1773996	-	1458	JAHRBS010000010.1.g577	GO:0006810;GO:0009987;GO:0055085;GO:0044765;GO:0044763;GO:0051234;GO:0051179;GO:0044699;GO:0044425;GO:0016021;GO:0016020;GO:0031224	K08192	G	transporter	-
JAHRBS010000010.1.g6	JAHRBS010000010.1	29600	31254	-	1125	JAHRBS010000010.1.g6	GO:0005975;GO:0044238;GO:0005996;GO:0019318;GO:0071704;GO:0008152;GO:0044723;GO:0016853;GO:0003824;GO:0030246;GO:0005488	K01785	G	aldose 1-epimerase	-
JAHRBS010000010.1.g62	JAHRBS010000010.1	258131	260820	-	1941	JAHRBS010000010.1.g62	-	-	-	-	-
JAHRBS010000010.1.g693	JAHRBS010000010.1	2120398	2120699	-	237	JAHRBS010000010.1.g693	-	-	-	-	-
JAHRBS010000010.1.g7	JAHRBS010000010.1	31565	32226	+	402	JAHRBS010000010.1.g7	GO:0044238;GO:0005975;GO:0008152;GO:0071704;GO:0003824;GO:0005488;GO:0030246;GO:0016787	-	G	Glycosyl hydrolase family 92	-
JAHRBS010000010.1.g73	JAHRBS010000010.1	295255	295837	+	330	JAHRBS010000010.1.g73	-	-	-	-	-
JAHRBS010000010.1.g748	JAHRBS010000010.1	2278157	2282033	-	3687	JAHRBS010000010.1.g748	-	-	S	NA	-
JAHRBS010000010.1.g78	JAHRBS010000010.1	305570	307538	+	1608	JAHRBS010000010.1.g78	-	-	-	-	-
JAHRBS010000010.1.g80	JAHRBS010000010.1	310510	311908	+	1338	JAHRBS010000010.1.g80	-	-	-	-	-
JAHRBS010000010.1.g86	JAHRBS010000010.1	328558	329801	-	1107	JAHRBS010000010.1.g86	-	-	-	-	-
JAHRBS010000010.1.g875	JAHRBS010000010.1	2623715	2625002	-	1017	JAHRBS010000010.1.g875	-	-	S	NA	-
JAHRBS010000010.1.g92	JAHRBS010000010.1	348958	352664	-	2094	JAHRBS010000010.1.g92	-	-	S	NA	-
JAHRBS010000011.1.g13	JAHRBS010000011.1	103942	105490	-	993	JAHRBS010000011.1.g13	GO:0097159;GO:0005488;GO:0003676;GO:1901363	-	L	Inherit from KOG: transposon protein	-
JAHRBS010000011.1.g14	JAHRBS010000011.1	115377	116294	+	513	JAHRBS010000011.1.g14	GO:0008152;GO:0003824;GO:0016787	-	S	NA	-
JAHRBS010000011.1.g15	JAHRBS010000011.1	119016	119842	+	654	JAHRBS010000011.1.g15	-	-	-	-	-
JAHRBS010000011.1.g157	JAHRBS010000011.1	765668	766146	-	426	JAHRBS010000011.1.g157	GO:0008152;GO:0009058;GO:0019752;GO:0006807;GO:0044281;GO:0044710;GO:0006520;GO:0071704;GO:1901605;GO:0044238;GO:0009987;GO:0043436;GO:1901564;GO:0006082;GO:0044237;GO:0006522;GO:0009078;GO:0009063;GO:0044282;GO:0044712;GO:0006524;GO:1901606;GO:1901575;GO:0009056;GO:0044248;GO:1901565;GO:0046395;GO:0016054;GO:0009080;GO:0044249;GO:0044283;GO:1901566;GO:1901576;GO:0044711;GO:1901607;GO:0008652;GO:…	-	E	alanine aminotransferase	-
JAHRBS010000011.1.g170	JAHRBS010000011.1	827356	828117	+	762	JAHRBS010000011.1.g170	-	-	-	-	-
JAHRBS010000011.1.g171	JAHRBS010000011.1	831212	831511	+	243	JAHRBS010000011.1.g171	-	-	-	-	-
JAHRBS010000011.1.g172	JAHRBS010000011.1	839521	840321	+	750	JAHRBS010000011.1.g172	GO:0044710;GO:0055114;GO:0008152;GO:0043169;GO:0046872;GO:0046914;GO:0020037;GO:0046906;GO:0097159;GO:0016705;GO:0043167;GO:0003824;GO:0005488;GO:0005506;GO:0009055;GO:1901363;GO:0016491	-	S	NA	-
JAHRBS010000011.1.g190	JAHRBS010000011.1	883065	884708	+	1365	JAHRBS010000011.1.g190	-	-	-	-	-
JAHRBS010000011.1.g191	JAHRBS010000011.1	885231	886786	+	1185	JAHRBS010000011.1.g191	-	-	-	-	-
JAHRBS010000011.1.g192	JAHRBS010000011.1	891463	893159	-	1221	JAHRBS010000011.1.g192	-	-	S	NA	-
JAHRBS010000011.1.g193	JAHRBS010000011.1	893887	895367	+	879	JAHRBS010000011.1.g193	-	-	-	-	-
JAHRBS010000011.1.g20	JAHRBS010000011.1	156783	157174	-	339	JAHRBS010000011.1.g20	-	-	-	-	-
JAHRBS010000011.1.g204	JAHRBS010000011.1	932952	935044	+	1680	JAHRBS010000011.1.g204	GO:0008152;GO:0006476;GO:0044699;GO:0044267;GO:0044260;GO:0006325;GO:0071840;GO:0016043;GO:0016575;GO:0071704;GO:0016570;GO:0035601;GO:0009987;GO:0006464;GO:0043412;GO:0036211;GO:0044763;GO:0006996;GO:0044238;GO:0051276;GO:0019538;GO:0044237;GO:0043170;GO:0016568;GO:0016569;GO:0070932;GO:0070933;GO:0032774;GO:0019222;GO:0031326;GO:0031323;GO:0090304;GO:0044249;GO:0034641;GO:0006807;GO:1901360;GO:…	K04768	B	histone deacetylase	PHI:260 HDA1 5270 Ustilago_maydis unaffected_pathogenicity
JAHRBS010000011.1.g205	JAHRBS010000011.1	936984	940261	-	1590	JAHRBS010000011.1.g205	-	-	A	Inherit from KOG: Regulator of nonsense transcripts	-
JAHRBS010000011.1.g22	JAHRBS010000011.1	163726	164643	-	513	JAHRBS010000011.1.g22	GO:0008152;GO:0003824;GO:0016787	-	S	NA	-
JAHRBS010000011.1.g23	JAHRBS010000011.1	165013	166661	+	693	JAHRBS010000011.1.g23	GO:0008152;GO:0003824;GO:0016787	-	L	NUDIX domain	-
JAHRBS010000011.1.g24	JAHRBS010000011.1	169293	169919	-	627	JAHRBS010000011.1.g24	-	-	-	-	-
JAHRBS010000011.1.g3	JAHRBS010000011.1	35806	36376	+	513	JAHRBS010000011.1.g3	GO:0046434;GO:0009141;GO:0009143;GO:0009144;GO:0009146;GO:0009166;GO:0009167;GO:0009128;GO:0006807;GO:0044237;GO:0009161;GO:0009123;GO:0006195;GO:0009126;GO:0009259;GO:1901360;GO:0009125;GO:0046700;GO:0006139;GO:0044710;GO:0072523;GO:1901565;GO:0046130;GO:0046483;GO:0042278;GO:0006200;GO:0071704;GO:0009199;GO:0055086;GO:0006152;GO:0009169;GO:0009207;GO:0009205;GO:0009987;GO:0009203;GO:0009158;GO:…	-	L	DEAD/DEAH box helicase	-
JAHRBS010000012.1.g104	JAHRBS010000012.1	331667	332434	-	345	JAHRBS010000012.1.g104	-	-	-	-	-
JAHRBS010000012.1.g114	JAHRBS010000012.1	373078	376514	+	2790	JAHRBS010000012.1.g114	GO:0008152;GO:0016787;GO:0016818;GO:0016462;GO:0017111;GO:0016817;GO:0004386;GO:0003824;GO:0046872;GO:0046914;GO:0097159;GO:0043169;GO:0005488;GO:0003676;GO:0043167;GO:1901363;GO:0008270	-	A	Inherit from opiNOG: Moloney leukemia virus	PHI:1660 GzCCCH004 5518 Fusarium_graminearum unaffected_pathogenicity
JAHRBS010000012.1.g172	JAHRBS010000012.1	540270	541504	+	1125	JAHRBS010000012.1.g172	-	-	S	NA	-
JAHRBS010000012.1.g173	JAHRBS010000012.1	543021	545312	+	1581	JAHRBS010000012.1.g173	GO:0055114;GO:0044710;GO:0008152;GO:0016491;GO:0046872;GO:0003824;GO:0043169;GO:0046914;GO:0020037;GO:0046906;GO:0097159;GO:0016705;GO:0043167;GO:0005488;GO:0005506;GO:0009055;GO:1901363;GO:0004497	-	Q	Cytochrome p450	PHI:2190 MoCYP51A 318829 Magnaporthe_oryzae reduced_virulence
JAHRBS010000012.1.g174	JAHRBS010000012.1	548272	548517	+	246	JAHRBS010000012.1.g174	GO:0055114;GO:0044710;GO:0008152;GO:0016491;GO:0046872;GO:0003824;GO:0043169;GO:0046914;GO:0020037;GO:0046906;GO:0097159;GO:0016705;GO:0043167;GO:0005488;GO:0005506;GO:0009055;GO:1901363;GO:0004497	-	Q	Cytochrome p450	-
JAHRBS010000012.1.g175	JAHRBS010000012.1	548574	550053	-	1110	JAHRBS010000012.1.g175	GO:0044710;GO:0055114;GO:0008152;GO:0016638;GO:0016641;GO:0003824;GO:0016491;GO:0003884;GO:0008445;GO:0015922	K00272	E	D-amino acid oxidase	-
JAHRBS010000012.1.g179	JAHRBS010000012.1	562684	563048	-	303	JAHRBS010000012.1.g179	-	-	S	NA	-
JAHRBS010000012.1.g18	JAHRBS010000012.1	78245	79594	-	933	JAHRBS010000012.1.g18	GO:0055114;GO:0044710;GO:0008152;GO:0016491;GO:0003824	-	Q	Short chain dehydrogenase	PHI:59 THR1 5462 Colletotrichum_lagenaria reduced_virulence
JAHRBS010000012.1.g19	JAHRBS010000012.1	82903	83800	-	684	JAHRBS010000012.1.g19	GO:0055114;GO:0044710;GO:0008152;GO:0016491;GO:0003824	-	Q	Short chain dehydrogenase	PHI:59 THR1 5462 Colletotrichum_lagenaria reduced_virulence
JAHRBS010000012.1.g327	JAHRBS010000012.1	1035027	1035813	+	726	JAHRBS010000012.1.g327	-	-	-	-	-
JAHRBS010000012.1.g348	JAHRBS010000012.1	1095400	1096385	-	843	JAHRBS010000012.1.g348	-	-	S	NA	-
JAHRBS010000012.1.g375	JAHRBS010000012.1	1174212	1174715	-	366	JAHRBS010000012.1.g375	GO:0005199;GO:0005198;GO:0005618;GO:0044464;GO:0005623;GO:0030312;GO:0071944;GO:0009277;GO:0005576	-	S	Contributes to surface hydrophobicity, which is important for processes such as association of hyphae in reproductive structures, dispersal of aerial spores and adhesion of pathogens to host structures	-
JAHRBS010000012.1.g379	JAHRBS010000012.1	1194973	1195402	+	315	JAHRBS010000012.1.g379	GO:0005199;GO:0005198;GO:0005618;GO:0044464;GO:0005623;GO:0030312;GO:0071944;GO:0009277;GO:0005576	-	S	Contributes to surface hydrophobicity, which is important for processes such as association of hyphae in reproductive structures, dispersal of aerial spores and adhesion of pathogens to host structures	-
JAHRBS010000012.1.g383	JAHRBS010000012.1	1206013	1206623	+	546	JAHRBS010000012.1.g383	GO:0055114;GO:0044710;GO:0008152;GO:0016491;GO:0003824;GO:0005488;GO:0043169;GO:0046914;GO:0008270;GO:0043167;GO:0046872	-	C	oxidoreductase	-
JAHRBS010000012.1.g43	JAHRBS010000012.1	154494	155429	-	744	JAHRBS010000012.1.g43	GO:0008152;GO:0003824;GO:0016740;GO:0004364;GO:0016765;GO:0005737;GO:0044424;GO:0044464;GO:0005623;GO:0005622	-	O	Inherit from opiNOG: Glutathione S-transferase	-
JAHRBS010000012.1.g432	JAHRBS010000012.1	1366833	1367828	+	996	JAHRBS010000012.1.g432	GO:0008152;GO:0090305;GO:0006139;GO:0044238;GO:0009987;GO:0006725;GO:0044237;GO:0043170;GO:0090304;GO:0071704;GO:0034641;GO:0006807;GO:1901360;GO:0046483;GO:0016787;GO:0003824;GO:0016788;GO:0080032;GO:0080031;GO:0080030;GO:0004518;GO:0004519;GO:0004527;GO:0052689;GO:0004091;GO:0050253	-	S	NA	-
JAHRBS010000012.1.g45	JAHRBS010000012.1	167769	168331	+	501	JAHRBS010000012.1.g45	GO:0008152;GO:0009987;GO:0071704;GO:0044238;GO:0044237;GO:1901360;GO:0046483;GO:0034641;GO:0006807;GO:0006139;GO:0006725;GO:0046434;GO:0009166;GO:0009167;GO:0009164;GO:0006200;GO:0009161;GO:0046130;GO:0009169;GO:0044710;GO:0009199;GO:0042454;GO:0009207;GO:0009205;GO:0009203;GO:0046034;GO:0046128;GO:1901564;GO:1901565;GO:0006163;GO:0019637;GO:0044281;GO:0009141;GO:0009143;GO:0009144;GO:0009146;GO:…	-	A	helicase	-
JAHRBS010000012.1.g478	JAHRBS010000012.1	1513372	1513980	-	546	JAHRBS010000012.1.g478	-	-	S	NA	-
JAHRBS010000012.1.g48	JAHRBS010000012.1	176461	177195	+	615	JAHRBS010000012.1.g48	-	-	-	-	-
JAHRBS010000012.1.g49	JAHRBS010000012.1	178274	179099	+	756	JAHRBS010000012.1.g49	GO:0008152;GO:0032259;GO:0006479;GO:0006481;GO:0018410;GO:0044260;GO:0044238;GO:0019538;GO:0043687;GO:0009987;GO:0006464;GO:0043170;GO:0008213;GO:0071704;GO:0043412;GO:0036211;GO:0043414;GO:0044237;GO:0044267;GO:0016741;GO:0003824;GO:0016740;GO:0008168;GO:0008757;GO:0008276;GO:0008171;GO:0004671;GO:0051998;GO:0003880;GO:0010340;GO:0044425;GO:0016021;GO:0016020;GO:0031224	-	S	Isoprenylcysteine carboxyl methyltransferase (ICMT) family	-
JAHRBS010000012.1.g501	JAHRBS010000012.1	1593137	1593959	-	696	JAHRBS010000012.1.g501	GO:0008152;GO:0003824;GO:0016787	-	S	NUDIX domain	-
JAHRBS010000012.1.g502	JAHRBS010000012.1	1596516	1598418	+	1719	JAHRBS010000012.1.g502	GO:0008152;GO:0008080;GO:0016740;GO:0003824;GO:0016407;GO:0016746;GO:0016747;GO:0016410	-	S	NA	-
JAHRBS010000012.1.g510	JAHRBS010000012.1	1611889	1612424	-	450	JAHRBS010000012.1.g510	GO:0090304;GO:0044249;GO:0034641;GO:0006807;GO:0034645;GO:1901360;GO:0006139;GO:0044260;GO:0071704;GO:0006260;GO:1901576;GO:0009987;GO:0006725;GO:0009058;GO:0009059;GO:0008152;GO:0046483;GO:0044238;GO:0006278;GO:0044237;GO:0043170;GO:0006259;GO:0090305;GO:0003676;GO:1901363;GO:0097159;GO:0005488;GO:0034061;GO:0016740;GO:0003964;GO:0016779;GO:0003824;GO:0003723;GO:0016772;GO:0008270;GO:0043169;GO:…	-	S	reverse transcriptase	-
JAHRBS010000012.1.g511	JAHRBS010000012.1	1612742	1617161	-	4131	JAHRBS010000012.1.g511	GO:0090304;GO:0044249;GO:0034641;GO:0006807;GO:0034645;GO:1901360;GO:0006139;GO:0044260;GO:0071704;GO:0006260;GO:1901576;GO:0009987;GO:0006725;GO:0009058;GO:0009059;GO:0008152;GO:0046483;GO:0044238;GO:0006278;GO:0044237;GO:0043170;GO:0006259;GO:0090305;GO:0044281;GO:0044710;GO:0009116;GO:0055086;GO:1901564;GO:1901135;GO:1901657;GO:0034061;GO:0008270;GO:0003676;GO:1901363;GO:0043169;GO:0046914;GO:…	-	S	Reverse transcriptase (RNA-dependent DNA polymerase)	-
JAHRBS010000012.1.g562	JAHRBS010000012.1	1778146	1778556	-	411	JAHRBS010000012.1.g562	-	-	-	-	-
JAHRBS010000012.1.g610	JAHRBS010000012.1	1957664	1962333	-	3129	JAHRBS010000012.1.g610	GO:0008152;GO:0071704;GO:0044238;GO:0019538;GO:0043170;GO:0006508;GO:0003824;GO:0043169;GO:0043167;GO:0005488;GO:0046872;GO:0016787;GO:0008233;GO:0008237;GO:0070011;GO:0004175;GO:0004222	K01408	O	A-pheromone processing metallopeptidase Ste23	-
JAHRBS010000012.1.g625	JAHRBS010000012.1	2020684	2022976	-	2187	JAHRBS010000012.1.g625	-	-	-	-	-
JAHRBS010000012.1.g63	JAHRBS010000012.1	218458	219273	+	759	JAHRBS010000012.1.g63	GO:0008152;GO:0032259;GO:0006479;GO:0006481;GO:0018410;GO:0044260;GO:0044238;GO:0019538;GO:0043687;GO:0009987;GO:0006464;GO:0043170;GO:0008213;GO:0071704;GO:0043412;GO:0036211;GO:0043414;GO:0044237;GO:0044267;GO:0016741;GO:0003824;GO:0016740;GO:0008168;GO:0008757;GO:0008276;GO:0008171;GO:0004671;GO:0051998;GO:0003880;GO:0010340;GO:0044425;GO:0016021;GO:0016020;GO:0031224	-	S	Isoprenylcysteine carboxyl methyltransferase (ICMT) family	-
JAHRBS010000012.1.g632	JAHRBS010000012.1	2045307	2045813	+	243	JAHRBS010000012.1.g632	-	-	-	-	-
JAHRBS010000012.1.g695	JAHRBS010000012.1	2330022	2331140	-	1062	JAHRBS010000012.1.g695	-	-	-	-	-
JAHRBS010000012.1.g714	JAHRBS010000012.1	2400038	2401331	+	1071	JAHRBS010000012.1.g714	-	-	-	-	-
JAHRBS010000012.1.g715	JAHRBS010000012.1	2407520	2408038	+	387	JAHRBS010000012.1.g715	-	-	S	riboflavin aldehyde-forming enzyme	-
JAHRBS010000012.1.g737	JAHRBS010000012.1	2478691	2479804	+	1056	JAHRBS010000012.1.g737	-	-	-	-	-
JAHRBS010000012.1.g739	JAHRBS010000012.1	2482305	2483520	-	1110	JAHRBS010000012.1.g739	-	-	-	-	-
JAHRBS010000012.1.g744	JAHRBS010000012.1	2502152	2504075	-	1758	JAHRBS010000012.1.g744	GO:0008152;GO:0016879;GO:0003824;GO:0016884;GO:0016874;GO:0016787;GO:0004040;GO:0016810;GO:0016811;GO:0016740	K01426	J	amidase family	-
JAHRBS010000012.1.g755	JAHRBS010000012.1	2532481	2534834	-	2004	JAHRBS010000012.1.g755	GO:0044710;GO:0055114;GO:0008152;GO:0003824;GO:0016491;GO:0044425;GO:0016021;GO:0016020;GO:0031224	-	U	FAD-binding domain	PHI:3415 Fre2 5207 Cryptococcus_neoformans reduced_virulence
JAHRBS010000012.1.g79	JAHRBS010000012.1	267486	268217	+	732	JAHRBS010000012.1.g79	-	-	-	-	-
JAHRBS010000012.1.g791	JAHRBS010000012.1	2632800	2634911	+	1515	JAHRBS010000012.1.g791	GO:0044710;GO:0055114;GO:0008152;GO:0043169;GO:0046872;GO:0046914;GO:0020037;GO:0046906;GO:0097159;GO:0016705;GO:0043167;GO:0003824;GO:0005488;GO:0005506;GO:0009055;GO:1901363;GO:0016491;GO:0004497	-	Q	Cytochrome p450	-
JAHRBS010000012.1.g829	JAHRBS010000012.1	2779875	2780668	-	630	JAHRBS010000012.1.g829	GO:0008152;GO:0016787;GO:0008238;GO:0004180;GO:0003824;GO:0070011;GO:0008233	K06910	S	Lipid binding protein	-
JAHRBS010000013.1.g102	JAHRBS010000013.1	364659	366191	-	1404	JAHRBS010000013.1.g102	GO:0044710;GO:0055114;GO:0008152;GO:0016706;GO:0003824;GO:0016705;GO:0051213;GO:0016491	-	S	2OG-Fe(II) oxygenase superfamily	-
JAHRBS010000013.1.g123	JAHRBS010000013.1	471735	472283	+	498	JAHRBS010000013.1.g123	-	-	-	-	-
JAHRBS010000013.1.g124	JAHRBS010000013.1	472738	473636	-	834	JAHRBS010000013.1.g124	-	-	-	-	-
JAHRBS010000013.1.g126	JAHRBS010000013.1	477459	479117	+	1368	JAHRBS010000013.1.g126	-	-	-	-	-
JAHRBS010000013.1.g127	JAHRBS010000013.1	481854	482474	-	621	JAHRBS010000013.1.g127	-	-	-	-	-
JAHRBS010000013.1.g131	JAHRBS010000013.1	493374	494708	+	942	JAHRBS010000013.1.g131	GO:0043169;GO:0046914;GO:0043167;GO:0005488;GO:0046872;GO:0008270	-	S	NA	-
JAHRBS010000013.1.g142	JAHRBS010000013.1	542495	544464	+	1623	JAHRBS010000013.1.g142	-	-	-	-	-
JAHRBS010000013.1.g166	JAHRBS010000013.1	667283	668550	-	930	JAHRBS010000013.1.g166	-	-	-	-	-
JAHRBS010000013.1.g170	JAHRBS010000013.1	685570	687047	-	936	JAHRBS010000013.1.g170	-	-	-	-	-
JAHRBS010000013.1.g173	JAHRBS010000013.1	704421	706967	-	1728	JAHRBS010000013.1.g173	GO:0055114;GO:0044710;GO:0008152;GO:0016491;GO:0003824;GO:0004497;GO:0016709;GO:0016705;GO:0018658	K09838	I	Salicylate	PHI:413 MPD1 13684 Parastagonospora_nodorum unaffected_pathogenicity
JAHRBS010000013.1.g174	JAHRBS010000013.1	708287	709572	+	714	JAHRBS010000013.1.g174	GO:0044710;GO:0008152;GO:0055114;GO:0016705;GO:0005488;GO:0043167;GO:1901363;GO:0016491;GO:0043169;GO:0046914;GO:0005506;GO:0046872;GO:0020037;GO:0003824;GO:0009055;GO:0046906;GO:0097159;GO:0004497;GO:0016712	-	Q	Cytochrome P450	PHI:2357 CYP52X1 176275 Beauveria_bassiana reduced_virulence
JAHRBS010000013.1.g179	JAHRBS010000013.1	727904	728421	-	465	JAHRBS010000013.1.g179	-	-	-	-	-
JAHRBS010000013.1.g180	JAHRBS010000013.1	731443	733193	+	1017	JAHRBS010000013.1.g180	GO:0044710;GO:0055114;GO:0008152;GO:0051213;GO:0016706;GO:0016705;GO:0003824;GO:0016491;GO:0043169;GO:0046914;GO:0043167;GO:0005488;GO:0005506;GO:0046872	-	Q	2OG-Fe(II) oxygenase superfamily	-
JAHRBS010000013.1.g243	JAHRBS010000013.1	951452	951880	-	369	JAHRBS010000013.1.g243	-	-	-	-	-
JAHRBS010000013.1.g257	JAHRBS010000013.1	1005283	1007126	+	1791	JAHRBS010000013.1.g257	-	-	-	-	-
JAHRBS010000013.1.g26	JAHRBS010000013.1	100924	101985	+	1062	JAHRBS010000013.1.g26	-	-	S	NA	-
JAHRBS010000013.1.g268	JAHRBS010000013.1	1034247	1035363	-	990	JAHRBS010000013.1.g268	GO:0044238;GO:0019538;GO:0043170;GO:0071704;GO:0008152;GO:0006508;GO:0016787;GO:0004175;GO:0070001;GO:0003824;GO:0070011;GO:0004190;GO:0008233	-	S	Peptidase A4 family	-
JAHRBS010000013.1.g27	JAHRBS010000013.1	103712	105935	-	1773	JAHRBS010000013.1.g27	GO:0046434;GO:0009141;GO:0009143;GO:0009144;GO:0009146;GO:0009166;GO:0009167;GO:0009128;GO:0006807;GO:0044237;GO:0009161;GO:0009123;GO:0006195;GO:0009126;GO:0009259;GO:1901360;GO:0009125;GO:0046700;GO:0006139;GO:0044710;GO:0072523;GO:1901565;GO:0046130;GO:0046483;GO:0042278;GO:0006200;GO:0071704;GO:0009199;GO:0055086;GO:0006152;GO:0009169;GO:0009207;GO:0009205;GO:0009987;GO:0009203;GO:0009158;GO:…	-	L	DEAD/DEAH box helicase	-
JAHRBS010000013.1.g31	JAHRBS010000013.1	137674	140943	-	2226	JAHRBS010000013.1.g31	GO:0005975;GO:0044238;GO:0071704;GO:0008152;GO:1901575;GO:0005976;GO:0016052;GO:0000272;GO:0043170;GO:0009056;GO:0009057;GO:0004553;GO:0016787;GO:0016798;GO:0003824;GO:0015925;GO:0004565;GO:0043169;GO:0043167;GO:0005488;GO:0005576	-	G	beta-galactosidase	-
JAHRBS010000013.1.g401	JAHRBS010000013.1	1466004	1467778	-	1293	JAHRBS010000013.1.g401	GO:0044710;GO:0008152;GO:0055114;GO:0016705;GO:0003824;GO:0016491;GO:0043169;GO:0046872;GO:0046914;GO:0020037;GO:0046906;GO:0097159;GO:0043167;GO:0005488;GO:0005506;GO:0009055;GO:1901363;GO:0004497	-	Q	Cytochrome p450	PHI:2393 (O-methylsterigmatocystin_oxidoreductase) 5518 Fusarium_graminearum increased_virulence_(hypervirulence)
JAHRBS010000013.1.g402	JAHRBS010000013.1	1470146	1470991	+	717	JAHRBS010000013.1.g402	-	-	-	-	-
JAHRBS010000013.1.g408	JAHRBS010000013.1	1485504	1486367	-	741	JAHRBS010000013.1.g408	-	-	-	-	-
JAHRBS010000013.1.g413	JAHRBS010000013.1	1509171	1510704	-	975	JAHRBS010000013.1.g413	GO:0043169;GO:0046914;GO:0043167;GO:0005488;GO:0046872;GO:0008270	-	S	NA	-
JAHRBS010000013.1.g420	JAHRBS010000013.1	1539295	1541061	+	1767	JAHRBS010000013.1.g420	-	-	T	SH3	-
JAHRBS010000013.1.g480	JAHRBS010000013.1	1721694	1723141	-	1128	JAHRBS010000013.1.g480	-	-	-	-	-
JAHRBS010000013.1.g496	JAHRBS010000013.1	1764590	1764994	+	225	JAHRBS010000013.1.g496	-	-	-	-	-
JAHRBS010000013.1.g51	JAHRBS010000013.1	227166	227929	+	432	JAHRBS010000013.1.g51	-	-	-	-	-
JAHRBS010000013.1.g518	JAHRBS010000013.1	1839627	1840974	+	1284	JAHRBS010000013.1.g518	-	-	-	-	-
JAHRBS010000013.1.g53	JAHRBS010000013.1	233549	234930	-	1266	JAHRBS010000013.1.g53	-	-	-	-	-
JAHRBS010000013.1.g54	JAHRBS010000013.1	235333	235875	+	483	JAHRBS010000013.1.g54	-	-	-	-	-
JAHRBS010000013.1.g568	JAHRBS010000013.1	1989233	1990608	-	1176	JAHRBS010000013.1.g568	-	-	-	-	-
JAHRBS010000013.1.g57	JAHRBS010000013.1	238284	238755	+	408	JAHRBS010000013.1.g57	-	-	-	-	-
JAHRBS010000013.1.g595	JAHRBS010000013.1	2081979	2083199	+	1107	JAHRBS010000013.1.g595	-	-	-	-	-
JAHRBS010000013.1.g606	JAHRBS010000013.1	2108875	2109236	+	258	JAHRBS010000013.1.g606	-	-	-	-	-
JAHRBS010000013.1.g63	JAHRBS010000013.1	254823	255140	-	318	JAHRBS010000013.1.g63	-	-	-	-	-
JAHRBS010000013.1.g666	JAHRBS010000013.1	2311865	2312809	+	945	JAHRBS010000013.1.g666	-	-	-	-	-
JAHRBS010000013.1.g680	JAHRBS010000013.1	2347966	2348976	+	939	JAHRBS010000013.1.g680	-	-	-	-	-
JAHRBS010000013.1.g681	JAHRBS010000013.1	2352214	2353245	+	1032	JAHRBS010000013.1.g681	-	-	-	-	-
JAHRBS010000013.1.g726	JAHRBS010000013.1	2529541	2530243	+	585	JAHRBS010000013.1.g726	-	-	-	-	-
JAHRBS010000013.1.g767	JAHRBS010000013.1	2645019	2647040	+	1872	JAHRBS010000013.1.g767	-	-	-	-	-
JAHRBS010000013.1.g768	JAHRBS010000013.1	2647179	2649326	+	2103	JAHRBS010000013.1.g768	GO:0008152;GO:0071704;GO:0009987;GO:0044238;GO:0043170;GO:0090304;GO:0034641;GO:0006807;GO:1901360;GO:0006139;GO:0006725;GO:0046483;GO:0044237;GO:0044260;GO:0006259;GO:0044249;GO:0034645;GO:0006260;GO:1901576;GO:0009058;GO:0009059;GO:0006278;GO:0015074;GO:0006508;GO:0019538;GO:0003676;GO:1901363;GO:0097159;GO:0005488;GO:0003824;GO:0016740;GO:0016779;GO:0034061;GO:0003964;GO:0016772;GO:0003723;GO:…	-	L	to reverse transcriptase	-
JAHRBS010000013.1.g769	JAHRBS010000013.1	2649414	2649908	+	495	JAHRBS010000013.1.g769	-	-	-	-	-
JAHRBS010000013.1.g783	JAHRBS010000013.1	2702464	2703982	-	1266	JAHRBS010000013.1.g783	GO:0044238;GO:0019538;GO:0043170;GO:0071704;GO:0008152;GO:0006508;GO:0009405;GO:0051704;GO:0016787;GO:0004175;GO:0070001;GO:0003824;GO:0070011;GO:0004190;GO:0008233;GO:0005576	K06005	O	Secreted aspartic endopeptidase that allows assimilation of proteinaceous substrates. Can catalyze hydrolysis of the major structural proteins of basement membrane, elastin, collagen, and laminin	PHI:73 SAP3 5476 Candida_albicans reduced_virulence
JAHRBS010000013.1.g795	JAHRBS010000013.1	2752503	2753332	-	546	JAHRBS010000013.1.g795	GO:0008152;GO:0003824	-	G	conserved hypothetical protein	-
JAHRBS010000013.1.g819	JAHRBS010000013.1	2823881	2825363	-	1104	JAHRBS010000013.1.g819	GO:0055114;GO:0044710;GO:0008152;GO:0003824;GO:0016491	-	C	FAD binding domain	-
JAHRBS010000013.1.g83	JAHRBS010000013.1	314386	314924	-	411	JAHRBS010000013.1.g83	-	-	-	-	-
JAHRBS010000013.1.g847	JAHRBS010000013.1	2922082	2922640	-	450	JAHRBS010000013.1.g847	GO:0008152;GO:0034968;GO:0006479;GO:0018022;GO:0008213;GO:0018193;GO:0044699;GO:0044267;GO:0044260;GO:0006325;GO:0071840;GO:0016043;GO:0071704;GO:0016571;GO:0016570;GO:0032259;GO:0009987;GO:0006464;GO:0043412;GO:0036211;GO:0043414;GO:0006996;GO:0044238;GO:0051276;GO:0018205;GO:0044237;GO:0043170;GO:0019538;GO:0044763;GO:0016568;GO:0016569;GO:0003824;GO:0016787;GO:0042054;GO:0046914;GO:0043169;GO:…	-	A	SET domain	-
JAHRBS010000013.1.g848	JAHRBS010000013.1	2925377	2926872	+	1422	JAHRBS010000013.1.g848	-	-	-	-	-
JAHRBS010000013.1.g849	JAHRBS010000013.1	2928124	2929035	+	861	JAHRBS010000013.1.g849	-	-	-	-	-
JAHRBS010000013.1.g893	JAHRBS010000013.1	3059330	3059891	-	429	JAHRBS010000013.1.g893	-	-	S	NA	-
JAHRBS010000013.1.g895	JAHRBS010000013.1	3063233	3063862	-	447	JAHRBS010000013.1.g895	-	-	S	NA	-
JAHRBS010000013.1.g896	JAHRBS010000013.1	3064204	3064749	-	423	JAHRBS010000013.1.g896	-	-	S	NA	-
JAHRBS010000013.1.g900	JAHRBS010000013.1	3075474	3076107	+	594	JAHRBS010000013.1.g900	-	-	S	NA	-
JAHRBS010000013.1.g909	JAHRBS010000013.1	3095776	3096216	+	342	JAHRBS010000013.1.g909	-	-	S	NA	-
JAHRBS010000014.1.g125	JAHRBS010000014.1	448813	449486	-	510	JAHRBS010000014.1.g125	-	-	-	-	-
JAHRBS010000014.1.g143	JAHRBS010000014.1	502026	502287	-	213	JAHRBS010000014.1.g143	-	-	-	-	-
JAHRBS010000014.1.g156	JAHRBS010000014.1	547706	549162	-	822	JAHRBS010000014.1.g156	GO:0008152;GO:0055114;GO:0006631;GO:0044710;GO:0006629;GO:0006635;GO:0019752;GO:0044281;GO:0071704;GO:0009987;GO:0032787;GO:0043436;GO:0044255;GO:0044238;GO:0006082;GO:0044237;GO:0034440;GO:0044248;GO:0009062;GO:0044282;GO:0044242;GO:0044712;GO:0009056;GO:0016042;GO:1901575;GO:0072329;GO:0019395;GO:0030258;GO:0046395;GO:0016054;GO:0033540;GO:0016627;GO:0016491;GO:0003824;GO:0003997;GO:0016634;GO:…	-	I	acyl-Coenzyme A oxidase	-
JAHRBS010000014.1.g157	JAHRBS010000014.1	550734	551207	+	426	JAHRBS010000014.1.g157	-	-	-	-	-
JAHRBS010000014.1.g178	JAHRBS010000014.1	646408	647157	-	573	JAHRBS010000014.1.g178	-	-	S	NA	-
JAHRBS010000014.1.g191	JAHRBS010000014.1	695728	696492	-	765	JAHRBS010000014.1.g191	-	-	-	-	-
JAHRBS010000014.1.g229	JAHRBS010000014.1	819225	820196	+	495	JAHRBS010000014.1.g229	-	-	-	-	-
JAHRBS010000014.1.g246	JAHRBS010000014.1	871510	872351	+	786	JAHRBS010000014.1.g246	-	-	-	-	-
JAHRBS010000014.1.g27	JAHRBS010000014.1	115079	116114	-	942	JAHRBS010000014.1.g27	-	-	S	BTB/POZ domain	-
JAHRBS010000014.1.g348	JAHRBS010000014.1	1254577	1255174	+	537	JAHRBS010000014.1.g348	-	-	-	-	-
JAHRBS010000014.1.g349	JAHRBS010000014.1	1255513	1256403	-	834	JAHRBS010000014.1.g349	GO:0008152;GO:0003824;GO:0016740;GO:0016772	-	S	Phosphotransferase enzyme family	-
JAHRBS010000014.1.g393	JAHRBS010000014.1	1407608	1408518	+	714	JAHRBS010000014.1.g393	GO:0044710;GO:0055114;GO:0008152;GO:0043169;GO:0046914;GO:0008270;GO:0043167;GO:0003824;GO:0005488;GO:0046872;GO:0016491	-	C	Inherit from KOG: alcohol dehydrogenase	-
JAHRBS010000014.1.g394	JAHRBS010000014.1	1410241	1411807	+	1008	JAHRBS010000014.1.g394	-	-	S	C2 domain protein	-
JAHRBS010000014.1.g408	JAHRBS010000014.1	1462918	1463736	+	558	JAHRBS010000014.1.g408	-	-	S	NA	-
JAHRBS010000014.1.g41	JAHRBS010000014.1	149835	150305	-	471	JAHRBS010000014.1.g41	-	-	S	NA	-
JAHRBS010000014.1.g434	JAHRBS010000014.1	1540735	1541061	-	327	JAHRBS010000014.1.g434	-	-	-	-	-
JAHRBS010000014.1.g503	JAHRBS010000014.1	1766019	1767457	+	1317	JAHRBS010000014.1.g503	-	-	-	-	-
JAHRBS010000014.1.g504	JAHRBS010000014.1	1767922	1768503	+	471	JAHRBS010000014.1.g504	GO:0044710;GO:0055114;GO:0008152;GO:0003824;GO:0016491;GO:0005737;GO:0043231;GO:0044464;GO:0044444;GO:0005739;GO:0005622;GO:0043229;GO:0005623;GO:0044424;GO:0043227;GO:0043226	-	S	Protein of unknown function (DUF1687)	-
JAHRBS010000014.1.g505	JAHRBS010000014.1	1770619	1770968	+	279	JAHRBS010000014.1.g505	-	-	-	-	-
JAHRBS010000014.1.g506	JAHRBS010000014.1	1771553	1772626	-	1074	JAHRBS010000014.1.g506	-	-	-	-	-
JAHRBS010000014.1.g511	JAHRBS010000014.1	1799787	1801650	-	1605	JAHRBS010000014.1.g511	-	-	S	F-box domain	-
JAHRBS010000014.1.g52	JAHRBS010000014.1	185154	188246	-	2751	JAHRBS010000014.1.g52	-	-	A	WD repeat-containing protein	-
JAHRBS010000014.1.g53	JAHRBS010000014.1	189706	191737	+	1161	JAHRBS010000014.1.g53	-	-	-	-	-
JAHRBS010000014.1.g541	JAHRBS010000014.1	1897863	1898795	+	933	JAHRBS010000014.1.g541	-	-	-	-	-
JAHRBS010000014.1.g544	JAHRBS010000014.1	1906440	1908044	-	1605	JAHRBS010000014.1.g544	-	-	S	NA	-
JAHRBS010000014.1.g547	JAHRBS010000014.1	1914915	1915376	-	462	JAHRBS010000014.1.g547	-	-	-	-	-
JAHRBS010000014.1.g551	JAHRBS010000014.1	1921502	1922875	+	912	JAHRBS010000014.1.g551	-	-	-	-	-
JAHRBS010000014.1.g56	JAHRBS010000014.1	197927	198775	-	849	JAHRBS010000014.1.g56	-	-	-	-	-
JAHRBS010000014.1.g562	JAHRBS010000014.1	1953888	1954696	-	651	JAHRBS010000014.1.g562	-	-	-	-	-
JAHRBS010000014.1.g563	JAHRBS010000014.1	1956895	1958113	+	1149	JAHRBS010000014.1.g563	-	-	-	-	-
JAHRBS010000014.1.g57	JAHRBS010000014.1	199904	210237	-	9486	JAHRBS010000014.1.g57	GO:0008152;GO:0071704;GO:0009987;GO:0044238;GO:0043170;GO:0090304;GO:0034641;GO:0006807;GO:1901360;GO:0006139;GO:0006725;GO:0046483;GO:0044237;GO:0044260;GO:0006259;GO:0044249;GO:0034645;GO:0006260;GO:1901576;GO:0009058;GO:0009059;GO:0006278;GO:0015074;GO:0006508;GO:0019538;GO:0003676;GO:1901363;GO:0097159;GO:0005488;GO:0003824;GO:0016740;GO:0016779;GO:0034061;GO:0003964;GO:0016772;GO:0003723;GO:…	-	L	to reverse transcriptase	-
JAHRBS010000014.1.g577	JAHRBS010000014.1	1985253	1987457	-	1548	JAHRBS010000014.1.g577	GO:0044710;GO:0055114;GO:0008152;GO:0043169;GO:0046872;GO:0046914;GO:0020037;GO:0046906;GO:0097159;GO:0016705;GO:0043167;GO:0003824;GO:0005488;GO:0005506;GO:0009055;GO:1901363;GO:0016491;GO:0004497	K09754	Q	Cytochrome p450	PHI:2393 (O-methylsterigmatocystin_oxidoreductase) 5518 Fusarium_graminearum increased_virulence_(hypervirulence)
JAHRBS010000014.1.g613	JAHRBS010000014.1	2096137	2098236	+	2040	JAHRBS010000014.1.g613	-	-	S	Heterokaryon incompatibility protein (HET)	-
JAHRBS010000014.1.g614	JAHRBS010000014.1	2099787	2100995	-	1065	JAHRBS010000014.1.g614	-	-	-	-	-
JAHRBS010000014.1.g615	JAHRBS010000014.1	2101421	2102813	-	963	JAHRBS010000014.1.g615	GO:0008152;GO:0003824;GO:0016787;GO:0005737;GO:0005634;GO:0044464;GO:0005623;GO:0005622;GO:0043229;GO:0044424;GO:0043227;GO:0043226;GO:0043231;GO:0005829;GO:0044444	-	S	Metallo-beta-lactamase superfamily	-
JAHRBS010000014.1.g616	JAHRBS010000014.1	2104043	2105183	-	1071	JAHRBS010000014.1.g616	-	-	S	BTB/POZ domain	-
JAHRBS010000014.1.g617	JAHRBS010000014.1	2107199	2108332	-	1062	JAHRBS010000014.1.g617	-	-	S	BTB/POZ domain	-
JAHRBS010000014.1.g622	JAHRBS010000014.1	2117449	2118312	+	555	JAHRBS010000014.1.g622	-	-	-	-	-
JAHRBS010000014.1.g626	JAHRBS010000014.1	2127619	2128783	+	1086	JAHRBS010000014.1.g626	-	-	S	BTB/POZ domain	-
JAHRBS010000014.1.g627	JAHRBS010000014.1	2130798	2131493	-	591	JAHRBS010000014.1.g627	GO:0043169;GO:0046914;GO:0043167;GO:0005488;GO:0046872;GO:0008270	-	S	HET domain-containing protein	-
JAHRBS010000014.1.g632	JAHRBS010000014.1	2148437	2149048	-	612	JAHRBS010000014.1.g632	-	-	-	-	-
JAHRBS010000014.1.g639	JAHRBS010000014.1	2166613	2167688	+	1023	JAHRBS010000014.1.g639	-	-	S	BTB/POZ domain	-
JAHRBS010000014.1.g640	JAHRBS010000014.1	2169446	2170402	+	957	JAHRBS010000014.1.g640	GO:0043169;GO:0046914;GO:0043167;GO:0005488;GO:0046872;GO:0008270	-	S	HET domain-containing protein	-
JAHRBS010000014.1.g643	JAHRBS010000014.1	2178642	2179105	+	408	JAHRBS010000014.1.g643	-	-	S	BTB	-
JAHRBS010000014.1.g644	JAHRBS010000014.1	2179124	2180824	+	1644	JAHRBS010000014.1.g644	-	-	S	BTB	-
JAHRBS010000014.1.g653	JAHRBS010000014.1	2209834	2210922	-	870	JAHRBS010000014.1.g653	-	-	S	NA	-
JAHRBS010000014.1.g654	JAHRBS010000014.1	2211339	2212845	-	1119	JAHRBS010000014.1.g654	-	-	-	-	-
JAHRBS010000014.1.g655	JAHRBS010000014.1	2215775	2217297	+	1464	JAHRBS010000014.1.g655	-	-	-	-	-
JAHRBS010000014.1.g656	JAHRBS010000014.1	2217602	2218722	+	1029	JAHRBS010000014.1.g656	-	-	S	BTB	-
JAHRBS010000014.1.g657	JAHRBS010000014.1	2219488	2220141	+	552	JAHRBS010000014.1.g657	-	-	-	-	-
JAHRBS010000014.1.g67	JAHRBS010000014.1	242415	244730	-	2010	JAHRBS010000014.1.g67	-	K19760	-	-	-
JAHRBS010000014.1.g678	JAHRBS010000014.1	2279321	2279903	+	477	JAHRBS010000014.1.g678	GO:0005975;GO:0071704;GO:0008152;GO:0044238;GO:0009987;GO:0044237;GO:0044260;GO:1901575;GO:0009056;GO:0043170;GO:0030243;GO:0030245;GO:0009251;GO:0044247;GO:0044264;GO:0044262;GO:0006073;GO:0044275;GO:0000272;GO:0051273;GO:0044723;GO:0009057;GO:0044724;GO:0044042;GO:0051275;GO:0005976;GO:0016052;GO:0004553;GO:0016787;GO:0016798;GO:0003824;GO:0008422;GO:0015926;GO:0005576	-	G	Beta-glucosidases are one of a number of cellulolytic enzymes involved in the degradation of cellulosic biomass. Catalyzes the last step releasing glucose from the inhibitory cellobiose (By similarity)	-
JAHRBS010000014.1.g679	JAHRBS010000014.1	2279984	2281104	-	1062	JAHRBS010000014.1.g679	-	-	S	BTB	-
JAHRBS010000014.1.g68	JAHRBS010000014.1	245536	248166	+	2112	JAHRBS010000014.1.g68	-	K16482	-	-	-
JAHRBS010000014.1.g698	JAHRBS010000014.1	2345781	2346251	+	306	JAHRBS010000014.1.g698	-	-	-	-	-
JAHRBS010000014.1.g700	JAHRBS010000014.1	2349635	2350045	+	321	JAHRBS010000014.1.g700	GO:0055114;GO:0044710;GO:0008152;GO:0003824;GO:0016491	-	Q	short-chain dehydrogenase	-
JAHRBS010000014.1.g702	JAHRBS010000014.1	2355440	2356586	-	1095	JAHRBS010000014.1.g702	-	-	S	NA	-
JAHRBS010000014.1.g723	JAHRBS010000014.1	2428178	2428791	+	591	JAHRBS010000014.1.g723	-	-	-	-	-
JAHRBS010000014.1.g770	JAHRBS010000014.1	2572799	2573508	+	525	JAHRBS010000014.1.g770	GO:0006811;GO:0006810;GO:0006825;GO:0035434;GO:0000041;GO:0006812;GO:0009987;GO:0055085;GO:0034220;GO:0044765;GO:0030001;GO:0044763;GO:0051234;GO:0051179;GO:0044699;GO:0022891;GO:0022890;GO:0022892;GO:0046915;GO:0005215;GO:0008324;GO:0015075;GO:0022857;GO:0005375;GO:0046873;GO:0016020;GO:0031224;GO:0016021;GO:0044425;GO:0044464;GO:0005623;GO:0043229;GO:0071944;GO:0043227;GO:0043226;GO:0005737;GO:…	K14686	P	Copper transporter	PHI:3238 ctrC 746128 Aspergillus_fumigatus unaffected_pathogenicity
JAHRBS010000014.1.g790	JAHRBS010000014.1	2647141	2648386	-	699	JAHRBS010000014.1.g790	-	-	-	-	-
JAHRBS010000014.1.g791	JAHRBS010000014.1	2648964	2650720	-	1035	JAHRBS010000014.1.g791	-	-	-	-	-
JAHRBS010000014.1.g807	JAHRBS010000014.1	2701197	2703089	-	1314	JAHRBS010000014.1.g807	-	-	-	-	-
JAHRBS010000014.1.g814	JAHRBS010000014.1	2744106	2745329	-	1224	JAHRBS010000014.1.g814	-	-	-	-	-
JAHRBS010000014.1.g823	JAHRBS010000014.1	2771700	2772465	+	639	JAHRBS010000014.1.g823	-	-	-	-	-
JAHRBS010000014.1.g824	JAHRBS010000014.1	2772805	2774004	-	831	JAHRBS010000014.1.g824	GO:0044710;GO:0055114;GO:0008152;GO:0043169;GO:0046914;GO:0008270;GO:0043167;GO:0003824;GO:0005488;GO:0046872;GO:0016491	-	S	oxidoreductase, zinc-binding dehydrogenase family	-
JAHRBS010000015.1.g124	JAHRBS010000015.1	386498	388651	-	939	JAHRBS010000015.1.g124	GO:0044238;GO:0044710;GO:0006629;GO:0008152;GO:0071704;GO:0016787;GO:0004806;GO:0052689;GO:0003824;GO:0016788;GO:0016298	-	I	Lipase (class 3)	-
JAHRBS010000015.1.g128	JAHRBS010000015.1	403060	403644	-	531	JAHRBS010000015.1.g128	GO:0044238;GO:0006468;GO:0044260;GO:0044267;GO:0019538;GO:0016310;GO:0009987;GO:0043412;GO:0006464;GO:0043170;GO:0071704;GO:0006796;GO:0036211;GO:0044237;GO:0008152;GO:0006793;GO:0035639;GO:0005488;GO:0000166;GO:1901363;GO:0001883;GO:0001882;GO:0043168;GO:0043167;GO:0016740;GO:1901265;GO:0032549;GO:0017076;GO:0004672;GO:0005524;GO:0016301;GO:0036094;GO:0003824;GO:0030554;GO:0016773;GO:0016772;GO:…	-	S	NA	-
JAHRBS010000015.1.g129	JAHRBS010000015.1	408455	409792	-	1338	JAHRBS010000015.1.g129	GO:0006310;GO:0006139;GO:0044260;GO:0044238;GO:0009987;GO:0006725;GO:0044237;GO:0043170;GO:0090304;GO:0015074;GO:0034641;GO:0006807;GO:0008152;GO:0006259;GO:0071704;GO:1901360;GO:0046483;GO:0097159;GO:1901363;GO:0005488;GO:0003676;GO:0003677	-	S	NA	-
JAHRBS010000015.1.g137	JAHRBS010000015.1	427374	428151	+	654	JAHRBS010000015.1.g137	-	-	-	-	-
JAHRBS010000015.1.g139	JAHRBS010000015.1	432967	433942	+	870	JAHRBS010000015.1.g139	-	-	-	-	-
JAHRBS010000015.1.g14	JAHRBS010000015.1	70350	71257	+	756	JAHRBS010000015.1.g14	-	-	-	-	-
JAHRBS010000015.1.g22	JAHRBS010000015.1	89272	90510	+	1239	JAHRBS010000015.1.g22	-	-	-	-	-
JAHRBS010000015.1.g33	JAHRBS010000015.1	118541	119047	-	507	JAHRBS010000015.1.g33	-	-	-	-	-
JAHRBS010000015.1.g62	JAHRBS010000015.1	219526	219822	+	297	JAHRBS010000015.1.g62	-	-	-	-	-
JAHRBS010000016.1.g12	JAHRBS010000016.1	28517	32221	+	2667	JAHRBS010000016.1.g12	-	-	S	NA	-
JAHRBS010000016.1.g13	JAHRBS010000016.1	32257	33911	-	1476	JAHRBS010000016.1.g13	-	-	-	-	-
JAHRBS010000016.1.g5	JAHRBS010000016.1	12141	12772	+	279	JAHRBS010000016.1.g5	-	-	-	-	-
JAHRBS010000016.1.g6	JAHRBS010000016.1	13901	14675	-	663	JAHRBS010000016.1.g6	GO:0016020;GO:0043229;GO:0000139;GO:0043227;GO:0043226;GO:0005737;GO:0031090;GO:0044431;GO:0005794;GO:0012505;GO:0043231;GO:0044464;GO:0005623;GO:0005622;GO:0044446;GO:0044444;GO:0044424;GO:0044422;GO:0031224;GO:0016021;GO:0044425	-	S	SNARE associated Golgi protein	-
JAHRBS010000016.1.g7	JAHRBS010000016.1	14697	15562	-	618	JAHRBS010000016.1.g7	GO:0016020;GO:0043229;GO:0000139;GO:0043227;GO:0043226;GO:0005737;GO:0031090;GO:0044431;GO:0005794;GO:0012505;GO:0043231;GO:0044464;GO:0005623;GO:0005622;GO:0044446;GO:0044444;GO:0044424;GO:0044422;GO:0031224;GO:0016021;GO:0044425	-	S	SNARE associated Golgi protein	-
